# Supplementary material for: Multi-Omics Comparison of the Spontaneous Diabetes Mellitus and Diet-Induced Prediabetic Macaque Models
Source: Front Pharmacol. 2021 Nov 22;12:784231. doi: 10.3389/fphar.2021.784231 (PMC8645867; doi:10.3389/fphar.2021.784231)
Supplement: Supplementary file 1 [file Table2.XLSX]

## Sheet: Table S2
Table S2. The metabolomics results
Compounds	HMDB ID	KEGG CID	Class	Normal control (NC)									High-fat diet (HFD)									Spontaneous Diabetes mellitus (sDM)									Normal control （NC)						High-fat diet (HFD)						Spontaneous Diabetes mellitus (sDM)						High-fat diet (HFD) / Normal control (NC)
				M1			M2			M3			M4			M5			M6			M7			M8			M9			Liver		PB		HPVB		Liver		PB		HPVB		Liver		PB		HPVB		Liver
				Liver	PB	HPVB	Liver	PB	HPVB	Liver	PB	HPVB	Liver	PB	HPVB	Liver	PB	HPVB	Liver	PB	HPVB	Liver	PB	HPVB	Liver	PB	HPVB	Liver	PB	HPVB	Mean	SD	Mean	SD	Mean	SD	Mean	SD	Mean	SD	Mean	SD	Mean	SD	Mean	SD	Mean	SD	log2 ratio
L-Cystine	HMDB0000192	C00491	Amino acid and Its metabolomics	5492100	65437	77191	3408000	60338	60496	1475100	100710	102630	6042600	50420	81699	4295200	65440	46985	6715700	49490	80946	4991600	85793	103160	2808200	55101	79246	2827400	42221	84038	3458400	2.00897e+06	75495	21985.2	80105.7	21217.7	5684500	1.24935e+06	55116.7	8952.35	69876.7	19828.3	3542400	1.25508e+06	61038.3	22384.6	88814.7	12652.4	0.716929
L-Threonine	HMDB0000167	C00188	Amino acid and Its metabolomics	6775900	568120	499940	5514200	626870	570320	4896800	487980	414790	8649700	272310	246950	8296800	254250	157800	6288800	637350	411090	6355300	486270	370140	4922100	283420	250230	4191300	302860	254950	5.72897e+06	957783	560990	69719	495017	77881.8	7745100	1.27348e+06	387970	216158	271947	128482	5.15623e+06	1.10084e+06	357517	111927	291773	67908.5	0.435009
L-Arginine	HMDB0000517	C00062	Amino acid and Its metabolomics	151200	3679400	3155700	123130	4058700	3067300	114080	3273600	3253600	33114	1944000	1875200	46925	2732200	2243900	80066	4222100	3111800	291290	4016800	3177300	172120	2264500	2155000	379210	2307500	2353100	129470	19355.1	3.67057e+06	392625	3.15887e+06	93190.4	53368.3	24130.1	2966100	1.15692e+06	2410300	634871	280873	103937	2.86293e+06	999509	2561800	542163	-1.27856
L-Citrulline	HMDB0000904	C00327	Amino acid and Its metabolomics	1428600	2582000	2893400	528510	2185200	3406800	396440	2743900	3416700	1199900	2202100	1969800	830960	2008000	3162500	939910	2501400	2019600	341210	1668200	1807100	709940	1581000	3364700	736670	1816700	2466000	784517	561688	2503700	287462	3.23897e+06	299310	990257	189553	2.23717e+06	248562	2.38397e+06	674689	595940	221007	1.68863e+06	119171	2.54593e+06	781870	0.335998
L-Isoleucine	HMDB0000172	C00407	Amino acid and Its metabolomics	885120	131540	159220	836300	174430	161930	889180	150390	175710	1164100	132810	152540	1333400	104340	86257	894900	135840	141710	916660	289910	283580	672690	227140	246060	620360	252050	262630	870200	29428.4	152120	21497.3	165620	8842.63	1130800	221138	124330	17378	126836	35556.9	736570	158142	256367	31606.9	264090	18802.6	0.377925
L-Pyroglutamic Acid	HMDB0000267	C01879	Amino acid and Its metabolomics	932570	28584	40967	1160400	43134	57347	985090	27263	33557	1193500	33182	36813	1029000	57222	25447	2231400	36046	63773	959220	43357	26469	1623500	37613	40950	1951500	44749	41349	1026020	119302	32993.7	8806.59	43957	12173.6	1.48463e+06	651928	42150	13131.1	42011	19684.6	1.51141e+06	505548	41906.3	3782.72	36256	8478.14	0.533048
L-Serine	HMDB0000187	C00065	Amino acid and Its metabolomics	4311200	202020	184770	5663100	394420	383710	3400200	260280	260370	6663800	248710	314950	6121300	209980	191520	5169700	352420	217810	4597000	322150	226920	4467700	192480	174770	3889700	270130	213730	4.45817e+06	1.13859e+06	285573	98662.3	276283	100420	5.98493e+06	756327	270370	73648.9	241427	65015.8	4.31813e+06	376624	261587	65255.8	205140	27115.4	0.424885
(5-L-Glutamyl)-L-Amino Acid	HMDB0006248	C03740	Amino acid and Its metabolomics	114220	3817.7	6256.8	191940	20821	30024	125260	6947.9	8442.6	53017	7727.5	22044	255690	13392	19969	254020	21678	28573	208380	18787	18656	137720	15302	9149.6	207840	33165	19012	143807	42048.6	10528.9	9049.62	14907.8	13136.6	187576	116534	14265.8	7016.18	23528.7	4490.03	184647	40640.6	22418	9468.89	15605.9	5594.12	0.383342
4-Hydroxy-L-Glutamic Acid	HMDB0002273	C03079	Amino acid and Its metabolomics	37065	7175.5	39266	59819	5465.7	5899.4	37533	12757	13300	31145	16985	10908	47351	18753	23940	34531	22787	13162	41476	27205	11052	45569	3873.8	15337	92441	7605.9	13781	44805.7	13004	8466.07	3813.13	19488.5	17523	37675.7	8548.41	19508.3	2973.84	16003.3	6965.14	59828.7	28317.2	12894.9	12532.6	13390	2169.09	-0.250048
Allantoin	HMDB0000462	C01551	Organic acid And Its derivatives	20144000	547640	866180	12858000	299040	371280	12941000	407110	469310	12129000	594420	1195100	15863000	499930	575210	20576000	319100	401720	23652000	224320	383330	23706000	584230	868900	16919000	310880	415650	1.53143e+07	4.18282e+06	417930	124653	568923	262057	1.61893e+07	4.23294e+06	471150	139898	724010	417096	2.14257e+07	3.90298e+06	373143	187860	555960	271495	0.080161
Asp-phe	HMDB0000706	-	Amino acid and Its metabolomics	72060	15157	13092	68971	34991	13551	120070	98243	23694	86496	200910	35013	142320	95793	26899	81089	47490	13876	200430	121170	28655	39884	39589	13429	14674	72743	20852	87033.7	28652	49463.7	43392.6	16779	5992.96	103302	33898.8	114731	78443.7	25262.7	10663.1	84996	100760	77834	41028.1	20978.7	7613.79	0.247218
D-Alanyl-D-Alanine	HMDB0003459	C00993	Amino acid and Its metabolomics	115690	2349.3	6808.1	146260	3755.2	2952	309070	5539.8	2820.3	206640	14258	2321.3	247560	12133	6668.1	210180	3826.2	4735.9	315730	1392.5	4177.5	170740	5608.6	4891.2	75566	7208.6	4191.5	190340	103953	3881.43	1598.99	4193.47	2265.3	221460	22672.5	10072.4	5512.73	4575.1	2177.86	187345	120940	4736.57	3004.51	4420.07	408.073	0.218467
Hexanoyl Glycine	HMDB0000701	-	Amino acid and Its metabolomics	3336800	12505	263930	212650	26941	34076	595640	15367	14317	24887	106690	32922	47111	35848	33280	272420	53278	435450	390590	22493	22132	601550	219230	265280	2339000	23744	728190	1.3817e+06	1.70396e+06	18271	7643.59	104108	138762	114806	136949	65272	36912.6	167217	232296	1110380	1.06923e+06	88489	113227	338534	358684	-3.58917
L-Asparagine Anhydrous	HMDB0000168	C00152	Amino acid and Its metabolomics	8664400	166880	220670	7094500	343110	319040	6010500	167750	230770	8692800	136670	101130	8339400	176450	123420	6971200	322290	231090	7123400	216520	149840	7118600	117980	178760	5733500	93109	185150	7.25647e+06	1.33434e+06	225913	101496	256827	54114.5	8.00113e+06	909283	211803	97729.7	151880	69497.3	6658500	801077	142536	65267.4	171250	18814.9	0.140937
L-Carnosine	HMDB0000033	C00386	Amino acid and Its metabolomics	263300	0	0	199500	0	0	189530	0	0	489920	0	0	413330	24667	41430	188160	201380	187250	128260	0	0	560020	0	0	258030	0	0	217443	40024.7	9	0	9	0	363803	156858	75352	109838	76229.7	98351.7	315437	221531	9	0	9	0	0.742519
L-Cysteine	HMDB0000574	C00097	Amino acid and Its metabolomics	9612.1	108880	202630	4520.4	244980	603620	0	126730	196110	18092	120280	275020	9625	110630	180870	10194	107890	174700	5107.8	89501	136610	0	98480	119050	6794	132820	78922	4713.83	4804.47	160197	73965	334120	233417	12637	4732.73	112933	6508.23	210197	56223.4	3970.27	3532.64	106934	22863.3	111527	29570.6	1.42268
L-Glutamine	HMDB0000641	C00064	Amino acid and Its metabolomics	7697600	1655900	1354500	7910700	2587500	2195000	6885800	1509300	1355900	8455100	2060600	1777400	12977000	2957900	2406900	10564000	2001800	1802200	8634000	1370500	1140000	6123800	1370300	723430	6416000	1242500	1088500	7.49803e+06	540810	1.91757e+06	584791	1.63513e+06	484859	1.06654e+07	2.26265e+06	2340100	535838	1995500	356499	7.05793e+06	1.37271e+06	1.32777e+06	73843.2	983977	227105	0.508349
N-Acetyl-L-Leucine	HMDB0011756	C02710	Amino acid and Its metabolomics	1702800	366170	467650	1101100	464750	535970	798150	124860	159030	3090000	56250	46352	4015900	55412	72959	886550	363100	489950	1608800	311060	328130	2232300	170390	381100	839730	340950	832020	1.20068e+06	460473	318593	174868	387550	200831	2664150	1.60755e+06	158254	177402	203087	248787	1.56028e+06	697552	274133	91078.9	513750	276899	1.14982
N-Isovaleroylglycine	HMDB0000678	-	Amino acid and Its metabolomics	4004400	31006	217450	1916900	27918	40757	3216900	27873	38262	321890	14713	16462	494360	16979	24089	1087200	24634	739120	1743700	28401	33413	3566000	68195	156580	2148800	18616	554980	3.04607e+06	1.05418e+06	28932.3	1795.99	98823	102742	634483	401436	18775.3	5198.72	259890	415043	2.48617e+06	956847	38404	26259.6	248324	272618	-2.26329
N-Phenylacetylglycine	HMDB0000821	C05598	Amino acid and Its metabolomics	13614	10270	8553.5	2876.9	11140	10367	1932.5	11925	11256	2429.1	11648	11400	4162.8	11730	11549	3147.3	9654.3	8477.3	3692.3	9156.3	8945.7	1303.6	11232	8542.5	3196.5	11639	11335	6141.13	6488.9	11111.7	827.864	10058.8	1377.35	3246.4	871.088	11010.8	1175.45	10475.4	1732.04	2730.8	1260.61	10675.8	1331.54	9607.73	1509.38	-0.919664
N-Propionylglycine	HMDB0000783	-	Amino acid and Its metabolomics	1948100	277220	338660	1806700	414070	371130	1834900	346310	360890	2736200	308430	355040	2879200	239110	188020	1993700	302390	313190	2125900	670670	612520	1481900	532080	568920	1298700	507490	558940	1.86323e+06	74837	345867	68426.1	356893	16599.9	2.53637e+06	475371	283310	38397.3	285417	86904.8	1635500	434465	570080	87976.9	580127	28493.8	0.444955
O-Phospho-L-Serine	HMDB0001721	C01005	Amino acid and Its metabolomics	736170	0	20220	574260	0	4527.6	472750	34818	25775	2287700	3581.7	23391	1085800	3384	10106	788130	3700.9	110400	313030	7561.1	7798.1	668300	10108	28505	488620	4096.9	77364	594393	132859	11612	20097	16840.9	11019.4	1387210	793923	3555.53	160.062	47965.7	54476.2	489983	177639	7255.33	3017.19	37889	35719.7	1.2227
Phenylacetyl-L-Glutamine	HMDB0006344	C04148	Amino acid and Its metabolomics	118800000	75242000	69925000	68897000	77450000	102560000	109690000	132060000	139780000	10937000	9986000	12113000	43685000	29642000	40460000	51792000	62018000	87528000	71843000	85263000	85148000	55976000	86831000	128250000	60213000	67678000	103150000	99129000	2.6575e+07	9.49173e+07	3.21854e+07	1.04088e+08	3.49526e+07	3.54713e+07	2.16306e+07	33882000	2.62739e+07	4.67003e+07	3.80928e+07	6.26773e+07	8.21554e+06	79924000	1.06343e+07	105516000	2.16482e+07	-1.48265
S-(5-Adenosy)-L-Homocysteine	HMDB0000939	C00021	Amino acid and Its metabolomics	746320	25111	25587	1649900	21820	35798	4320600	20072	13274	1649900	21119	25414	3472600	16749	16705	2881900	36686	50525	2649600	23043	17970	3031900	15867	16633	2928100	12290	46791	2238940	1.85852e+06	22334.3	2558.57	24886.3	11278.3	2.66813e+06	929963	24851.3	10479.4	30881.3	17560.4	2.86987e+06	197691	17066.7	5475.96	27131.3	17038.9	0.253015
S-Sulfo-L-Cysteine	HMDB0000731	C05824	Amino acid and Its metabolomics	1164000	210190	187090	2264500	204030	237810	2576200	191910	178000	892630	193000	199030	756260	198120	145770	1720000	220680	156990	1782000	220830	212030	9577200	196970	256400	2602000	311440	128750	2.00157e+06	741908	202043	9300.52	200967	32229.3	1.12296e+06	521525	203933	14727.2	167263	28076.9	4.65373e+06	4.28351e+06	243080	60391.6	199060	64805.8	-0.833819
Terephthalic Acid	HMDB0002428	C06337	Benzene and substituted derivatives	2991200	65767	73129	292450	415840	65670	190100	67498	27139	337410	60683	32027	230520	70670	90466	214130	58112	78317	158270	66323	31283	155010	50855	32982	229120	77409	82599	1.15792e+06	1.58849e+06	183035	201617	55312.7	24682.5	260687	66947.8	63155	6633.92	66936.7	30836.9	180800	41878.1	64862.3	13337.1	48954.7	29149.2	-2.15114
2,5-Dihydroxy Benzoic Acid	HMDB0000152	C00628	Benzene and substituted derivatives	0	71201	56773	0	104630	113470	0	73396	67486	0	0	16940	0	30650	22416	0	67207	68275	0	59928	41991	0	0	9440.5	23619	91481	115150	9	0	83075.7	18698.8	79243	30121.5	9	0	32622	33642.4	35877	28190.8	7879	13631.2	50472.7	46463.3	55527.2	54139.1	0
2-Methoxybenzoic Acid	HMDB0032604	-	Benzene and substituted derivatives	4122.3	29404	6250.1	2944	59724	57974	4882.6	29719	37634	2664.6	18025	43419	2695.6	8203.6	24849	2756.6	9131.7	11050	3395.7	20172	53717	7203.4	40530	87320	4414.4	31407	69024	3982.97	976.782	39615.7	17415	33952.7	26057.7	2705.6	46.8081	11786.8	5422.36	26439.3	16243	5004.5	1971.25	30703	10197.2	70020.3	16823.6	-0.557895
3-Hydroxyanthranilic Acid	HMDB0001476	C00632	Benzene and substituted derivatives	6513.7	6304.2	6382.7	6607.4	12444	18429	9651.9	14104	17285	2328.6	2633.5	2494.2	4161.9	4277.2	10579	8587	16398	33497	7833.7	4886.2	4817.3	7054.7	7269.1	19753	13097	24363	40107	7591	1785.41	10950.7	4108.72	14032.2	6649.34	5025.83	3217.4	7769.57	7517.5	15523.4	16081.9	9328.47	3286.81	12172.8	10624.1	21559.1	17714	-0.594927
4-Pyridoxic Acid	HMDB0000017	C00847	Heterocyclic compounds	8192600	108350	93084	9166000	128810	131660	7223200	102650	116590	6381900	19624	29639	7388100	17605	27394	5519500	159470	334100	5567600	91476	46807	4771900	98318	237250	3586800	100710	401180	8.19393e+06	971401	113270	13756.5	113778	19441.1	6.42983e+06	935222	65566.3	81329.2	130378	176432	4642100	996759	96834.7	4792.38	228412	177352	-0.349775
Taurocholic Acid	HMDB0000036	C05122	Bile acids	217750	122390	199210	67378	15472	0	301010	59127	137680	128650	46409	105980	98838	38646	192050	62816	0	28495	168930	0	11981	475710	29237	802120	1614200	438810	1366600	195379	118412	65663	53757.8	112300	101997	96768	32965.8	28354.7	24853	108842	81815	752947	761477	156019	245340	726900	680435	-1.01368
Hododeoxycholic acid	HMDB0000733	-	Bile acids	0	151870	0	0	42395	0	45884	394990	402360	49636	124790	137960	107260	1846600	2855900	30959	230020	957060	0	46670	201290	13202	203990	232650	0	94576	60684	15300.7	26485.9	196418	180469	134126	232297	62618.3	39772.7	733803	965145	1.31697e+06	1.39426e+06	4406.67	7616.98	115079	80639.1	164875	91584	2.03299
Glycoursodeoxycholic Acid	HMDB0000708	-	Bile acids	314190	92153	125370	293790	41602	119530	2765900	590580	1329800	2400000	302280	1102300	16179000	6460200	29441000	9346700	405020	4571200	1478800	50241	324260	764420	25421	1417400	203330	16098	109610	1.12463e+06	1.42142e+06	241445	303414	524900	697070	9.30857e+06	6.88958e+06	2.38917e+06	3.52599e+06	1.17048e+07	1.54576e+07	815517	639268	30586.7	17647.9	617090	701349	3.04911
Glycochenodeoxycholic Acid	HMDB0000637	C05466	Bile acids	20330000	14696000	10497000	53963000	15339000	40456000	55811000	16873000	33986000	86667000	11735000	58057000	109710000	95246000	179900000	124810000	9016700	95663000	47372000	2184400	11252000	13803000	180730	27417000	2599300	599470	1763200	43368000	1.99729e+07	15636000	1.11848e+06	28313000	1.57646e+07	1.07062e+08	1.92088e+07	38665900	4.90187e+07	1.11207e+08	6.2391e+07	21258100	2.32988e+07	988200	1.05689e+06	13477400	1.29709e+07	1.30375
Chenodeoxycholic Acid	HMDB0000518	C02528	Bile acids	0	0	3119.5	0	0	0	0	0	3593.4	0	0	0	0	13256	27111	0	2984.1	17482	0	4438	22687	0	0	12796	0	0	6326.6	9	0	9	0	2240.63	1947.12	9	0	5416.37	6950.37	14867.3	13738.9	9	0	1485.33	2557.08	13936.5	8239.62	0
4-Methylcatechol	HMDB0000873	C06730	Benzene and substituted derivatives	0	29040	40064	8342.9	163840	300460	0	27485	37924	0	3388.4	5097.6	0	18380	31446	6806.7	57624	159810	0	21263	34252	0	8304.8	16976	6603.9	73373	160640	2786.97	4811.58	73455	78279.6	126149	150961	2274.9	3924.65	26464.1	28007	65451.2	82772.3	2207.3	3807.57	34313.6	34441.3	70622.7	78434.4	-0.292893
Dulcitol	HMDB0000107	C01697	Carboxylic acids and derivatives	346750	38419	45593	403930	46482	55467	623930	42844	60121	202490	37037	69578	429640	46211	72480	300900	58715	51862	788170	53889	57710	184470	52136	110820	179740	71274	133660	458203	146343	42581.7	4037.9	53727	7418.65	311010	113912	47321	10881.5	64640	11160.8	384127	349920	59099.7	10579.7	100730	38967.4	-0.559027
Enterodiol	HMDB0005056	C18166	Benzene and substituted derivatives	0	0	5078.6	0	0	4641.3	0	0	1156.2	0	0	0	0	0	2780.9	0	0	14703	0	0	3775.4	0	0	1475.8	2637.7	3528.8	58472	9	0	9	0	3625.37	2149.51	9	0	9	0	5830.97	7807.41	885.233	1517.68	1182.27	2032.16	21241.1	32263.4	0
Biotin	HMDB0000030	C00120	CoEnzyme and vitamins	47780	85386	178100	51569	0	109720	35386	0	140900	65896	0	171810	59726	0	181690	27128	0	16914	50693	0	173250	44185	33742	157240	51715	0	30452	44911.7	8464.21	28468	49292.4	142907	34234.1	50916.7	20831.3	9	0	123471	92413.5	48864.3	4084.51	11253.3	19475.8	120314	78233.4	0.181048
Xanthine	HMDB0000292	C00385	Nucleotide And Its metabolomics	107160000	1065400	1409400	134600000	498310	877750	151100000	4331000	3108800	145320000	1043500	3528200	164420000	732570	589460	144820000	507580	1787000	137070000	2225400	1463400	131350000	2469300	1961400	146970000	1377400	3224600	1.30953e+08	2.21958e+07	1.9649e+06	2.06862e+06	1798650	1.16535e+06	151520000	1.11745e+07	761217	269106	1968220	1.47773e+06	1.38463e+08	7.90267e+06	2.02403e+06	573125	2.21647e+06	907882	0.210455
5-Methyluridine	HMDB0000884	-	Nucleotide And Its metabolomics	24272	28901	30316	39434	40441	40207	27504	30877	22980	23202	26736	28766	21720	29788	21605	19416	30931	22443	61640	25853	20308	73216	31918	26595	48587	23882	23517	30403.3	7986	33406.3	6171.79	31167.7	8645.02	21446	1907.81	29151.7	2168.69	24271.3	3914.98	61147.7	12321.9	27217.7	4188.2	23473.3	3143.73	-0.503521
Guanosine	HMDB0000133	C00387	Nucleotide And Its metabolomics	2539900	2552100	3610000	1876900	2485000	3463800	4884200	2899400	3436200	523520	5248100	2619900	756390	6787300	3079500	4986300	5287300	3865200	14569000	4920800	4796000	692750	9884400	6149900	9113300	4410600	5895900	3.10033e+06	1.58004e+06	2645500	222429	3.50333e+06	93401.1	2.08874e+06	2.51206e+06	5.77423e+06	877560	3188200	629726	8.12502e+06	6.99072e+06	6.40527e+06	3.0238e+06	5.61393e+06	719646	-0.569793
Hypoxanthine	HMDB0000157	C00262	Nucleotide And Its metabolomics	248620	2021400	2467000	468020	3015300	2119100	2356700	703060	708390	345440	2429600	2735600	2132400	2463400	1605500	2684300	2927100	3995700	963170	2235500	1579400	1379600	4294100	2693900	4849100	3054100	5906700	1.02445e+06	1.15897e+06	1.91325e+06	1.15991e+06	1764830	931294	1.72071e+06	1.22257e+06	2606700	277989	2.77893e+06	1.19569e+06	2397290	2.13351e+06	3.19457e+06	1.03646e+06	3.39333e+06	2.24684e+06	0.748162
L-Thyroxine	HMDB0000248	C01829	Hormones and hormone related compunds	3684.3	29952	22846	4401.8	24653	21789	5549.9	19991	17354	2498.3	24304	20558	1653.4	21616	21470	2812.4	21442	17175	4412.2	6934.6	7321.2	3305.3	10817	12177	7464.6	12717	11055	4545.33	941.046	24865.3	4983.89	20663	2914	2321.37	599.416	22454	1604.51	19734.3	2262.87	5060.7	2154.15	10156.2	2947.29	10184.4	2542.27	-0.969412
A-Ketoglutaric Acid	HMDB0000208	C00026	Organic acid And Its derivatives	211670	42403	21917	54500	53045	38644	0	50402	37333	0	44050	18219	416910	79199	33822	59198	50301	79120	98853	28869	20522	70273	144180	77543	17444	84900	125100	88726.3	109903	48616.7	5541.08	32631.3	9302.01	158706	225561	57850	18751.1	43720.3	31634.1	62190	41302	85983	57663.1	74388.3	52360.3	0.838919
Citramalic Acid	HMDB0000426	C00815	Organic acid And Its derivatives	153080	13292	15438	117740	25332	22310	191660	19925	11078	79027	43291	14735	270710	11571	6110.4	144690	30932	74680	132520	11940	7642.8	59771	23308	27112	49901	15788	62460	154160	36971.8	19516.3	6030.39	16275.3	5662.62	164809	97412.4	28598	15988.3	31841.8	37348.8	80730.7	45121.6	17012	5782	32404.9	27789.3	0.0963666
Tryptamine	HMDB0000303	C00398	Tryptamines,Cholines,Pigments	658660	180050	115240	646890	234400	178300	490710	203080	136330	579430	169040	157880	713120	146540	107300	572080	185950	199550	579100	121120	117780	237150	201230	171010	254440	175070	178150	598753	93753.2	205843	27280.2	143290	32101	621543	79392.8	167177	19771	154910	46196.7	356897	192628	165807	40850.5	155647	32987.2	0.0538932
D-Arabitol	HMDB0000568	C01904	Carboxylic acids and derivatives	4190200	6265.3	10296	3480900	3009.1	15780	4186400	8002.6	8813.2	3673700	2321.3	5335.1	3396100	3331.7	8349.5	3747300	8813.2	12762	4303200	7483.3	8667.4	4577200	6035.1	11308	4229900	3942.6	16472	3952500	408422	5759	2534.96	11629.7	3669.91	3605700	185212	4822.07	3493.15	8815.53	3735.32	4370100	183060	5820.33	1780.09	12149.1	3969.71	-0.132486
D-Sorbitol	HMDB0000247	C00794	Carboxylic acids and derivatives	318760	34296	31844	321660	23290	37506	523420	21219	29105	130830	9117	28558	354460	29938	37325	246370	32537	49705	659880	39992	49283	156700	48006	86160	135080	50866	118420	387947	117332	26268.3	7028.86	32818.3	4284.41	243887	111836	23864	12837.2	38529.3	10624.8	317220	296949	46288	5636.9	84621	34594.2	-0.669647
D-Glucose	HMDB0000122	C00031	Carboxylic acids and derivatives	5556400	788170	1064200	5924900	467880	856940	6427500	708090	603260	3773700	377070	1073400	6628700	869200	737620	5544900	814140	1547800	6906900	1278700	2043400	4606900	1717300	1419900	5220700	1686400	2247900	5969600	437267	654713	166683	841467	230859	5.31577e+06	1.44123e+06	686803	269646	1.11961e+06	407062	5.57817e+06	1.19094e+06	1560800	244794	1.90373e+06	431307	-0.167356
D-Mannose	HMDB0000169	C00159	Carboxylic acids and derivatives	951960	75539	79583	900050	76858	85592	1008900	94566	101060	933150	81500	80520	1056800	81804	90827	799520	116580	149570	840500	76252	64588	1246800	81857	102660	1201400	94310	78182	953637	54444.4	82321	10625	88745	11080.2	929823	128672	93294.7	20166.3	106972	37248.9	1.09623e+06	222632	84139.7	9242.88	81810	19293.6	-0.0364831
D-Trehalose	HMDB0000975	C01083	Carboxylic acids and derivatives	418580	522710	413590	771200	433980	516270	607120	420520	535750	450800	414330	445450	580430	437140	455200	542760	514170	399480	505530	419350	490170	375730	482410	486570	255590	377810	487830	598967	176451	459070	55523.2	488537	65632.5	524663	66682.8	455213	52316.3	433377	29757.4	378950	125001	426523	52667.7	488190	1826.8	-0.191084
D-Erythronolactone	HMDB0000349	-	Aldehyde,Ketones,Esters	0	2256200	1829400	0	1898400	2059600	0	1881500	2165900	0	1703000	1752000	0	1856600	1890500	0	2084900	2044200	0	1750000	2072100	0	1924000	1921800	0	1771300	2031800	9	0	2.01203e+06	211623	2018300	172010	9	0	1881500	192164	1.89557e+06	146166	9	0	1815100	94909.6	2.00857e+06	77796.9	0
Lactose	HMDB0000186	C00243	Carboxylic acids and derivatives	418580	522710	413590	771200	433980	516270	607120	420520	535750	450800	414330	445450	580430	437140	455200	542760	514170	399480	505530	419350	490170	375730	482410	486570	255590	377810	487830	598967	176451	459070	55523.2	488537	65632.5	524663	66682.8	455213	52316.3	433377	29757.4	378950	125001	426523	52667.7	488190	1826.8	-0.191084
Lactulose	HMDB0000740	C07064	Carboxylic acids and derivatives	418580	522710	413590	771200	433980	516270	607120	420520	535750	450800	414330	445450	580430	437140	455200	542760	514170	399480	505530	419350	490170	375730	482410	486570	255590	377810	487830	598967	176451	459070	55523.2	488537	65632.5	524663	66682.8	455213	52316.3	433377	29757.4	378950	125001	426523	52667.7	488190	1826.8	-0.191084
L-Fucose	HMDB0000174	C01019	Carboxylic acids and derivatives	103090	131770	172070	112580	181100	220810	73973	75308	123770	63205	273830	309830	44768	113200	118080	58474	133720	197840	86566	286490	394430	98304	805170	1030100	150940	571330	747870	96547.7	20117.8	129393	52936.1	172217	48520.2	55482.3	9575.66	173583	87420.3	208583	96325.4	111937	34284	554330	259758	724133	318499	-0.799213
L-Rhamnose	HMDB0000849	C00507	Carboxylic acids and derivatives	103090	131770	172070	112580	181100	220810	73973	75308	123770	63205	273830	309830	44768	113200	118080	58474	133720	197840	86566	286490	394430	98304	805170	1030100	150940	571330	747870	96547.7	20117.8	129393	52936.1	172217	48520.2	55482.3	9575.66	173583	87420.3	208583	96325.4	111937	34284	554330	259758	724133	318499	-0.799213
Maltose	HMDB0000163	C00208	Carboxylic acids and derivatives	418580	522710	413590	771200	433980	516270	607120	420520	535750	450800	414330	445450	580430	437140	455200	542760	514170	399480	505530	419350	490170	375730	482410	486570	255590	377810	487830	598967	176451	459070	55523.2	488537	65632.5	524663	66682.8	455213	52316.3	433377	29757.4	378950	125001	426523	52667.7	488190	1826.8	-0.191084
D-Glucoronic Acid	-	-	Carboxylic acids and derivatives	835100	114260	137220	581040	133680	138590	253240	75396	138150	974080	124940	201390	907240	99396	114240	411480	92655	166200	510940	182880	184700	556610	127030	268290	526500	151620	231000	556460	291708	107779	29677.6	137987	699.452	764267	307345	105664	17030.7	160610	43843.1	531350	23218.1	153843	27991.3	227997	41875.9	0.457798
Vitamin D3	HMDB0000876	C05443	CoEnzyme and vitamins	50600	63502	129020	55660	59576	57526	43827	110680	61458	39127	72018	119910	56135	64262	108550	48252	61452	121070	73231	103950	87187	43832	96150	54265	45264	190210	73733	50029	5937.13	77919.3	28439.4	82668	40190.1	47838	8511.55	65910.7	5472.54	116510	6917.92	54109	16575.6	130103	52199.8	71728.3	16552.3	-0.0646075
Pantothenate	HMDB0000210	C00864	CoEnzyme and vitamins	75632000	706550	845160	64026000	1279100	1390800	47492000	784960	907120	55370000	299240	347990	64482000	324970	323360	54434000	779080	2041300	41741000	416920	386810	43520000	770940	676000	36483000	704840	1246400	6.23833e+07	1.41417e+07	923537	310413	1.04769e+06	298750	5.80953e+07	5.55078e+06	467763	269915	904217	984820	4.05813e+07	3.65902e+06	630900	188236	769737	437394	-0.102738
Riboflavin	HMDB0000244	C00255	CoEnzyme and vitamins	2438700	96069	90606	3670000	82762	113890	2715300	69016	80120	3490900	64494	64969	4821600	68843	46390	2099600	107820	159760	3126900	42455	49856	1851000	129360	137280	1370700	75971	127810	2.94133e+06	646021	82615.7	13527.1	94872	17284.5	3470700	1.36111e+06	80385.7	23858.1	90373	60804.7	2116200	907639	82595.3	43829.6	104982	47974.8	0.238756
3-Indolepropionic Acid	HMDB0002302	-	Heterocyclic compounds	24841	803530	550060	40738	1871500	1459300	21695	817150	619210	0	80167	49589	5752.9	206900	185300	13540	170580	201560	5496.1	127150	164710	8786.5	516430	560890	102540	1937800	1899700	29091.3	10208.2	1164060	612699	876190	506170	6433.97	6791.16	152549	65262.2	145483	83443.6	38940.9	55103	860460	953090	875100	909172	-2.17681
1-Naphthylacetic Acid	HMDB0032708	C13014	Organic acid And Its derivatives	62916	72522	99117	72569	163280	49535	41080	131630	86618	56667	56165	111090	57928	67159	126370	40447	89009	80540	61922	58735	105480	52404	92688	132390	146990	137430	154070	58855	16132.5	122477	46066.1	78423.3	25786.8	51680.7	9749.05	70777.7	16718.3	106000	23335.1	87105.3	52079.5	96284.3	39470.6	130647	24341.9	-0.18754
2-Aminoethanesulfinic Acid	HMDB0000965	C00519	Organic acid And Its derivatives	311790	3715.1	2323.6	1117900	18228	24652	1520900	7595.3	9053.1	113850	0	0	105000	0	0	157590	0	532.8	942520	2789.9	3724.3	1712800	13270	5266.1	1210300	13323	7694.8	983530	615653	9846.13	7513.7	12009.6	11454	125480	28157.9	9	0	183.6	302.416	1288540	391055	9794.3	6066.05	5561.73	2001.69	-2.97051
2-Aminoethanesulfonic Acid	HMDB0000251	C00245	Organic acid And Its derivatives	146810000	11360000	13814000	117770000	11932000	8531800	93974000	9632700	7121400	39160000	9832700	5839800	45858000	12528000	6141800	45555000	22037000	14441000	150280000	11667000	7217500	281870000	17679000	9887500	284220000	21263000	16755000	119518000	2.64613e+07	10974900	1.19705e+06	9822400	3.52802e+06	4.35243e+07	3.78266e+06	1.47992e+07	6.41133e+06	8.80753e+06	4.88106e+06	238790000	7.66609e+07	1.68697e+07	4.84892e+06	1.12867e+07	4.92029e+06	-1.45733
2-Hydroxybutanoic Acid	HMDB0000008	C05984	Organic acid And Its derivatives	1598000	1908000	2288500	2132700	2209600	2138400	1846800	1111100	965760	868800	2848400	2716300	1013600	1175200	990200	1165300	3112800	3713500	1688000	3298200	2856300	2674600	8782000	8197400	3959700	5244500	6856200	1.85917e+06	267564	1742900	567555	1.79755e+06	724253	1015900	148263	2378800	1.0507e+06	2.47333e+06	1.37781e+06	2774100	1.13911e+06	5774900	2.78011e+06	5.96997e+06	2.77865e+06	-0.871898
2-Hydroxyisocaproic Acid	HMDB0000665	-	Organic acid And Its derivatives	10234	37349	32403	16536	52868	43379	9144.2	78105	54398	0	20839	16932	4595.7	19367	14438	8676.9	13593	19821	9882.8	29350	19229	7670.4	30496	23642	16716	63709	73952	11971.4	3990.44	56107.3	20570.2	43393.3	10997.5	4427.2	4336.41	17933	3829.93	17063.7	2693.91	11423.1	4715.4	41185	19514.8	38941	30400.6	-1.43513
2-Methylsuccinic Acid	HMDB0001844	C08645	Organic acid And Its derivatives	643470	54942	131860	242610	130590	221340	457020	523460	546640	155150	20113	22225	222210	116970	224490	146830	48421	278660	218030	84781	78332	933950	20906	57294	825790	206280	801030	447700	200592	236331	251522	299947	218277	174730	41328.8	61834.7	49802.3	175125	135157	659257	385921	103989	94167.9	312219	423454	-1.3574
3-Hydroxy-3-Methyl Butyric Acid	HMDB0000754	C20827	Organic acid And Its derivatives	673330	1518600	1393700	607810	1487600	1385000	297390	1366200	1416400	383350	870000	864970	430510	679600	718600	271330	1152800	1067500	332650	2665200	2674700	557260	3120200	3441700	464420	1929500	2135700	526177	200825	1.45747e+06	80544.7	1.39837e+06	16211.8	361730	81762.7	900800	238099	883690	175202	451443	112866	2.57163e+06	600839	2750700	656309	-0.540634
3-Hydroxybutyrate	HMDB0000357	C01089	Organic acid And Its derivatives	5578300	4623700	8097800	5654000	7293400	10490000	3679500	3504000	5691700	3397700	13703000	15911000	2276000	4680000	5723400	2567300	3397200	9528100	5742200	15498000	22976000	7224700	53165000	63648000	8692200	33442000	43382000	4970600	1.11877e+06	5.14037e+06	1.94682e+06	8.09317e+06	2.39915e+06	2747000	582041	7.26007e+06	5.61649e+06	10387500	5.14789e+06	7219700	1.47501e+06	34035000	1.88405e+07	4.33353e+07	2.0336e+07	-0.855563
3-Hydroxypropanoic Acid	HMDB0000700	C01013	Organic acid And Its derivatives	27707	2234.6	3017.9	20485	7236.1	5759.1	19717	4113.5	6232.6	15729	6183.1	1896.5	37952	8387.7	7870.4	26487	15525	19668	29257	8699.1	3112.9	12104	5063.3	4238.1	18395	18981	21524	22636.3	4408.08	4528.07	2526.39	5003.2	1735.54	26722.7	11113.4	10031.9	4883.18	9811.63	9043.39	19918.7	8677.41	10914.5	7218.48	9625	10320.2	0.239424
3-Methylcrotonyl Glycine	HMDB0000459	-	Organic acid And Its derivatives	135170	110410	87781	244960	125940	171800	138770	186040	210660	79380	41455	15305	77373	37823	42347	68313	42040	130160	154870	105260	109330	227490	374320	536020	121000	131000	247350	172967	62374	140797	39943.9	156747	62807.3	75022	5896.19	40439.3	2284.61	62604	60047.3	167787	54407.4	203527	148470	297567	217732	-1.20511
4-Hydroxy-2-Oxoglutaric Acid	HMDB0002070	C01127	Organic acid And Its derivatives	0	80743	62758	0	112170	107580	0	67560	64421	0	44001	45787	0	50899	62116	0	34095	45861	0	95028	96727	0	158390	178970	0	127570	118350	9	0	86824.3	22918.3	78253	25411.5	9	0	42998.3	8446.75	51254.7	9406.26	9	0	126996	31684.9	131349	42634.6	0
Adipic Acid	HMDB0000448	C06104	Organic acid And Its derivatives	298440	228090	336150	209760	532120	607580	137590	331990	365060	676670	769190	551440	354790	258800	412110	307220	299450	674030	235480	257840	333860	423550	352210	615210	196450	271340	603870	215263	80566.1	364067	154532	436263	149067	446227	200982	442480	283668	545860	131049	285160	121428	293797	51035.8	517647	159265	1.05167
Azelaic Acid	HMDB0000784	C08261	Organic acid And Its derivatives	7610600	9119000	13340000	6704500	15218000	16502000	5413800	14439000	12262000	6109100	8366200	9259100	7242300	10752000	10434000	4570500	19840000	13831000	4720900	16426000	11427000	3685100	13813000	11019000	4741600	11890000	14381000	6576300	1.104e+06	1.29253e+07	3.31931e+06	1.40347e+07	2.20371e+06	5.97397e+06	1.34102e+06	1.29861e+07	6.05436e+06	11174700	2.37425e+06	4.38253e+06	604084	14043000	2.27673e+06	1.22757e+07	1.83465e+06	-0.138587
Caffeic Acid	HMDB0001964	C01481	Organic acid And Its derivatives	195620	906140	881180	201450	752540	1189900	154690	1087300	1052700	49339	104840	63776	72310	208340	277320	182140	748950	998920	158660	1000200	1003200	108380	634590	994780	1227500	4560200	6121700	183920	25481.2	915327	167569	1041260	154678	101263	70977	354043	345892	446672	490034	498180	632110	2.065e+06	2.16863e+06	2706560	2.9576e+06	-0.860971
Cinnamic Acid	HMDB0000567	C00423	Organic acid And Its derivatives	0	7250.6	23145	0	31903	28537	0	13245	20617	0	0	2584.4	5083.2	6034.2	9633.9	4246.4	3530.3	7484.1	5631.9	2152.6	27853	0	10687	35767	5901.5	19213	60280	9	0	17466.2	12856.9	24099.7	4045.39	3112.87	2720.4	3191.17	3026.88	6567.47	3613.04	3847.47	3326.94	10684.2	8530.2	41300	16906.7	8.4341
Creatine	HMDB0000064	C00300	Organic acid And Its derivatives	2321600	854160	760440	1955700	402040	381870	2957800	818450	647290	2291900	383670	574330	1763500	467530	475250	3274000	929820	1209200	2600400	596650	700930	3842600	662590	782210	2249500	680560	775400	2411700	507089	691550	251358	596533	194322	2.44313e+06	766522	593673	294116	752927	398238	2897500	837074	646600	44181.2	752847	45089.9	0.0186821
Glutaric Acid	HMDB0000661	C00489	Organic acid And Its derivatives	643470	54942	131860	242610	130590	221340	457020	523460	546640	155150	20113	22225	222210	116970	224490	146830	48421	278660	218030	84781	78332	933950	20906	57294	825790	206280	801030	447700	200592	236331	251522	299947	218277	174730	41328.8	61834.7	49802.3	175125	135157	659257	385921	103989	94167.9	312219	423454	-1.3574
Guanidinoethyl Sulfonate	HMDB0003584	C01959	Organic acid And Its derivatives	0	29360	15247	0	0	10540	0	9449.4	17140	0	4110.3	6930.2	0	6804.2	14312	0	10212	23741	0	27391	22299	0	56139	54428	0	50003	128190	9	0	12939.5	14983.5	14309	3398.51	9	0	7042.17	3057.8	14994.4	8426.15	9	0	44511	15140.5	68305.7	54292.4	0
Hippuric Acid	HMDB0000714	C01586	Amino acid and Its metabolomics	2296200	9215200	8332800	2252100	7363900	11340000	1624100	11227000	11024000	369290	873960	470460	651670	2104900	2551600	1881300	7852300	9993700	1655100	10175000	10191000	839060	6324700	9654000	12330000	43249000	57442000	2.05747e+06	375954	9268700	1.93211e+06	1.02323e+07	1.65256e+06	967420	803938	3.61039e+06	3.72481e+06	4.33859e+06	5.0068e+06	4.94139e+06	6.41172e+06	1.99162e+07	2.02983e+07	2.57623e+07	2.74367e+07	-1.08865
Hydrocinnamic Acid	HMDB0000764	C05629	Organic acid And Its derivatives	176030	438570	2896700	34519	1614100	5089400	76151	746630	3815300	0	58632	62861	44969	358400	2689600	58641	345770	3354900	65281	105340	4936700	30451	398650	5102100	189190	1369300	9550300	95566.7	72726	933100	609546	3933800	1.10114e+06	34539.7	30675.8	254267	169543	2035787	1.74068e+06	94974	83431.2	624430	661537	6529700	2.61722e+06	-1.46825
Kinurenine	HMDB0000684	C00328	Amino acid and Its metabolomics	1953400	365600	389720	1996900	539180	608960	1952000	340500	310880	2670500	300310	259270	1961400	218230	213340	1481200	285370	301310	1461500	126200	113320	3305200	357150	370800	2007000	345700	407030	1.96743e+06	25528.5	415093	108193	436520	154453	2037700	598310	267970	43719	257973	43999.3	2257900	947112	276350	130160	297050	160143	0.0506269
Kynurenic Acid	HMDB0000715	C01717	Amino acid and Its metabolomics	68648	45468	82560	50613	49227	144390	102960	194840	530590	51372	50985	50249	74436	69126	284850	108810	102910	384760	41839	105010	263270	59803	156070	1028900	44359	95805	368930	74073.7	26591.9	96511.7	85175.6	252513	242798	78206	28904	74340.3	26352.3	239953	171715	48667	9726.02	118962	32464.7	553700	414912	0.0783185
L-Lactic Acid	HMDB0000190	C00186	Organic acid And Its derivatives	1418100	471220	635290	1260200	516120	455100	1292400	467400	259740	612090	712940	522570	1364100	791880	493720	1103500	877090	1585100	1502600	528930	389010	831950	897690	573340	816730	746340	1546800	1.32357e+06	83436.3	484913	27093.2	450043	187826	1.02656e+06	381863	793970	82095	867130	621948	1.05043e+06	391668	724320	185364	836383	622104	-0.366608
L-Dihydroorotic Acid	HMDB0003349	C00337	Organic acid And Its derivatives	148470	32707	49198	85634	46700	53415	136550	38059	47589	134030	45269	43942	124120	40190	57197	120510	55916	77761	145760	75405	76811	119030	42395	49697	117820	39152	84203	123551	33373.9	39155.3	7060.63	50067.3	3008.72	126220	7000.36	47125	8025.6	59633.3	17040.6	127537	15793.5	52317.3	20060.1	70237	18168.1	0.0308299
L-Homoserine	HMDB0000719	C00263	Organic acid And Its derivatives	6775900	568120	499940	5514200	626870	570320	4896800	487980	414790	8649700	272310	246950	8296800	254250	157800	6288800	637350	411090	6355300	486270	370140	4922100	283420	250230	4191300	302860	254950	5.72897e+06	957783	560990	69719	495017	77881.8	7745100	1.27348e+06	387970	216158	271947	128482	5.15623e+06	1.10084e+06	357517	111927	291773	67908.5	0.435009
Malonicacid	HMDB0000691	C00383	Organic acid And Its derivatives	5581800	4798200	8362300	5829400	7215100	10262000	4019300	3593000	5923700	3428200	13958000	16331000	2292200	4792500	5581500	2538800	3519500	9644900	5862400	15310000	23339000	7061800	53059000	64186000	8908200	34063000	43582000	5143500	981425	5202100	1.84452e+06	8.18267e+06	2.17472e+06	2.75307e+06	597542	7.42333e+06	5.69487e+06	1.05191e+07	5.42781e+06	7.27747e+06	1.53431e+06	34144000	1.88746e+07	4.37023e+07	2.04238e+07	-0.901711
Mandelic Acid	HMDB0000703	C01984	Organic acid And Its derivatives	57433	72302	71491	67345	160960	210130	85745	140330	205740	23434	26610	41827	39129	56900	107880	74178	135590	308470	56512	57899	66801	46120	98124	205180	129740	233160	464870	70174.3	14366.5	124531	46392.6	162454	78806.6	45580.3	25979.9	73033.3	56252.8	152726	138863	77457.3	45575.3	129728	91805.2	245617	202092	-0.622532
Methylmalonic Acid	HMDB0000202	C02170	Organic acid And Its derivatives	5782200	2490100	5669200	7615700	4819500	9049100	19638000	4432000	5339000	9366300	3734700	2159000	166660000	4030400	6262800	21063000	4709000	137780000	39195000	3731100	6434400	183110000	5309400	12451000	225930000	5633000	83109000	1.1012e+07	7.5264e+06	3.91387e+06	1.24815e+06	6.68577e+06	2.05335e+06	6.56964e+07	8.76324e+07	4.15803e+06	499533	4.87339e+07	7.71434e+07	1.49412e+08	9.78222e+07	4.89117e+06	1.01759e+06	3.39981e+07	4.26375e+07	2.57674
N'-Formylkynurenine	HMDB0001200	C02406	Amino acid and Its metabolomics	665620	333180	250160	578500	524230	389190	448780	417030	363840	710580	353810	384280	815960	334240	270220	613070	428450	381920	613250	294860	273040	270640	387750	392400	303440	359840	301970	564300	109115	424813	95762.5	334397	74044	713203	101470	372167	49715.3	345473	65182	395777	189050	347483	47661.9	322470	62264.7	0.337851
Phenyllactate(Pla)	HMDB0000779	C01479	Organic acid And Its derivatives	6294.9	89688	62809	8331.8	90530	96471	15247	78418	56790	0	21002	17714	1473.5	26015	39743	5128.8	26298	40482	3651.5	9979.7	8939.9	2841.8	14429	14643	31724	141950	412370	9957.9	4692.35	86212	6762.92	72023.3	21385.1	2203.77	2636.86	24438.3	2979.31	32646.3	12937.1	12739.1	16446.4	55452.9	74941.7	145318	231292	-2.17587
Pyrrole-2-Carboxylic Acid	HMDB0004230	C05942	Organic acid And Its derivatives	15369	36501	31934	25631	78148	65749	26586	34157	30978	16841	29068	38543	9346.1	37948	35549	18596	36646	37758	13841	24779	24346	8378.5	29192	40537	25108	49485	63892	22528.7	6218.81	49602	24749.3	42887	19804.8	14927.7	4912.81	34554	4795.41	37283.3	1552.41	15775.8	8530.93	34485.3	13176.2	42925	19880.9	-0.59377
Subericacid	HMDB0000893	C08278	Organic acid And Its derivatives	276970	266120	366480	219670	425440	403510	218460	446990	324300	343310	338800	344650	386510	357340	375890	191990	548150	384250	165920	496830	304190	233140	375620	360870	201530	322940	396130	238367	33436.9	379517	98793.7	364763	39632.9	307270	102145	414763	115888	368263	20872.6	200197	33629.8	398463	89167.2	353730	46384	0.366324
TXB2 [9alpha,11,15S-trihydroxythromba-5Z,13E-dien-1-oic acid]	HMDB0003252	C05963	Lipids	0	511680	2862600	0	2763000	200610	0	353820	373120	0	28638	27249	0	4959700	358110	0	7503500	174410	0	3368800	322610	0	4425200	639060	0	533200	437010	9	0	1209500	1.34768e+06	1.14544e+06	1.4896e+06	9	0	4163946	3.80044e+06	186590	165766	9	0	2.77573e+06	2.01264e+06	466227	160235	0
Lysopg 18:1	-	-	Lipids	39778	54470	26218	42495	66033	42307	77824	50530	29296	55673	74736	45862	135610	47090	31869	109730	34411	21960	128450	129870	113190	70517	58503	52016	51017	67980	61445	53365.7	21225.1	57011	8057.81	32607	8540.26	100338	40787.8	52079	20620.2	33230.3	12009	83328	40274.8	85451	38758.7	75550.3	32936.1	0.91088
Lysope 18:1	HMDB0011505	-	Lipids	20974000	15832000	13507000	31398000	31085000	27599000	36268000	21115000	19193000	26413000	22085000	18810000	31770000	15674000	14265000	32018000	13068000	9085100	74216000	76491000	63270000	63062000	27901000	21102000	52545000	42429000	32988000	2.95467e+07	7.81327e+06	2.26773e+07	7.74559e+06	2.00997e+07	7.08962e+06	30067000	3.16689e+06	1.69423e+07	4.64037e+06	1.40534e+07	4.8659e+06	6.32743e+07	1.08371e+07	4.89403e+07	2.49408e+07	39120000	2.17425e+07	0.0251855
Lysope 18:0	HMDB0011130	C21484	Lipids	154290000	44456000	43906000	162430000	56957000	51831000	162120000	41888000	45093000	145590000	36958000	39528000	174950000	24557000	25105000	165230000	28785000	20950000	169330000	142460000	123900000	150740000	59435000	55077000	142850000	61535000	53052000	1.59613e+08	4.61275e+06	47767000	8.06168e+06	4.69433e+07	4.27425e+06	1.61923e+08	1.49567e+07	30100000	6.30421e+06	2.85277e+07	9.75046e+06	1.54307e+08	1.35955e+07	87810000	4.73399e+07	77343000	4.03323e+07	0.0207297
Lysope 16:0	HMDB0011503	-	Lipids	135000000	53069000	45202000	128910000	59939000	45362000	142560000	50361000	43927000	120370000	34920000	29267000	143410000	24421000	21226000	151950000	36872000	26367000	112700000	105150000	87066000	95116000	46206000	38732000	92409000	51054000	42699000	135490000	6.83818e+06	5.44563e+07	4.93741e+06	4.48303e+07	786389	1.38577e+08	1.63354e+07	32071000	6.6966e+06	25620000	4.07221e+06	100075000	1.1017e+07	67470000	3.27217e+07	5.61657e+07	2.68339e+07	0.032498
Lysope 14:0	HMDB0011500	-	Lipids	619570	105480	89466	636640	115380	94110	869100	162190	129970	370670	80425	56607	678750	65032	54463	358890	47579	25838	305410	162660	109300	129720	37037	30070	390020	122240	102610	708437	139400	127683	30290.8	104515	22166.3	469437	181366	64345.3	16433.8	45636	17179.1	275050	132779	107312	64128.1	80660	43939.7	-0.593708
Lysopa 18:0	HMDB0007854	C00416	Lipids	299440	311840	250330	286230	515290	359940	359820	458190	256390	284190	655440	417330	342360	387660	239840	409560	346640	208930	395240	1109600	931000	374280	492810	500950	396090	541650	486920	315163	39233.8	428440	104937	288887	61608.5	345370	62739.2	463247	167703	288700	112464	388537	12353.9	714687	342876	639623	252437	0.132043
Lysopa 16:0	HMDB0007853	C00416	Lipids	368900	461690	445770	412540	858610	646190	456400	653400	494520	375860	741440	532340	469270	506880	401370	554940	548310	445640	501230	987580	838930	431710	742000	587560	389970	723670	664230	412613	43750	657900	198498	528827	104522	466690	89567.9	598877	125189	459783	66620.6	440970	56205	817750	147362	696907	128831	0.177674
9-HpODE	HMDB0062434	C14827	Lipids	81155	89261	75093	124850	203570	198110	79989	131140	112940	177710	102680	55785	99361	48549	71627	56971	91526	156570	68513	71388	96437	190060	148650	133110	139140	191420	268850	95331.3	25570.6	141324	57830.9	128714	63007.3	111347	61255.5	80918.3	28582	94660.7	54197	132571	61039.2	137153	60836.4	166132	90826.3	0.224045
13-HOTrE [13S-hydroxy-9Z,11E,15Z-octadecatrienoic acid]	HMDB0010203	-	Lipids	17767	5638.3	7724.1	8860.4	13970	13768	6561	7989.5	5848	4375.3	10313	15098	43334	12082	20941	8256.1	9575.5	9555.8	5412.7	7857.5	5902	6111.8	8494.6	9752.9	5106.5	12246	14375	11062.8	5918.74	9199.27	4295.57	9113.37	4138.74	18655.1	21460.4	10656.8	1288.14	15198.3	5693.26	5543.67	515.288	9532.7	2371.28	10010	4242.35	0.753856
9,10-DiHOME [(+/-)9,10-dihydroxy-12Z-octadecenoic acid]	HMDB0004704	C14828	Lipids	1778500	172230	182220	1881500	208780	370060	2287200	162840	189400	7035500	170830	106390	4238400	141690	299680	1570300	219080	372120	3394100	231140	337950	9060000	333670	427870	4403800	402520	668080	1982400	268941	181283	24271.2	247227	106437	4281400	2.73285e+06	177200	39086.3	259397	137369	5619300	3.0222e+06	322443	86239.8	477967	170671	1.11083
gamma-Linolenic Acid(C18:3N6)	HMDB0003073	C06426	Lipids	101190	17985	11231	83561	20872	16166	86117	12486	8669.3	239140	48490	16020	159560	22793	10731	98610	28249	16599	110920	31128	20477	159440	109220	81031	170750	115590	89916	90289.3	9526.37	17114.3	4260.26	12022.1	3810.45	165770	70470.5	33177.3	13538.8	14450	3233.73	147037	31785	85312.7	47033.3	63808	37787.8	0.876555
Palmitoleic Acid(C16:1)	HMDB0003229	C08362	Lipids	12731000	2117300	957970	8962900	659810	697890	13705000	935250	635270	37297000	6932200	2733000	27477000	4528900	2030400	26762000	8472200	3042900	11853000	1734000	1272700	8793700	4558800	3835700	9672200	3776300	2917100	1.17996e+07	2.50449e+06	1.23745e+06	774315	763710	171123	30512000	5.88685e+06	6.64443e+06	1.98734e+06	2602100	518787	10106300	1.57517e+06	3.35637e+06	1.45847e+06	2.67517e+06	1.29851e+06	1.37063
Hexadecanoic Acid(C16:0)	HMDB0000220	C00249	Lipids	7497900	4923700	2903000	7338700	3910300	3070200	10373000	4120700	4047500	10030000	5441000	5898800	6738800	4013300	5607100	8828800	3291600	5637600	8304600	3902900	3514000	7346300	4233000	6050500	6595200	3850100	4231200	8403200	1.70775e+06	4.31823e+06	534799	3.34023e+06	618190	8.53253e+06	1.66548e+06	4.24863e+06	1.09385e+06	5714500	160335	7.41537e+06	856790	3.99533e+06	207512	4.59857e+06	1.30755e+06	0.0220353
Linoleic Acid(C18:2N6C)	HMDB0000673	C01595	Lipids	19888000	6223000	4971300	21144000	4817500	6287300	17915000	4410800	4324300	27821000	10526000	7536600	21111000	7353000	6983300	19985000	6948100	5339100	19063000	7710300	7646900	20090000	13231000	13418000	15023000	14146000	14203000	19649000	1.62771e+06	5.15043e+06	950868	5194300	1.00032e+06	2.29723e+07	4.23664e+06	8275700	1.9593e+06	6.61967e+06	1.14299e+06	1.80587e+07	2.67864e+06	1.16958e+07	3.4817e+06	1.1756e+07	3.58014e+06	0.225442
Dodecanoic Acid(C12:0)	HMDB0000638	C02679	Lipids	664990	491060	455170	460090	3053800	460680	529720	462950	409240	1341100	699090	549130	749780	566890	565520	584460	640340	486510	364860	424180	418670	326810	550860	526380	449010	594680	517600	551600	104188	1.33594e+06	1.48778e+06	441697	28243	891780	397805	635440	66236.1	533720	41698.3	380227	62532.5	523240	88542.1	487550	59813.1	0.693065
Elaidic Acid(C18:1N9T)	HMDB0000573	C00712	Lipids	12317	3869.1	3130.4	11235	2616.7	2319.9	15709	2678.3	3278.1	15138	8013.1	7153.6	12321	5445.8	4433.6	13963	4923	5652.4	14647	4780.3	4334.3	11896	7916	11297	11167	6414	7439.8	13087	2334.28	3054.7	705.963	2909.47	515.893	13807.3	1414.94	6127.3	1653.94	5746.53	1362.44	12570	1835.29	6370.1	1568.31	7690.37	3488.11	0.0773003
EPA [5Z,8Z,11Z,14Z,17Z-eicosapentaenoic acid]	HMDB0001999	C06428	Lipids	8217800	302270	456720	8377800	407990	229730	8156100	280410	189770	4443200	318250	130950	4115100	591100	237660	9206900	1593800	323930	11572000	853100	368890	14462000	1979700	1230200	10237000	1209600	696750	8.25057e+06	114424	330223	68229.1	292073	143981	5.92173e+06	2.84976e+06	834383	671675	230847	96670.2	1.20903e+07	2.15967e+06	1.34747e+06	575814	765280	434725	-0.478474
DHA [4Z,7Z,10Z,13Z,16Z,19Z-docosahexaenoic acid]	HMDB0002183	C06429	Lipids	821960	49865	34575	604010	35422	28039	514400	33302	21578	723070	75769	43840	721790	66482	41479	941590	79358	45629	630140	59007	48603	810290	235320	168910	662410	94377	78615	646790	158180	39529.7	9013.21	28064	6498.54	795483	126534	73869.7	6644.81	43649.3	2081.56	700947	96058.9	129568	93275.8	98709.3	62620.1	0.298534
Cis-11,14-Eicosadienoic Acid(C20:2)	HMDB0005060	C16525	Lipids	17439	1005.6	594.13	12423	0	0	12985	540.24	0	17574	606.17	706.77	15826	674.17	0	9835	383.62	0	12381	1488.4	1007.7	12683	5045	4933	12167	2893.2	2364.4	14282.3	2748.16	518.28	498.663	204.043	337.825	14411.7	4058.73	554.653	151.971	241.59	402.858	12410.3	259.248	3142.2	1791.33	2768.37	1993.59	0.0130055
Cis-11,14,17-Eicosatrienoic Acid(C20:3)	HMDB0060039	C16522	Lipids	91186	76771	74692	77457	81490	80410	73320	70671	70894	70780	75947	76418	69216	88008	76316	61435	78889	59288	61338	65965	65576	64275	72873	66492	64550	77791	65887	80654.3	9352.31	76310.7	5424.17	75332	4790.17	67143.7	5005.32	80948	6288.6	70674	9860.7	63387.7	1780.38	72209.7	5940.84	65985	465.797	-0.264501
Capric Acid(C10:0)	HMDB0000511	C01571	Lipids	11008	5298.1	6763.6	4672.7	4585.9	3404.9	5867.2	4031	5307.7	6429.5	5276.4	4422.9	4702.5	6362.9	5947.1	2887.5	7548.8	5731.3	5119.7	2548.6	3907	4188.2	4050.5	6481	5220.2	4313.7	6812.2	7182.63	3366.27	4638.33	635.175	5158.73	1684.3	4673.17	1771.18	6396.03	1136.56	5367.1	824.789	4842.7	569.037	3637.6	952.239	5733.4	1590.35	-0.620112
Arachidic Acid(C20:0)	HMDB0002212	C06425	Lipids	243750	631520	448010	883660	2258500	1691200	862590	783440	596120	5603900	3199400	1938100	973900	3096900	2353400	1171900	1037200	973480	590410	1009200	959290	8778800	1240200	1126700	8197700	2535100	2101400	663333	363523	1.22449e+06	898698	911777	679051	2.58323e+06	2.61785e+06	2444500	1.21983e+06	1.75499e+06	707948	5.85564e+06	4.56907e+06	1.59483e+06	822445	1.3958e+06	616777	1.96137
A-Linolenic Acid(C18:3N3)	HMDB0001388	C06427	Lipids	101190	17985	11231	83561	20872	16166	86117	12486	8669.3	239140	48490	16020	159560	22793	10731	98610	28249	16599	110920	31128	20477	159440	109220	81031	170750	115590	89916	90289.3	9526.37	17114.3	4260.26	12022.1	3810.45	165770	70470.5	33177.3	13538.8	14450	3233.73	147037	31785	85312.7	47033.3	63808	37787.8	0.876555
3-(3-Hydroxyphenyl)Propionate Acid	HMDB0000375	C11457	Organic acid And Its derivatives	0	29948	149130	0	30011	171230	0	29911	91877	0	0	0	35676	68639	785840	20025	27300	401810	0	0	117810	0	0	25921	228320	1418100	5209000	9	0	29956.7	50.5602	137412	40953.7	18570	17878	31982.7	34553.8	395886	392949	76112.7	131815	472706	818735	1.78424e+06	2.96628e+06	11.0108
4-Hydroxybenzaldehyde	HMDB0011718	C00633	Benzene and substituted derivatives	60856	54329	81899	39928	1088500	33679	68125	70860	36910	66111	62152	73684	60990	73908	52230	59898	50585	67237	66805	73405	49084	66020	68630	51490	53044	34315	44143	56303	14639.5	404563	592364	50829.3	26955.6	62333	3317.09	62215	11661.6	64383.7	11007.9	61956.3	7728.28	58783.3	21324.3	48239	3745.68	0.146784
Ethylmalonate	HMDB0000622	-	Organic acid And Its derivatives	643470	54942	131860	242610	130590	221340	457020	523460	546640	155150	20113	22225	222210	116970	224490	146830	48421	278660	218030	84781	78332	933950	20906	57294	825790	206280	801030	447700	200592	236331	251522	299947	218277	174730	41328.8	61834.7	49802.3	175125	135157	659257	385921	103989	94167.9	312219	423454	-1.3574
2-(Formylamino)Benzoic Acid	HMDB0004089	C05653	Benzene and substituted derivatives	156030	548710	701470	32367	341560	425180	64846	635680	738380	0	66085	203930	0	103980	163280	40785	292840	323720	64500	178120	206010	50509	796740	1138000	75929	252810	451470	84414.3	64111.8	508650	151097	621677	171169	13601	23542	154302	121465	230310	83409.7	63646	12731.5	409223	337671	598493	483077	-2.63378
Ureidoisobutyric Acid	HMDB0002031	C05100	Organic acid And Its derivatives	0	58213	86562	0	46484	49060	0	31743	52614	0	19700	48039	0	21403	17913	0	37754	31450	0	32480	42968	0	38287	40158	0	37260	22980	9	0	45480	13263.5	62745.3	20702.2	9	0	26285.7	9968.3	32467.3	15088.7	9	0	36009	3099.04	35368.7	10820.5	0
Uridine 5-Monophosphate	HMDB0000288	C00105	Nucleotide And Its metabolomics	1259400	25351	20661	5471200	16696	31693	11311000	21350	15017	2202100	26652	31121	8583300	28581	36664	4518900	27056	31047	9654200	18128	19850	826230	32722	53041	779760	20056	36574	6.01387e+06	5.04773e+06	21132.3	4331.6	22457	8481.83	5.10143e+06	3.23024e+06	27429.7	1017.34	32944	3221.83	3.7534e+06	5.1103e+06	23635.3	7928.11	36488.3	16595.7	-0.23739
N-Acetylglycine	HMDB0000532	-	Amino acid and Its metabolomics	31825	145590	137610	21994	111980	132770	18543	103790	138330	48081	728600	688980	21331	227090	186300	41549	322740	269440	20599	205280	204200	72735	1335400	1357000	42492	229690	323500	24120.7	6891.66	120453	22150.8	136237	3023.73	36987	13946.3	426143	266265	381573	269448	45275.3	26179.2	590123	645544	628233	633943	0.616749
Cyclic Amp	HMDB0000058	C00575	Nucleotide And Its metabolomics	25504	51213	40791	19372	6515.3	84855	88158	2095.7	0	48196	12213	0	70755	152700	104040	34665	407.43	32077	55413	10506	56814	20289	22754	75069	32600	60257	55158	44344.7	38067.1	19941.3	27172.1	41885	42433.6	51205.3	18232.2	55106.8	84724.1	45375.3	53275.2	36100.7	17821.8	31172.3	25921.8	62347	11048.6	0.207533
2-(Dimethylamino)Guanosine	HMDB0004824	-	Nucleotide And Its metabolomics	152190	36765	35768	122340	21933	26315	85203	34043	24723	90113	22017	32161	138560	24402	25614	102210	35119	43779	173310	21891	19326	211370	34722	41583	125550	25400	44653	119911	33559.5	30913.7	7895.67	28935.3	5970.56	110294	25215	27179.3	6978.59	33851.3	9199.71	170077	43001.3	27337.7	6631.33	35187.3	13821.8	-0.120605
5-Hydroxyhexanoic Acid	HMDB0000525	-	Organic acid And Its derivatives	211520	338080	604350	190080	413960	520020	132070	246320	367710	78941	186570	192750	105530	216330	323380	107240	206990	438840	174540	232150	409650	156210	339530	555370	224650	379650	907000	177890	41103.8	332787	83945.3	497360	119936	97237	15867.9	203297	15219.9	318323	123123	185133	35428.4	317110	76263.1	624007	255680	-0.871408
B-Pseudouridine	HMDB0000767	C02067	Nucleotide And Its metabolomics	166020	962160	1082300	166450	692150	718690	142400	927920	977370	165480	901170	1179200	146380	911780	1004900	108920	764480	852400	169100	836250	897920	197910	745010	888230	311450	718210	870310	158290	13762.8	860743	147006	926120	187144	140260	28772.4	859143	82152.3	1.01217e+06	163521	226153	75260.5	766490	61882.2	885487	14007.9	-0.174466
N-Acetylthreonine	HMDB0062557	-	Amino acid and Its metabolomics	244560	107400	109500	234010	105340	108710	224010	110450	121120	329940	91653	122030	323160	76978	106900	227630	115630	113480	214460	86340	102990	202290	91175	105480	174440	102770	130460	234193	10276.2	107730	2570.93	113110	6948.1	293577	57212	94753.7	19511.7	114137	7586.35	197063	20515.6	93428.3	8443.6	112977	15192.1	0.326037
Hypoxanthine-9-beta-D-Arabinofuranoside	HMDB0003040	-	Nucleotide And Its metabolomics	2318300	33614000	44849000	2160400	30723000	43323000	10013000	35540000	46560000	1922300	71006000	33100000	6388300	75604000	60777000	11042000	55171000	32986000	8498900	57318000	61246000	3841300	114370000	111490000	12652000	49190000	68175000	4.83057e+06	4.48881e+06	3.32923e+07	2.42456e+06	4.49107e+07	1.61938e+06	6.45087e+06	4.56017e+06	6.72603e+07	1.07191e+07	4.22877e+07	1.60123e+07	8.33073e+06	4.40776e+06	73626000	3.55186e+07	8.03037e+07	2.72295e+07	0.417301
Guanine	HMDB0000132	C00242	Nucleotide And Its metabolomics	193760	17198	13050	132750	20196	20651	231240	21846	20146	49625	17996	11982	20977	20194	8207.4	160040	19686	65035	228850	25054	8735.3	3299.3	25649	24458	208520	24081	68697	185917	49711.3	19746.7	2356.35	17949	4250.17	76880.7	73428.8	19292	1150.75	28408.1	31775.9	146890	124768	24928	791.557	33963.4	31090.5	-1.27396
D-Sedoheptuiose 7-Phosphate	HMDB0001068	C00281	Carboxylic acids and derivatives	73879	22008	20542	49830	22077	20652	33740	23408	19721	47176	21633	21876	39109	21224	17818	30745	21074	27336	56142	21932	19735	56044	13712	18877	97264	17225	22173	52483	20200.6	22497.7	789.126	20305	508.741	39010	8215.95	21310.3	289.327	22343.3	4776.18	69816.7	23770.1	17623	4124.43	20261.7	1709.95	-0.428006
Aminomalonic Acid	HMDB0001147	C00872	Organic acid And Its derivatives	109100	69391	120680	70363	105090	138580	648670	57972	82811	213610	45112	25230	6537500	62763	147550	584310	108850	4860300	1091800	54875	118610	7734400	63350	268160	9486300	76453	2807900	276044	323284	77484.3	24579.5	114024	28474.1	2445140	3.54893e+06	72241.7	32909.2	1.67769e+06	2.7569e+06	6.10417e+06	4.42834e+06	64892.7	10871.4	1064890	1.51134e+06	3.14695
Dl-Glyceraldehyde3-Phosphate	HMDB0001112	C00661	Organic acid And Its derivatives	2334500	35861	34456	1056200	20988	19636	0	27993	17586	0	39560	23938	0	51165	21446	0	69252	73772	0	15971	27722	0	38681	25281	0	25054	48455	1.13024e+06	1.16901e+06	28280.7	7440.67	23892.7	9205.36	9	0	53325.7	14963.5	39718.7	29517.4	9	0	26568.7	11430.5	33819.3	12733.5	-16.9383
2,4-Dihydroxy Benzoic Acid	HMDB0029666	-	Benzene and substituted derivatives	0	71201	56773	0	104630	113470	0	73396	67486	0	0	16940	0	30650	22416	0	67207	68275	0	59928	41991	0	0	9440.5	23619	91481	115150	9	0	83075.7	18698.8	79243	30121.5	9	0	32622	33642.4	35877	28190.8	7879	13631.2	50472.7	46463.3	55527.2	54139.1	0
Fumaric Acid	HMDB0000134	C00122	Organic acid And Its derivatives	42091	54232	72617	47848	155270	47333	47276	54209	44777	53157	43852	49321	42766	52993	76877	26934	57125	76120	41923	55786	42680	28384	37793	44122	47440	70909	100740	45738.3	3171.6	87903.7	58341	54909	15388.7	40952.3	13205.2	51323.3	6792.2	67439.3	15695.5	39249	9805.38	54829.3	16578.7	62514	33112.5	-0.159458
8,15-Dihete	HMDB0010219	-	Lipids	1642500	321640	134260	1018900	102740	87452	1487800	156370	65570	3483800	956160	262360	2341800	623800	210990	2608400	1069900	308050	1423300	239730	145150	1063900	590550	399330	1195000	406380	323490	1.38307e+06	324725	193583	114096	95760.7	35090.7	2.81133e+06	597434	883287	231806	260467	48557.7	1227400	181877	412220	175483	289323	130489	1.02338
N-Acetylmethionine	HMDB0011745	C02712	Amino acid and Its metabolomics	181490	19495	21260	235140	21862	27823	150540	10255	14118	147560	16767	5586.8	246410	16974	19020	272920	53438	50486	257270	17801	15466	99896	15107	17901	103830	20527	34220	189057	42804.6	17204	6133.28	21067	6854.54	222297	66067.2	29059.7	21112.5	25030.9	23045.2	153665	89745.8	17811.7	2710.02	22529	10197.6	0.233668
Argininosuccinic acid	HMDB0000052	C03406	Organic acid And Its derivatives	4861100	25356	16180	5025500	19005	19400	12317000	20081	19664	4247700	16162	12264	4271200	17837	22716	9202200	21002	13413	10613000	24122	15086	25812000	15651	21745	51195000	18818	16894	7401200	4.258e+06	21480.7	3398.99	18414.7	1939.77	5.90703e+06	2.85372e+06	18333.7	2457.93	16131	5731.64	2.92067e+07	2.05029e+07	19530.3	4280.19	17908.3	3443.43	-0.325325
2-Deoxyribose 1-Phosphate	HMDB0001351	C00672	Carboxylic acids and derivatives	0	243670	186750	117300	186520	187700	32095	258170	303600	91766	250880	309970	73562	192780	255560	57488	200370	148720	92697	187830	202330	60436	178110	189020	77823	168910	157820	49801.3	60617.1	229453	37881.6	226017	67190.8	74272	17150	214677	31581.8	238083	82033.3	76985.3	16146.8	178283	9461.19	183057	22846.4	0.576634
N-Acetylglucosamine 1-Phosphate	HMDB0001367	C04256	Carboxylic acids and derivatives	2418600	18303	28943	2185600	9561.1	12056	3252500	19221	14733	1551100	15874	31763	1572400	14785	20520	2729400	19389	31628	2770300	39792	27321	2812800	18397	38374	1930500	17440	28910	2618900	560945	15695	5331.94	18577.3	9076.17	1.95097e+06	674227	16682.7	2406.17	27970.3	6452.53	2.50453e+06	497581	25209.7	12637.7	31535	5975.8	-0.424772
Pimelic acid	HMDB0000857	C02656	Organic acid And Its derivatives	324540	343020	556640	364030	620310	795910	251720	495760	659860	387190	308080	636690	404220	291230	556880	298170	449400	861180	204430	287570	274990	203530	317680	503610	254370	283610	831740	313430	56973.3	486363	138884	670803	120010	363193	56952	349570	86864.9	684917	157778	220777	29096.2	296287	18632.7	536780	279853	0.212594
Xanthosine	HMDB0000299	C01762	Nucleotide And Its metabolomics	88393000	84935	66848	115960000	52209	48044	87940000	64483	76153	59859000	45277	42100	145330000	84183	76226	73810000	116190	252660	163210000	27491	33816	130710000	131020	107080	115140000	69407	366350	97431000	1.60482e+07	67209	16532.4	63681.7	14319.5	9.29997e+07	4.58531e+07	81883.3	35512.4	123662	113011	1.36353e+08	2.45269e+07	75972.7	52075.9	169082	174722	-0.0671553
estrone 3-sulfate	HMDB0001425	C02538	Hormones and hormone related compunds	0	12667	20120	0	40235	66482	0	7111.7	15479	0	0	3666	0	3209.2	17278	0	17087	106710	0	6271.3	18031	0	1885	6827.6	5010.7	3961.2	37828	9	0	20004.6	17738.9	34027	28202.5	9	0	6768.4	9078.3	42551.3	55978.3	1676.23	2887.73	4039.17	2194.19	20895.5	15697.5	0
DL-3,4-Dihydroxyphenyl glycol	HMDB0000318	C05576	Benzene and substituted derivatives	71208	84889	116230	60331	132140	154630	46393	127650	101620	52922	69600	78834	63689	92047	91085	42677	177310	130760	47432	147290	98395	32709	122590	108340	41869	107810	130670	59310.7	12438.9	114893	26081	124160	27380.3	53096	10507.1	112986	56825.9	100226	27143.1	40670	7434.37	125897	19946.6	112468	16528.8	-0.159688
6-Ketoprostaglandin E1	HMDB0004241	C05962	Lipids	0	2851	4007.3	0	17354	33206	0	11294	13247	0	0	0	0	0	5843.7	0	5224.9	12053	0	3910.9	11987	0	12819	30527	0	6826.2	13229	9	0	10499.7	7284.06	16820.1	14923.7	9	0	1747.63	3011.4	5968.57	6022.97	9	0	7852.03	4541.79	18581	10364.2	0
Indoleacrylic acid	HMDB0000734	-	Organic acid And Its derivatives	371670	200620	123300	838270	403140	319360	475820	556910	436860	0	14143	0	0	6799	0	40200	35606	27914	389290	290820	224310	136130	159990	107450	128200	195340	179980	561920	244926	386890	178700	293173	158412	13406	23204.3	18849.3	14969.1	9310.67	16111	217873	148504	215383	67678.8	170580	58994.4	-5.38941
2-(4-Hydroxyphenyl)ethanol	HMDB0004284	C06044	Benzene and substituted derivatives	427310	179540	234440	173020	348130	501800	199680	222360	332020	197460	189070	138860	221450	186620	231530	195650	229260	492700	188530	180370	242270	196720	191820	242390	222860	208390	584420	266670	139755	250010	87630.1	356087	135295	204853	14401.6	201650	23942.3	287697	183485	202703	17930.1	193527	14087.7	356360	197506	-0.380464
Indole-3-carbinol	HMDB0005785	-	Heterocyclic compounds	0	20155	25287	0	35849	42078	0	39577	50048	0	15681	18474	0	12645	18029	0	18420	18324	0	8699.4	6207.1	0	15050	27882	0	29299	46467	9	0	31860.3	10307.1	39137.7	12639.7	9	0	15582	2888.77	18275.7	226.403	9	0	17682.8	10549.2	26852	20149.7	0
DL-Benzylsuccinic acid	HMDB0012127	C09816	Lipids	35470	38162	233070	52595	149640	185120	34037	147190	99854	34384	36123	226140	34500	58636	184050	20359	38039	190790	56787	52200	167390	28629	87391	101980	45861	134690	258020	40700.7	10325.7	111664	63666.4	172681	67473.4	29747.7	8131.03	44266	12481.6	200327	22607.6	43759	14196.2	91427	41392.8	175797	78358.9	-0.452276
2-Methylguanosine	HMDB0005862	-	Nucleotide And Its metabolomics	709300	61027	59150	487630	45635	47381	332410	57933	66553	300840	46209	36390	606620	57461	55623	352670	55711	64770	550120	43593	42060	747660	55965	87644	453970	52505	72829	509780	189419	54865	8141.74	57694.7	9668.5	420043	163645	53127	6054.72	52261	14485.6	583917	149733	50687.7	6383.07	67511	23252.7	-0.279337
N-lactoyl-phenylalanine	HMDB0062175	-	Amino acid and Its metabolomics	6863800	109450	168820	3944200	690600	774640	2104500	120930	106330	1714800	86611	85101	4639400	119860	108120	3007400	306970	694130	4877900	81423	66322	891360	181350	252520	1051500	192220	739750	4.30417e+06	2.39998e+06	306993	332263	349930	369134	3.12053e+06	1.46558e+06	171147	118795	295784	345170	2.27359e+06	2.25682e+06	151664	61073.1	352864	347747	-0.463941
Imidazoleacetic acid	HMDB0002024	C02835	Organic acid And Its derivatives	0	26558	19261	0	287890	289660	0	82826	90354	0	100970	71905	0	67341	64407	0	34113	16856	0	5270.2	12062	0	111820	113980	0	78579	86167	9	0	132425	137545	133092	140174	9	0	67474.7	33428.7	51056	29854.4	9	0	65223.1	54516.1	70736.3	52682.1	0
N-Acetylvaline	HMDB0011757	-	Amino acid and Its metabolomics	0	13088	11209	0	14300	23893	13936	60434	90163	0	12476	5112.1	10934	34171	64101	15067	34299	64541	0	13904	19837	0	15656	35096	29590	69484	161300	4651.33	8040.76	29274	26992.2	41755	42399.5	8670	7780.11	26982	12562.7	44584.7	34185	9869.33	17078.6	33014.7	31595.5	72077.7	77644.6	0.898388
Glycerol 3-phosphate	HMDB0000126	C00093	Lipids	102430000	209460	132550	57066000	103880	111340	201830000	148280	91802	162280000	224510	317340	214800000	147210	97473	166770000	60762	377080	198260000	80914	72610	262080000	428800	391660	282220000	298710	1161500	120442000	7.40438e+07	153873	53011.8	111897	20379.7	1.81283e+08	2.9113e+07	144161	81916.6	263964	147247	247520000	4.38328e+07	269475	175776	541923	559781	0.589908
D-Malic acid	HMDB0031518	C00497	Organic acid And Its derivatives	58577000	10790	12646	47507000	11872	13552	34776000	3281.8	7185.7	29374000	10379	31279	31493000	12519	21177	44900000	3741.7	24947	54526000	18044	23760	17560000	11637	24221	23153000	15243	14437	4.69533e+07	1.19102e+07	8647.93	4678.59	11127.9	3443.97	3.52557e+07	8.41917e+06	8879.9	4576.65	25801	5104.86	3.17463e+07	1.9925e+07	14974.7	3211.92	20806	5520.53	-0.413372
deoxyguanosine 5'-monophosphate(dGMP)	HMDB0001044	C00362	Nucleotide And Its metabolomics	706350	0	13947	995080	0	0	1509100	0	22049	1186000	0	13230	951530	0	646040	1364900	17076	0	1792100	0	0	2175000	0	456980	3070100	0	32510	1.07018e+06	406610	9	0	12001.7	11148	1.16748e+06	207307	5698	9853.64	219760	369229	2.34573e+06	655884	9	0	163166	254968	0.125545
Tetradecanedioic acid	HMDB0000872	C11002	Lipids	613020	171000	219250	625220	240810	209810	668160	258790	161750	5469600	1998500	467040	2405600	401090	340560	4100900	263250	315420	478370	172680	226730	2985100	387780	315320	1544600	228490	308750	635467	28962.9	223533	46374.9	196937	30835.9	3.99203e+06	1.5349e+06	887613	964522	374340	81258.7	1.66936e+06	1.25801e+06	262983	111621	283600	49360.3	2.65124
5-Methoxytryptophol	HMDB0001896	-	Heterocyclic compounds	1193900	241640	239670	1232100	341370	371490	1156000	213530	188980	1654600	192650	152180	1206100	130950	135040	901150	169250	193690	868600	88070	81876	1999900	225140	230630	1214800	237960	224950	1194000	38050.1	265513	67180.5	266713	94212.4	1253950	378997	164283	31148.4	160303	30157	1361100	579666	183723	83085.8	179152	84291.3	0.070677
Uridine triphosphate(UTP)	HMDB0000285	C00075	Nucleotide And Its metabolomics	0	4658.1	4863.8	10459	7256.8	8850.8	757.18	13460	14248	1208.2	2566.4	6759.7	1538.7	6299.5	8916.4	1454.7	6104.9	4433.5	1288.9	12103	11724	2107.9	6626.4	11590	11188	15332	28925	3741.73	5829.35	8458.3	4522.29	9320.87	4709.73	1400.53	171.779	4990.27	2101.38	6703.2	2241.98	4861.6	5494.11	11353.8	4400.89	17413	9969.91	-1.41773
6beta-hydroxytestosterone	HMDB0006259	C14497	Hormones and hormone related compunds	96989	89431	85319	101810	84624	88722	100640	77656	84754	100830	79335	89384	93770	86946	95991	90666	79291	85794	81760	72012	83634	89731	73979	83125	89375	77976	86371	99813	2514.65	83903.7	5920.46	86265	2146.5	95088.7	5208.73	81857.3	4406.97	90389.7	5172.35	86955.3	4502.81	74655.7	3039.03	84376.7	1745.79	-0.0699543
O-Acetyl-L-serine	HMDB0003011	C00979	Amino acid and Its metabolomics	237370	39670	26935	188360	49923	44145	162490	28904	14071	113380	47748	63922	232610	75644	77364	169080	60284	46883	238320	17066	20246	145170	31272	18422	110470	28892	44845	196073	38031.2	39499	10510.5	28383.7	15089.2	171690	59657.8	61225.3	13971.8	62723	15275.8	164653	66114.3	25743.3	7608.43	27837.7	14757	-0.191587
Salicyluric acid	HMDB0000840	C07588	Benzene and substituted derivatives	40711	42515	30119	60728	130180	117730	46228	62647	57003	24729	12555	7933.3	27126	28116	25407	103490	100970	137090	28820	34338	22337	22613	23480	30671	65960	99580	169510	49222.3	10339	78447.3	45918.7	68284	44881.7	51781.7	44796.8	47213.7	47200	56810.1	70071.2	39131	23441	52466	41161.5	74172.7	82669.6	0.0731284
Ellagic acid	HMDB0002899	C10788	Benzene and substituted derivatives	240760	129720	121550	125960	142850	184560	213810	264840	255220	22375	15665	17665	75810	46401	63416	86288	98630	126630	129350	151550	129850	93903	146130	226150	86255	92632	139400	193510	60031.9	179137	74511	187110	66871.5	61491	34278.2	53565.3	41943.9	69237	54715.2	103169	22993.3	130104	32564.7	165133	53057.3	-1.65396
Succinic anhydride	HMDB0032523	C19524	Organic acid And Its derivatives	0	2368500	1688000	0	1774700	1518700	0	2472200	2507900	0	706270	736130	0	765140	813170	0	2037400	1814400	0	1825400	2049100	0	1147400	1184800	0	1370500	1200500	9	0	2.20513e+06	376355	1.90487e+06	529058	9	0	1.1696e+06	752110	1.12123e+06	601535	9	0	1.44777e+06	345541	1.47813e+06	494534	0
Hydantoin-5-propionic acid	HMDB0001212	C05565	Organic acid And Its derivatives	0	18689	11339	0	19282	10180	0	15812	14217	0	6796	9631.6	0	11813	14700	0	10113	9045.3	0	11921	14782	0	19218	18670	0	10204	17143	9	0	17927.7	1856.06	11912	2078.6	9	0	9574	2551.56	11125.6	3109.34	9	0	13781	4786.2	16865	1958.85	0
Indoleacetaldehyde	HMDB0001190	C00637	Heterocyclic compounds	5163500	1420700	1009100	5116200	1900000	1317600	4032200	1600400	1091800	4872900	1331000	1282900	5763700	1191200	915630	4353000	1553500	1585300	4511400	948250	854810	1823100	1575500	1377000	2083300	1271900	1409700	4.77063e+06	639939	1.64037e+06	242137	1139500	159686	4.99653e+06	713430	1.35857e+06	182716	1.26128e+06	335358	2.80593e+06	1.4827e+06	1.26522e+06	313678	1.21384e+06	311356	0.0667467
Hexadecanedioic acid	HMDB0000672	C19615	Lipids	1594000	322250	259270	3672500	584930	484670	3194300	370770	312220	11225000	4107900	1527000	3531500	1270800	1198200	3710500	455570	611150	1853000	399270	569260	25225000	1799800	1470000	20446000	618400	873650	2.82027e+06	1.08856e+06	425983	139773	352053	117861	6.15567e+06	4.39108e+06	1.94476e+06	1.91717e+06	1.11212e+06	463954	1.58413e+07	1.23477e+07	939157	753349	970970	458188	1.12608
2-hydroxy-2-(4-hydroxy-3-methoxyphenyl)acetic acid	HMDB0000291	C05584	Benzene and substituted derivatives	7167.6	13488	13464	10472	39950	16243	7536.3	22237	15172	8877	17967	18548	7311.8	28414	31257	6721.2	10800	12282	7812.6	7818	9732.8	6627.7	10419	12020	7435.1	16155	13200	8391.97	1810.77	25225	13481.7	14959.7	1401.61	7636.67	1114.01	19060.3	8857.75	20695.7	9668.09	7291.8	605.308	11464	4265.61	11650.9	1762.82	-0.136066
Gamma-Glu-Leu	HMDB0011171	-	Amino acid and Its metabolomics	1421000	187300	166300	2120400	354520	327920	1806600	227310	216250	2871100	186900	192000	3552300	206880	193000	5304700	322910	310060	3123200	521770	422060	2188300	592380	497250	2278500	715150	631630	1.78267e+06	350314	256377	87317.2	236823	82750.8	3.90937e+06	1.25548e+06	238897	73440.3	231687	67875.1	2530000	515702	609767	97855.4	516980	106169	1.1329
Isopropyl myristate	HMDB0040392	-	Lipids	88253	110680	148830	94742	163520	174830	93015	495270	477240	94441	129680	127470	91090	120910	144470	82801	118790	145800	95507	105600	162690	92698	160590	185270	103640	440630	453820	92003.3	3360.71	256490	208470	266967	182565	89444	5992.03	123127	5773.49	139247	10220.5	97281.7	5682.77	235607	179672	267260	161960	-0.0407014
succinylsulfathiazole	-	C11745	Heterocyclic compounds	167340	8309.5	13651	144000	0	10379	200340	0	7415.9	94080	0	19328	208110	0	13297	34783	0	2535.1	211600	0	8596.9	89951	3846.1	16697	61978	0	2063.5	170560	28307.7	2775.83	4792.3	10482	3118.83	112324	88092	9	0	11720	8506.79	121176	79548.4	1288.03	2215.35	9119.13	7330.71	-0.602609
Octadecanamide	HMDB0034146	C13846	Lipids	37720	56573	75592	21285	51360	21631	38730	110030	45740	41909	42806	82613	37433	47022	90671	59424	42808	87598	40363	46262	73539	41091	65813	36260	21548	71111	36246	32578.3	9793.34	72654.3	32473.1	47654.3	27031.4	46255.3	11621.9	44212	2433.53	86960.7	4066.63	34334	11079	61062	13088.1	48681.7	21527.1	0.505707
Undecanedioic acid	HMDB0000888	-	Lipids	0	612530	473130	219130	10955000	8384500	0	119040	120400	0	36714	78949	0	34370	39310	127340	1013600	1275500	0	95046	62983	0	0	0	233950	3611800	6143900	73049.3	126510	3.89552e+06	6.11866e+06	2.99268e+06	4.67279e+06	42452.7	73514.6	361561	564683	464586	702551	77989.3	135066	1.23562e+06	2.05838e+06	2068964	3.52914e+06	-0.783016
Oxaloacetic acid	HMDB0000223	C00036	Organic acid And Its derivatives	168220	12665	20825	148460	9801.4	22158	142000	18756	16986	168860	15617	14901	175590	9337.4	18077	159410	14313	18970	150470	29155	26414	135900	24866	17546	137730	19982	32003	152893	13660.6	13740.8	4573.21	19989.7	2685.28	167953	8128.02	13089.1	3313.87	17316	2138.58	141367	7936.64	24667.7	4589.72	25321	7290.21	0.135535
N-(2-Methylbenzoyl)glycine	HMDB0011723	-	Amino acid and Its metabolomics	13614	10270	8553.5	2876.9	11140	10367	1932.5	11925	11256	2429.1	11648	11400	4162.8	11730	11549	3147.3	9654.3	8477.3	3692.3	9156.3	8945.7	1303.6	11232	8542.5	3196.5	11639	11335	6141.13	6488.9	11111.7	827.864	10058.8	1377.35	3246.4	871.088	11010.8	1175.45	10475.4	1732.04	2730.8	1260.61	10675.8	1331.54	9607.73	1509.38	-0.919664
2,4-Hexadienoic acid	HMDB0029581	-	Organic acid And Its derivatives	2744500	149460	130460	2889500	113030	169670	3856500	188150	201020	2483800	101480	144780	2875300	122880	132550	2672900	142400	132140	2322400	155550	175560	2814100	140240	127040	2801100	178090	125180	3163500	604519	150213	37565.7	167050	35352.9	2.67733e+06	195788	122253	20467.2	136490	7182.28	2.64587e+06	280206	157960	19039.7	142593	28565.1	-0.240725
Ricinoleic acid	HMDB0034297	C08365	Lipids	309300	290120	269870	307530	313540	299340	305670	309940	277520	333030	323070	273730	286160	296210	297050	274630	321310	294050	259530	285820	311950	302010	313630	304220	292490	370300	339660	307500	1815.19	304533	12611.4	282243	15292.2	297940	30930.8	313530	15025.4	288277	12686.8	284677	22291.8	323250	43053.8	318610	18635.1	-0.0455646
4-Hydroxybenzyl alcohol	HMDB0011724	C17467	Benzene and substituted derivatives	25130	130100	139940	48368	185900	177030	114210	189420	236370	9838	107140	107380	6850.6	129040	150650	8888.2	127270	256480	19098	59030	58050	157750	112500	120340	215230	94262	218790	62569.3	46206.8	168473	33278.9	184447	48640.9	8525.6	1526.35	121150	12165.2	171503	76706.2	130693	100827	88597.3	27181.4	132393	81045	-2.87558
Methanesulfonic acid	HMDB0240280	C11145	Organic acid And Its derivatives	3059000	31211	17958	2301300	31016	22920	2525800	0	24346	2532400	0	24524	2277100	0	11081	2910700	20289	24431	2982400	29772	34371	3098300	44334	65272	3266300	37496	45176	2628700	389190	20745.3	17958.5	21741.3	3353.14	2573400	318784	6769	11708.7	20012	7734.61	3.11567e+06	142745	37200.7	7285.49	48273	15681.6	-0.0306738
Propylparaben	HMDB0032574	-	Benzene and substituted derivatives	13019	115380	84056	11961	39264	55796	8641	31835	38957	7935.6	22845	26418	9535.6	27946	31389	8796.6	57180	53125	12448	39120	52968	10948	45157	40856	10818	50671	69419	11207	2284.32	62159.7	46239.6	59603	22789.2	8755.93	800.775	35990.3	18527.2	36977.3	14203.5	11404.7	905.888	44982.7	5777.47	54414.3	14336.3	-0.356067
Methylparaben	HMDB0032572	-	Benzene and substituted derivatives	8614.4	103730	67618	6269.2	48257	66930	7486.5	36012	51463	6622.9	51826	27875	8866.9	36789	34143	7904.4	55831	61779	6562.3	37357	51841	9349.5	47507	50662	9714.5	55221	69278	7456.7	1172.88	62666.3	36085.4	62003.7	9134.96	7798.07	1125.77	48148.7	10039.5	41265.7	18039.4	8542.1	1724.24	46695	8959.64	57260.3	10424.3	0.0645792
(+/-)12-HEPE [(+/-)-12-hydroxy-5Z,8Z,10E,14Z,17Z-eicosapentaenoic acid]	HMDB0010202	-	Lipids	4611.2	1339.8	6895.6	3184.7	38909	5677.7	981.32	10106	11027	1146.7	2344.1	2488.4	5032.5	31049	4649.6	6159.1	444800	8781.3	4541.6	206850	19796	2188.9	14634	2862.9	1262.8	9090.6	7084.2	2925.74	1828.74	16784.9	19655	7866.77	2803.77	4112.77	2629.73	159398	247582	5306.43	3197.46	2664.43	1690.33	76858.2	112610	9914.37	8814.18	0.491308
(+/-)12-HETE [(+/-)12-hydroxy-5Z,8Z,10E,14Z-eicosatetraenoic acid]	HMDB0006111	-	Lipids	92350	24347	334110	32866	2134700	292270	9203.8	768760	731920	18668	20163	38043	168930	1476400	84150	74945	8261300	166640	18083	8028100	810470	8888.6	669110	87231	11080	226810	246630	44806.6	42839.9	975936	1.07032e+06	452767	242657	87514.3	75915.5	3252621	4.39833e+06	96277.7	65150.7	12683.9	4802.45	2.97467e+06	4.38198e+06	381444	380000	0.965808
(+/-)15-HEPE [(+/-)-15-hydroxy-5Z,8Z,11Z,13E,17Z-eicosapentaenoic acid]	HMDB0010209	-	Lipids	4611.2	1339.8	6895.6	3184.7	38909	5677.7	981.32	10106	11027	1146.7	2344.1	2488.4	5032.5	31049	4649.6	6159.1	444800	8781.3	4541.6	206850	19796	2188.9	14634	2862.9	1262.8	9090.6	7084.2	2925.74	1828.74	16784.9	19655	7866.77	2803.77	4112.77	2629.73	159398	247582	5306.43	3197.46	2664.43	1690.33	76858.2	112610	9914.37	8814.18	0.491308
(+/-)17-HETE [(+/-)17-hydroxy-5Z,8Z,11Z,14Z-eicosatetraenoic acid]	HMDB0012598	-	Lipids	13377	4986.2	2854	10333	8255.5	8129.8	10755	16572	13220	3714.2	42101	26192	3148.2	18600	11230	3711.6	6808.8	5040.8	9747.3	9865.5	6328	26077	11240	11479	11685	9111.3	9561.2	11488.3	1649.19	9937.9	5973.32	8067.93	5183.28	3524.67	326.032	22503.3	17967	14154.3	10874.6	15836.4	8921.35	10072.3	1079.31	9122.73	2603.34	-1.70461
(+/-)18-HEPE [(+/-)-18-hydroxy-5Z,8Z,11Z,14Z,16E-eicosapentaenoic acid]	HMDB0012611	-	Lipids	4611.2	1339.8	6895.6	3184.7	38909	5677.7	981.32	10106	11027	1146.7	2344.1	2488.4	5032.5	31049	4649.6	6159.1	444800	8781.3	4541.6	206850	19796	2188.9	14634	2862.9	1262.8	9090.6	7084.2	2925.74	1828.74	16784.9	19655	7866.77	2803.77	4112.77	2629.73	159398	247582	5306.43	3197.46	2664.43	1690.33	76858.2	112610	9914.37	8814.18	0.491308
(+/-)18-HETE [(+/-)18-hydroxy-5Z,8Z,11Z,14Z-eicosatetraenoic acid]	HMDB0006245	-	Lipids	13377	4986.2	2854	10333	8255.5	8129.8	10755	16572	13220	3714.2	42101	26192	3148.2	18600	11230	3711.6	6808.8	5040.8	9747.3	9865.5	6328	26077	11240	11479	11685	9111.3	9561.2	11488.3	1649.19	9937.9	5973.32	8067.93	5183.28	3524.67	326.032	22503.3	17967	14154.3	10874.6	15836.4	8921.35	10072.3	1079.31	9122.73	2603.34	-1.70461
(+/-)5-HEPE [(+/-)-5-hydroxy-6E,8Z,11Z,14Z,17Z-eicosapentaenoic acid]	HMDB0005081	-	Lipids	13911	2028.7	1789.7	19942	4968.9	4030	17429	4185.4	2457.1	2556.8	0	0	1643.2	0	0	3884.1	0	0	9754.5	7873.7	3363.2	7327.4	4611.4	5355.2	17963	11935	7816.9	17094	3029.42	3727.67	1522.61	2758.93	1150.24	2694.7	1126.8	9	0	9	0	11681.6	5573.54	8140.03	3669.06	5511.77	2230.97	-2.66529
(+/-)5-HETE [(+/-)5-hydroxy-6E,8Z,11Z,14Z-eicosatetraenoic acid]	HMDB0011134	-	Lipids	19946	2713.3	3432.7	22463	4142.5	2509.1	18115	1830.5	2499.6	17817	1143.5	1159.7	29752	2901.2	2368.2	9555.3	5328.2	997.72	17593	6320.6	3236.6	14034	7710.4	4511.9	14597	8255.7	4154.8	20174.7	2183	2895.43	1166.71	2813.8	536.004	19041.4	10153.9	3124.3	2101.25	1508.54	748.88	15408	1913.09	7428.9	997.79	3967.77	657.901	-0.0834028
(+/-)9-HETE [(+/-)-9-hydroxy-5Z,7E,11Z,14Z-eicosatetraenoic acid]	HMDB0010222	-	Lipids	19946	2713.3	3432.7	22463	4142.5	2509.1	18115	1830.5	2499.6	17817	1143.5	1159.7	29752	2901.2	2368.2	9555.3	5328.2	997.72	17593	6320.6	3236.6	14034	7710.4	4511.9	14597	8255.7	4154.8	20174.7	2183	2895.43	1166.71	2813.8	536.004	19041.4	10153.9	3124.3	2101.25	1508.54	748.88	15408	1913.09	7428.9	997.79	3967.77	657.901	-0.0834028
11,12-EET [(+/-)11,(12)-epoxy-5Z,8Z,14Z-eicosatrienoic acid]	-	-	Lipids	34600	31679	175080	34047	149920	12250	22467	28643	20544	32499	4256.4	2612.3	47258	283760	20646	24864	429870	10405	46031	209440	20540	67199	232060	23128	25899	28679	22760	30371.3	6850.94	70080.7	69159.6	69291.3	91709.5	34873.7	11384.3	239295	216263	11221.1	9044.51	46376.3	20652.2	156726	111468	22142.7	1400.09	0.199428
12,13-EpOME [(+/-)12(13)epoxy-9Z-octadecenoic acid]	HMDB0004702	C14826	Lipids	4514.8	44464	26809	6335.1	245450	178270	6726.6	34930	27055	5735.4	42168	18687	5512.9	27550	64846	5057.7	105890	61644	3071.7	39564	30189	9377.1	33592	36333	7308.4	107050	64215	5858.83	1180.31	108281	118887	77378	87375.1	5435.33	345.444	58536	41656	48392.3	25775.3	6585.73	3214.22	60068.7	40796.5	43579	18133.4	-0.108245
13-oxoODE [13-oxo-9Z,11E-octadecadienoic acid]	HMDB0004668	C14765	Lipids	39647	19547	16570	29606	35034	28653	21720	23655	21347	50858	19572	18233	110770	15905	31506	30224	21930	17493	26599	20370	19112	17255	18633	13190	35723	30195	18608	30324.3	8985.06	26078.7	8022.93	22190	6085.45	63950.7	41838.7	19135.7	3036.11	22410.7	7885.48	26525.7	9234.22	23066	6234.68	16970	3283.26	1.07648
14(S)-HDHA [14S-hydroxy-4Z,7Z,10Z,12E,16Z,19Z-docosahexaenoic acid]	-	-	Lipids	18407	0	3036.7	6447.8	8712.7	2995.4	1593.7	2957.3	3439.6	5904.5	1203	8680.8	30299	9131	4375.4	30174	150270	3469.5	3144	65209	13276	4217.8	15249	2731.1	4345.8	6067.8	5141	8816.17	8653.24	3893	4426.65	3157.23	245.407	22125.8	14048.2	53534.7	83869	5508.57	2784.32	3902.53	660.019	28841.9	31827.6	7049.37	5525.41	1.32751
9,10-EpOME [(+/-)9,10-epoxy-12Z-octadecenoic acid]	-	-	Lipids	4514.8	44464	26809	6335.1	245450	178270	6726.6	34930	27055	5735.4	42168	18687	5512.9	27550	64846	5057.7	105890	61644	3071.7	39564	30189	9377.1	33592	36333	7308.4	107050	64215	5858.83	1180.31	108281	118887	77378	87375.1	5435.33	345.444	58536	41656	48392.3	25775.3	6585.73	3214.22	60068.7	40796.5	43579	18133.4	-0.108245
9-oxoODE [9-oxo-10E,12Z-octadecadienoic acid]	HMDB0004669	C14766	Lipids	8899.6	6240.9	6918.6	9470.9	15355	12671	5894.6	6386.2	4693.1	11691	7041.1	6765.2	14624	7582.7	11552	6622.7	10127	8392.1	11948	9071.9	5206.9	7673.4	5887.4	5245.3	11227	11625	8765	8088.37	1921.21	9327.37	5220.59	8094.23	4116.83	10979.2	4047.86	8250.27	1647.7	8903.1	2433.97	10282.8	2288.38	8861.43	2874.58	6405.73	2043.28	0.440857
Prostaglandin E2	HMDB0001220	C00584	Lipids	34009	153660	166060	47174	397810	289770	72107	227560	246680	0	4457.2	4255.5	9912.8	39879	42580	25356	53895	70807	0	18904	0	0	22823	0	0	33957	47847	51096.7	19349.5	259677	125203	234170	62796.6	11759.3	12774	32743.7	25479.6	39214.2	33403.2	9	0	25228	7809.37	15955	27619.3	-2.11943
PGF2alpha [9alpha,11alpha,15S-trihydroxy-prosta-5Z,13E-dien-1-oic acid]	-	-	Lipids	0	6981	37388	3416.4	62759	3846.8	3952.1	9388.9	10507	6325.1	0	0	4974.6	57466	14954	5180.3	104850	3298.6	7977.1	70330	6226.9	6887.9	54962	8625.3	5979.2	9791.2	15140	2459.17	2138.75	26376.3	31531.3	17247.3	17757.4	5493.33	727.637	54108.3	52501.1	6087.2	7853.06	6948.07	1000.31	45027.7	31468.3	9997.4	4612.25	1.15951
TxB3 [9alpha,11,15S-trihydroxythromba-5Z,13E,17Z-trien-1-oic acid]	HMDB0005099	-	Lipids	0	1887.1	10436	0	10091	2483.2	0	1387.2	1598.9	0	0	0	0	36121	2849.6	0	78094	2173	0	15912	2160.2	0	21825	3172.9	0	2202.4	1266	9	0	4455.1	4887.23	4839.37	4866.95	9	0	38074.7	39079.1	1677.2	1483.78	9	0	13313.1	10066.1	2199.7	954.063	0
Myoinositol	HMDB0000211	C00137	Carboxylic acids and derivatives	951960	75539	79583	900050	76858	85592	1008900	94566	101060	933150	81500	80520	1056800	81804	90827	799520	116580	149570	840500	76252	64588	1246800	81857	102660	1201400	94310	78182	953637	54444.4	82321	10625	88745	11080.2	929823	128672	93294.7	20166.3	106972	37248.9	1.09623e+06	222632	84139.7	9242.88	81810	19293.6	-0.0364831
4-Hydroxyhippurate	HMDB0013678	-	Benzene and substituted derivatives	58806	69068	40736	88457	191100	165900	55247	83715	76513	26289	12957	9387.2	37117	27972	32225	153420	150310	192910	40272	45113	31754	25482	31205	46752	90035	151250	237780	67503.3	18233.5	114628	66630.7	94383	64467.1	72275.3	70481.6	63746.3	75341.3	78174.1	100018	51929.7	33818.6	75856	65662.4	105429	114865	0.0985446
N-acetyl-beta-alanine	HMDB0061880	C01073	Amino acid and Its metabolomics	8631300	894670	908190	7977100	820490	975830	8827700	775100	832600	6148300	663320	750930	5270700	704230	777480	7907500	1062400	930940	9218900	713990	794090	3087800	795760	935100	3607100	847230	884210	8478700	445360	830087	60359.9	905540	71651.8	6.44217e+06	1.34274e+06	809983	219554	819783	97175.5	5304600	3.39981e+06	785660	67191.8	871133	71408.7	-0.396297
3-(3-Hydroxyphenyl)-3-hydroxypropanoic acid	HMDB0002643	-	Organic acid And Its derivatives	192620	732680	639650	68967	176870	263440	125790	523430	545170	16941	39617	39370	353220	535370	730400	150640	339650	460460	99697	316220	277380	9115.3	59158	90412	5794900	13664000	24127000	129126	61894	477660	280718	482753	195718	173600	169311	304879	249699	410077	348259	1.9679e+06	3.31459e+06	4.67979e+06	7.78161e+06	8.16493e+06	1.38239e+07	0.426994
N-acetylornithine	HMDB0003357	C00437	Organic acid And Its derivatives	147620	3183000	2415800	128570	3394600	3023300	105080	2849600	3425000	11512	2074700	1649300	39715	2709300	2128800	77406	4264100	3031300	221660	3865900	3427400	160540	2522200	2153700	299330	1803700	2117200	127090	21308.6	3142400	274759	2954700	508085	42877.7	33060.7	3.01603e+06	1.12647e+06	2269800	701706	227177	69559.3	2730600	1.04678e+06	2566100	746131	-1.56755
N-Alpha-Acetyl-L-Asparagine	HMDB0006028	-	Amino acid and Its metabolomics	186700	165210	215510	0	194620	211380	0	0	0	0	0	0	0	0	0	0	80200	79302	0	67719	49062	0	0	0	0	0	0	62239.3	107786	119946	104905	142300	123245	9	0	26739.3	46298.3	26440	45779.8	9	0	22579	39092.4	16360	28320.8	-12.7556
3-Ureidopropionate	HMDB0000026	C02642	Organic acid And Its derivatives	0	51547	102670	0	30906	29541	0	39037	48464	0	16320	25042	0	21996	16772	0	42073	234130	0	28295	46814	0	31604	35879	0	25001	65120	9	0	40496.7	10397.6	60225	37956.6	9	0	26796.3	13531	91981.3	123174	9	0	28300	3301.5	49271	14774.5	0
N-Amidino-L-Aspartate	HMDB0003157	C03139	Amino acid and Its metabolomics	127300	146880	172250	214960	239190	173250	223680	196940	200580	137630	144990	94051	80727	172780	120340	116290	219450	155070	550110	286520	141430	423800	130750	137140	816580	108820	120140	188647	53306.4	194337	46210	182027	16075.4	111549	28746.2	179073	37626.8	123154	30606.7	596830	200515	175363	96887	132903	11259.6	-0.758009
Cortisol 21-Acetate	-	C02821	Hormones and hormone related compunds	30875	32496	43642	25055	23234	28601	27415	27912	29362	26503	39813	42923	22679	29475	25690	28413	33099	24223	30268	24645	25777	33501	28448	30738	27055	29489	30400	27781.7	2927.27	27880.7	4631.08	33868.3	8472.79	25865	2919.76	34129	5245.4	30945.3	10398.9	30274.7	3223.01	27527.3	2549.86	28971.7	2771.82	-0.103132
Dethiobiotin	HMDB0003581	C01909	CoEnzyme and vitamins	15274	28915	20975	23219	0	25391	19143	0	31272	15912	0	25817	23636	0	24245	23059	0	31732	11516	0	22613	19486	5204.8	24147	30795	0	33175	19212	3972.95	9644.33	16688.9	25879.3	5165.84	20869	4302.57	9	0	27264.7	3947.86	20599	9687.57	1740.93	2999.8	26645	5706.92	0.119354
Mono-Methyl Glutarate	HMDB0000858	C02930	Organic acid And Its derivatives	224450	355890	449100	223980	420810	399870	240800	341980	405690	254160	374570	411780	204050	325600	482090	229320	368710	358130	265050	331870	440960	286230	408790	347580	246080	392160	367750	229743	9578.24	372893	42075.9	418220	26900.7	229177	25055.3	356293	26742.2	417333	62166.3	265787	20085.1	377607	40472.5	385430	49136.5	-0.00356283
2',4'-Dihydroxyacetophenone	HMDB0029659	C03663	Benzene and substituted derivatives	8614.4	103730	67618	6269.2	48257	66930	7486.5	36012	51463	6622.9	51826	27875	8866.9	36789	34143	7904.4	55831	61779	6562.3	37357	51841	9349.5	47507	50662	9714.5	55221	69278	7456.7	1172.88	62666.3	36085.4	62003.7	9134.96	7798.07	1125.77	48148.7	10039.5	41265.7	18039.4	8542.1	1724.24	46695	8959.64	57260.3	10424.3	0.0645792
Inosine	HMDB0000195	C00294	Nucleotide And Its metabolomics	2318300	33614000	44849000	2160400	30723000	43323000	10013000	35540000	46560000	1922300	71006000	33100000	6388300	75604000	60777000	11042000	55171000	32986000	8498900	57318000	61246000	3841300	114370000	111490000	12652000	49190000	68175000	4.83057e+06	4.48881e+06	3.32923e+07	2.42456e+06	4.49107e+07	1.61938e+06	6.45087e+06	4.56017e+06	6.72603e+07	1.07191e+07	4.22877e+07	1.60123e+07	8.33073e+06	4.40776e+06	73626000	3.55186e+07	8.03037e+07	2.72295e+07	0.417301
Phosphoenolpyruvate	HMDB0000263	C00074	Organic acid And Its derivatives	10977000	1345500	1310400	12294000	1476700	1448100	10099000	1494500	1455100	6700000	1299400	1299700	6585500	1195800	1259900	4230100	1390400	1325300	6290000	1303000	1256600	11242000	1334400	1334500	4662800	1227500	1352600	1.11233e+07	1.10479e+06	1438900	81374.9	1.40453e+06	81597	5.83853e+06	1.39412e+06	1295200	97368	1.29497e+06	32955.9	7.39827e+06	3.42676e+06	1288300	54945.2	1.31457e+06	51009.8	-0.929911
Uric acid	HMDB0000289	C00366	Amino acid and Its metabolomics	15792000	23368	22491	10160000	17071	20839	10917000	68803	61796	8147900	19130	58974	10700000	15943	17005	3415200	10748	73710	5725000	37135	24484	10918000	29216	31116	4516800	26137	67477	1.22897e+07	3.05663e+06	36414	28225.8	35042	23184.4	7.42103e+06	3.69639e+06	15273.7	4230.9	49896.3	29422.2	7.05327e+06	3.40104e+06	30829.3	5673.72	41025.7	23146.3	-0.727754
3-(4-Hydroxyphenyl)-Propionic Acid	HMDB0002199	C01744	Benzene and substituted derivatives	0	29948	149130	0	30011	171230	0	29911	91877	0	0	0	35676	68639	785840	20025	27300	401810	0	0	117810	0	0	25921	228320	1418100	5209000	9	0	29956.7	50.5602	137412	40953.7	18570	17878	31982.7	34553.8	395886	392949	76112.7	131815	472706	818735	1.78424e+06	2.96628e+06	11.0108
5,6-Dimethylbenzimidazole	HMDB0003701	C03114	Benzene and substituted derivatives	3293700	2156600	1932400	2779400	3047700	2455500	2391800	2676200	2357600	3479900	2340400	2323100	3725300	2140500	1850900	2909900	2573300	2324400	2906900	2034000	1643900	1515700	2425200	2544700	1691200	2231700	1855700	2.82163e+06	452431	2.62683e+06	447596	2248500	278093	3371700	418330	2351400	216610	2.16613e+06	273001	2.03793e+06	757646	2230300	195604	2.01477e+06	470996	0.256946
Glycyl-phenylacrylic acid	HMDB0028848	-	Amino acid and Its metabolomics	168470	62803	59042	188710	39764	40921	381970	69904	53703	313650	74067	54428	460100	141170	105960	367150	89036	34673	428750	98567	53715	172480	57688	55242	102920	63180	50644	246383	117857	57490.3	15756.7	51222	9311.78	380300	74105.3	101424	35225.1	65020.3	36805	234717	171599	73145	22186.7	53200.3	2341.81	0.626233
13(R)-HODE	-	-	Lipids	209950	254430	227960	193900	454190	376600	137920	291270	221400	417020	279400	274410	858140	282250	298300	187830	503330	252910	248160	408290	244030	195430	435930	311330	193610	434110	377030	180590	37814.6	333297	106305	275320	87772.4	487663	340693	354993	128471	275207	22705.5	212400	30982.4	426110	15459.4	310797	66501.6	1.43317
9(S)-HpOTrE	-	-	Lipids	0	0	0	0	0	0	0	0	0	0	400520	342480	0	266070	223820	0	14377	10536	0	0	0	0	0	0	0	0	0	9	0	9	0	9	0	9	0	226989	196016	192279	168205	9	0	9	0	9	0	0
Pyrocatechol	HMDB0000957	C00090	Benzene and substituted derivatives	22079	169490	148920	41191	294670	362730	11618	131500	135150	0	7221	12049	0	52194	70537	21913	96901	126690	16054	118670	144160	0	22240	31176	121460	422760	565180	24962.7	14995.9	198553	85379.3	215600	127604	7310.33	12646.3	52105.3	44840.1	69758.7	57324.5	45841	65977.5	187890	209040	246839	281420	-1.77176
Taurodeoxycholic acid	HMDB0000896	C05463	Bile acids	883100	214160	524700	174610	0	31440	1112700	75293	419380	500240	38279	126950	845270	73554	936050	514130	0	98209	743160	0	33159	2853300	0	3756900	938520	0	318790	723470	488993	96487.3	108637	325173	259774	619880	195317	37280.7	36782.7	387070	475648	1511660	1.16599e+06	9	0	1.36962e+06	2.07238e+06	-0.222944
Glycine deoxycholic acid	HMDB0000631	-	Bile acids	786870	177620	274220	1283300	57778	754300	3431400	471010	1834400	5460100	166730	1637900	8794100	2924300	19326000	30250000	797490	16690000	11403000	464280	2680900	3069600	12339	6185700	688980	22171	282740	1.83386e+06	1.4056e+06	235469	212603	954307	799088	1.48347e+07	1.34537e+07	1.29617e+06	1.44484e+06	12551300	9.54274e+06	5053860	5.62588e+06	166263	258137	3049780	2.96872e+06	3.01603
Homo-Gamma-Linolenic Acid	HMDB0002925	C03242	Organic acid And Its derivatives	13349000	176570	202540	9694100	133290	174410	7580900	149900	102450	6271800	278080	147590	7216700	284930	201490	5811000	349590	147450	10888000	570080	337740	8336200	1132200	1323100	4777600	766890	494880	10208000	2.91819e+06	153253	21834	159800	51619.7	6.43317e+06	716608	304200	39457.8	165510	31159.7	8000600	3.06899e+06	823057	285238	718573	529398	-0.666099
9,12-octadecadienoic acid	HMDB0000673	C01595	Lipids	651240	49926	28050	358410	36258	26638	512430	31814	17118	463620	38082	16685	502330	21740	8899.3	231790	45794	20847	485780	61952	37839	716760	224260	138450	490600	221320	122580	507360	146481	39332.7	9439.35	23935.3	5946.05	399247	146308	35205.3	12282.3	15477.1	6064.75	564380	131987	169177	92871.5	99623	54091.7	-0.345729
Alpha-Mercholic Acid	-	-	Bile acids	0	86328	81901	0	27242	22461	0	33289	23560	0	100370	69117	0	730370	930870	0	228050	316110	0	0	0	0	28652	22590	0	28437	100910	9	0	48953	32508.6	42640.7	34004.9	9	0	352930	333048	438699	443763	9	0	19032.7	16475.3	41169.7	52954.3	0
Cis-9,10-epoxystearic acid	HMDB0061650	C19623	Lipids	784880	73451	42415	884560	69324	96354	1235100	142340	150310	356590	77404	44835	456870	38881	107790	301660	67521	62957	139820	42916	75386	128500	132210	106270	381810	217580	366090	968180	236471	95038.3	41016.4	96359.7	53947.5	371707	78701.5	61268.7	20008.1	71860.7	32408.2	216710	143093	130902	87339.3	182582	159671	-1.38111
(4E,7E,10Z,13E,16E,19E) -docosa-4,7,10,13,16,19-hexanoic acid	-	-	Lipids	821960	49865	34575	604010	35422	28039	514400	33302	21578	723070	75769	43840	721790	66482	41479	941590	79358	45629	630140	59007	48603	810290	235320	168910	662410	94377	78615	646790	158180	39529.7	9013.21	28064	6498.54	795483	126534	73869.7	6644.81	43649.3	2081.56	700947	96058.9	129568	93275.8	98709.3	62620.1	0.298534
12,13-DiHOME	HMDB0004705	C14829	Lipids	1778500	172230	182220	1881500	208780	370060	2287200	162840	189400	7035500	170830	106390	4238400	141690	299680	1570300	219080	372120	3394100	231140	337950	9060000	333670	427870	4403800	402520	668080	1982400	268941	181283	24271.2	247227	106437	4281400	2.73285e+06	177200	39086.3	259397	137369	5619300	3.0222e+06	322443	86239.8	477967	170671	1.11083
Dioxindole	-	-	Heterocyclic compounds	97459	293050	289970	27783	102650	88104	37906	161780	171740	32565	119900	127570	45372	144710	121650	42602	109650	115860	102790	336260	314770	66196	283710	287050	79768	206950	181280	54382.7	37647	185827	97451.1	183271	101426	40179.7	6738.37	124753	18026.8	121693	5855.12	82918	18499.2	275640	65031.6	261033	70445.3	-0.436681
7-ketolithocholic acid	HMDB0000467	-	Bile acids	0	73162	474090	0	117780	278240	174960	290180	4379500	109010	121350	129390	775380	2830100	33913000	969330	1119400	13437000	685340	242150	19054000	147550	305130	7229400	88072	93702	1252100	58326	101008	160374	114608	1710610	2.3134e+06	617907	451260	1356950	1.36991e+06	1.58265e+07	1.70181e+07	306987	329010	213661	108555	9178500	9.05959e+06	3.40518
1,6-anhydro-beta-D-glucose	HMDB0000640	-	Carboxylic acids and derivatives	1107500	98887	128290	1355600	75371	95490	1358800	84954	89401	745340	137900	170340	1339800	102110	124870	1183300	96510	223140	1314500	385770	366760	843300	245710	348950	1025000	401720	362560	1.27397e+06	144173	86404	11824.9	104394	20917.6	1089480	308135	112173	22455.2	172783	49180.5	1.06093e+06	237646	344400	85839.3	359423	9310.1	-0.225688
16-Hydroxyhexadecanoic acid	HMDB0006294	C18218	Lipids	191970	94611	95582	259290	133600	111840	295070	144960	90904	114240	94781	87027	113230	97696	92688	106860	96806	93696	96696	100940	104340	98588	99310	101310	129300	113510	112570	248777	52347.9	124390	26407.7	99442	10988.8	111443	4001.28	96427.7	1493.87	91137	3594.87	108195	18302.2	104587	7770.69	106073	5826.68	-1.15854
12-ketolithocholic acid	HMDB0000328	-	Bile acids	0	73162	474090	0	117780	278240	174960	290180	4379500	109010	121350	129390	775380	2830100	33913000	969330	1119400	13437000	685340	242150	19054000	147550	305130	7229400	88072	93702	1252100	58326	101008	160374	114608	1710610	2.3134e+06	617907	451260	1356950	1.36991e+06	1.58265e+07	1.70181e+07	306987	329010	213661	108555	9178500	9.05959e+06	3.40518
23-deoxydeoxycholic acid	-	-	Bile acids	987.93	3138.1	3805.6	0	982.59	1969.2	5954.3	9178.2	13247	2783.5	8398.8	13994	15927	48267	167980	8338.4	6733.4	31033	15391	7430.6	30441	3984.9	10890	27929	2429.1	5188	9921.1	2317.08	3187.73	4432.96	4248.47	6340.6	6051.19	9016.3	6597.92	21133.1	23513.4	71002.3	84416.1	7268.33	7077.32	7836.2	2872.56	22763.7	11192.7	1.96023
Gamma-Mercholic Acid	-	-	Bile acids	7562300	83138000	82214000	20443000	59886000	80340000	8026000	79332000	89920000	10263000	7827800	8161400	26648000	40049000	57750000	4336600	521620	2592900	6615700	8891700	7499600	5303000	964680	1423900	7764900	65304000	83492000	1.20104e+07	7.3065e+06	7.41187e+07	1.24719e+07	84158000	5.07725e+06	13749200	1.1557e+07	1.61328e+07	2.10317e+07	2.28348e+07	3.03654e+07	6561200	1.23185e+06	25053460	3.50826e+07	3.08052e+07	4.57292e+07	0.195059
2-tridecane	-	-	Aldehyde,Ketones,Esters	12146	14800	13869	13293	13459	12756	15613	16593	14173	15232	16360	14296	11759	15372	14886	12152	13213	15114	14668	11756	14535	10884	14752	14171	10842	14128	13169	13684	1766.26	14950.7	1572.42	13599.3	745.998	13047.7	1901.87	14981.7	1609.4	14765.3	422.139	12131.3	2196.92	13545.3	1580.71	13958.3	707.396	-0.0686982
2-Hydroxy-3,5-dinitrobenzoic acid	-	C11319	Organic acid And Its derivatives	76997	83277	72506	75051	88954	90520	112810	80283	78303	127930	81899	83394	87393	91157	69872	109890	65632	64659	93878	74042	74844	128580	77194	91436	93161	68915	74439	88286	21260.7	84171.3	4404.14	80443	9195.69	108404	20309.3	79562.7	12921.9	72641.7	9669.71	105206	20245.4	73383.7	4178.58	80239.7	9698.42	0.296166
Orthocholic acid	-	-	Bile acids	47673	50744	467560	0	100560	262550	160950	269560	4020200	113880	96162	98857	679440	2638800	31038000	875410	1025200	12187000	640650	210360	17343000	138780	265440	6709700	70426	79028	1147600	69544	82669.6	140288	114690	1.58344e+06	2.11279e+06	556243	395430	1.25339e+06	1.28659e+06	1.44413e+07	1.55923e+07	283285	311368	184943	95770	8400100	8.22896e+06	2.99972
2-hydroxyhexadecanoic acid	HMDB0031057	-	Lipids	485100	908580	775760	475570	1395800	1391100	281820	759580	757410	526600	1279300	830100	458730	1363300	1344700	407130	654520	634280	368410	437060	626700	371620	2536200	2929900	320010	2387100	2895900	414163	114712	1021320	332756	974757	360681	464153	59919.4	1099040	387250	936360	366937	353347	28915	1.78679e+06	1.17127e+06	2.15083e+06	1.32005e+06	0.164402
8,11-icosadienoic acid	-	-	Lipids	389540	42178	88702	300050	48713	23471	256890	31146	24986	272790	16828	5912.3	241810	75754	39136	264960	106910	17213	322320	96953	44023	314370	130580	57738	222430	105150	73804	315493	67660	40679	8878.91	45719.7	37231.5	259853	16109	66497.3	45748.8	20753.8	16892.5	286373	55519	110894	17534	58521.7	14906	-0.279912
3-hydroxyhexadecanoic acid	HMDB0061658	-	Lipids	0	14176	24895	8268	24411	20576	10207	24548	21401	12086	29791	20226	12781	20533	23065	14430	24357	32739	15731	31200	23532	15896	26482	26082	13248	25660	20539	6161.33	5415.56	21045	5949.12	22290.7	2292.83	13099	1203.92	24893.7	4652.27	25343.3	6560.25	14958.3	1483.49	27780.7	2989.62	23384.3	2774.45	1.08814
4-hydroxybenzoic acid	HMDB0000500	C00156	Benzene and substituted derivatives	506100	230810	261080	202080	352800	572900	216820	239450	320040	220170	205450	161600	206260	251420	241180	222080	219760	534430	215280	178570	237030	223810	186810	254450	248420	216710	605270	308333	171429	274353	68074	384673	165653	216170	8635.28	225543	23524.4	312403	196355	229170	17207.9	194030	20068.9	365583	207757	-0.512325
PysoPE 22:4(2n isomer1)	-	-	Lipids	623320	661600	535640	457710	407770	416580	372240	499030	514230	361360	336420	311490	320900	168960	155960	377720	146460	111720	804980	1497500	1268400	456590	299490	167860	508230	425750	366550	484423	127654	522800	128574	488817	63468.1	353327	29249.4	217280	103790	193057	104924	589933	188017	740913	658257	600937	586515	-0.455266
PysoPE 22:4	-	-	Lipids	623320	661600	535640	457710	407770	416580	372240	499030	514230	361360	336420	311490	320900	168960	155960	377720	146460	111720	804980	1497500	1268400	456590	299490	167860	508230	425750	366550	484423	127654	522800	128574	488817	63468.1	353327	29249.4	217280	103790	193057	104924	589933	188017	740913	658257	600937	586515	-0.455266
PysoPE 22:5(2n isomer3)	-	-	Lipids	896040	769050	621060	883580	592150	580690	508700	611000	579440	438970	319260	294440	452960	197340	196700	342150	177940	132100	676450	1246900	1090100	545810	335530	311630	674240	595970	511100	762773	220122	657400	97150	593730	23676.7	411360	60344.4	231513	76607.4	207747	81731.8	632167	74795.2	726133	469421	637610	404361	-0.890853
PysoPE 22:5(2n isomer2)	-	-	Lipids	896040	769050	621060	883580	592150	580690	508700	611000	579440	438970	319260	294440	452960	197340	196700	342150	177940	132100	676450	1246900	1090100	545810	335530	311630	674240	595970	511100	762773	220122	657400	97150	593730	23676.7	411360	60344.4	231513	76607.4	207747	81731.8	632167	74795.2	726133	469421	637610	404361	-0.890853
PysoPE 22:5(2n isomer1)	-	-	Lipids	896040	769050	621060	883580	592150	580690	508700	611000	579440	438970	319260	294440	452960	197340	196700	342150	177940	132100	676450	1246900	1090100	545810	335530	311630	674240	595970	511100	762773	220122	657400	97150	593730	23676.7	411360	60344.4	231513	76607.4	207747	81731.8	632167	74795.2	726133	469421	637610	404361	-0.890853
PysoPE 22:6(2n isomer1)	-	-	Lipids	8659500	7763100	5904700	6735900	4042000	3666500	3338300	3660600	3372500	4786300	3505900	3102300	7197400	3190300	3115000	9447800	5836000	4418300	8641200	13014000	11503000	14148000	10085000	8977000	11395000	8257300	8028800	6.24457e+06	2.69441e+06	5.15523e+06	2.26652e+06	4.31457e+06	1.38492e+06	7.14383e+06	2.33121e+06	4177400	1.44503e+06	3545200	756153	1.13947e+07	2.7534e+06	10452100	2.3995e+06	9.50293e+06	1.79582e+06	0.194097
PysoPE 22:6	-	-	Lipids	8659500	7763100	5904700	6735900	4042000	3666500	3338300	3660600	3372500	4786300	3505900	3102300	7197400	3190300	3115000	9447800	5836000	4418300	8641200	13014000	11503000	14148000	10085000	8977000	11395000	8257300	8028800	6.24457e+06	2.69441e+06	5.15523e+06	2.26652e+06	4.31457e+06	1.38492e+06	7.14383e+06	2.33121e+06	4177400	1.44503e+06	3545200	756153	1.13947e+07	2.7534e+06	10452100	2.3995e+06	9.50293e+06	1.79582e+06	0.194097
PysoPE 20:2(2n isomer1)	-	-	Lipids	634520	437840	386530	842760	464460	422910	1003000	460760	446100	290590	198470	176160	404850	186750	153480	306260	211780	89671	1897700	2450600	2117700	1596000	875150	716020	1769300	1360000	1078700	826760	184760	454353	14420.1	418513	30027.4	333900	61942	199000	12523.4	139770	44844.8	1.75433e+06	151406	1.56192e+06	806901	1304140	727526	-1.30805
PysoPE 20:2	-	-	Lipids	634520	437840	386530	842760	464460	422910	1003000	460760	446100	290590	198470	176160	404850	186750	153480	306260	211780	89671	1897700	2450600	2117700	1596000	875150	716020	1769300	1360000	1078700	826760	184760	454353	14420.1	418513	30027.4	333900	61942	199000	12523.4	139770	44844.8	1.75433e+06	151406	1.56192e+06	806901	1304140	727526	-1.30805
PysoPE 20:3(2n isomer1)	-	-	Lipids	4596700	5847900	4616600	4783600	5528200	5245000	3815800	4386900	4255900	2337700	2317100	2030500	3374900	1940000	1834600	3167900	1829800	1310700	6204200	14881000	12496000	8312700	6144800	5342400	5302300	5203300	4063100	4398700	513383	5.25433e+06	768038	4.70583e+06	500551	2.96017e+06	548918	2.02897e+06	255542	1.72527e+06	372147	6606400	1.54498e+06	8.74303e+06	5.33644e+06	7300500	4.54467e+06	-0.571399
PysoPE 20:3	-	-	Lipids	4596700	5847900	4616600	4783600	5528200	5245000	3815800	4386900	4255900	2337700	2317100	2030500	3374900	1940000	1834600	3167900	1829800	1310700	6204200	14881000	12496000	8312700	6144800	5342400	5302300	5203300	4063100	4398700	513383	5.25433e+06	768038	4.70583e+06	500551	2.96017e+06	548918	2.02897e+06	255542	1.72527e+06	372147	6606400	1.54498e+06	8.74303e+06	5.33644e+06	7300500	4.54467e+06	-0.571399
PysoPE 20:4(2n isomer1)	-	-	Lipids	17263000	18953000	15961000	23142000	20633000	19523000	19314000	14753000	14133000	15333000	9887200	9759000	29401000	11685000	11670000	29232000	13056000	10743000	38650000	45178000	38045000	48352000	24558000	23662000	49509000	23326000	21963000	1.99063e+07	2.98392e+06	18113000	3.02866e+06	16539000	2.74109e+06	2.46553e+07	8.07382e+06	1.15427e+07	1.58918e+06	10724000	955642	4.55037e+07	5.96357e+06	3.10207e+07	1.22761e+07	27890000	8.83542e+06	0.308672
PysoPE 20:5(2n isomer1)	-	-	Lipids	505630	914130	708120	896620	1546800	1173000	895700	1134000	981000	315940	356180	294300	449800	365000	317890	1826100	1054600	844070	882020	1720700	1356500	2362200	1233400	1105800	1783600	1397800	1199100	765983	225473	1198310	321200	954040	233610	863947	835933	591927	400711	485420	310824	1675940	745940	1.45063e+06	247909	1.22047e+06	126708	0.173629
PysoPE 20:5	-	-	Lipids	505630	914130	708120	896620	1546800	1173000	895700	1134000	981000	315940	356180	294300	449800	365000	317890	1826100	1054600	844070	882020	1720700	1356500	2362200	1233400	1105800	1783600	1397800	1199100	765983	225473	1198310	321200	954040	233610	863947	835933	591927	400711	485420	310824	1675940	745940	1.45063e+06	247909	1.22047e+06	126708	0.173629
PysoPE 18:0(2n isomer)	-	-	Lipids	154290000	44456000	43906000	162430000	56957000	51831000	162120000	41888000	45093000	145590000	36958000	39528000	174950000	24557000	25105000	165230000	28785000	20950000	169330000	142460000	123900000	150740000	59435000	55077000	142850000	61535000	53052000	1.59613e+08	4.61275e+06	47767000	8.06168e+06	4.69433e+07	4.27425e+06	1.61923e+08	1.49567e+07	30100000	6.30421e+06	2.85277e+07	9.75046e+06	1.54307e+08	1.35955e+07	87810000	4.73399e+07	77343000	4.03323e+07	0.0207297
PysoPE 18:2	-	-	Lipids	39891000	61282000	51765000	53548000	98690000	90447000	48291000	77519000	70335000	48731000	87057000	79576000	53505000	75242000	74200000	63022000	62810000	52281000	69577000	133580000	123730000	74457000	79151000	74541000	82577000	114220000	106530000	4.72433e+07	6.88851e+06	7.91637e+07	1.87582e+07	70849000	1.93461e+07	55086000	7.2755e+06	7.50363e+07	1.21248e+07	6.86857e+07	1.44589e+07	75537000	6.56695e+06	1.08984e+08	2.75897e+07	1.016e+08	2.49623e+07	0.221575
PysoPE 18:3(2n isomer)	-	-	Lipids	543530	319840	235830	753580	677090	551190	498190	353860	304450	639790	454590	389340	946310	411110	365760	469180	227730	163840	313370	327550	266940	459240	231330	183420	235570	205640	159540	598433	136260	450263	197173	363823	165852	685093	241770	364477	120405	306313	123948	336060	113548	254840	64265.5	203300	56392.4	0.19511
PysoPE 18:3	-	-	Lipids	542190	327820	235860	762110	656780	543910	524780	358560	299840	650950	452050	326210	990050	409530	331280	488850	229540	169800	238540	370180	272930	433070	234360	181950	231180	201170	177860	609693	132283	447720	181703	359870	162562	709950	255756	363707	118121	275763	91801.9	300930	114496	268570	89548	210913	53746.9	0.219634
PysoPE 16:0(2n isomer)	-	-	Lipids	135000000	53069000	45202000	128910000	59939000	45362000	142560000	50361000	43927000	120370000	34920000	29267000	143410000	24421000	21226000	151950000	36872000	26367000	112700000	105150000	87066000	95116000	46206000	38732000	92409000	51054000	42699000	135490000	6.83818e+06	5.44563e+07	4.93741e+06	4.48303e+07	786389	1.38577e+08	1.63354e+07	32071000	6.6966e+06	25620000	4.07221e+06	100075000	1.1017e+07	67470000	3.27217e+07	5.61657e+07	2.68339e+07	0.032498
PysoPE 16:1	-	-	Lipids	1405000	648710	518700	1747100	1025100	912980	3920100	1261900	1052600	848810	510870	417120	1499200	374420	320290	2853100	464580	372410	1423400	1139100	782180	1153900	325710	274390	2341400	745640	659680	2357400	1.3641e+06	978570	309232	828093	276887	1.7337e+06	1.02252e+06	449957	69390.4	369940	48462.2	1.63957e+06	622563	736817	406767	572083	264986	-0.44334
Glycine linoleate	-	-	Lipids	357010	10134	5255.8	439840	6980.6	8107.9	300610	5002.3	4607.5	400590	13052	7888.2	353830	9112.8	8388.1	360050	9658.6	10682	531110	19303	15180	477800	47007	39186	308900	22347	26660	365820	70031.9	7372.3	2588.18	5990.4	1862.24	371490	25392.5	10607.8	2134.26	8986.1	1489.81	439270	116008	29552.3	15192.6	27008.7	12006.8	0.0221894
N-oleoyl-L-serine	-	-	Lipids	681160	781700	727130	866530	763060	563660	887820	689580	517890	768740	625010	639000	796630	778580	557050	817430	762960	641170	674620	625040	540320	772890	541190	680560	792130	686410	642560	811837	113669	744780	48704.6	602893	109999	794267	24430.9	722183	84516.2	612407	47952.6	746547	63028.8	617547	72899.4	621147	72530.8	-0.031566
D-Homocysteine	HMDB0000742	C00155	Amino acid and Its metabolomics	639560	21699	26646	911780	45545	39838	753670	38604	37633	844220	23225	24488	1071300	16009	21328	684370	52461	30368	1066300	38740	41037	1031100	25421	54498	628820	14091	32022	768337	136701	35282.7	12265	34705.7	7066.41	866630	194436	30565	19302.7	25394.7	4587.69	908740	243056	26084	12337.9	42519	11311.1	0.173678
Glycine	HMDB0000123	C00037	Amino acid and Its metabolomics	10247000	507750	523840	11366000	355170	528070	11331000	242130	528680	12392000	269870	339670	8422900	386070	666290	11761000	349970	542220	13632000	327650	258170	17086000	237980	330440	12681000	316560	155310	1.09813e+07	636192	368350	133300	526863	2635.99	1.08586e+07	2.13287e+06	335303	59472.2	516060	164874	1.44663e+07	2.31799e+06	294063	48885.1	247973	88009.1	-0.0162107
L-Tyrosine	HMDB0000158	C00082	Amino acid and Its metabolomics	167710000	28759000	30003000	161190000	44201000	36672000	179520000	52937000	46382000	199360000	22962000	23911000	139020000	30965000	27125000	173990000	47520000	47677000	182380000	38246000	30517000	165510000	36735000	42831000	175830000	25502000	38078000	1.69473e+08	9.29135e+06	4.19657e+07	1.2243e+07	3.76857e+07	8.23642e+06	170790000	3.0297e+07	3.38157e+07	1.25247e+07	3.29043e+07	1.2894e+07	1.74573e+08	8.50492e+06	3.34943e+07	6.96267e+06	37142000	6.21013e+06	0.0111652
L-Lysine	HMDB0000182	C00047	Amino acid and Its metabolomics	239880000	27579000	31577000	221310000	28868000	27210000	226180000	22118000	25307000	284040000	14699000	15289000	285280000	19418000	16727000	230520000	32385000	29170000	242570000	46086000	41675000	212790000	27748000	30735000	175480000	20719000	26150000	2.29123e+08	9.62853e+06	2.61883e+07	3.58345e+06	2.80313e+07	3.21468e+06	2.66613e+08	3.12639e+07	2.21673e+07	9.15794e+06	2.03953e+07	7.63302e+06	210280000	3.36154e+07	3.15177e+07	1.30969e+07	3.28533e+07	7.97633e+06	0.218625
L-Ornithine	HMDB0000214	C00077	Amino acid and Its metabolomics	27590000	969360	899580	25785000	979150	988360	24301000	496150	546100	28841000	560600	588360	34318000	726140	552250	24150000	841350	817880	29375000	1555500	1099400	22441000	573280	447760	16175000	501470	465140	25892000	1.64711e+06	814887	276077	811347	233960	29103000	5.08906e+06	709363	141125	652830	144073	2.26637e+07	6.60282e+06	876750	588910	670767	371309	0.168661
L-Alanine	HMDB0000161	C00041	Amino acid and Its metabolomics	105530000	4665700	6436000	108350000	6856400	9346600	114490000	3164000	5051400	114040000	3146300	4605400	123040000	5593400	9401300	117450000	5839400	10654000	118140000	7650600	4786400	143590000	6454100	9469700	127450000	7600000	10462000	1.09457e+08	4.58137e+06	4.89537e+06	1.85688e+06	6.94467e+06	2.19231e+06	1.18177e+08	4.54379e+06	4859700	1.48894e+06	8.22023e+06	3.19258e+06	1.29727e+08	1.28768e+07	7234900	676666	8.23937e+06	3.03124e+06	0.110585
L-Aspartic Acid	HMDB0000191	C00049	Amino acid and Its metabolomics	53364000	6067400	6766600	51262000	4396700	5504000	67587000	5715700	6351300	92862000	4540800	5129300	49070000	4946300	4890500	76358000	5658900	5041200	44650000	5016800	5468200	64213000	4912400	5289000	95148000	4295800	3584000	5.74043e+07	8.88086e+06	5.39327e+06	880785	6207300	643500	7.27633e+07	2.21162e+07	5.04867e+06	566035	5.02033e+06	120760	6.80037e+07	2.54615e+07	4.74167e+06	389644	4780400	1.03998e+06	0.342052
L-Glutamic Acid	HMDB0000148	C00025	Amino acid and Its metabolomics	227450000	7945100	11103000	232090000	7903400	10748000	241820000	3165200	6355400	228150000	7629100	11474000	221150000	9479400	11079000	240780000	13713000	30010000	223590000	11027000	11132000	230710000	10906000	14842000	224950000	15960000	13898000	2.33787e+08	7.33371e+06	6337900	2.74772e+06	9.40213e+06	2.64451e+06	2.30027e+08	9.94865e+06	1.02738e+07	3.11878e+06	17521000	1.08176e+07	2.26417e+08	3.77981e+06	12631000	2.88363e+06	1.32907e+07	1.92812e+06	-0.0233915
L-Histidine	HMDB0000177	C00135	Amino acid and Its metabolomics	141780000	11983000	13326000	127630000	10196000	11385000	128480000	14141000	14029000	149940000	12441000	14338000	158630000	14701000	14707000	146600000	12049000	11226000	158120000	13080000	11559000	107820000	9036400	8749000	97225000	9541900	9587700	132630000	7.93552e+06	1.21067e+07	1.97541e+06	1.29133e+07	1.36945e+06	1.51723e+08	6.21011e+06	1.30637e+07	1.43145e+06	1.34237e+07	1.91216e+06	121055000	3.25334e+07	1.05528e+07	2.20319e+06	9.96523e+06	1.44254e+06	0.194036
L-Methionine	HMDB0000696	C00073	Amino acid and Its metabolomics	42191000	3973200	3596500	41509000	8396500	7206500	36867000	8886700	8044800	41798000	2229000	1957800	48527000	3090100	2438600	39175000	4991800	4216300	38757000	7441900	5665300	28362000	3450100	3466300	26143000	4544400	5461200	40189000	2.89708e+06	7.08547e+06	2.70642e+06	6282600	2.36369e+06	4.31667e+07	4.82389e+06	3.43697e+06	1.41368e+06	2870900	1.18969e+06	3.10873e+07	6.73415e+06	5.14547e+06	2.06266e+06	4.86427e+06	1.21497e+06	0.103117
L-Phenylalanine	HMDB0000159	C00079	Amino acid and Its metabolomics	299620000	272980000	271270000	279140000	295590000	282630000	290260000	276350000	269440000	286860000	261820000	249270000	301810000	261140000	237300000	273810000	279670000	295910000	302550000	282080000	262410000	262970000	278540000	273730000	269850000	280930000	292020000	2.89673e+08	1.02526e+07	281640000	1.2198e+07	2.74447e+08	7.1458e+06	2.87493e+08	1.40107e+07	2.67543e+08	1.05075e+07	2.60827e+08	3.09669e+07	2.78457e+08	2.11471e+07	2.80517e+08	1.80583e+06	2.76053e+08	1.49411e+07	-0.0108984
L-Proline	HMDB0000162	C00148	Amino acid and Its metabolomics	175790000	65540000	65995000	200710000	139030000	114980000	177000000	111840000	121520000	176270000	77140000	69724000	172120000	115880000	103890000	178490000	96492000	91548000	165740000	89552000	75946000	165330000	68433000	60534000	167800000	80032000	76292000	184500000	1.40513e+07	105470000	3.71568e+07	1.00832e+08	3.03461e+07	1.75627e+08	3.23336e+06	96504000	1.937e+07	8.83873e+07	1.73009e+07	166290000	1.32367e+06	79339000	1.05765e+07	70924000	8.99967e+06	-0.0711089
L-Tryptophan	HMDB0000929	C00078	Amino acid and Its metabolomics	29090000	2388900	961640	33398000	3349300	1851000	21201000	2256900	1128400	27230000	1360100	1285400	45990000	1320400	786960	26897000	2182900	1928200	30642000	1116400	814840	4833500	2362100	1789400	6050100	1628300	1493700	2.78963e+07	6.18549e+06	2.66503e+06	596256	1313680	472744	3.33723e+07	1.09285e+07	1.62113e+06	486909	1333520	572140	1.38419e+07	1.45621e+07	1.70227e+06	626135	1365980	499676	0.258577
L-Valine	HMDB0000883	C00183	Amino acid and Its metabolomics	236470000	56229000	55497000	209490000	78836000	69371000	228930000	62047000	59415000	265860000	45996000	44732000	284160000	46738000	36928000	221500000	69211000	65273000	219290000	115970000	106220000	180970000	95152000	95437000	188210000	102570000	100940000	2.24963e+08	1.39205e+07	65704000	1.17388e+07	6.14277e+07	7.15263e+06	2.57173e+08	3.22205e+07	5.39817e+07	1.31942e+07	4.89777e+07	1.46417e+07	1.96157e+08	2.03585e+07	104564000	1.05513e+07	1.00866e+08	5.39188e+06	0.193051
3-N-Methyl-L-Histidine	HMDB0000479	C01152	Amino acid and Its metabolomics	482620	493890	480080	258080	321400	323780	247810	495250	339610	318890	268540	349490	543170	364230	468540	391300	350910	415140	278840	474670	295440	295000	237130	315700	272970	443310	621170	329503	132702	436847	99982.1	381157	86035	417787	114462	327893	51831.2	411057	59629.9	282270	11408.5	385037	129047	410770	182493	0.342473
5-Oxoproline	HMDB0000267	C02237	Amino acid and Its metabolomics	16269000	784400	783410	17050000	807190	845960	12454000	846770	722460	13451000	190650	203510	18220000	102270	98837	15717000	263780	167080	16247000	326100	173400	15144000	105180	93937	15807000	159700	180250	1.52577e+07	2.45925e+06	812787	31559.4	783943	61751.7	15796000	2.38548e+06	185567	80874.9	156476	53136.1	1.57327e+07	555244	196993	115085	149196	47977.8	0.0500249
Betaine	HMDB0000043	C00719	Others	154410000	42089000	37592000	174230000	79013000	76361000	59616000	31985000	39035000	60857000	17284000	20573000	52528000	19956000	22425000	102550000	20812000	21410000	61097000	32142000	27523000	39556000	10869000	17709000	71827000	14190000	22163000	1.29419e+08	6.12578e+07	51029000	2.47558e+07	50996000	2.19786e+07	7.19783e+07	2.68014e+07	1.93507e+07	1.84025e+06	2.14693e+07	927425	5.74933e+07	1.64345e+07	19067000	1.14444e+07	22465000	4.91396e+06	-0.846411
L-Cystathionine	HMDB0000099	C02291	Amino acid and Its metabolomics	7674700	42150	76615	6590000	93804	81576	7336100	258880	210280	5320600	24653	37079	3656100	27088	33348	6709600	59722	49527	10325000	161070	84113	5540200	29147	38321	9500700	65625	106490	7.20027e+06	554961	131611	113203	122824	75780	5.22877e+06	1.52882e+06	37154.3	19582.1	39984.7	8471.85	8455300	2.55797e+06	85280.7	68122.5	76308	34748.3	-0.46158
L-Homocitrulline	HMDB0000679	C02427	Amino acid and Its metabolomics	1288000	106460	122530	1113300	71379	116070	1431800	140620	99693	1248200	44926	48053	1232800	32761	66798	1150600	79878	130630	1839400	125940	116270	1742900	62699	86976	1264800	94372	130010	1277700	159500	106153	34621.5	112764	11771.9	1.21053e+06	52471.8	52521.7	24459.6	81827	43291.4	1615700	307695	94337	31620.5	111085	21980.5	-0.0779063
Methionine Sulfoxide	HMDB0002005	C02989	Amino acid and Its metabolomics	2533500	197240	134580	2065800	167680	244620	2356600	177110	206060	1777600	170780	228270	2448500	246540	245650	1810100	289430	557810	3082800	304110	287740	1990100	146870	194130	1809600	130320	359650	2.31863e+06	236150	180677	15099.3	195087	55834.7	2.01207e+06	378312	235583	60079	343910	185447	2.29417e+06	688914	193767	95917.7	280507	82996.7	-0.204597
N,N-Dimethylglycine	HMDB0000092	C01026	Amino acid and Its metabolomics	25827000	1701800	2070000	29763000	2053500	2896400	18760000	2878400	2421200	31310000	1782600	1582100	33873000	1617300	2723900	43472000	3113800	5273500	21778000	2414100	2109700	44419000	2495900	3039200	34891000	1817700	3593300	2.47833e+07	5.57525e+06	2.21123e+06	603951	2.46253e+06	414748	3.62183e+07	6.41124e+06	2.17123e+06	820460	3.19317e+06	1.88991e+06	33696000	1.13677e+07	2.24257e+06	370212	2.91407e+06	749674	0.54735
N6-Acetyl-L-Lysine	HMDB0000206	C02727	Amino acid and Its metabolomics	10090000	873660	903800	4153300	672750	650360	4193000	728370	760550	6331400	506860	686070	8330800	774480	784000	4851900	1100200	1514500	7154200	1649400	1620200	5808000	780520	767500	3596000	944620	1270200	6.14543e+06	3.41615e+06	758260	103737	771570	127079	6504700	1.74591e+06	793847	297144	994857	452680	5519400	1.79657e+06	1.12485e+06	461627	1219300	428623	0.0819678
N-Acetylaspartate	HMDB0000812	C01042	Amino acid and Its metabolomics	1059800	136630	172550	2284300	62584	61902	2676800	122160	136470	1159400	94483	121500	762000	89337	74654	889860	171820	167550	4997300	110910	203070	3985600	136390	143540	6607600	143690	104990	2.00697e+06	843420	107125	39246	123641	56428.6	937087	202866	118547	46207.8	121235	46448.6	5.19683e+06	1.32234e+06	130330	17209.7	150533	49412.6	-1.09876
N-Acetyl-L-Tyrosine	HMDB0000866	C01657	Amino acid and Its metabolomics	327400	90306	68747	14932	39613	51109	18189	17783	17220	14601	4619.1	0	16906	14071	13320	26651	40733	60973	35346	25515	11435	83695	15882	29346	17761	16160	31741	120174	179471	49234	37206.4	45692	26187.1	19386	6396.36	19807.7	18727.9	24767.3	32053.6	45600.7	34142.2	19185.7	5483.13	24174	11097.1	-2.63203
N-Acetylmannosamine	HMDB0001129	C00645	Carboxylic acids and derivatives	1293300	31069	56544	1423100	22934	21358	1289900	27697	13940	1367200	40652	45997	1368300	35750	30412	1255000	35277	64032	1697000	34572	33576	1663300	32466	41186	1305500	29534	15064	1.33543e+06	75940.6	27233.3	4087.27	30614	22760.3	1.33017e+06	65098.6	37226.3	2976.13	46813.7	16824.9	1.55527e+06	216960	32190.7	2530.26	29942	13434.8	-0.00570093
N-Glycyl-L-Leucine	HMDB0000759	C02155	Amino acid and Its metabolomics	10908000	3579200	2771700	16399000	1335600	670320	29530000	549290	389570	23346000	4937400	2204400	39921000	4980900	2000700	24661000	4628200	1273700	33783000	1373600	624430	10694000	2342300	1343000	6087400	587310	630370	1.89457e+07	9.56864e+06	1.82136e+06	1.57228e+06	1.2772e+06	1.30187e+06	2.93093e+07	9.21346e+06	4.84883e+06	192308	1.82627e+06	489255	16854800	1.48401e+07	1.4344e+06	879074	865933	413163	0.629492
Nalpha-Acetyl-L-Arginine	HMDB0004620	-	Amino acid and Its metabolomics	475820	29432	22818	263150	16906	43835	278220	73594	42953	101720	0	35267	134070	12302	20892	163200	37544	36017	259910	80001	52329	140730	0	7974	114470	25713	29318	339063	118674	39977.3	29778.9	36535.3	11887.7	132997	30754.1	16618.3	19136.1	30725.3	8524.17	171703	77509.4	35241	40838.3	29873.7	22182.7	-1.35016
Phe-Phe	HMDB0013302	-	Amino acid and Its metabolomics	28683	1297000	804100	28889	1438400	645270	33071	377620	251110	36079	1884500	1398300	51336	2361800	1612600	47172	1798900	785750	47005	1142800	244690	21423	709970	708100	3962.9	1225800	765660	30214.3	2476.09	1.03767e+06	575979	566827	284718	44862.3	7886.38	2.01507e+06	303315	1265550	429112	24130.3	21648.4	1026190	276981	572817	285620	0.570272
Trans-4-Hydroxy-L-Proline	HMDB0000725	C01157	Amino acid and Its metabolomics	12406000	1825300	1889100	17986000	2757700	2493300	23954000	4742200	2285300	12087000	1139300	1240900	12896000	1419600	2015400	17116000	1521000	2080000	19561000	2692300	1574500	19293000	1064100	1038300	21541000	2541800	3906000	1.81153e+07	5.77509e+06	3108400	1.48974e+06	2.22257e+06	306946	14033000	2.70042e+06	1.35997e+06	197714	1.77877e+06	466925	2.01317e+07	1.22785e+06	2099400	899748	2.17293e+06	1.52464e+06	-0.368388
Trimethylamine N-Oxide	HMDB0000925	C01104	Alcohol and amines	350100	534460	437970	771050	716760	904510	1038000	1798400	1636700	525420	366760	462300	442100	590720	573860	949870	982420	894590	1346600	4918700	4503600	924240	616480	817720	1167000	819810	1106400	719717	346811	1016540	683218	993060	604251	639130	272314	646633	311615	643583	224421	1.14595e+06	211966	2118330	2.42732e+06	2.14257e+06	2.0498e+06	-0.17132
Urea	HMDB0000294	C00086	Alcohol and amines	6840700	40412000	41387000	8803500	42583000	45154000	8331000	61850000	62343000	5375600	25472000	25711000	5247300	25863000	24833000	6215100	39581000	38753000	7026300	50315000	50820000	6160900	37345000	41150000	9497300	36091000	37795000	7.99173e+06	1.02444e+06	4.82817e+07	1.18006e+07	49628000	1.11714e+07	5.61267e+06	525652	3.03053e+07	8.03534e+06	2.97657e+07	7.79563e+06	7561500	1.73139e+06	4.12503e+07	7.87523e+06	43255000	6.76283e+06	-0.509822
L-Alanyl-L-Lysine	HMDB0028692	-	Amino acid and Its metabolomics	1532000	268080	216160	1416300	340070	432780	1205300	260230	240700	1609600	147040	150850	1103300	267320	267400	3791100	550960	727920	1091700	287440	285740	1946300	219470	252850	2841400	361090	398240	1.38453e+06	165650	289460	44004.9	296547	118618	2168000	1.42826e+06	321773	207393	382057	305143	1959800	874928	289333	70829	312277	76241.1	0.646965
P-Coumaric Acid	HMDB0002035	C00811	Benzene and substituted derivatives	31808000	2857000	2379800	37627000	4230500	3370600	33592000	4635100	4080600	46878000	2139000	2119800	52628000	3027300	2601500	29513000	4417400	4369900	40582000	3136700	2649400	41072000	3712200	3653500	30989000	2493600	3468800	3.43423e+07	2.98118e+06	3.90753e+06	932009	3277000	854255	4.30063e+07	1.2034e+07	3.19457e+06	1.14837e+06	3030400	1.18478e+06	3.75477e+07	5.68525e+06	3.11417e+06	609612	3.25723e+06	534439	0.324561
Benzoic Acid	HMDB0001870	C00180	Benzene and substituted derivatives	0	244450	308770	0	465580	481760	0	604350	464230	0	1245000	397550	0	321670	607070	0	471100	505480	0	143090	798770	0	3582300	636150	0	447010	1186800	9	0	438127	181514	418253	95219.6	9	0	679257	495612	503367	104776	9	0	1390800	1.90397e+06	873907	282910	0
1,4-Dihydro-1-Methyl-4-Oxo-3-Pyridinecarboxamide	HMDB0004194	C05843	Heterocyclic compounds	12482000	2660000	2776500	7050000	1446700	1545100	5779600	1901800	2193100	5490600	410350	598770	6681800	241640	116060	2158500	1935500	2226700	3871800	936790	1325700	6948200	1963100	2323100	5089200	1251000	1553900	8437200	3.56003e+06	2.00283e+06	612927	2.17157e+06	615982	4.77697e+06	2.34457e+06	862497	933069	980510	1.10589e+06	5.30307e+06	1.54931e+06	1383630	525853	1.73423e+06	522582	-0.820669
Choline	HMDB0000097	C00114	Tryptamines,Cholines,Pigments	4228000	172050	230180	4261200	158060	311060	3607600	243050	275900	5750700	193370	127340	4009400	170630	406960	5272800	273590	617100	3818700	252120	241160	6629400	270260	414070	5877100	184680	574190	4.03227e+06	368147	191053	45570.5	272380	40554.7	5.01097e+06	899694	212530	54088.1	383800	245700	5.44173e+06	1.45505e+06	235687	45094.6	409807	166556	0.313498
1-Methylhistidine	HMDB0000001	C01152	Amino acid and Its metabolomics	32508000	13988000	15040000	13725000	7477800	7287500	17938000	13963000	7939600	32746000	11318000	14494000	40113000	12954000	13654000	28643000	11973000	14388000	15603000	14432000	10070000	21216000	9517700	8664900	25941000	12363000	16305000	2.13903e+07	9.85592e+06	11809600	3.75147e+06	1.0089e+07	4.30004e+06	33834000	5.81189e+06	1.20817e+07	823396	1.41787e+07	457455	20920000	5.17535e+06	1.21042e+07	2.46735e+06	1.168e+07	4.06654e+06	0.661515
2'-Deoxyinosine	HMDB0000071	C05512	Nucleotide And Its metabolomics	337500	53597	65787	329030	39825	32220	528520	64068	75543	169960	45845	57392	506970	21080	25584	526040	53324	227810	474180	42125	63543	309830	57979	92989	481830	44766	210520	398350	112810	52496.7	12158.9	57850	22725.9	400990	200305	40083	16876.6	103595	108742	421947	97171.2	48290	8494.19	122351	77763.4	0.00952968
2-Hydroxy-6-Aminopurine	HMDB0000403	-	Nucleotide And Its metabolomics	17399000	176120	155720	12421000	303710	193730	15183000	288590	256490	4577500	184460	126970	2935500	233470	104440	14198000	210670	356250	27344000	297810	250310	2124800	318610	255140	16256000	281410	432540	15001000	2.49399e+06	256140	69710.5	201980	50889	7237000	6.08405e+06	209533	24524.8	195887	139335	15241600	1.26402e+07	299277	18643.3	312663	103844	-1.0516
3'-Aenylic Acid	HMDB0003540	C01367	Nucleotide And Its metabolomics	8515600	335520	226010	8286400	220550	112040	10149000	151940	286000	8022900	154810	115800	7974000	151480	4721900	9652600	187430	138310	12756000	133520	107290	16739000	163630	4247600	20135000	156350	333740	8.98367e+06	1.01569e+06	236003	92760.5	208017	88364.8	8.54983e+06	955337	164573	19864.4	1658670	2.65286e+06	1.65433e+07	3.69339e+06	151167	15710	1.56288e+06	2.32779e+06	-0.0714081
7-Methylxanthine	HMDB0001991	C16353	Nucleotide And Its metabolomics	200650	42825	49440	140390	43676	41027	133880	48075	35293	115140	41839	34711	171810	32823	38263	134330	42427	44688	199100	44093	33834	221610	43422	44926	149640	35958	45728	158307	36814.6	44858.7	2817.74	41920	7115.65	140427	28822.7	39029.7	5383.17	39220.7	5056.97	190117	36816.4	41157.7	4515.52	41496	6647.59	-0.172905
Adenine	HMDB0000034	C00147	Nucleotide And Its metabolomics	3921100	286210	345870	5169700	494940	448720	4545600	651160	485080	6613400	230250	251590	7473200	394950	290290	4420200	539150	551270	5122000	394130	322110	5198600	494320	506180	5102600	316000	401880	4.54547e+06	624300	477437	183104	426557	72203	6.16893e+06	1.57428e+06	388117	154563	364383	163001	5.14107e+06	50760.7	401483	89387.1	410057	92307	0.440593
Adenosine	HMDB0000050	C00212	Nucleotide And Its metabolomics	41044000	156840	1596300	38373000	77766	154920	58628000	102580	5237600	28595000	153350	173920	31967000	1853000	25850000	33809000	232520	1165100	43396000	120710	108990	59590000	1927400	35097000	64092000	119970	4960200	46015000	1.10045e+07	112395	40440.4	2.32961e+06	2.61949e+06	31457000	2.64415e+06	746290	959256	9.06301e+06	1.45464e+07	5.56927e+07	1.08845e+07	722693	1.04331e+06	13388730	1.89557e+07	-0.548723
Purine	HMDB0001366	C15587	Nucleotide And Its metabolomics	2580300	1348600	1225600	2342900	1414700	1377100	2270900	1338400	1283400	2080500	1266700	1168900	2548300	1191500	1132100	2576700	1493800	1508200	2520600	1360800	1153800	1341400	1395000	1264000	1402900	1272500	1376900	2.39803e+06	161901	1.36723e+06	41422.5	1.29537e+06	76455.6	2.40183e+06	278645	1.31733e+06	157382	1.26973e+06	207336	1.75497e+06	663771	1.34277e+06	63209.7	1264900	111553	0.00228433
Thymine	HMDB0000262	C00178	Nucleotide And Its metabolomics	896090	65981	149380	624120	40353	322140	314780	82602	229340	631640	71016	83605	785440	41642	296700	481830	60029	276630	693050	59407	197130	696920	82118	275480	639460	109420	461510	611663	290855	62978.7	21283.9	233620	86459.5	632970	151809	57562.3	14841.5	218978	117665	676477	32115.7	83648.3	25041.6	311373	135796	0.0493993
Uracil	HMDB0000300	C00106	Nucleotide And Its metabolomics	13929000	1177700	1070200	15279000	1029900	1288700	23635000	1426100	1228500	11995000	1803100	1657000	10167000	1306400	1258100	15297000	1407300	5739300	20342000	1680200	1225300	27562000	2440400	2632400	27233000	1573100	8773000	1.76143e+07	5.25756e+06	1.21123e+06	200217	1195800	112861	1.24863e+07	2.60005e+06	1505600	262536	2884800	2.4801e+06	2.50457e+07	4.07681e+06	1897900	472861	4.21023e+06	4.01362e+06	-0.4964
Uridine	HMDB0000296	C00299	Nucleotide And Its metabolomics	97663	222720	173690	32057	137850	128190	52358	192980	188220	50438	249650	206610	91464	221870	197840	50494	141780	175110	66938	138830	165310	117000	111780	214420	92514	146370	151070	60692.7	33587.7	184517	43063.3	163367	31318.2	64132	23670.2	204433	56009	193187	16257.4	92150.7	25033	132327	18188.9	176933	33236	0.0795222
3,3',5-Triiodo-L-Thyronine	HMDB0000265	C02465	Hormones and hormone related compunds	23104	27137	21680	28442	28591	24229	32862	20697	15628	29834	33954	25963	39710	33871	28467	35459	35100	30480	24374	13900	11311	19235	12925	12860	35531	16637	12552	28136	4886.19	25475	4201.25	20512.3	4417.79	35001	4953.9	34308.3	686.858	28303.3	2262.94	26380	8331.14	14487.3	1924.44	12241	819.995	0.314979
Norepinephrine	HMDB0000216	C00547	Hormones and hormone related compunds	161670	125910	167350	108120	141970	160580	142350	174790	89339	133830	184050	185670	147120	210440	168110	186900	220330	249540	110690	161060	130930	137570	147570	104760	74417	159740	146690	137380	27118.7	147557	24914.3	139090	43218.1	155950	27614.9	204940	18754.9	201107	42853.6	107559	31692.7	156123	7436.75	127460	21179.3	0.182912
Succinic Acid	HMDB0000254	C00042	Organic acid And Its derivatives	101360	90540	229400	89388	172040	296870	557510	120700	172040	186100	83437	64823	5857600	73111	172310	485290	218630	6488700	1131200	134560	213060	7764000	72099	275540	10332000	84960	3306000	249419	266881	127760	41206.1	232770	62483.2	2176330	3.19158e+06	125059	81198.9	2.24194e+06	3.67819e+06	6.40907e+06	4.74769e+06	97206.3	32982.2	1.26487e+06	1.76795e+06	3.12525
D-Mannitol	HMDB0000765	C00392	Carboxylic acids and derivatives	154000	38579	54405	194370	43066	52514	189290	27616	43190	90126	36246	81028	111330	22325	73425	97197	31935	36204	294510	107320	98752	40050	113400	207610	67915	111010	327070	179220	21988.4	36420.3	7947.99	50036.3	6004.01	99551	10796.2	30168.7	7126.61	63552.3	23987.5	134158	139566	110577	3063.08	211144	114200	-0.848224
N-Acetyl-D-Glucosamine	HMDB0000215	C00140	Carboxylic acids and derivatives	1293300	31069	56544	1423100	22934	21358	1289900	27697	13940	1367200	40652	45997	1368300	35750	30412	1255000	35277	64032	1697000	34572	33576	1663300	32466	41186	1305500	29534	15064	1.33543e+06	75940.6	27233.3	4087.27	30614	22760.3	1.33017e+06	65098.6	37226.3	2976.13	46813.7	16824.9	1.55527e+06	216960	32190.7	2530.26	29942	13434.8	-0.00570093
Nicotinamide	HMDB0001406	C00153	CoEnzyme and vitamins	325470000	3608600	4721800	343360000	5611000	8624600	359870000	7335200	9528600	328220000	6560500	9128100	374580000	1547000	1816500	354100000	6366100	9576700	355010000	4024700	4477300	354270000	6416600	6168400	356420000	5358600	8695500	342900000	1.72046e+07	5.51827e+06	1.86503e+06	7625000	2.55455e+06	352300000	2.32324e+07	4.82453e+06	2.84009e+06	6.84043e+06	4.35663e+06	3.55233e+08	1.09226e+06	5.26663e+06	1.1986e+06	6.44707e+06	2.12286e+06	0.0390166
Nicotinic Acid	HMDB0001488	C00253	CoEnzyme and vitamins	1686700	88195	91701	2390900	129840	139360	1713600	202520	165140	2470700	74638	84741	2434900	87381	73267	1552900	137250	164330	2464800	110470	110330	1976600	133700	133370	2025000	104950	130070	1930400	399031	140185	57860.3	132067	37258.7	2.15283e+06	519866	99756.3	33089.7	107446	49595.9	2.15547e+06	268981	116373	15257.1	124590	12459.3	0.157337
Pantothenol	HMDB0004231	C05944	CoEnzyme and vitamins	63238	12030	22221	70276	10813	0	32171	19617	9129.3	116240	5594.5	19488	28397	530800	42127	13771	10852	6039.9	9109.1	9491	23202	54072	11701	0	70747	30059	56066	55228.3	20275.9	14153.3	4770.64	10453.1	11165	52802.7	55422.9	182416	301721	22551.6	18237.6	44642.7	31882.5	17083.7	11291.2	26425.7	28167.2	-0.0647978
Trigonelline	HMDB0000875	C01004	CoEnzyme and vitamins	2651200	150480	138390	5366600	183210	258810	3113600	239420	206650	743110	75940	55151	1799500	91131	67794	6644300	244180	339300	3406200	164520	121120	484030	80022	72066	2740700	193390	310960	3.71047e+06	1.45277e+06	191037	44983.6	201283	60389.1	3.0623e+06	3.14675e+06	137084	93058.6	154082	160528	2210310	1.53159e+06	145977	58914.8	168049	126172	-0.276983
5-Hydroxyindole-3-Acetic Acid	HMDB0000763	C05635	Heterocyclic compounds	0	34564	51060	74606	36863	143230	127520	158910	422610	0	0	0	0	43735	259710	82082	64229	334980	0	96973	285500	138750	221090	1590500	141220	79674	305200	67378.3	64062	76779	71136.8	205633	193476	27366.7	47384.9	35991	32802.9	198233	175744	93326.3	80824.6	132579	77139.2	727067	747820	-1.29987
Indole-3-Acetic Acid	HMDB0000197	C00954	Heterocyclic compounds	25335000	8895100	6538300	23504000	13507000	10598000	17789000	11378000	8942100	24705000	9003000	9171300	30462000	8692300	6253900	23358000	11216000	9485900	23426000	7822400	6252700	10101000	10487000	9723300	10792000	8937200	7522300	2.22093e+07	3.93607e+06	1.126e+07	2.30821e+06	8692800	2.0413e+06	26175000	3.77325e+06	9637100	1.37616e+06	8303700	1.78213e+06	14773000	7.50168e+06	9082200	1.3382e+06	7.83277e+06	1.75601e+06	0.237023
Indole-3-Carboxaldehyde	HMDB0029737	C08493	Heterocyclic compounds	26192	301320	390520	40986	1498100	1899500	34835	579540	867290	0	123870	148850	0	274640	395290	50264	545980	1026500	22281	140020	235660	39667	361280	827710	83073	1018900	1495000	34004.3	7431.9	792987	626291	1.05244e+06	771340	16760.7	29014.7	314830	213906	523547	452664	48340.3	31310.3	506733	457138	852790	630044	-1.02064
Methyl Indole-3-Acetate	HMDB0029738	-	Heterocyclic compounds	0	47504	36494	0	115460	69070	0	78611	61879	0	14058	65226	0	45801	35437	0	108340	154910	0	55156	44870	0	46252	75338	0	104570	195750	9	0	80525	34018.4	55814.3	17113.9	9	0	56066.3	47971.9	85191	62188.4	9	0	68659.3	31416.6	105319	79783.2	0
4-Guanidinobutyric Acid	HMDB0003464	C01035	Organic acid And Its derivatives	5139500	3370500	3244100	6427000	1786200	1711100	7022700	3420000	3074300	4857600	3328800	3174000	6384600	5127500	3689600	9555000	3804700	3470300	3209500	2771000	1965100	2891200	2040100	2266500	3873700	2977900	3116400	6196400	962545	2858900	929315	2676500	840361	6932400	2.39613e+06	4087000	931987	3.44463e+06	258756	3324800	501295	2.59633e+06	492695	2.44933e+06	597029	0.161925
5-Aminovaleric Acid	HMDB0003355	C00431	Amino acid and Its metabolomics	1559900	50560	60480	1680800	78692	139030	849080	57196	50095	2583700	31674	32838	3405600	43373	158880	2313600	42932	119420	843260	18848	49909	477810	10267	22390	952500	24115	64484	1363260	449377	62149.3	14705.6	83201.7	48626.8	2.76763e+06	568761	39326.3	6630.78	103713	64472.4	757857	248602	17743.3	6989.78	45594.3	21376.1	1.02159
6-Aminocaproic Acid	HMDB0001901	C02378	Amino acid and Its metabolomics	374680000	213590000	225580000	377570000	265230000	256890000	416080000	242270000	249030000	394520000	226290000	223240000	374300000	196500000	175030000	418640000	242990000	259840000	360880000	347650000	317410000	377820000	300930000	316560000	394500000	298380000	315450000	3.89443e+08	2.31132e+07	2.40363e+08	2.58727e+07	2.43833e+08	1.6289e+07	395820000	2.21986e+07	2.21927e+08	2.35501e+07	219370000	4.25372e+07	3.77733e+08	1.68102e+07	3.15653e+08	2.77392e+07	3.16473e+08	982870	0.0234311
7-Methyluric Acid	HMDB0011107	C16355	Organic acid And Its derivatives	8964100	10155000	10091000	9912800	5424700	9824800	11442000	10958000	9029300	8988100	10430000	9497900	10314000	10030000	10327000	10632000	9002300	9844900	10417000	9471500	9252400	8605000	9415100	10207000	10577000	8930700	8084100	10106300	1.25023e+06	8845900	2.98993e+06	9.64837e+06	552402	9.97803e+06	871927	9.82077e+06	736489	9.88993e+06	416380	9.86633e+06	1.09527e+06	9.27243e+06	297290	9.18117e+06	1.06324e+06	-0.0184275
Creatinine	HMDB0000562	C00791	Organic acid And Its derivatives	1837700	1717200	1953200	1835100	934870	933470	2171000	1084400	1223800	1600700	1445000	1840600	1822700	1654300	1696900	2061100	1188400	1174900	1915100	682950	793530	1851700	1061500	1013200	1929800	838240	872340	1.94793e+06	193186	1245490	415298	1.37016e+06	525383	1.82817e+06	230249	1.42923e+06	233350	1570800	350307	1.89887e+06	41503.5	860897	190289	893023	111286	-0.0915467
Dl-2-Aminooctanoic Acid	HMDB0000991	-	Organic acid And Its derivatives	307700	1046700	898530	551240	2000900	1905200	366060	1433200	1298900	754450	3021800	2704400	1232800	4849000	4083400	543950	1928100	1744000	447860	1806800	1562500	245120	965100	958410	278630	721190	697440	408333	127154	1493600	479959	1.36754e+06	506833	843733	352997	3266300	1.47572e+06	2.84393e+06	1.17593e+06	323870	108678	1.16436e+06	569576	1.07278e+06	443726	1.04704
Dodecanedioic Aicd	HMDB0000623	C02678	Lipids	124590	170370	355040	77128	148220	186630	105540	196710	312300	1015300	233830	100700	361430	76446	81540	363740	154540	529990	110860	94248	207610	312620	138740	261980	209010	99395	275750	102419	23884.4	171767	24275.2	284657	87542	580157	376847	154939	78692.8	237410	253563	210830	100892	110794	24338.1	248447	36029.5	2.50195
Guanidineacetic Acid	HMDB0000128	C00581	Organic acid And Its derivatives	1606700	37154	67807	1668400	87403	131090	834620	49861	58514	2444700	17692	14843	3528300	60108	154820	2535100	27911	146830	877840	22598	19633	479070	7148.1	23669	1003800	22343	97205	1.36991e+06	464597	58139.3	26127.4	85803.7	39493.4	2.83603e+06	601222	35237	22136.7	105498	78610.8	786903	273930	17363	8847.31	46835.7	43667.8	1.0498
DL-Homoserine	HMDB0000719	C00263	Amino acid and Its metabolomics	45277000	1333800	1308100	41398000	1571200	1329100	35885000	1623100	911270	60218000	820030	745230	53939000	592980	537390	41853000	1501700	1459900	50199000	2682700	1637200	44996000	1251200	1090900	39559000	1502900	1828300	4.08533e+07	4.71963e+06	1.50937e+06	154244	1.18282e+06	235406	5.20033e+07	9.33426e+06	971570	472934	914173	483903	44918000	5.32043e+06	1.81227e+06	764251	1518800	382693	0.34815
Maleic Acid	HMDB0000176	C01384	Organic acid And Its derivatives	48006000	3192800	3304000	53222000	6520700	6333100	46221000	5310500	5700700	56010000	3218000	3074600	60408000	5204400	4978800	41733000	4155400	4116800	45318000	4884700	3854700	36777000	2774400	2599500	36597000	3558000	3607100	4.91497e+07	3.63792e+06	5008000	1.68445e+06	5112600	1.59789e+06	52717000	9.76329e+06	4192600	993722	4.05673e+06	953520	39564000	4.98392e+06	3.73903e+06	1.06673e+06	3.35377e+06	664842	0.101087
Sebacate	HMDB0000792	C08277	Organic acid And Its derivatives	45176	193720	281430	36151	254200	210910	29944	363370	258880	88559	259870	214830	61727	313520	382150	82329	585380	225310	40268	452710	201170	78298	352310	207680	57163	243420	328410	37090.3	7659.32	270430	85981.6	250407	36015.5	77538.3	14042.9	386257	174520	274097	93723.5	58576.3	19054.4	349480	104674	245753	71656.7	1.06387
Lysopc 14:0	HMDB0010379	C04230	Lipids	7336400	8149200	6772500	11457000	19562000	16228000	20613000	15770000	12618000	7593700	15727000	11808000	15067000	13980000	11167000	10370000	6008400	4734900	9573200	15069000	10280000	4118000	6702900	5191800	14293000	12971000	10671000	1.31355e+07	6.79558e+06	1.44937e+07	5.81246e+06	1.18728e+07	4.77159e+06	1.10102e+07	3.77756e+06	1.19051e+07	5.18089e+06	9.23663e+06	3.91177e+06	9.32807e+06	5.09193e+06	1.1581e+07	4.35282e+06	8.71427e+06	3.0568e+06	-0.254622
Lysopc 16:0	HMDB0010382	C04230	Lipids	196630000	219120000	192900000	219340000	255530000	233440000	244800000	241280000	212150000	207960000	251730000	221210000	232640000	227570000	199500000	265380000	222300000	191710000	237200000	306110000	275880000	227870000	244810000	227830000	226330000	246930000	235320000	2.20257e+08	2.40981e+07	2.38643e+08	1.83476e+07	212830000	2.02786e+07	2.35327e+08	2.88041e+07	2.33867e+08	1.56929e+07	204140000	1.52876e+07	2.30467e+08	5.88186e+06	265950000	3.47957e+07	2.46343e+08	2.58522e+07	0.0954791
Lysopc 16:1	HMDB0010383	C04230	Lipids	8997100	21940000	17407000	15556000	62831000	52024000	28632000	43074000	33776000	13538000	33271000	23075000	27494000	33520000	26156000	49744000	26405000	20561000	46861000	103750000	72836000	19101000	31687000	24333000	32051000	41200000	33531000	1.77284e+07	9.99608e+06	42615000	2.04494e+07	3.44023e+07	1.7317e+07	3.02587e+07	1.82606e+07	3.10653e+07	4.03789e+06	23264000	2.80228e+06	32671000	1.38904e+07	58879000	3.91494e+07	4.35667e+07	2.57618e+07	0.771289
Lysopc 18:0	HMDB0010384	C04230	Lipids	240040000	266260000	220220000	254080000	306600000	265320000	280820000	303200000	237310000	243620000	333450000	280710000	279810000	279900000	222990000	304150000	261700000	198310000	310300000	351980000	330280000	278660000	310440000	287870000	284160000	307990000	293720000	2.58313e+08	2.0717e+07	292020000	2.23735e+07	240950000	2.27693e+07	275860000	3.04577e+07	2.91683e+08	3.72981e+07	2.34003e+08	4.22896e+07	291040000	1.69048e+07	323470000	2.47208e+07	3.03957e+08	2.29836e+07	0.0948142
Lysopc 18:1	HMDB0002815	C04230	Lipids	73191000	190900000	160550000	112360000	270280000	248210000	123460000	249940000	217210000	93044000	185510000	188480000	106520000	288750000	253800000	166980000	243900000	199490000	185510000	330140000	310220000	179480000	258570000	245100000	182480000	275390000	265050000	1.03004e+08	2.64083e+07	237040000	4.12323e+07	2.08657e+08	4.44515e+07	1.22181e+08	3.93775e+07	2.39387e+08	5.17678e+07	2.13923e+08	3.49702e+07	182490000	3.01501e+06	2.88033e+08	3.74227e+07	2.73457e+08	3.3364e+07	0.246328
Lysopc 18:2	HMDB0010386	C04230	Lipids	61580000	183610000	165630000	91788000	240780000	222830000	78518000	216860000	192950000	77713000	202860000	194490000	79737000	208830000	201420000	122820000	191910000	177440000	121860000	253240000	235020000	139440000	220570000	211670000	150540000	237670000	232730000	7.72953e+07	1.51411e+07	213750000	2.87116e+07	1.93803e+08	2.86095e+07	9.34233e+07	2.54784e+07	201200000	8.58128e+06	1.91117e+08	1.23408e+07	137280000	1.44615e+07	237160000	1.6341e+07	2.26473e+08	1.28711e+07	0.273402
Lysopc 20:1	HMDB0010391	C04230	Lipids	637360	2312400	1742600	900600	7097700	3915300	1503300	6103000	3267600	1396500	12340000	6251100	1737700	10852000	5631200	2576800	4152300	2251400	2967000	21036000	12730000	2094800	4965000	3603100	2204300	7321200	6111000	1.01375e+06	443921	5.17103e+06	2.52511e+06	2.97517e+06	1.11548e+06	1.90367e+06	607401	9.11477e+06	4.36155e+06	4.71123e+06	2.15271e+06	2.42203e+06	475120	11107400	8.67875e+06	7.48137e+06	4.71524e+06	0.909074
Lysopc 20:2	HMDB0010392	C04230	Lipids	6164800	22458000	15927000	6816500	33306000	23013000	8734600	34478000	22298000	2960000	16841000	10091000	3107900	13215000	8849100	7540100	8733400	5004400	16118000	76778000	54370000	13918000	24555000	20169000	18901000	40042000	35700000	7.23863e+06	1.33589e+06	3.00807e+07	6.62738e+06	2.04127e+07	3.90112e+06	4536000	2.60268e+06	12929800	4.06132e+06	7981500	2.65197e+06	1.63123e+07	2.49718e+06	47125000	2.68223e+07	3.67463e+07	1.71245e+07	-0.674297
Biopterin	HMDB0000468	C06313	Heterocyclic compounds	165560	28048	20424	277970	31466	23224	273900	39353	42100	250290	28310	31404	820530	22518	24671	100980	21974	14712	328660	14749	24879	399660	16890	42246	295890	28388	44383	239143	63757.5	32955.7	5797.85	28582.7	11789.8	390600	379741	24267.3	3511.6	23595.7	8397.8	341403	53045.7	20009	7334.96	37169.3	10697.2	0.707816
Taurocholic Acid Sodium Salt Hydrate	-	-	Bile acids	2163400	2948000	2912200	2419500	3220700	2691900	2227400	2830300	2428500	2381200	3163800	2530900	2403800	3231800	2591000	2742000	2927300	2488700	2713100	3230600	2781900	2517400	3034500	2480700	2872400	2807700	2773800	2270100	133283	2.99967e+06	200263	2.67753e+06	242170	2509000	202100	3.10763e+06	159831	2.53687e+06	51410.3	2.70097e+06	177811	3.02427e+06	211636	2678800	171607	0.144357
3-Hydroxyhippuric Acid	HMDB0006116	-	Amino acid and Its metabolomics	164230	230480	151570	293420	596770	564350	185260	266960	252380	103600	48070	20022	135700	113450	114670	493790	507250	674370	135180	158860	105730	97859	91222	148970	352280	518630	822490	214303	69319.2	364737	201773	322767	215203	244363	216605	222923	248395	269687	353646	195106	137390	256237	229742	359063	401921	0.189374
L-Homoarginine	HMDB0000670	C01924	Amino acid and Its metabolomics	759680	195850	176210	1436400	146280	90006	684560	136640	143810	1356400	186160	184220	674720	194650	221990	587080	199490	187420	783380	277640	195750	892870	225470	179640	930720	133890	111860	960213	414097	159590	31769.8	136675	43542.6	872733	421154	193433	6747.77	197877	20944	868990	76517.7	212333	72769.8	162417	44518.1	-0.137814
Pantetheine	HMDB0003426	C00831	CoEnzyme and vitamins	30391000	38165000	34247000	32817000	40441000	31915000	29545000	43127000	29488000	30696000	42129000	31316000	34895000	43314000	34810000	36180000	44302000	34811000	37351000	36994000	33731000	33802000	35975000	33536000	35465000	32856000	34911000	3.09177e+07	1.69839e+06	4.05777e+07	2.48382e+06	3.18833e+07	2.37966e+06	3.39237e+07	2.86813e+06	4.32483e+07	1.08799e+06	3.36457e+07	2.01755e+06	3.55393e+07	1.77567e+06	35275000	2.15598e+06	3.40593e+07	743981	0.133861
4-Hydroxyretinoic Acid	HMDB0006254	C16677	CoEnzyme and vitamins	40919	21831	10206	165980	30669	32803	81119	26320	0	145950	542220	276630	79387	276170	221800	105940	170620	162760	75309	10470	18378	735180	55552	33255	660370	13765	16881	96006	63845.8	26273.3	4419.18	14339.3	16783.2	110426	33507.4	329670	191490	220397	56948	490286	361322	26595.7	25131	22838	9052.38	0.201879
DL-Pipecolic Acid	HMDB0000070	C00408	Organic acid And Its derivatives	2721900	504900	432540	3285200	756100	843990	3048000	509310	413590	3452000	635450	512530	2439400	425790	464940	7083400	465630	446100	2652200	156980	179920	5145000	187770	169370	6191500	186320	152740	3.01837e+06	282817	590103	143774	563373	243206	4.32493e+06	2.44197e+06	508957	111343	474523	34236.2	4662900	1.81823e+06	177023	17373.2	167343	13702.9	0.51891
5'-Deoxy-5'-(Methylthio) Adenosine	HMDB0001173	C00170	Nucleotide And Its metabolomics	2264300	946100	912490	3194200	955000	1004500	3462800	907630	1061800	824190	802180	853910	1244200	723970	778050	1035100	1479600	1909700	3283600	889300	935930	2289800	863700	1133400	3748500	777580	1072200	2.97377e+06	628923	936243	25176.3	992930	75324.4	1.0345e+06	210006	1.00192e+06	415530	1.18055e+06	632598	3107300	745160	843527	58528.3	1.04718e+06	101085	-1.52336
Vitamin A	HMDB0000305	C00473	CoEnzyme and vitamins	0	14164	15763	0	24495	23135	0	9182.1	7646	0	9288	12040	0	39735	38457	0	14660	14737	0	10284	7176.7	0	46139	54678	0	24180	28965	9	0	15947	7810.61	15514.7	7747.49	9	0	21227.7	16251.3	21744.7	14536	9	0	26867.7	18078	30273.2	23777.7	0
11-Cis-Retinol	HMDB0006216	C00899	CoEnzyme and vitamins	362750	33551	22658	331670	56220	37822	397670	54244	39460	41054	83884	38522	216280	51988	26634	211410	67809	33044	494340	53987	27210	348290	27359	22384	241600	30622	28796	364030	33018.6	48005	12556.5	33313.3	9264.06	156248	99790.6	67893.7	15948.2	32733.3	5950.09	361410	126880	37322.7	14523.7	26130	3339.65	-1.22022
Xanthurenic Acid	HMDB0000881	C02470	Amino acid and Its metabolomics	132700	96316	91027	298150	46652	86850	267620	27323	118700	117820	39090	82742	86787	25110	82446	162670	25911	108160	192450	80900	75330	191740	58993	162310	313140	50511	177210	232823	88042.8	56763.7	35590.6	98859	17309.3	122426	38150.6	30037	7850.35	91116	14761.3	232443	69886.3	63468	15680.9	138283	55025.8	-0.92733
Punicic Acid	HMDB0030963	C08364	Lipids	763280	745200	695860	753430	1371100	1029500	540280	873210	557250	1584900	723870	584920	2561600	983570	775530	773990	2012400	670620	1041900	1660500	699850	1182600	2018000	1008800	1003300	1309800	1167200	685663	126002	996503	330664	760870	242744	1.64016e+06	895085	1.23995e+06	681450	677023	95466.2	1.07593e+06	94370.7	1.66277e+06	354105	958617	237682	1.25827
2-Aminoadipic Acid	HMDB0000510	C00956	Organic acid And Its derivatives	8790800	309100	290190	5654300	305300	306530	4755900	150920	185140	2827400	127680	106090	1351400	55035	93435	3917800	389630	296500	5950400	379890	328720	13392000	444260	636610	8463400	308630	389090	6.40033e+06	2.11838e+06	255107	90248.3	260620	65876.2	2.69887e+06	1.28802e+06	190782	175997	165342	113763	9268600	3.78558e+06	377593	67844.2	451473	163150	-1.24579
Lysopc 17:0	HMDB0012108	C04230	Lipids	16665000	19342000	14412000	17763000	33489000	22306000	27400000	28573000	17228000	8978900	21498000	12084000	11764000	10538000	6977900	14218000	7965700	4974600	34441000	106180000	73678000	26614000	40539000	31404000	21571000	33701000	27714000	2.06093e+07	5.90646e+06	2.71347e+07	7.18234e+06	17982000	4.00065e+06	1.16536e+07	2.62129e+06	13333900	7.18635e+06	8.01217e+06	3.66581e+06	27542000	6.48499e+06	60140000	4.00181e+07	4.42653e+07	2.55388e+07	-0.822518
6-Methylmercaptopurine	HMDB0060412	C16614	Nucleotide And Its metabolomics	218120000	188450000	182800000	211260000	193270000	187010000	211300000	189470000	186080000	202160000	187110000	177440000	219470000	188820000	177510000	215030000	197070000	192440000	216960000	190450000	184530000	187080000	185680000	183930000	185520000	189720000	190280000	213560000	3.94913e+06	1.90397e+08	2.5401e+06	1.85297e+08	2.21161e+06	212220000	8.99061e+06	191000000	5.32585e+06	1.82463e+08	8.64012e+06	196520000	1.77187e+07	1.88617e+08	2.56929e+06	1.86247e+08	3.50583e+06	-0.00908083
Sn-Glycero-3-Phosphocholine	HMDB0000086	C00670	Tryptamines,Cholines,Pigments	276150000	53587	67916	257400000	156250	144030	258320000	156870	64364	298700000	128560	202020	326330000	150430	138260	261550000	238840	301820	293250000	577330	256400	252390000	314440	312560	225720000	238050	310240	2.63957e+08	1.05698e+07	122236	59452.3	92103.3	45004.9	2.95527e+08	3.25064e+07	172610	58389.9	214033	82439.1	257120000	3.40126e+07	376607	177978	293067	31775.4	0.162987
3-Hydroxykynurenine	HMDB0000732	C02794	Amino acid and Its metabolomics	280110	165620	104630	293320	114560	102930	207890	105430	143700	183290	143620	125030	88208	41428	33920	142530	89822	69066	293250	215900	248080	248460	221190	212880	294270	268680	158910	260440	45986.4	128537	32437.9	117087	23063.5	138009	47701.9	91623.3	51119.8	76005.3	45949.7	278660	26158.9	235257	29066.1	206623	44913	-0.916185
Indole	HMDB0000738	C00463	Heterocyclic compounds	4005700	1756800	1272800	4008800	2401400	1805400	3078000	2031700	1464000	4109500	1817900	1640500	5075800	1497500	1265500	3658100	1999200	1849400	4173100	1439200	1232000	1711500	1966400	1811200	1886000	1727000	1562600	3697500	536505	2063300	323460	1.51407e+06	269807	4.28113e+06	724266	1.77153e+06	254044	1.58513e+06	295861	2590200	1.37361e+06	1.71087e+06	263970	1.53527e+06	290566	0.211443
5-Aminolevulinate	HMDB0001149	C00430	Organic acid And Its derivatives	2976400	566530	542370	3219600	745670	684410	3111000	520280	608820	3894000	440500	469640	4447500	468560	377500	3399700	613410	711650	3258700	1138500	1060200	2659600	910520	974650	2554900	937520	937880	3.10233e+06	121831	610827	119045	611867	71069	3.91373e+06	524179	507490	92796.2	519597	172586	2824400	379741	995513	124564	990910	62760.1	0.335192
Lysopc 15:0	HMDB0010381	-	Lipids	11367000	16098000	12612000	12212000	24339000	19687000	24526000	23232000	17718000	8908000	15743000	11335000	13480000	10620000	8260600	10985000	5922000	4596300	12797000	36284000	26197000	14084000	25157000	19811000	18198000	24556000	20712000	16035000	7.36555e+06	21223000	4.47276e+06	1.66723e+07	3.65157e+06	1.11243e+07	2.28918e+06	1.07617e+07	4.91203e+06	8.06397e+06	3.37365e+06	1.50263e+07	2.82112e+06	2.86657e+07	6.60451e+06	22240000	3.45635e+06	-0.527505
Lysope 18:2 (2N Isomer)	-	-	Lipids	61580000	183610000	165630000	91788000	240780000	222830000	78518000	216860000	192950000	77713000	202860000	194490000	79737000	208830000	201420000	122820000	191910000	177440000	121860000	253240000	235020000	139440000	220570000	211670000	150540000	237670000	232730000	7.72953e+07	1.51411e+07	213750000	2.87116e+07	1.93803e+08	2.86095e+07	9.34233e+07	2.54784e+07	201200000	8.58128e+06	1.91117e+08	1.23408e+07	137280000	1.44615e+07	237160000	1.6341e+07	2.26473e+08	1.28711e+07	0.273402
Lysopc 18:3	HMDB0010387	C04230	Lipids	35587000	50280000	37513000	43505000	72761000	57519000	51574000	61490000	42279000	42518000	74677000	44233000	53362000	55827000	41524000	64064000	50720000	38604000	55848000	96352000	72870000	48305000	61875000	51271000	49072000	57559000	54083000	4.35553e+07	7.99362e+06	6.15103e+07	1.12405e+07	4.57703e+07	1.045e+07	5.33147e+07	1.07731e+07	60408000	1.26184e+07	4.14537e+07	2.81516e+06	51075000	4.15129e+06	7.19287e+07	2.1261e+07	59408000	1.17429e+07	0.291683
2-Hydroxycinnamic acid	HMDB0002641	C01772	Benzene and substituted derivatives	31808000	2857000	2379800	37627000	4230500	3370600	33592000	4635100	4080600	46878000	2139000	2119800	52628000	3027300	2601500	29513000	4417400	4369900	40582000	3136700	2649400	41072000	3712200	3653500	30989000	2493600	3468800	3.43423e+07	2.98118e+06	3.90753e+06	932009	3277000	854255	4.30063e+07	1.2034e+07	3.19457e+06	1.14837e+06	3030400	1.18478e+06	3.75477e+07	5.68525e+06	3.11417e+06	609612	3.25723e+06	534439	0.324561
trans-3-Indoleacrylic acid	-	-	Organic acid And Its derivatives	4670700	289380	115310	5211900	474300	214760	3063700	311310	151160	4259000	219010	172770	7084100	204300	84603	4011900	294090	209190	4408500	132120	82408	701350	304730	202120	856080	244690	207650	4.31543e+06	1.1173e+06	358330	101030	160410	50366.1	5.11833e+06	1.70688e+06	239133	48158.8	155521	64059.6	1.98864e+06	2.09708e+06	227180	87627.1	164059	70766.2	0.246169
Acetyl-L-carnitine	HMDB0000201	C02571	CAR	24426000	25140000	27774000	33907000	14933000	20764000	1564800	22932000	22599000	14750000	36246000	32378000	4322800	29121000	27830000	6021700	41528000	40417000	1768500	45925000	42512000	11030000	57182000	58742000	8131900	51037000	63634000	1.99659e+07	1.6626e+07	2.10017e+07	5.37032e+06	2.37123e+07	3.6352e+06	8.36483e+06	5.59458e+06	3.56317e+07	6.22627e+06	3.35417e+07	6.37367e+06	6976800	4.73757e+06	5.13813e+07	5.63639e+06	5.49627e+07	1.10565e+07	-1.25513
Thiamine	HMDB0000235	C00378	CoEnzyme and vitamins	3305600	115040	60918	3021300	43615	44078	4715900	114250	118190	1374900	45427	48198	1285700	44013	24736	2541200	76618	94818	3736200	99822	77734	3085700	123970	118430	3097400	125570	139780	3.68093e+06	907510	90968.3	41011.1	74395.3	38850.7	1.73393e+06	700535	55352.7	18429.9	55917.3	35673	3.30643e+06	372235	116454	14425.9	111981	31521.7	-1.08602
DL-Stachydrine	-	-	Organic acid And Its derivatives	881500	882370	806990	1826400	676080	743530	1848700	764090	754380	654200	370280	337110	774230	164450	130730	1435700	1553900	1473400	1196600	479250	490730	963920	200540	67235	1564000	271680	304630	1.51887e+06	552088	774180	103514	768300	33942.9	954710	420851	696210	749877	647080	723016	1.24151e+06	302550	317157	144813	287532	212265	-0.669861
L-Norleucine	HMDB0001645	C01933	Amino acid and Its metabolomics	10652000	4626500	3295500	11859000	6041500	4690700	8168500	5629800	4327200	10868000	4157900	4040800	13916000	3960400	2979100	9936900	5772800	5350700	11065000	4542400	3735200	4339400	5391600	5399800	4922300	4231500	4616600	10226500	1.88168e+06	5432600	727820	4.10447e+06	723777	1.15736e+07	2.08129e+06	4.63037e+06	994292	4.12353e+06	1.18796e+06	6.77557e+06	3.72617e+06	4.72183e+06	600504	4.58387e+06	832783	0.178529
DL-Carnitine	HMDB0000062	C00318	CAR	38128000	8029400	7413900	28359000	4472900	4428500	30635000	5210600	4542300	46159000	11065000	11256000	50388000	11658000	11833000	57146000	14130000	14093000	48826000	10597000	10416000	51398000	12020000	10891000	39773000	15034000	12378000	32374000	5.1114e+06	5904300	1.87699e+06	5.46157e+06	1.69173e+06	51231000	5.5418e+06	1.22843e+07	1.62566e+06	12394000	1.49939e+06	4.66657e+07	6.10618e+06	1.25503e+07	2.26554e+06	1.12283e+07	1.02358e+06	0.662181
N-Acetyl-L-alanine	HMDB0000766	-	Amino acid and Its metabolomics	174230000	4884000	5133800	189500000	1874600	1921200	213400000	4605400	3447900	162250000	2805900	4296100	173880000	2813200	2933000	209460000	5048600	8630200	224380000	6685900	6662800	211480000	6043400	6417700	182510000	7186300	9269800	1.92377e+08	1.97428e+07	3788000	1.6629e+06	3.50097e+06	1.60696e+06	1.81863e+08	2.45967e+07	3555900	1.29272e+06	5.28643e+06	2.97491e+06	2.06123e+08	2.14428e+07	6.63853e+06	572920	7450100	1.58066e+06	-0.0810791
6-Dimethylaminopurine	HMDB0000473	-	Nucleotide And Its metabolomics	332820	167900	332070	452470	524120	430970	403920	312910	211240	339760	310240	225650	282640	277580	291480	296360	420400	336150	260980	247250	383420	0	244770	205140	250470	264120	322390	396403	60178.1	334977	179132	324760	110047	306253	29817.5	336073	74832.5	284427	55586.6	170486	147731	252047	10529.1	303650	90605.4	-0.372244
5-Aminosalicylic Acid	HMDB0014389	-	Organic acid And Its derivatives	377190	159100	167120	180640	85974	77833	78200	80878	118170	75399	23771	52757	74695	0	0	138960	87920	118780	91484	66401	50825	114170	99669	137330	99320	61187	70433	212010	151943	108651	43764.6	121041	44712.7	96351.3	36901.9	37233.3	45475.4	57182	59509	101658	11522.3	75752.3	20875.9	86196	45355.6	-1.13776
(-)-trans-Caryophyllene	HMDB0036792	C09629	Others	21303	26707	30868	46752	33328	40010	36599	46143	33268	41248	21944	45704	40898	43058	35187	42265	23127	29910	48054	29779	40092	44234	43120	41022	43114	38600	33226	34884.7	12810.8	35392.7	9881.13	34715.3	4739.74	41470.3	710.103	29376.3	11863.4	36933.7	8040.57	45134	2590.06	37166.3	6785.07	38113.3	4258.02	0.249487
Triethyl phosphate	HMDB0012228	-	Organic acid And Its derivatives	2012500	2776500	3016800	2234300	2953500	3101400	2190800	2947100	3014200	2428200	2822100	2935500	2338000	2996800	3129000	2292500	2762400	3048700	2512900	3024500	2979400	2548600	2936800	3064000	2692300	2985600	2930300	2.14587e+06	117529	2.89237e+06	100394	3.04413e+06	49611.4	2352900	69066.1	2.86043e+06	121811	3.03773e+06	97215	2584600	94963.6	2982300	43943	2.99123e+06	67630.9	0.13288
PAF C-16	HMDB0062195	-	Lipids	240040000	266260000	220220000	254080000	306600000	265320000	280820000	303200000	237310000	243620000	333450000	280710000	279810000	279900000	222990000	304150000	261700000	198310000	310300000	351980000	330280000	278660000	310440000	287870000	284160000	307990000	293720000	2.58313e+08	2.0717e+07	292020000	2.23735e+07	240950000	2.27693e+07	275860000	3.04577e+07	2.91683e+08	3.72981e+07	2.34003e+08	4.22896e+07	291040000	1.69048e+07	323470000	2.47208e+07	3.03957e+08	2.29836e+07	0.0948142
Ubiquinone-1	HMDB0002012	C00399	CoEnzyme and vitamins	62713	22030	24409	23244	19269	19918	66454	56248	72550	0	0	0	0	0	0	6734.5	14243	15107	39854	23366	28712	35031	33138	67065	33113	19306	33304	50803.7	23940.6	32515.7	20599.1	38959	29177.2	2250.83	3882.97	4753.67	8218	5041.67	8716.83	35999.3	3473.26	25270	7109.85	43027	20943.8	-4.4964
Dihydrouracil	HMDB0000076	C00429	Nucleotide And Its metabolomics	0	76144	120240	0	14570	77106	0	63353	98912	0	82250	37729	0	11594	95751	0	59009	236510	0	49621	64716	0	49479	277930	0	35623	486290	9	0	51355.7	32492.9	98752.7	21567.4	9	0	50951	36010.6	123330	102220	9	0	44907.7	8041.07	276312	210792	0
N1-Acetylspermine	HMDB0001186	C02567	Organic acid And Its derivatives	3078000	57753	114670	258420	79519	185220	881860	42361	38095	164330	99624	38547	513360	95723	73939	1543500	114680	376410	458060	56965	40161	612740	143770	118300	3249900	64985	173000	1.40609e+06	1.48109e+06	59877.7	18669.9	112662	73583.1	740397	717068	103342	10010.6	162965	185694	1.44023e+06	1.56912e+06	88573.3	47969.6	110487	66763.3	-0.925322
Isobutyryl carnitine	HMDB0000736	-	CAR	12927000	10298000	11429000	9144200	9075900	8560900	1291900	7307000	6758900	8755500	3213800	3498100	1976000	4710700	4195000	5539500	11829000	33505000	1877500	8894800	7657400	6876900	7705000	10537000	3723000	11740000	28259000	7787700	5.93498e+06	8.89363e+06	1.50381e+06	8.91627e+06	2.35524e+06	5.42367e+06	3.39123e+06	6584500	4.60313e+06	13732700	1.71269e+07	4.15913e+06	2.52807e+06	9446600	2.07332e+06	1.54845e+07	1.11564e+07	-0.521929
Pterine	HMDB0000802	C00715	Heterocyclic compounds	386400	69315	54765	505490	54973	67118	392180	82010	87477	541290	75752	104580	583670	63572	86677	472460	98876	116190	597660	85541	60944	535970	106200	124360	516410	90392	106080	428023	67150.3	68766	13526.9	69786.7	16518.5	532473	56126.8	79400	17932.5	102482	14867.9	550013	42406.4	94044.3	10802.9	97128	32642	0.31502
Stearidonic Acid	HMDB0006547	C16300	Lipids	47108	125860	107590	46018	107960	108610	55064	122610	96477	53523	119670	78180	48436	117010	109190	49339	104400	102850	40641	136090	128430	52782	117810	140320	45685	113880	142100	49396.7	4938.22	118810	9535.85	104226	6729.89	50432.7	2714.12	113693	8157.42	96740	16383	46369.3	6099.36	122593	11852.5	136950	7432.02	0.0299448
N-Acetylphenylalanine	HMDB0000512	C03519	Amino acid and Its metabolomics	1194200	431120	499790	98180	133040	223150	75263	58733	76223	85873	41567	21985	118740	48028	78967	115580	132250	338450	133990	83295	66193	137930	61245	144750	76897	135780	258410	455881	639506	207631	197081	266388	215068	106731	18132.5	73948.3	50594	146467	168685	116272	34156.9	93440	38289.1	156451	96641.2	-2.09468
N-Alpha-acetyllysine	HMDB0000446	C12989	Amino acid and Its metabolomics	10090000	873660	903800	4153300	672750	650360	4193000	728370	760550	6331400	506860	686070	8330800	774480	784000	4851900	1100200	1514500	7154200	1649400	1620200	5808000	780520	767500	3596000	944620	1270200	6.14543e+06	3.41615e+06	758260	103737	771570	127079	6504700	1.74591e+06	793847	297144	994857	452680	5519400	1.79657e+06	1.12485e+06	461627	1219300	428623	0.0819678
2'-Hydroxy-5'-methylacetophenone	HMDB0032592	-	Benzene and substituted derivatives	2702600	2736200	4083600	2738400	7186300	3800600	2745700	4285900	3042800	2775500	4189200	9533000	2954300	2866400	2738400	2626800	2435600	3104300	2902100	3120100	2848000	2891600	2865400	2760700	2719100	3351100	3209000	2728900	23067.1	4.73613e+06	2.25896e+06	3.64233e+06	538147	2.78553e+06	163980	3.16373e+06	913829	5.12523e+06	3.82162e+06	2837600	102758	3112200	242946	2.93923e+06	237668	0.0296341
2-(3,4-dimethoxyphenyl)ethanamine	HMDB0041806	-	Benzene and substituted derivatives	81032000	8377300	8456500	89530000	12454000	10317000	89088000	14785000	13718000	109130000	6716100	6944200	126070000	8841500	7785500	79566000	13787000	14681000	94555000	10929000	8879600	100710000	11556000	12173000	82892000	8084600	11410000	86550000	4.78384e+06	11872100	3.24324e+06	10830500	2.66807e+06	104922000	2.35358e+07	9.78153e+06	3.62797e+06	9.80357e+06	4.24487e+06	92719000	9.04978e+06	1.01899e+07	1.84997e+06	1.08209e+07	1.72393e+06	0.277711
2-Methylbutyroylcarnitine	HMDB0000378	-	CAR	18544000	8003400	6618700	11598000	5020200	4832600	5686700	6326100	5521100	5561100	3434700	2194500	2917400	3957400	3656100	8551400	6946700	19205000	5262800	8575200	7657300	10298000	8714100	10103000	9578900	8968300	14921000	11942900	6.43559e+06	6449900	1.49545e+06	5.65747e+06	900825	5.67663e+06	2.81878e+06	4779600	1.89487e+06	8.35187e+06	9.42746e+06	8379900	2.72333e+06	8.75253e+06	199348	1.08938e+07	3.69585e+06	-1.07305
Isonicotinic acid	HMDB0060665	C07446	Organic acid And Its derivatives	140930000	1119000	1294700	167970000	1444100	2364900	171800000	1879800	2480600	132840000	1682900	2425500	197410000	519780	473580	177270000	1765900	2603900	167260000	1068000	1172600	170950000	1629100	1542600	171320000	1459900	2501400	1.60233e+08	1.68265e+07	1.48097e+06	381738	2.04673e+06	653844	1.69173e+08	3.30377e+07	1322860	696725	1.83433e+06	1.18181e+06	1.69843e+08	2.24487e+06	1.38567e+06	287822	1.73887e+06	685797	0.0783279
Methyl jasmonate	HMDB0036583	C11512	Aldehyde,Ketones,Esters	6325.5	7610.5	9493.5	11791	9211.8	10304	10434	10572	10637	13574	7573.4	8669.8	9139.5	8687.2	11162	11360	10689	8565.1	7544.3	11493	10448	6805.2	13028	7285.9	7666.3	9952.6	11442	9516.83	2845.84	9131.43	1482.38	10144.8	588.131	11357.8	2217.25	8983.2	1578.75	9465.63	1470.03	7338.6	465.948	11491.2	1537.7	9725.3	2170.26	0.255134
Dimethyl fumarate	HMDB0031257	-	Aldehyde,Ketones,Esters	17927000	1632400	1047300	15064000	1656100	1894200	18299000	1757700	1952400	15217000	1627700	1698300	18548000	1935600	2263600	15323000	2407400	4534200	24002000	2497100	2843700	15773000	1264600	1681400	15726000	1145700	3199900	1.70967e+07	1.77014e+06	1.68207e+06	66563.7	1631300	506595	1.63627e+07	1.8933e+06	1.99023e+06	392711	2.83203e+06	1.50097e+06	1.85003e+07	4.76464e+06	1635800	748273	2575000	794110	-0.0633072
L-phenylalanyl-L-proline	HMDB0011177	-	Amino acid and Its metabolomics	421810	1046600	964420	609260	1685800	1522900	554190	918380	791340	481730	1932800	1464400	592700	2759200	2243900	469680	731390	595040	519770	246400	187680	217310	924900	854320	154290	843050	814750	528420	96345.4	1.21693e+06	411086	1.09289e+06	382325	514703	67815.3	1.8078e+06	1.01967e+06	1.43445e+06	824838	297123	195375	671450	370372	618917	373986	-0.0379439
LysoPE(16:1(9Z)/0:0)	HMDB0011504	-	Lipids	87480	44513	33093	119210	63799	56933	234990	78232	63457	53138	25831	25490	96936	21752	21618	163190	25767	21741	96310	74047	51591	85708	21234	19951	139820	51508	44102	147227	77643.4	62181.3	16917.6	51161	15983.7	104421	55406.5	24450	2336.76	22949.7	2200.85	107279	28675.3	48929.7	26500.7	38548	16535	-0.495623
Anisic acid	HMDB0001101	C02519	Benzene and substituted derivatives	63446	78741	108640	55094	89126	72826	60322	90434	88065	85102	75275	89892	85758	53525	40422	59454	79717	98596	100190	67717	60896	65571	72229	93295	49035	76570	75295	59620.7	4219.94	86100.3	6406.84	89843.7	17973.1	76771.3	15000.8	69505.7	14016.7	76303.3	31377.4	71598.7	26104.8	72172	4426.78	76495.3	16232.8	0.364755
Benzylcinnamate	HMDB0040286	-	Aldehyde,Ketones,Esters	12685	33288	65165	21083	29253	27218	22330	62166	32062	18337	32118	62467	16474	19866	59733	17752	25099	53025	20846	26000	42126	18249	32415	24805	28316	44134	42324	18699.3	5245.75	41569	17951.3	41481.7	20652.9	17521	952.74	25694.3	6147.66	58408.3	4858.38	22470.3	5226.37	34183	9195.37	36418.3	10057.9	-0.0939017
2-Phenylacetamide	HMDB0010715	C02505	Benzene and substituted derivatives	99737	36580	48244	37009	131480	73020	37466	42818	56611	0	17240	18523	0	40474	14253	68066	117630	118800	75966	22754	29988	33963	41449	69783	58847	50771	47990	58070.7	36084.8	70292.7	53081.5	59291.7	12603.7	22694.7	39292.7	58448	52553.2	50525.3	59166.1	56258.7	21120.8	38324.7	14267.4	49253.7	19927.6	-1.35546
Ethyl dodecanoate	HMDB0033788	-	Lipids	655540	1517100	2420700	626400	1463600	1656700	383980	2433800	1390300	452800	1195300	2918800	422770	1010400	2191100	565440	1285900	2414200	702980	1437700	2264200	608970	1518100	1377000	609580	1430300	1695700	555307	149087	1.80483e+06	545358	1.82257e+06	534850	480337	75215.6	1.16387e+06	140414	2.50803e+06	372814	640510	54101.5	1.46203e+06	48695.9	1.77897e+06	449423	-0.209239
Cyclohexylamine	HMDB0031404	C00571	Alcohol and amines	52868	134470	159280	39835	79802	201710	269590	1168000	1205800	26138	81495	69100	65514	279890	338440	17822	52636	62896	33578	81466	90097	0	42267	34285	189920	443850	602540	120764	129051	460757	613100	522263	592340	36491.3	25476	138007	123719	156812	157325	74502.3	101354	189194	221407	242307	313216	-1.72657
Butylamine	HMDB0031321	-	Alcohol and amines	1969500	40784	64472	1833500	33691	49565	1617700	68541	27926	2616000	48408	43755	2272000	22571	16829	1833900	82952	46976	2300500	70488	73334	1867800	33874	61603	1726400	63542	49808	1806900	177402	47672	18417.8	47321	18376	2.24063e+06	391992	51310.3	30294.9	35853.3	16554.1	1964900	299114	55968	19446.6	61581.7	11763	0.31039
Methylcysteine	HMDB0002108	C22040	Amino acid and Its metabolomics	24901000	2334000	2172700	33092000	3412900	3077900	25960000	4037100	3448800	35479000	1762900	1939300	41395000	2390500	2216000	23089000	3531700	4178100	32433000	2918300	2675800	34803000	3158700	3364100	27476000	2259300	3118700	2.79843e+07	4.45495e+06	3.26133e+06	861607	2899800	656428	33321000	9.34185e+06	2561700	896742	2777800	1.22056e+06	3.15707e+07	3.73884e+06	2.77877e+06	465653	3.05287e+06	348841	0.251812
Triethylamine	HMDB0032539	C14691	Others	414030	358850	372700	318300	275680	289990	493620	358150	346580	518230	402750	352840	543950	403860	281840	400560	343540	285170	524400	300240	315590	356880	266140	173050	320820	293340	280570	408650	87783.7	330893	47817.4	336423	42280.1	487580	76450.9	383383	34509.8	306617	40065.2	400700	108634	286573	18029	256403	74279.4	0.254773
Methyl dihydrojasmonate	HMDB0031740	-	Aldehyde,Ketones,Esters	518950	927700	1757000	743500	936210	962680	497130	1809300	835160	639220	746980	1822300	516380	644430	1576200	882390	584020	1308900	673540	703670	1306500	637920	1099900	750250	1185800	1133200	1316400	586527	136380	1.2244e+06	506553	1.18495e+06	499499	679330	186272	658477	82383.1	1.56913e+06	256773	832420	306554	978923	238957	1.12438e+06	324047	0.211916
Hexyl butyrate	HMDB0033620	-	Aldehyde,Ketones,Esters	27391	26285	33611	29720	38659	37979	25660	28025	23476	36820	27014	34451	36225	20988	36344	69513	22850	28677	29352	15427	28805	28301	34273	31521	18474	20099	28190	27590.3	2037.33	30989.7	6698.57	31688.7	7440.15	47519.3	19049.4	23617.3	3085.41	33157.3	3993.86	25375.7	6000.08	23266.3	9814.12	29505.3	1772.5	0.784352
Barbituric acid	HMDB0041833	C00813	Heterocyclic compounds	1436900	3618800	3895300	1506200	3772200	3911600	539110	3581500	3638800	645190	3685800	3596000	1285200	3915000	3700400	1071400	4166800	4553400	1666000	3433500	3495700	1102200	3739000	3709200	872900	3599500	4306000	1.16074e+06	539458	3657500	101069	3.81523e+06	153013	1.0006e+06	325827	3.92253e+06	240588	3.94993e+06	525218	1213700	408137	3.59067e+06	152941	3.83697e+06	419988	-0.21418
Creosol	HMDB0032136	-	Benzene and substituted derivatives	0	347380	412440	0	425060	400980	0	388600	365560	0	348640	426340	0	417410	358550	0	390930	433830	0	406140	418740	0	394440	347970	0	358830	324160	9	0	387013	38864.3	392993	24439.2	9	0	385660	34686.6	406240	41470.2	9	0	386470	24641.4	363623	49194.7	0
3-(Methylthio)-1-propanol	HMDB0031716	-	Alcohol and amines	0	37434	72920	0	176080	173030	0	138680	179210	0	0	47319	0	50770	125160	0	127630	335980	0	52031	66215	0	100990	189810	0	156310	421210	9	0	117398	71731.2	141720	59662.6	9	0	59469.7	64253.7	169486	149348	9	0	103110	52171.8	225745	180205	0
2-Pentyl-3-phenyl-2-propenal	HMDB0031313	C12288	Aldehyde,Ketones,Esters	767010	900500	879750	922120	982570	792230	895660	935770	842890	846740	1023600	803010	861130	866650	845370	951790	1034100	795400	1030800	829160	999620	809480	877750	840680	929780	863480	843030	861597	82976	939613	41169.8	838290	43941	886553	56952.9	974783	93793.3	814593	26923.6	923353	110800	856797	24974.9	894443	91093.2	0.0411948
4-Aminophenol	HMDB0001169	C02372	Benzene and substituted derivatives	144730	17461	28359	138820	13998	15999	176110	12973	13546	227370	34524	34751	173130	20079	22458	213610	24722	20667	162340	26697	33348	156000	25157	24398	193570	18443	12034	153220	20042.4	14810.7	2351.78	19301.3	7939.48	204703	28195.6	26441.7	7374.45	25958.7	7666.86	170637	20112.2	23432.3	4388.96	23260	10702.5	0.41793
PYRROLIDINE	HMDB0031641	-	Heterocyclic compounds	5441200	723990	684320	5814000	929010	881270	4748700	698900	732190	5905400	537880	567420	7451300	550420	459110	5171900	860310	852010	6949900	1615200	1454200	4791200	1279800	1247800	3751300	1365000	1364000	5.33463e+06	540586	783967	126236	765927	102718	6176200	1.16358e+06	649537	182643	626180	202934	5.16413e+06	1.63159e+06	1420000	174333	1.35533e+06	103473	0.21133
6-Methylnicotinamide	HMDB0013704	-	Heterocyclic compounds	976070	6037800	7691700	974730	5056900	7313900	3770100	6922100	8459700	784410	11158000	5121800	3064800	11409000	9670700	3455700	9901100	8081400	2977700	11266000	10782000	1762700	18443000	18812000	5378100	8543500	13998000	1.90697e+06	1.61352e+06	6005600	933017	7.82177e+06	583868	2434970	1.44273e+06	10822700	807936	7.62463e+06	2.30859e+06	3.37283e+06	1.8398e+06	1.27508e+07	5.11406e+06	1.45307e+07	4.04141e+06	0.352624
1-Aminopropan-2-ol	HMDB0012136	C05771	Alcohol and amines	350100	534460	437970	771050	716760	904510	1038000	1798400	1636700	525420	366760	462300	442100	590720	573860	949870	982420	894590	1346600	4918700	4503600	924240	616480	817720	1167000	819810	1106400	719717	346811	1016540	683218	993060	604251	639130	272314	646633	311615	643583	224421	1.14595e+06	211966	2118330	2.42732e+06	2.14257e+06	2.0498e+06	-0.17132
Nalpha-Acetyl-L-glutamine	HMDB0006029	-	Amino acid and Its metabolomics	1539700	192720	287110	755620	128530	177270	761810	238350	366220	1127500	370000	714540	1098300	543660	447320	755500	652930	861180	699010	604160	830550	1144200	550600	455870	707130	476800	603250	1.01904e+06	450913	186533	55170.8	276867	94890.6	993767	206861	522197	142681	674347	209837	850113	254719	543853	63947.5	629890	188755	-0.0362363
Isobutyl decanoate	HMDB0059865	-	Lipids	0	9023.6	17573	0	7432.3	4060.5	0	25949	0	0	0	7521.7	0	2996.9	14356	0	4480.3	10229	0	2456.1	6990.1	0	9613.8	0	0	8150	9390.7	9	0	14135	10262.1	7214.17	9196.89	9	0	2495.4	2277.45	10702.2	3441.64	9	0	6739.97	3781.44	5463.27	4873.65	0
Glycylphenylalanine	HMDB0028848	-	Amino acid and Its metabolomics	13601000	24638000	23879000	20347000	41112000	22720000	39591000	2810200	1961800	22704000	55108000	36175000	47119000	103880000	50437000	22510000	57393000	22228000	48456000	3875400	2335800	11405000	29372000	13771000	5263600	2450700	2020000	24513000	1.34865e+07	22853400	1.92132e+07	1.61869e+07	1.23329e+07	3.07777e+07	1.41523e+07	72127000	2.75226e+07	36280000	1.41048e+07	21708200	2.33669e+07	1.18994e+07	1.51485e+07	6.04227e+06	6.69514e+06	0.328337
3-hydroxyphenylacetic acid	HMDB0000440	C05593	Benzene and substituted derivatives	59605	128560	198010	70218	135740	97613	84600	170380	71310	0	46356	156060	64904	85954	104110	92535	60540	125900	84921	84900	166380	65035	129220	61956	119750	188860	129480	71474.3	12544.8	144893	22362.1	122311	66863.4	52482.7	47497.2	64283.3	20062.6	128690	26087.1	89902	27695.5	134327	52167.8	119272	52955.1	-0.445584
N-Methylalanine	HMDB0094692	-	Amino acid and Its metabolomics	25827000	1701800	2070000	29763000	2053500	2896400	18760000	2878400	2421200	31310000	1782600	1582100	33873000	1617300	2723900	43472000	3113800	5273500	21778000	2414100	2109700	44419000	2495900	3039200	34891000	1817700	3593300	2.47833e+07	5.57525e+06	2.21123e+06	603951	2.46253e+06	414748	3.62183e+07	6.41124e+06	2.17123e+06	820460	3.19317e+06	1.88991e+06	33696000	1.13677e+07	2.24257e+06	370212	2.91407e+06	749674	0.54735
N-Methyl-L-Glutamate	HMDB0062660	C01046	Amino acid and Its metabolomics	8692600	281430	354220	5204200	248680	227660	4733500	135800	198750	2868200	107030	147270	1341500	109410	88043	3749200	420390	483210	5707700	403110	400030	12628000	469190	520790	7851600	263080	296280	6210100	2.16275e+06	221970	76400.9	260210	82688.3	2.65297e+06	1.21819e+06	212277	180235	239508	213120	8729100	3.54262e+06	378460	105243	405700	112362	-1.22701
N-Methyl-D-Aspartic Acid	HMDB0002393	C12269	Amino acid and Its metabolomics	224480	19730	45944	1407800	79243	49753	1032200	37776	39375	483980	46486	28550	927520	43209	23411	180890	36417	41329	317190	35627	30718	158180	27034	27345	132140	32890	36096	888160	604667	45583	30514.9	45024	5249.81	530797	375510	42037.3	5135.74	31096.7	9226.47	202503	100171	31850.3	4389.83	31386.3	4413.62	-0.74266
Phosphocholine	HMDB0001565	C00588	Nucleotide And Its metabolomics	21950000	1558100	1306400	18552000	1729600	2018600	20494000	1826300	2024400	17380000	1726900	1909800	22071000	2299800	2453200	17364000	3168200	5638400	26567000	3012700	3145100	18346000	1456600	2019300	18079000	1397900	3409900	20332000	1.70478e+06	1.70467e+06	135827	1.78313e+06	412873	1.89383e+07	2.71298e+06	2398300	725681	3333800	2.01425e+06	2.09973e+07	4.82532e+06	1.95573e+06	915830	2858100	738389	-0.102443
2,4-Dihydroxypteridine	-	C03212	Heterocyclic compounds	352490	20949	36704	460560	49616	40022	366080	60542	33504	503140	21107	17627	577650	42711	28783	324050	53982	57184	489320	38191	31712	437910	30958	47924	383820	28961	37103	393043	58864.7	43702.3	20448.2	36743.3	3259.18	468280	130344	39266.7	16706	34531.3	20395.4	437017	52755.7	32703.3	4856.22	38913	8256.17	0.252683
2'-Deoxycytidine 5'-Diphosphate	HMDB0001245	C00705	Nucleotide And Its metabolomics	9811100	208430000	208370000	3836100	209490000	215220000	3478600	216120000	212290000	3470100	219880000	222360000	4531100	218020000	210210000	3195400	215820000	210730000	2578900	211290000	205170000	2586200	215950000	211850000	2652400	214620000	209340000	5708600	3.55736e+06	2.11347e+08	4.16767e+06	211960000	3.4369e+06	3732200	705369	2.17907e+08	2.03237e+06	2.14433e+08	6.86962e+06	2.60583e+06	40492.8	2.13953e+08	2.40047e+06	2.08787e+08	3.3742e+06	-0.613111
Cortisol	HMDB0000063	C00735	Hormones and hormone related compunds	742770	2062300	2374100	190050	1499900	1914100	98900	1701400	1823400	250150	3601200	2501400	346100	1568800	900240	587180	1875100	1851500	827630	2658100	1898600	228640	6534100	4078600	265180	2827000	2348600	343907	348419	1.75453e+06	284940	2037200	295267	394477	173645	2.34837e+06	1.09574e+06	1.75105e+06	805293	440483	335776	4006400	2.19068e+06	2.77527e+06	1.15093e+06	0.197923
Lumichrome	METPA0216	C01727	Heterocyclic compounds	486070	28435	158490	493120	22609	388570	521020	20367	400980	464770	16283	18312	564430	30392	83316	468580	30272	125880	542510	21647	700450	515420	58962	441970	721140	20590	238080	500070	18482.5	23803.7	4164.56	316013	136560	499260	56471	25649	8111.42	75836	54172.7	593023	111776	33733	21855.3	460167	231721	-0.00233873
L-Tryptophanamide	HMDB0013318	C00977	Amino acid and Its metabolomics	267910	92993	58432	224010	141980	98104	179730	125730	93331	288950	86025	81030	361660	85659	66067	257660	107010	104880	273970	87313	56913	92152	122790	104200	94159	103970	83227	223883	44090.1	120234	24951.6	83289	21658.7	302757	53357	92898	12222.7	83992.3	19575.3	153427	104398	104691	17749.5	81446.7	23693.7	0.435412
Catechol	HMDB0000957	C00090	Benzene and substituted derivatives	4809600	5077700	5282500	4918800	5209500	5171300	4811400	5067000	4931300	5823800	5835700	5574100	5346600	5752600	5366500	4992000	5443500	5274100	5115200	5328400	5030700	5172800	5191700	4983300	5313600	4942300	4555100	4846600	62533.5	5.11807e+06	79364.1	5.12837e+06	179493	5.38747e+06	417403	5.67727e+06	206668	5404900	153642	5.20053e+06	102066	5.15413e+06	195772	4.85637e+06	261979	0.152634
3-Methoxytyramine	HMDB0000022	C05587	Benzene and substituted derivatives	0	184300	193280	0	152490	175470	0	190030	180750	0	189420	177510	0	205090	139810	0	404830	153070	0	229300	167180	0	266190	139300	0	188950	222060	9	0	175607	20223.6	183167	9147.64	9	0	266447	120099	156797	19124.3	9	0	228147	38632.9	176180	42107.7	0
Omega-Hydroxydodecanoic Acid	HMDB0002059	C08317	Lipids	16163	21338	45885	22649	25803	20999	17019	32615	18934	15449	26578	20619	16965	23420	33577	21621	17631	29593	24890	23381	27754	17505	36884	19138	20720	37189	33063	18610.3	3523.68	26585.3	5679.06	28606	14999.6	18011.7	3216.37	22543	4537.52	27929.7	6637.2	21038.3	3702.78	32484.7	7885.48	26651.7	7027.64	-0.0471722
Delta-Hexalactone	HMDB0000453	-	Aldehyde,Ketones,Esters	278220	160010	213660	50240	124180	147370	109480	85546	65631	42400	445350	271170	36599	302540	294570	103650	231130	811600	50106	103520	148420	44093	374710	413380	210340	170130	918780	145980	118292	123245	37240.8	142220	74148.7	60883	37150.7	326340	109075	459113	305487	101513	94294.9	216120	141323	493527	391384	-1.26166
beta-Alanine	HMDB0000056	C00099	Organic acid And Its derivatives	105530000	4665700	6436000	108350000	6856400	9346600	114490000	3164000	5051400	114040000	3146300	4605400	123040000	5593400	9401300	117450000	5839400	10654000	118140000	7650600	4786400	143590000	6454100	9469700	127450000	7600000	10462000	1.09457e+08	4.58137e+06	4.89537e+06	1.85688e+06	6.94467e+06	2.19231e+06	1.18177e+08	4.54379e+06	4859700	1.48894e+06	8.22023e+06	3.19258e+06	1.29727e+08	1.28768e+07	7234900	676666	8.23937e+06	3.03124e+06	0.110585
aminoisobutyric acid	HMDB0002166	C03284	Amino acid and Its metabolomics	25827000	1701800	2070000	29763000	2053500	2896400	18760000	2878400	2421200	31310000	1782600	1582100	33873000	1617300	2723900	43472000	3113800	5273500	21778000	2414100	2109700	44419000	2495900	3039200	34891000	1817700	3593300	2.47833e+07	5.57525e+06	2.21123e+06	603951	2.46253e+06	414748	3.62183e+07	6.41124e+06	2.17123e+06	820460	3.19317e+06	1.88991e+06	33696000	1.13677e+07	2.24257e+06	370212	2.91407e+06	749674	0.54735
Biliverdin	HMDB0001008	C00500	Tryptamines,Cholines,Pigments	12431	34148	12384	63361	13046	5584.7	79481	9476.6	9190.6	129810	8389.2	8664.4	135880	14976	12423	148020	10152	1979.4	129120	9318.2	4088.9	86624	16950	18633	126530	14149	7468.6	51757.7	34998.6	18890.2	13333.6	9053.1	3401.73	137903	9272.08	11172.4	3409.9	7688.93	5289.69	114091	23822.6	13472.4	3860.63	10063.5	7611.36	1.41381
Iminodiacetic acid	HMDB0011753	C19911	Organic acid And Its derivatives	53364000	6067400	6766600	51262000	4396700	5504000	67587000	5715700	6351300	92862000	4540800	5129300	49070000	4946300	4890500	76358000	5658900	5041200	44650000	5016800	5468200	64213000	4912400	5289000	95148000	4295800	3584000	5.74043e+07	8.88086e+06	5.39327e+06	880785	6207300	643500	7.27633e+07	2.21162e+07	5.04867e+06	566035	5.02033e+06	120760	6.80037e+07	2.54615e+07	4.74167e+06	389644	4780400	1.03998e+06	0.342052
Thioacetic acid-S-methyl ester	-	-	Aldehyde,Ketones,Esters	2631300	217000	273870	3373100	404020	299180	3061000	469990	390430	4145500	207670	264350	4674700	326780	224560	2522100	443320	452530	3308000	367630	285700	3296700	304010	395900	2579100	270810	339360	3021800	372450	363670	131233	321160	61309.9	3.78077e+06	1.12169e+06	325923	117827	313813	121768	3.06127e+06	417607	314150	49200	340320	55106.3	0.323271
Indole-5-carboxylic acid	-	-	Heterocyclic compounds	145280	101210	96293	183820	580040	575970	290530	487390	361660	88036	61618	34916	122170	156680	145860	65270	55169	71555	151940	47215	58014	120710	137720	156640	233130	155900	192090	206543	75244	389547	253968	344641	240291	91825.3	28638.6	91155.7	56837.3	84110.3	56527.6	168593	58030.7	113612	58215.3	135581	69474.4	-1.16948
1,2-dioctanoyl PC	-	-	Lipids	0	87573	64434	76100	223170	135100	126840	210850	144860	18653	34130	33753	26831	50396	52318	51978	24515	38761	140620	565170	374600	110750	138290	114690	117000	157040	116160	67649.7	63836.4	173864	74983.9	114798	43888.7	32487.3	17367.6	36347	13082.2	41610.7	9604.96	122790	15754.3	286833	241229	201817	149637	-1.05821
Glycyl-L-valine	HMDB0028854	-	Amino acid and Its metabolomics	13451	86930	58610	6630.5	72885	59530	34622	66400	86877	128030	52148	72063	147110	71443	79652	81081	85089	105170	29326	118940	79325	17863	79994	113160	3250.6	45087	55970	18234.5	14596	75405	10494.4	68339	16061	118740	33980.6	69560	16551	85628.3	17343.8	16813.2	13069.4	81340.3	36944.9	82818.3	28754.6	2.70307
Beta-murine	-	-	Bile acids	0	50523	47492	0	90072	117150	0	109000	87651	0	45920	35882	0	247160	255130	0	12326	20629	0	24898	26988	0	6870.1	0	0	31426	31848	9	0	83198.3	29838.3	84097.7	34964.7	9	0	101802	126999	103880	131208	9	0	21064.7	12718.8	19615	17152.3	0
MG (18: 2 (9Z, 12Z) / 0: 0/0: 0) [rac]	-	-	MG	69471	96828	73316	87944	162600	130670	84217	129830	97011	73311	148440	103620	102910	112920	95444	123430	92899	72931	160940	266080	214770	150180	130750	116160	152980	198870	162580	80544	9768.89	129753	32886.1	100332	28820.9	99883.7	25196.2	118086	28128.6	90665	15892.9	154700	5582.4	198567	67665.5	164503	49333.1	0.310472
1,2-dodecanoyl PC	-	-	Lipids	575500	3280800	2032400	1164000	4601600	4071000	401850	1965700	1716400	238810	1612700	1239100	306230	2915800	1871100	627940	2065800	1577400	1097200	6426900	5394000	1318800	3377000	3212600	714540	2089000	2641400	713783	399449	3282700	1.31795e+06	2606600	1.27801e+06	390993	207952	2198100	661547	1.56253e+06	316262	1.04351e+06	305686	3964300	2.22779e+06	3.74933e+06	1.45267e+06	-0.868342
Lithocholic acid	HMDB0000761	C03990	Bile acids	55707	220050	426030	10220	43865	59161	53732	271590	372470	23101	53308	41367	83306	500710	1363500	292190	286330	1261600	100530	183770	891490	23183	130530	562070	33083	141230	424870	39886.3	25710.8	178502	119413	285887	198168	132866	141224	280116	223766	888822	735684	52265.3	42090.5	151843	28162.1	626143	239818	1.736
Glycocholic Acid	HMDB0000138	C01921	Bile acids	46961000	20890000	54032000	183530000	30771000	177840000	72308000	10067000	65060000	51919000	2030500	20503000	46482000	14490000	123690000	70128000	1213000	57777000	40280000	421470	6093600	21202000	79751	76427000	37083000	1544200	28940000	100933000	7.26451e+07	20576000	1.03556e+07	9.89773e+07	6.85193e+07	5.61763e+07	1.23845e+07	5.91117e+06	7.44072e+06	6.73233e+07	5.22517e+07	32855000	1.02176e+07	681807	766149	3.71535e+07	3.58789e+07	-0.845364
Aldosterone	HMDB0000037	C01780	Aldehyde,Ketones,Esters	125980	291560	445920	11538	267680	328250	12054	315970	336240	38934	395100	822960	41804	273600	354570	49962	252740	248760	24597	237240	420670	53842	383060	1048300	48906	390080	596440	49857.3	65924.7	291737	24145.5	370137	65751.8	43566.7	5721.4	307147	76880.6	475430	305584	42448.3	15655.5	336793	86287.1	688470	323778	-0.194581
Estrone	HMDB0000145	C00468	Hormones and hormone related compunds	0	83968	156220	0	104460	210750	0	13633	20604	0	113170	288980	0	58903	26303	0	146050	171460	0	119690	111420	0	143860	138130	0	51021	56609	9	0	67353.7	47638.4	129191	97912.1	9	0	106041	44008.7	162248	131581	9	0	104857	48164.1	102053	41559.9	0
15(S)-HETE	HMDB0003876	C04742	Lipids	41571	10326	110420	20598	909620	102930	7082	327490	221800	8876	10460	15018	64200	630180	25131	29568	3505400	54741	20256	3329400	261950	16930	235510	29115	5990.4	79078	91986	23083.7	17378.3	415812	456106	145050	66572.9	34214.7	27953.2	1.38201e+06	1.86483e+06	31630	20643.6	14392.1	7463.74	1.21466e+06	1.83309e+06	127684	120452	0.567742
1-methylhistamine	HMDB0000898	C05127	Alcohol and amines	97461	34203	32162	103820	16484	14491	122000	12591	10742	30250	18122	25033	110660	10509	24308	113110	14598	35999	116310	19875	20963	151300	17715	11668	142190	28772	18668	107760	12735.2	21092.7	11519.5	19131.7	11439.2	84673.3	47147.9	14409.7	3809.99	28446.7	6550.55	136600	18152.4	22120.7	5860.6	17099.7	4841.9	-0.347847
Hemolytic PAF C-18	-	-	Lipids	4108400	2095100	1896000	2765100	5907100	3179600	1587700	3795800	2111800	29341000	11363000	5957400	9747300	8062000	4769600	50452000	6129700	3300700	2583100	9732900	5658200	2399700	3866400	2770000	2249800	2925600	2329700	2820400	1.26126e+06	3.93267e+06	1.90968e+06	2395800	687313	2.98468e+07	2.03571e+07	8.51823e+06	2.64631e+06	4675900	1.33083e+06	2.41087e+06	166930	5508300	3.68873e+06	3.58597e+06	1.80806e+06	3.4036
3-methylindole	HMDB0000466	C08313	Heterocyclic compounds	126940	154610	135480	75479	175390	208720	139100	147120	194210	129460	163490	162590	136980	154480	152970	137590	146870	160530	152800	162820	152410	137650	147300	172880	104230	162430	145680	113840	33773.1	159040	14646.4	179470	38781.1	134677	4528.05	154947	8319.82	158697	5065.27	131560	24851.1	157517	8850.04	156990	14166.6	0.242497
PE (18: 1 (9Z) / 0: 0)	-	-	Lipids	34327000	29804000	23016000	50457000	58040000	42525000	58277000	40592000	27655000	44626000	42007000	26069000	54689000	29223000	20961000	54540000	24400000	14467000	121820000	120840000	91462000	92093000	48587000	40292000	86754000	67337000	57088000	47687000	1.22129e+07	42812000	1.42483e+07	3.10653e+07	1.01918e+07	51285000	5.76734e+06	3.18767e+07	9.09852e+06	20499000	5.81478e+06	1.00222e+08	1.88937e+07	7.89213e+07	3.74936e+07	6.29473e+07	2.60833e+07	0.104941
Creatine phosphate	HMDB0001511	C02305	Nucleotide And Its metabolomics	1126700	118500	175710	68155	30539	21269	77069	23005	29621	105780	34142	136250	131040	23555	64221	113140	56419	93308	64656	16762	18944	177800	24183	22562	103810	29585	80235	423975	608594	57348	53093	75533.3	86856	116653	12991.3	38038.7	16774.9	97926.3	36235.9	115422	57458.9	23510	6437.94	40580.3	34389.6	-1.86175
2-O-ethyl PAF C-16	-	-	Lipids	4108400	2095100	1896000	2765100	5907100	3179600	1587700	3795800	2111800	29341000	11363000	5957400	9747300	8062000	4769600	50452000	6129700	3300700	2583100	9732900	5658200	2399700	3866400	2770000	2249800	2925600	2329700	2820400	1.26126e+06	3.93267e+06	1.90968e+06	2395800	687313	2.98468e+07	2.03571e+07	8.51823e+06	2.64631e+06	4675900	1.33083e+06	2.41087e+06	166930	5508300	3.68873e+06	3.58597e+06	1.80806e+06	3.4036
2-O-methyl PAF C-16	-	-	Lipids	193850000	200920000	197800000	217290000	188400000	212500000	202630000	209420000	198250000	177550000	225610000	189490000	218330000	212760000	192540000	230890000	219130000	184380000	210370000	248420000	223150000	206730000	219290000	204560000	225410000	183610000	188530000	204590000	1.18423e+07	199580000	1.05739e+07	202850000	8.36017e+06	2.08923e+08	2.78864e+07	2.19167e+08	6.42508e+06	1.88803e+08	4.12311e+06	214170000	9.90281e+06	2.17107e+08	3.24601e+07	2.05413e+08	1.73258e+07	0.030238
(4Z, 7Z, 10Z, 13Z, 16Z, 19Z) -Eicosahexaenoate	-	C16185	Lipids	25791	324320	877060	10469	155300	344230	68016	1425500	1884700	135120	393060	365010	105350	3128200	8728300	284840	959850	7750400	235510	1491900	8905800	52834	1141300	6156300	39541	709700	2688100	34758.7	29803.2	635040	689755	1035330	782336	175103	96193.4	1.4937e+06	1.44361e+06	5614570	4.57247e+06	109295	109507	1114300	391798	5.91673e+06	3.11577e+06	2.33276
MAG(16:1)isomer	-	-	Lipids	144480	619540	504720	115460	765660	491950	129810	615360	362500	150560	753500	371920	200030	794170	387290	239980	708180	431360	208760	715990	394710	199300	591120	411630	200910	475560	394680	129917	14510.3	666853	85594.6	453057	78683.9	196857	44794.4	751950	43015.9	396857	30853.2	202990	5061.39	594223	120245	400340	9777.44	0.599559
MAG(16:1)	HMDB0011534	-	Lipids	144480	619540	504720	115460	765660	491950	129810	615360	362500	150560	753500	371920	200030	794170	387290	239980	708180	431360	208760	715990	394710	199300	591120	411630	200910	475560	394680	129917	14510.3	666853	85594.6	453057	78683.9	196857	44794.4	751950	43015.9	396857	30853.2	202990	5061.39	594223	120245	400340	9777.44	0.599559
LysoPC 22:4 (2n isomer1)	-	-	Lipids	1117800	5051800	3553400	1170500	6453200	4784400	880170	4958800	3875400	1000800	4321100	2626600	678620	3117300	2194900	1870100	2423800	1687100	2480500	16623000	11761000	1399300	3121600	2958000	1788100	4504200	4104000	1.05616e+06	154670	5.48793e+06	837238	4.07107e+06	638400	1.18317e+06	616321	3287400	960019	2.16953e+06	470263	1889300	547658	8.08293e+06	7.42815e+06	6.27433e+06	4.78602e+06	0.163838
LysoPC 22:4	HMDB0010401	C04230	Lipids	1117800	5051800	3553400	1170500	6453200	4784400	880170	4958800	3875400	1000800	4321100	2626600	678620	3117300	2194900	1870100	2423800	1687100	2480500	16623000	11761000	1399300	3121600	2958000	1788100	4504200	4104000	1.05616e+06	154670	5.48793e+06	837238	4.07107e+06	638400	1.18317e+06	616321	3287400	960019	2.16953e+06	470263	1889300	547658	8.08293e+06	7.42815e+06	6.27433e+06	4.78602e+06	0.163838
LysoPC 22:5 (2n isomer3)	-	-	Lipids	1689900	4307800	2982900	2497700	5913900	4644300	1275100	4952300	3536600	810780	3179300	2428100	891120	2847200	1945300	1843200	2238900	1440100	2242800	11783000	8470700	1698100	2556000	2288600	2259900	4685300	4116800	1820900	621738	5058000	808250	3.72127e+06	845954	1181700	574282	2.75513e+06	476912	1.93783e+06	494042	2.06693e+06	319533	6.34143e+06	4.8313e+06	4958700	3.17588e+06	-0.623788
LysoPC 22:5 (2n isomer2)	-	-	Lipids	1689900	4307800	2982900	2497700	5913900	4644300	1275100	4952300	3536600	810780	3179300	2428100	891120	2847200	1945300	1843200	2238900	1440100	2242800	11783000	8470700	1698100	2556000	2288600	2259900	4685300	4116800	1820900	621738	5058000	808250	3.72127e+06	845954	1181700	574282	2.75513e+06	476912	1.93783e+06	494042	2.06693e+06	319533	6.34143e+06	4.8313e+06	4958700	3.17588e+06	-0.623788
LysoPC 22:5 (2n isomer1)	-	-	Lipids	1638200	4360300	3196900	2587800	6214900	4525300	1362600	4891500	3409300	914390	3740300	2646200	866160	2775000	1978700	1573100	2167100	1520300	2142200	11557000	8379900	1679600	2549100	2263300	2282900	4608900	4212500	1.86287e+06	642756	5.15557e+06	955083	3710500	713584	1.11788e+06	394966	2.89413e+06	793337	2048400	566177	2034900	315639	6.23833e+06	4.71984e+06	4951900	3.12462e+06	-0.736755
LysoPC 22:6	HMDB0010404	C04230	Lipids	24144000	46171000	36834000	37728000	39726000	34519000	12165000	31190000	26399000	12972000	37865000	32525000	20500000	44476000	36812000	48492000	67022000	55541000	36070000	94306000	84854000	58744000	73958000	68182000	50686000	67301000	62022000	24679000	1.27899e+07	39029000	7.51478e+06	32584000	5.48001e+06	2.73213e+07	1.87167e+07	4.97877e+07	1.5287e+07	41626000	1.22399e+07	48500000	1.1494e+07	7.85217e+07	1.4069e+07	71686000	1.18124e+07	0.146744
LysoPC 20:1(2n isomer)	-	-	Lipids	541560	1936900	1459700	750370	5642000	3144400	1227800	4645600	2400800	1179000	9760000	4885000	1434800	7951800	4513800	1950700	3240000	1728300	2445400	16335000	9158700	1547700	3965800	2928500	1903500	5788700	4847900	839910	351773	4.07483e+06	1.91736e+06	2.33497e+06	844277	1521500	393088	6.98393e+06	3.36603e+06	3.70903e+06	1.72538e+06	1.96553e+06	452054	8696500	6.67763e+06	5.64503e+06	3.19068e+06	0.857188
LysoPC 20:2(2n isomer2)	-	-	Lipids	5068100	18336000	13248000	5642000	26428000	19134000	7640300	28166000	19326000	2787500	15461000	8804900	2755400	11719000	7914600	6170300	6762500	4266100	12987000	68163000	47616000	11269000	20782000	16917000	16308000	34807000	30105000	6116800	1.35023e+06	24310000	5.24611e+06	17236000	3.45504e+06	3904400	1.96239e+06	1.13142e+07	4.36336e+06	6995200	2.40503e+06	1.35213e+07	2.56164e+06	4.12507e+07	2.43389e+07	31546000	1.54001e+07	-0.647676
LysoPC 20:2(2n isomer1)	-	-	Lipids	5068100	18336000	13248000	5642000	26428000	19134000	7640300	28166000	19326000	2787500	15461000	8804900	2755400	11719000	7914600	6170300	6762500	4266100	12987000	68163000	47616000	11269000	20782000	16917000	16308000	34807000	30105000	6116800	1.35023e+06	24310000	5.24611e+06	17236000	3.45504e+06	3904400	1.96239e+06	1.13142e+07	4.36336e+06	6995200	2.40503e+06	1.35213e+07	2.56164e+06	4.12507e+07	2.43389e+07	31546000	1.54001e+07	-0.647676
LysoPC 20:3(2n isomer)	-	-	Lipids	15301000	65368000	50789000	31489000	90865000	78188000	17591000	59507000	48290000	12825000	47620000	36286000	15607000	58030000	46685000	23873000	42455000	33262000	35186000	111780000	97047000	38251000	67070000	62224000	24443000	58176000	52171000	2.14603e+07	8.76023e+06	7.19133e+07	1.66722e+07	59089000	1.65873e+07	17435000	5.74637e+06	4.93683e+07	7.93333e+06	3.87443e+07	7.04108e+06	3.26267e+07	7.25106e+06	7.90087e+07	2.87271e+07	7.04807e+07	2.35498e+07	-0.299686
LysoPC 20:3	HMDB0010393	C04230	Lipids	15301000	65368000	50789000	31489000	90865000	78188000	17591000	59507000	48290000	12825000	47620000	36286000	15607000	58030000	46685000	23873000	42455000	33262000	35186000	111780000	97047000	38251000	67070000	62224000	24443000	58176000	52171000	2.14603e+07	8.76023e+06	7.19133e+07	1.66722e+07	59089000	1.65873e+07	17435000	5.74637e+06	4.93683e+07	7.93333e+06	3.87443e+07	7.04108e+06	3.26267e+07	7.25106e+06	7.90087e+07	2.87271e+07	7.04807e+07	2.35498e+07	-0.299686
LysoPC 20:4(2n isomer)	-	-	Lipids	27206000	88927000	78072000	35105000	93160000	84805000	32197000	74743000	63864000	22737000	54163000	46678000	28525000	64630000	57101000	49441000	65121000	57414000	49459000	120130000	110230000	82918000	96719000	92095000	61211000	80215000	77215000	3.15027e+07	3.99501e+06	85610000	9.64616e+06	7.55803e+07	1.06905e+07	3.35677e+07	1.4048e+07	6.13047e+07	6.18974e+06	53731000	6.11008e+06	6.45293e+07	1.69745e+07	9.90213e+07	2.00569e+07	93180000	1.65342e+07	0.0915983
LysoPC 20:4	HMDB0010395	C04230	Lipids	27206000	88927000	78072000	35105000	93160000	84805000	32197000	74743000	63864000	22737000	54163000	46678000	28525000	64630000	57101000	49441000	65121000	57414000	49459000	120130000	110230000	82918000	96719000	92095000	61211000	80215000	77215000	3.15027e+07	3.99501e+06	85610000	9.64616e+06	7.55803e+07	1.06905e+07	3.35677e+07	1.4048e+07	6.13047e+07	6.18974e+06	53731000	6.11008e+06	6.45293e+07	1.69745e+07	9.90213e+07	2.00569e+07	93180000	1.65342e+07	0.0915983
LysoPC 20:5	HMDB0010397	C04230	Lipids	2330600	12032000	10019000	3665200	18670000	16377000	3680000	14993000	13188000	1031300	7028900	6013700	851630	7461800	6170700	9987200	17577000	15070000	5603100	25932000	20701000	12826000	23017000	21364000	7110200	19659000	17532000	3.22527e+06	774839	1.52317e+07	3.32543e+06	1.31947e+07	3.17901e+06	3956710	5.22333e+06	1.06892e+07	5.96891e+06	9084800	5.18393e+06	8513100	3.81034e+06	2.28693e+07	3.13911e+06	1.98657e+07	2.04802e+06	0.294883
LysoPC 20:5(2n isomer)	-	-	Lipids	1941200	12135000	10226000	4527800	18358000	16512000	2878900	15726000	13294000	1270400	7556400	6216600	720940	7877600	6381400	7922000	18476000	15200000	5890800	26449000	21114000	10323000	22468000	21212000	5799400	19693000	17638000	3.11597e+06	1.30949e+06	1.54063e+07	3.12379e+06	13344000	3.1433e+06	3.30445e+06	4.00834e+06	1.13033e+07	6.21379e+06	9266000	5.13966e+06	7.33773e+06	2.58572e+06	22870000	3.39589e+06	19988000	2.03575e+06	0.0847289
LysoPC 18:0(2n isomer)	-	-	Lipids	251010000	267430000	228220000	260970000	321020000	265360000	290990000	300960000	238410000	250750000	340250000	283120000	286220000	287220000	222070000	310540000	263520000	196580000	320040000	321420000	316280000	298490000	310090000	283380000	296480000	308770000	290090000	2.67657e+08	2.08119e+07	296470000	2.70757e+07	2.43997e+08	1.91899e+07	2.82503e+08	3.00678e+07	2.96997e+08	3.92882e+07	2.33923e+08	4.4471e+07	3.05003e+08	1.30609e+07	3.13427e+08	6.95382e+06	2.96583e+08	1.73846e+07	0.0778843
LysoPC 18:1(2n isomer)	-	-	Lipids	69961000	188680000	159150000	107480000	263020000	241700000	120360000	243540000	212360000	90084000	278830000	213640000	103280000	274800000	246060000	168660000	234340000	189740000	162620000	305310000	282150000	167860000	248740000	237940000	174830000	262240000	256220000	99267000	2.61841e+07	2.31747e+08	3.85476e+07	2.04403e+08	4.18462e+07	1.20675e+08	4.2077e+07	2.62657e+08	2.46056e+07	216480000	2.82672e+07	1.68437e+08	6.12539e+06	2.72097e+08	2.9545e+07	258770000	2.2215e+07	0.281737
LysoPC 18:2(2n isomer1)	-	-	Lipids	124870000	226450000	214260000	147100000	258520000	229040000	135680000	238360000	229950000	139100000	153240000	176060000	133400000	162580000	182980000	163440000	195910000	197050000	122590000	197150000	240860000	145130000	233450000	227900000	161430000	245850000	236810000	1.35883e+08	1.11164e+07	241110000	1.62109e+07	2.24417e+08	8.80769e+06	1.45313e+08	1.59548e+07	1.70577e+08	2.24308e+07	1.85363e+08	1.0696e+07	143050000	1.95034e+07	2.25483e+08	2.53086e+07	235190000	6.63014e+06	0.0967986
LysoPC 18:3(2n isomer2)	-	-	Lipids	3591000	7994900	6446700	5911500	14318000	13105000	5764900	13894000	11487000	1840000	9085400	6933000	2153600	6592900	5524600	3242000	5377700	3898700	10648000	24914000	18487000	8703100	10413000	8970400	13881000	19897000	17098000	5.08913e+06	1.29949e+06	1.2069e+07	3.53461e+06	1.03462e+07	3.47264e+06	2.41187e+06	735817	7.01867e+06	1.89016e+06	5452100	1.51845e+06	1.10774e+07	2.61552e+06	18408000	7.36428e+06	14851800	5.14057e+06	-1.07727
LysoPC 16:0(2n isomer)	-	-	Lipids	183710000	192590000	169890000	213440000	196690000	206420000	237720000	202670000	179220000	214680000	221230000	190050000	238210000	204910000	179330000	252230000	209740000	178830000	193260000	139770000	215410000	200650000	211820000	187760000	190440000	201690000	200570000	2.11623e+08	2.70508e+07	1.97317e+08	5.06914e+06	1.85177e+08	1.89795e+07	235040000	1.89746e+07	211960000	8.38343e+06	1.82737e+08	6.33846e+06	1.94783e+08	5.27271e+06	1.84427e+08	3.90041e+07	2.01247e+08	1.38374e+07	0.151408
LysoPC 16:1(2n isomer)	-	-	Lipids	682060	1151800	951060	1215600	2786900	2304000	1555500	1544600	1094200	917010	2665100	1086300	2463400	2522700	1926800	5294300	1199100	869430	4793400	10023000	6677800	1694300	2783200	2007300	1460200	2532500	2174700	1.15105e+06	440283	1.82777e+06	853537	1.44975e+06	743253	2891570	2.21983e+06	2.12897e+06	808430	1.29418e+06	558496	2649300	1.86053e+06	5112900	4.25412e+06	3.61993e+06	2.64951e+06	1.3289
Carnitine C15:0	-	-	CAR	27369000	78205000	74132000	25355000	76402000	73827000	31512000	75720000	71570000	29627000	74270000	63373000	25229000	74368000	77862000	28776000	78926000	71082000	25441000	78394000	97002000	30503000	69376000	99388000	30186000	81579000	101540000	2.80787e+07	3.13925e+06	7.67757e+07	1.28395e+06	7.31763e+07	1.39946e+06	2.78773e+07	2.33266e+06	7.58547e+07	2.6603e+06	7.07723e+07	7.24946e+06	28710000	2.83547e+06	7.64497e+07	6.32958e+06	99310000	2.27001e+06	-0.0103819
Carnitine C22:2	-	-	CAR	146210	110080	86971	237960	244120	165900	294290	163220	111990	198700	166670	101090	259760	109420	78547	273520	97842	56854	631210	595470	416270	356490	208470	155860	444800	278970	232500	226153	74742.7	172473	67497.4	121620	40336.1	243993	39824	124644	36853.1	78830.3	22119.4	477500	140249	360970	206120	268210	133827	0.10954
Carnitine C17:1:DC	-	-	CAR	266060	13773	8054.5	334660	4039.4	3023.4	64659	3653.8	6389.2	420290	148790	111860	363960	71920	54630	823360	80618	77146	346930	20486	18760	126220	44760	40380	43787	33868	34223	221793	140338	7155.4	5734.25	5822.37	2563	535870	250562	100443	42095.3	81212	28830.8	172312	156740	33038	12158.3	31121	11138.8	1.27267
Carnitine C18:2-OH	-	-	CAR	587990	17638	10370	689340	6299	6914.6	196560	4982.3	4084.9	826410	38231	29624	823760	24330	17568	1240400	29234	31395	1276700	24594	14951	593200	66984	58971	181270	43503	69177	491297	260231	9639.77	6957.89	7123.17	3147.74	963523	239786	30598.3	7050.21	26195.7	7524.07	683723	553297	45027	21236.1	47699.7	28816.6	0.971725
Carnitine C15:DC	-	-	CAR	501140	37650	30182	415050	17718	23784	105920	8913.5	13277	486160	215890	190560	342760	153450	191290	898960	153030	141570	272160	29875	24091	136840	50482	52519	42320	39253	49134	340703	207835	21427.2	14722.9	22414.3	8535.32	575960	288769	174123	36171.6	174473	28497.5	150440	115522	39870	10317.3	41914.7	15528.3	0.757453
Carnitine C15:1:DC	-	-	CAR	10359	4001.5	8645.2	64596	5598.6	49717	28873	6722	12544	20183	9202	15681	91255	48207	187720	73207	0	32398	20508	0	0	9608.5	6916.2	25045	9457.2	0	11566	34609.3	27569.8	5440.7	1367.11	23635.4	22671.3	61548.3	36942.5	19139.3	25589.5	78599.7	94869.9	13191.2	6336.96	2311.4	3987.87	12206.7	12530.3	0.830559
Carnitine C14-OH	-	-	CAR	78094	30491	27400	87547	19497	23516	10914	16194	14383	89424	170020	141530	27627	123650	108900	94372	129640	118280	27338	25259	19840	11848	71968	73491	5039.9	49823	65313	58851.7	41783.4	22060.7	7485.34	21766.3	6682.56	70474.3	37189.3	141103	25221	122903	16799.1	14742	11427.3	49016.7	23364.9	52881.3	28905.3	0.260015
Carnitine C14:2-OH	-	-	CAR	4393.1	21326	8182.7	8028	6610.2	8775.6	0	4888.1	4567.8	2182.7	33413	18866	0	19016	17383	9495.3	26216	27805	3752.3	17552	19074	6135.1	175810	124170	0	53851	62787	4143.37	4015.33	10941.4	9034.42	7175.37	2277.59	3895.67	4969.72	26215	7198.5	21351.3	5638.01	3298.8	3088.13	82404.3	82902.8	68677	52795	-0.0889333
Carnitine C14:1	-	-	CAR	0	257150	149820	0	55093	67428	0	62185	60403	468790	3998700	2500900	139520	2515200	1944300	173320	1819000	1581100	29915	258720	222880	62761	1021700	1145800	0	368020	468000	9	0	124809	114665	92550.3	49721.2	260543	181137	2.77763e+06	1.1133e+06	2.00877e+06	463276	30895	31387.5	549480	412590	612227	478065	14.8212
Carnitine C14:2	-	-	CAR	57995	312960	148400	48613	47735	117060	3141.2	65812	91407	126100	1225300	523150	93031	695320	589900	87350	780210	869000	55303	315640	221780	143020	1607400	1466200	16349	551260	948430	36583.1	29339	142169	148185	118956	28543.8	102160	20926	900277	284661	660683	183469	71557.3	64881	824767	687943	878803	625125	1.48159
Carnitine C12-OH	-	-	CAR	20667	27596	30682	24331	12576	12774	0	0	0	30696	222090	144710	0	132050	102780	18177	175020	194890	0	41058	31181	0	227690	137870	0	70545	149710	15002.3	13113.2	13393.7	13811.7	14488.3	15408.2	16294	15429.9	176387	45035.6	147460	46116.5	9	0	113098	100329	106254	65283.8	0.119154
Carnitine C11:DC	-	-	CAR	18767	39114	31077	26422	0	0	0	17399	0	28917	241410	136390	0	119810	92273	26567	196590	182520	0	38972	32417	0	222870	144310	0	81505	134270	15066	13589.9	18840.7	19592.3	10365	17937.1	18497.7	16054.7	185937	61496	137061	45127.2	9	0	114449	96273.6	103666	61907	0.296047
Carnitine C13:1	-	-	CAR	6308.5	95797	94269	19834	57973	91258	7191.4	90089	102160	8006.3	6908.6	8344.2	25639	33732	57909	4870.5	0	0	6234.7	6495.6	5527.4	4088.6	0	0	8799.6	62117	100710	11111.3	7566.97	81286.3	20390.7	95895.7	5630.09	12838.6	11195.8	13549.9	17815.4	22087.4	31301.1	6374.3	2358.6	22873.9	34140	35415.5	56614	0.20846
Carnitine C12:1	-	-	CAR	0	55571	22917	0	16711	20743	0	11981	6694.2	5531	241970	110940	3885.7	139560	131590	5136.3	223550	193470	4593.7	77686	67886	6826.2	352990	232140	2089.9	125760	124150	9	0	28087.7	23918.5	16784.7	8806	4851	858.953	201693	54591.6	145333	42947.2	4503.27	2369.44	185479	147047	141392	83473.4	9.07414
Carnitine C9:DC	-	-	CAR	0	22895	23578	0	25444	27805	0	24920	29332	0	20692	12537	0	9900.6	11958	0	27341	51764	0	27585	21590	0	37196	30595	0	52658	144450	9	0	24419.7	1346.14	26905	2980.71	9	0	19311.2	8801.81	25419.7	22816.7	9	0	39146.3	12649.8	65545	68481.9	0
Carnitine C11:0	-	-	CAR	9528	18446	12210	8360.6	4973	7026.9	0	6372.5	6397.5	0	60657	25790	0	42747	35908	0	32067	75989	0	19227	28997	0	62015	71516	0	32300	208470	5965.87	5191.71	9930.5	7407.76	8544.8	3189.72	9	0	45157	14446.6	45895.7	26548.1	9	0	37847.3	21926.8	102994	93785.9	-9.37259
Carnitine C11:1	-	-	CAR	5114	181130	120550	0	74580	71654	0	102240	80093	16630	612660	239930	13985	919780	751390	14429	394720	425060	16000	186640	141310	10149	407170	352290	14853	242810	313150	1710.67	2947.37	119317	55289.6	90765.7	26136.8	15014.7	1416.43	642387	263789	472127	258958	13667.3	3100.47	278873	114603	268917	112230	3.13374
Carnitine C10:0	-	-	CAR	21557	25442	33135	28041	32886	31222	23523	32941	33635	20375	36176	31447	31938	33057	25493	26991	35497	30158	29077	25848	38272	32598	30630	32835	22268	30781	35767	24373.7	3324.65	30423	4313.76	32664	1273.59	26434.7	5801.54	34910	1640.26	29032.7	3132.46	27981	5251.49	29086.3	2805.5	35624.7	2721.29	0.117108
Carnitine C9:0	-	-	CAR	29126	22530	28411	27457	7612.3	10727	10777	10278	7741.1	17289	28083	7078	15933	15052	34410	16141	32786	324250	5492.9	20749	24772	11553	70242	76331	16758	34256	1365000	22453.3	10146.4	13473.4	7955.66	15626.4	11172	16454.3	730.286	25307	9187.13	121913	175761	11268	5637.96	41749	25583.2	488701	759335	-0.448462
Carnitine C8:1	-	-	CAR	12750	54244	46529	9441.2	45310	47055	8511.5	41382	43073	165810	4496700	1580900	147960	3878900	3754500	122530	4565300	4744600	15081	186640	155070	13956	533590	553620	9246.3	374290	485870	10234.2	2227.76	46978.7	6591.37	45552.3	2163.21	145433	21750.3	4.31363e+06	378049	3360000	1.61832e+06	12761.1	3095.44	364840	173668	398187	213253	3.82888
Carnitine C7:1	-	-	CAR	39174	0	0	43158	0	0	12527	0	0	97668	99370	56858	50497	95599	57461	66317	106870	106940	29413	22645	19926	23113	49097	32996	14329	26133	41267	31619.7	16654.3	9	0	9	0	71494	24007.8	100613	5737.39	73753	28742.4	22285	7576.01	32625	14371.4	31396.3	10760.1	1.177
Carnitine ph-C1	-	-	CAR	657220	393490	378350	322930	408180	560720	666410	907650	937610	51934	55376	62379	221130	150180	202310	252320	309400	480740	365980	451500	455060	292870	465660	832370	323130	353350	618180	548853	195709	569773	292702	625560	285212	175128	107823	171652	128366	248476	212967	327327	36735.2	423503	61165.7	635203	189230	-1.64801
Carnitine C4:DC	-	-	CAR	276750	191230	211460	312940	280230	257860	302040	153000	159160	110790	69928	91958	0	42593	58944	151020	67178	80998	342700	288520	209970	535950	469160	687050	422790	307680	369950	297243	18565.7	208153	65281.4	209493	49379.4	87273	78204	59899.7	15051	77300	16814.8	433813	97095.4	355120	99225.1	422323	242814	-1.76804
Carnitine C5:0	-	-	CAR	3196500	855020	910200	2647200	969320	979530	558050	0	2608400	0	0	234740	755260	525510	412970	1075000	3986500	5420600	636190	4671300	881870	0	0	1472500	1078000	1309700	4629600	2.13392e+06	1.3921e+06	608116	529728	1.49938e+06	961068	610090	552003	1.50401e+06	2.1659e+06	2022770	2.94396e+06	571400	541908	1.99367e+06	2.40959e+06	2327990	2.01501e+06	-1.80641
Carnitine C5:1	HMDB0002366	-	CAR	653760	105100	99652	922540	146490	159990	715510	127970	170370	662930	39802	48095	656420	41848	44881	832030	59634	111180	782480	162980	158070	787750	246720	289110	587830	295270	399920	763937	140782	126520	20733.1	143337	38186.9	717127	99562.4	47094.7	10907.5	68052	37384.5	719353	113933	234990	66920.5	282367	121066	-0.0912251
Carnitine C4:0	HMDB0002013	-	CAR	12909000	9709900	11175000	9039500	9139900	9034800	1192300	7112300	6781400	8994000	3060400	3604600	2023600	4828300	4297500	5558300	11756000	32598000	1820700	8978300	7432100	7104900	7392900	10500000	3733100	11911000	27352000	7713600	5.96982e+06	8.65403e+06	1.36526e+06	8.99707e+06	2.19704e+06	5525300	3.48532e+06	6.54823e+06	4.59587e+06	1.35e+07	1.6543e+07	4.21957e+06	2.67548e+06	9427400	2.29229e+06	15094700	1.07254e+07	-0.481352
MG(22:6)isomer	-	-	MG	55900	22527	15906	30548	28500	15643	27420	19043	8459.5	52321	57248	35029	129380	37246	14249	82334	27870	25458	256360	137860	69487	220380	985890	680330	43557	251870	180090	37956	15618.5	23356.7	4782.78	13336.2	4225.36	88011.7	38842	40788	15005.9	24912	10400.8	173432	113905	458540	460242	309969	325475	1.21337
MG(22:6)	HMDB0011557	-	MG	55900	22527	15906	30548	28500	15643	27420	19043	8459.5	52321	57248	35029	129380	37246	14249	82334	27870	25458	256360	137860	69487	220380	985890	680330	43557	251870	180090	37956	15618.5	23356.7	4782.78	13336.2	4225.36	88011.7	38842	40788	15005.9	24912	10400.8	173432	113905	458540	460242	309969	325475	1.21337
MG(20:5)isomer	-	-	MG	3307.1	10697	8556.9	3691.7	17294	13046	4744.8	13729	8947.4	2503.3	3505.2	3640.8	1982.4	0	0	4029.1	12268	8276.3	9066.1	42363	34942	12157	165370	160650	2891.9	69651	71517	3914.53	744.303	13906.7	3302.09	10183.4	2486.73	2838.27	1063.67	5260.73	6315.24	3975.37	4143.79	8038.33	4717.28	92461.3	64598.1	89036.3	64659.3	-0.46383
MG(20:5)	-	-	MG	3307.1	10697	8556.9	3691.7	17294	13046	4744.8	13729	8947.4	2503.3	3505.2	3640.8	1982.4	0	0	4029.1	12268	8276.3	9066.1	42363	34942	12157	165370	160650	2891.9	69651	71517	3914.53	744.303	13906.7	3302.09	10183.4	2486.73	2838.27	1063.67	5260.73	6315.24	3975.37	4143.79	8038.33	4717.28	92461.3	64598.1	89036.3	64659.3	-0.46383
MG(20:4)isomer	-	-	MG	37418	48306	40619	32331	46521	24515	18620	31141	14536	25011	26305	14673	57550	37949	9443.3	35291	87637	22085	125600	169790	78284	75513	327910	238810	35042	151610	100750	29456.3	9723.12	41989.3	9437.23	26556.7	13160.8	39284	16632.9	50630.3	32573.2	15400.4	6352.17	78718.3	45364	216437	96965.7	139281	86923.2	0.415364
12,13-EpOME	HMDB0004702	C14826	Eicosanoid	33183	66485	71203	80361	172260	146450	64586	64905	71514	45962	104340	58056	48201	79193	72750	29032	128920	82974	99426	98671	82533	49214	125610	85813	42624	128470	140000	59376.7	24016.5	101217	61530.4	96389	43354.4	41065	10480.8	104151	24864	71260	12525.6	63754.7	31067.5	117584	16441.2	102782	32273.4	-0.531987
9,10-EpOME	-	C14825	Eicosanoid	57592	43079	53337	95003	115570	59684	80206	52586	45084	55651	49446	25907	60675	78305	43119	50403	158120	36030	124220	122660	31426	82561	170940	76001	53403	97162	113650	77600.3	18841.1	70411.7	39396.1	52701.7	7320.71	55576.3	5136.41	95290.3	56292.9	35018.7	8650.45	86728	35591.9	130254	37470.7	73692.3	41160.6	-0.481592
FFA(20:4)	-	C00219	Eicosanoid	12043000	1626400	5174300	11533000	3142100	946210	9092600	1332100	1060600	5257100	735350	264900	8029300	3893300	1564300	8759900	4733100	676360	11079000	6276400	2166400	11544000	8514700	3326000	8152800	6578800	4279200	1.08895e+07	1.57694e+06	2.03353e+06	971259	2.3937e+06	2.40875e+06	7.34877e+06	1.8479e+06	3.12058e+06	2.10792e+06	835187	664101	10258600	1.83844e+06	7123300	1.21444e+06	3257200	1.05808e+06	-0.567368
9,10-DiHOME	HMDB0004704	C14828	Eicosanoid	519680	30320	49089	613860	93247	108720	646470	55652	48187	814110	50085	33634	817480	43721	51859	381670	63980	56304	972410	51998	40950	1019800	57989	103870	528230	90547	177930	593337	65839.4	59739.7	31662	68665.3	34691.3	671087	250648	52595.3	10360.2	47265.7	12012.8	840147	271165	66844.7	20744.2	107583	68565.5	0.177648
15-oxoETE	HMDB0010210	C04577	Eicosanoid	7943.3	370040	466130	2229	229900	397510	12239	381570	393370	13915	558920	457150	9855.8	589940	261000	12457	485030	579440	6338.5	420870	421260	1209.6	561610	381440	5439.9	460440	298810	7470.43	5021.73	327170	84435.3	419003	40865.4	12075.9	2056.26	544630	53895.1	432530	160641	4329.33	2738.87	480973	72582	367170	62459.8	0.692871
11,12-EET	HMDB0004673	C14770	Eicosanoid	24446	13177	85454	19862	59151	3435.8	18080	12257	5162.3	8751.3	1964.6	126.44	16490	103800	7405.4	12155	161860	2787.3	38966	91989	5985	24029	79779	11407	13022	17089	8357.3	20796	3284.17	28195	26812.6	31350.7	46862.8	12465.4	3878.68	89208.2	80940.3	3439.71	3683.08	25339	13021.5	62952.3	40185.3	8583.1	2718.04	-0.738373
(+/-)12-HETE	-	-	Eicosanoid	21457	6354.3	165830	31375	1125800	118330	6705.3	284700	263590	3758.8	7878.4	10285	9382.9	620840	51887	7083.5	2708700	63656	20496	3686500	365240	12629	253270	37106	16165	97492	133700	19845.8	12413.5	472285	582821	182583	74065	6741.73	2827.58	1.11247e+06	1.41594e+06	41942.7	28040.7	16430	3940.19	1345754	2.02864e+06	178682	168628	-1.55764
11(S)-HETE	-	-	Eicosanoid	14094	6018.5	53787	12861	61892	3936.4	13322	4803.5	5842.5	5621.4	1202.1	119.62	9977.3	94743	7252.6	7564.1	108830	1576.4	36552	81876	3708.8	18667	71084	5924.6	8490.4	11287	8608	13425.7	623.003	24238	32615	21188.6	28247.1	7720.93	2182.18	68258.4	58498	2982.87	3768.75	21236.5	14206.2	54749	38024	6080.47	2453.32	-0.798147
FFA(22:6)	-	C06429	Eicosanoid	53556	5664.3	4130	37345	4640.9	2029.8	34128	3579.3	1869.8	41882	9551	5616.3	58929	5989.1	4400.7	96360	9240.7	6018.5	46456	7869.7	6629	79976	33436	18881	54296	11829	11515	41676.3	10413.1	4628.17	1042.56	2676.53	1261.28	65723.7	27867.3	8260.27	1973	5345.17	842.291	60242.7	17533.4	17711.6	13760.9	12341.7	6167.69	0.657185
PGE3	HMDB0002664	C06439	Eicosanoid	69946	100510	261820	116750	492300	673250	143740	157150	237150	8030	61841	94513	68218	217840	544580	258300	113110	533590	89258	41535	83593	4556.8	15658	38350	38916	88083	541710	110145	37337.7	249987	211752	390740	244972	111516	130632	130930	79511.6	390894	256733	44243.6	42601.2	48425.3	36700.9	221218	278475	0.0178423
LXB4	HMDB0005082	C06315	Eicosanoid	4352.6	14659	15522	2753.8	27737	14658	1410.5	21375	6621.6	2447.8	8096.3	10590	1448.1	9991.3	3460.9	18950	13697	7812.1	3776.7	31502	13517	2565.9	8519.3	8796.4	3447	21188	8891.7	2838.97	1472.9	21257	6539.8	12267.2	4908.28	7615.3	9828.86	10594.9	2848.72	7287.67	3593.37	3263.2	625.976	20403.1	11511.4	10401.7	2698.35	1.42353
PGE2	HMDB0001220	C00584	Eicosanoid	13976	53546	92388	10798	69305	75145	29465	56812	62223	660.64	3408.5	9372.2	1377	19047	31757	11081	14785	49087	19063	10151	20224	9940.2	13602	29097	7380.6	19304	35948	18079.7	9987.21	59887.7	8317.53	76585.3	15134	4372.88	5820.43	12413.5	8084.47	30072.1	19910.9	12127.9	6140.79	14352.3	4622.4	28423	7883.64	-2.04771
TxB3	HMDB0005099	-	Eicosanoid	2414000	95657	199280	1662600	36047	28097	2088800	100010	62031	980390	127720	222330	1750200	212170	125090	2103700	64505	632890	1154700	411460	274230	603700	85012	496370	1283200	194630	1136100	2.05513e+06	376830	77238	35738.8	96469.3	90638.9	1611430	574368	134798	74086.5	326770	269529	1.01387e+06	360979	230367	166132	635567	447478	-0.35089
TXB2	HMDB0003252	C05963	Eicosanoid	11453	94516	497840	10215	216410	49541	6504.2	47528	65813	3811	13717	26544	7387.2	445590	77863	9770	625050	44335	10008	293670	38964	4060.7	434780	101010	12833	60937	118240	9390.73	2575.31	119485	87165.7	204398	254258	6989.4	2999.35	361452	314231	49580.7	26058.5	8967.23	4477.8	263129	188784	86071.3	41695.8	-0.426069
FFA(4:0)	-	C00162	FFA	2105600	345540	530700	2630900	237990	324500	2303600	376240	293710	1293100	897670	573360	2212400	492200	662410	2879800	664450	1028200	2549400	1441300	1679700	1774800	1522700	1036200	1861300	1344800	1472500	2346700	265289	319923	72597.7	382970	128861	2.12843e+06	796676	684773	203498	754657	241043	2.06183e+06	424454	1.43627e+06	89056.7	1.39613e+06	328477	-0.140842
FFA(5:0)	-	C00162	FFA	4933100	4455100	6884900	3825200	3845700	6242000	4817400	4874700	3377400	4729200	4677900	3666800	3931700	4904100	3691500	5171200	4005900	4274900	6101300	4396100	3247000	5319000	4500400	3466500	6015400	4566400	3950900	4.52523e+06	609001	4.39183e+06	517409	5.50143e+06	1.86734e+06	4610700	628189	4529300	467175	3.87773e+06	344178	5811900	429019	4.48763e+06	85864.8	3554800	360162	0.0269936
FFA(6:0)	-	C00162	FFA	3382800	3412800	4951600	2450200	3184800	1617100	1920300	3815400	2371500	2156800	4554400	3053900	1997700	4935500	3961800	2598200	2668900	7690800	1288400	2306600	1358600	1291000	1325400	2656500	1837200	1602400	3643000	2.58443e+06	740433	3471000	319303	2.98007e+06	1.74857e+06	2250900	311113	4.05293e+06	1.21366e+06	4.90217e+06	2.45732e+06	1472200	316102	1744800	505862	2552700	1.14573e+06	-0.199346
FFA(8:0)	-	C00162	FFA	6639400	1037400	1198000	7194700	1051600	1002900	4151700	1009100	1140400	4572400	848180	1061000	3614600	797620	958940	6367000	851850	1141900	5257800	1339500	1397000	5163700	1151800	1215900	4966200	1459900	1581700	5.99527e+06	1.62054e+06	1032700	21636.3	1.11377e+06	100240	4.85133e+06	1.39724e+06	832550	30305.9	1.05395e+06	91683.7	5.12923e+06	148824	1.31707e+06	155270	1398200	182903	-0.305443
FFA(10:0)	-	C00162	FFA	3413600	4925700	5196800	3708800	4636900	5312200	3237000	4906600	4836100	3534800	4540500	5206900	3826900	4353300	5045300	3624800	4609700	7714400	4315900	4774600	6051100	3587500	5037300	6559400	3756900	4219900	5507100	3.45313e+06	238372	4.82307e+06	161508	5.11503e+06	248359	3.66217e+06	149592	4.50117e+06	132648	5.98887e+06	1.49654e+06	3.88677e+06	381170	4.67727e+06	417302	6039200	526251	0.0847914
FFA(12:0)	-	C00162	FFA	2273800	6169300	5661200	2610300	12325000	13028000	2476200	6425800	7275700	2639100	4348800	4521300	2548000	5536900	6692000	2532400	5207700	5534000	2520600	6728400	5512100	2484900	5000500	4334700	2650100	6175400	6812500	2.45343e+06	169401	8306700	3.48231e+06	8.65497e+06	3.87224e+06	2.57317e+06	57630.2	5.03113e+06	613414	5.58243e+06	1.08616e+06	2.55187e+06	86925	5968100	882406	5553100	1.23941e+06	0.0687428
FFA(13:0)	-	C00162	FFA	2436400	2238900	2327000	3460600	2494000	1964400	2439600	2639000	2214200	3326300	2546700	1810300	3322300	2381400	2077000	2246100	2792700	2449700	2524700	2678900	2279100	3194400	2843700	2395100	2281500	2342600	1807100	2.77887e+06	590401	2457300	202559	2.16853e+06	185563	2964900	622502	2573600	206965	2.11233e+06	321161	2.66687e+06	472763	2.62173e+06	255394	2.16043e+06	311444	0.0934868
FFA(14:0)	-	C00162	FFA	2162000	1527100	2637100	2198100	1777800	1101100	2589900	1365500	1402800	4792300	5757900	2077100	4588000	2995200	2139600	2773500	3271400	3040200	1160500	2371200	1815900	1221500	2948100	2613500	1397900	2487400	2152000	2.31667e+06	237314	1556800	207748	1.71367e+06	813820	4.05127e+06	1.11128e+06	4.00817e+06	1.52159e+06	2.41897e+06	538911	1.25997e+06	123286	2.60223e+06	305112	2193800	400440	0.806323
FFA(15:0)	-	C00162	FFA	1986600	824810	899990	1819700	675610	605220	2235500	974720	724250	2394400	1540000	884300	2746500	1033700	789610	1717200	888070	1201900	1439500	946380	823000	2082500	2022800	1822600	1555700	1751400	1530200	2.01393e+06	209243	825047	149555	743153	148291	2.28603e+06	523137	1.15392e+06	342189	958603	215955	1.69257e+06	342654	1.57353e+06	559821	1.39193e+06	513944	0.182831
FFA(16:0)	-	C00162	FFA	4965800	2223500	2434500	4519300	2136800	1548400	4993600	1766300	1565300	6415800	5543000	3044500	7132300	4244800	2477000	6978300	3962000	2580500	4059600	2798100	2259600	4918300	5445600	4917900	3939300	4797100	4219900	4.82623e+06	266175	2042200	242837	1849400	506782	6.84213e+06	377159	4.58327e+06	843095	2.70067e+06	302232	4.30573e+06	533897	4.34693e+06	1.37996e+06	3.79913e+06	1.3782e+06	0.503549
FFA(17:0)	-	C00162	FFA	2731500	959570	997480	2087000	790340	639890	2476200	818200	661890	2224400	2386200	1335900	2505300	1811800	1034600	1752600	1468900	1173600	2317300	1631300	1010400	2829300	3864500	3419100	2002200	3187600	2127700	2.43157e+06	324560	856037	90738.1	766420	200406	2.16077e+06	380363	1.88897e+06	463493	1.18137e+06	150800	2.38293e+06	417438	2.89447e+06	1.14509e+06	2.18573e+06	1.2054e+06	-0.170343
FFA(18:0)	-	C00162	FFA	9536800	3687100	3850400	9305900	4222500	3189800	8691200	3200800	3097600	8001300	8107900	4443000	7805000	7307300	4574400	8141800	5460100	3967200	8058500	5022500	3899300	9333400	9303400	6688500	7572400	6278700	5942400	9.17797e+06	437076	3.70347e+06	511047	3.37927e+06	410610	7982700	169169	6.95843e+06	1.35794e+06	4328200	319464	8.32143e+06	909467	6868200	2.20049e+06	5.51007e+06	1.44399e+06	-0.201298
FFA(16:1)	-	C00162	FFA	1667500	1014800	787400	1677300	469800	331130	2597500	573370	388930	4962000	3343900	1167000	5917900	2218800	949310	6360100	4060600	1905900	1862800	875740	532770	1829700	2146000	1816100	1589300	1838600	1645500	1.98077e+06	534129	685990	289428	502487	248429	5.74667e+06	714606	3.20777e+06	928416	1.34074e+06	501402	1760600	149270	1.62011e+06	662716	1.33146e+06	696923	1.53667
FFA(17:1)	-	C00162	FFA	599380	156250	133010	661700	117830	94651	1114900	123010	122910	1907400	785100	322340	2214200	558930	225020	1785200	610580	239160	720050	366100	207060	730940	869600	761810	540490	698040	549360	791993	281376	132363	20848	116857	19883	1.96893e+06	221020	651537	118517	262173	52583.3	663827	106951	644580	255972	506077	279896	1.31385
FFA(18:1)	-	C00162	FFA	2663700	1405300	1175100	2606000	1093600	892390	3205600	1024200	812320	7255100	4569800	2530900	8258100	4037900	2077600	7445200	3691000	1813600	3412700	2537900	1714700	3916700	5060900	4821900	2724500	4081800	3113500	2825100	330783	1.17437e+06	202982	959937	190589	7652800	532753	4.09957e+06	442634	2140700	362789	3351300	598467	3.89353e+06	1.27199e+06	3216700	1.55617e+06	1.43769
FFA(20:1)	-	C00162	FFA	267440	45047	99599	241860	88552	47195	262580	59158	26825	581860	741070	275160	536270	647350	306230	335630	478220	188140	422860	433780	295090	375400	918390	961180	233460	458990	286650	257293	13584.8	64252.3	22195.4	57873	37543.7	484587	130999	622213	133216	256510	61214.2	343907	98549.3	603720	272804	514307	387027	0.913341
FFA(16:2)	-	C00162	FFA	282680	128470	83322	323230	152550	106560	384600	84150	63195	1823400	254130	149510	1516300	98820	60637	1230700	158020	117990	1127300	536250	309490	2213600	1542000	1179000	1059700	1236900	1023100	330170	51313.2	121723	34695.5	84359	21701.1	1.52347e+06	296415	170323	78382.6	109379	45057.9	1.46687e+06	647573	1105050	515676	837197	463608	2.20608
FFA(18:2)	-	C00162	FFA	4154200	1600300	1217000	4234400	1509900	1068900	4348600	966330	924760	5194200	3429400	1246500	5833800	2339300	1219200	5087200	2427000	1410800	4800300	2989800	2071900	6179700	7197800	6664900	4740100	7067500	5633300	4.24573e+06	97694.3	1.35884e+06	342918	1070220	146124	5.37173e+06	403722	2731900	605642	1.29217e+06	103642	5.24003e+06	814332	5751700	2.39276e+06	4.79003e+06	2.40982e+06	0.339374
FFA(20:2)	-	C00162	FFA	922470	174750	206530	884140	94773	87049	911260	89888	117360	891990	687430	283460	847680	565510	248960	510990	409070	169470	798960	402260	230780	919610	1119000	961760	894030	729760	493610	905957	19707.6	119804	47647.6	136980	62109.8	750220	208360	554003	139536	233963	58456	870867	63572.9	750340	358813	562050	370265	-0.272128
FFA(18:3)	-	C00162	FFA	803340	221900	132340	854580	256470	180260	894770	117120	111300	1886300	423520	216570	1709300	228610	126070	975020	315090	203900	1065400	472180	280810	1867400	2089500	1467600	1234700	2380900	1649400	850897	45826.2	198497	72563	141300	35342.3	1523540	483206	322407	97660.8	182180	49003.9	1.38917e+06	422724	1.64753e+06	1.02825e+06	1.1326e+06	743254	0.840372
FFA(20:3)	-	C00162	FFA	1294000	50422	77942	1248300	81282	45739	854570	55230	35995	489740	67015	54065	843120	108130	45079	707400	138420	34694	1486700	198340	84865	1320100	473250	355040	546940	238500	153210	1132290	241596	62311.3	16604	53225.3	21952.7	680087	178266	104522	35839	44612.7	9693.92	1.11791e+06	501445	303363	148490	197705	140476	-0.735453
FFA(22:4)	-	C00162	FFA	641270	65246	82917	397630	61894	30446	397880	76052	34730	237430	76594	26353	306190	67033	36174	248550	82085	32364	534640	146840	86214	409110	417360	298130	284740	212780	119630	478927	140594	67730.7	7398.81	49364.3	29136.3	264057	36909.7	75237.3	7617.16	31630.3	4951.44	409497	124950	258993	141057	167991	113935	-0.858957
FFA(24:4)	-	C00162	FFA	159940	130380	168440	118250	137840	96174	113010	128840	107920	98610	136490	118970	65727	113670	103580	71451	103740	124930	130880	147440	131800	90403	146640	151420	101010	135540	173580	130400	25716.2	132353	4813.58	124178	38779.3	78596	17567.3	117967	16792.5	115827	11016.6	107431	20988.5	143207	6651.57	152267	20902.9	-0.730416
FFA(20:5)	-	C00162	FFA	3469800	231940	589380	4773000	510150	276850	5007700	293380	194930	1255000	330960	152970	1282600	623150	252040	4024400	1430000	368980	6447100	1025700	434650	8152900	2029500	1530300	4684400	1394900	842760	4.41683e+06	828508	345157	146153	353720	208157	2.18733e+06	1.59101e+06	794703	569250	257997	108128	6.42813e+06	1.73433e+06	1.48337e+06	507714	935903	553732	-1.01384
FFA(22:5)	-	C00162	FFA	752510	83016	66951	436520	68320	42840	442940	59112	37133	534470	157050	56955	691410	91401	43657	906870	170210	89905	1520300	322810	212980	1374800	904540	627410	713580	440020	265760	543990	180612	70149.3	12056.5	48974.7	15827.3	710917	186965	139554	42217.4	63505.7	23809.7	1.20289e+06	429957	555790	307660	368717	225584	0.3861
FFA(24:5)	-	C00162	FFA	187990	0	0	167260	0	0	198160	0	0	188370	0	0	490100	0	0	306420	0	0	629880	211510	136010	218830	157470	171270	446570	294970	192570	184470	15747.9	9	0	9	0	328297	152050	9	0	9	0	431760	205925	221317	69272.6	166617	28565.7	0.831614
FFA(24:6)	-	C00162	FFA	267670	121090	153600	1037000	101730	98230	174360	119950	114800	375730	239200	186580	388290	201470	153930	596840	129080	162340	446320	113550	145350	325170	166660	174200	344230	201060	203670	493010	473414	114257	10863.4	122210	28419	453620	124191	189917	55961.7	167617	16952.5	371907	65144.7	160423	44087.1	174407	29160.5	-0.120133
LPA(0:0/16:0)	HMDB0007849	C00681	LPA	6286.4	16015	23732	11591	36829	16960	7285.8	26156	16926	14771	51367	17563	6746.9	19653	26070	7757.1	31638	21796	5561.9	29740	27676	8669.7	26383	12847	4052.7	25556	32039	8387.73	2818.76	26333.3	10408.1	19206	3919.67	9758.33	4370.38	34219.3	16013.8	21809.7	4253.52	6094.77	2354.17	27226.3	2215.82	24187.3	10060.4	0.218354
LPC(16:0/0:0)	HMDB0010382	C04230	LPC	47764000	40596000	44704000	48917000	76669000	61304000	53403000	57029000	49074000	43818000	64776000	52221000	44529000	47652000	41855000	59080000	41431000	35440000	42028000	103230000	84875000	44093000	60307000	54028000	44897000	66138000	60701000	50028000	2.97915e+06	58098000	1.80602e+07	51694000	8.60455e+06	4.91423e+07	8.61361e+06	5.12863e+07	1.20894e+07	43172000	8.46767e+06	4.36727e+07	1.47997e+06	7.65583e+07	2.32816e+07	6.65347e+07	1.62299e+07	-0.0257694
LPC(18:0/0:0)	HMDB0010384	C04230	LPC	18613000	12154000	13592000	17541000	26490000	17485000	21855000	18048000	14590000	16259000	30825000	22048000	15266000	15452000	13086000	20356000	11359000	9656300	17781000	62459000	49571000	18740000	25806000	22943000	20213000	27755000	26162000	1.93363e+07	2.24612e+06	1.88973e+07	7.20564e+06	1.52223e+07	2.02206e+06	1.72937e+07	2.69813e+06	19212000	1.02633e+07	14930100	6.39837e+06	1.89113e+07	1.22502e+06	3.86733e+07	2.0622e+07	32892000	1.45338e+07	-0.16107
LPC(20:3/0:0)	HMDB0010393	C04230	LPC	828570	822320	855360	1146800	2022300	1572700	913110	928390	809400	249450	753370	636300	472790	1115900	980250	478770	649220	560360	827400	2466200	2114800	837250	1030300	994590	611510	1204400	1199200	962827	164837	1257670	664309	1.07915e+06	428041	400337	130706	839497	244971	725637	223747	758720	127583	1.56697e+06	783609	1.4362e+06	596526	-1.26606
LPC(20:4/0:0)	HMDB0010395	C04230	LPC	740430	800950	981240	883700	1373300	1023700	747920	739670	650380	287690	791150	632590	415500	1058200	865690	585430	590260	630660	680670	1488200	1229200	810640	951000	889200	646360	1069700	1090700	790683	80641.8	971307	349482	885107	204385	429540	149366	813203	234748	709647	135141	712557	86657.7	1.16963e+06	282198	1069700	170970	-0.880308
LPE(0:0/14:0)	HMDB0011470	C04438	LPE	69938	17947	13056	98199	26269	23318	105750	25380	17286	53354	19539	6354.1	63545	9324.9	11252	55957	8661.4	6732.9	27420	19027	7332.9	18232	5210.8	7187.7	50034	13499	24010	91295.7	18877.7	23198.7	4569.75	17886.7	5157.3	57618.7	5294.81	12508.4	6097.68	8113	2725.04	31895.3	16366.5	12578.9	6953.9	12843.5	9670.72	-0.66401
LPE(0:0/18:1)	HMDB0011475	C04438	LPE	1215100	881370	901080	2106600	2638300	1610400	2285500	1330900	1141600	1725300	1925500	1282700	1563400	1383300	1130300	1838500	973460	603700	3979200	4480400	2905600	3587800	1118100	1010400	3717900	2502900	2195200	1.86907e+06	573372	1.61686e+06	912704	1.21769e+06	360730	1.70907e+06	138267	1427420	477551	1.00557e+06	356271	3.76163e+06	199331	2.70047e+06	1.68983e+06	2.03707e+06	957445	-0.129109
LPE(0:0/20:1)	HMDB0011482	C04438	LPE	38997	16577	18173	54137	40421	26086	68361	23361	16220	71136	90372	48971	89125	76496	49902	71317	18847	8004.8	92751	108960	66274	92736	30901	25026	102450	54837	49275	53831.7	14684.4	26786.3	12285.5	20159.7	5224.43	77192.7	10334.1	61905	37929.3	35625.9	23925.1	95979	5604.06	64899.3	39990.5	46858.3	20729.9	0.520009
LPE(0:0/20:2)	HMDB0011483	C04438	LPE	34159	17799	15944	59218	27693	20473	71125	27723	25388	24015	11564	9605.4	21438	12448	7579.5	23617	16061	7683.2	97343	102660	72423	89271	35281	28352	120320	74126	51037	54834	18868.9	24405	5720.98	20601.7	4723.31	23023.3	1387.29	13357.7	2382.51	8289.37	1140.9	102311	16109.7	70689	33820.7	50604	22038.7	-1.25197
LPE(0:0/18:3)	HMDB0011478	C04438	LPE	112510	86165	96420	186110	282530	199760	197850	166590	149980	124550	187100	103190	114860	140210	140330	116050	115800	71948	104310	177640	149060	130430	85984	81960	175950	249820	231900	165490	46256	178428	98716.3	148720	51681.5	118487	5284.6	147703	36235.8	105156	34233.4	136897	36255.1	171148	82110.7	154307	75107.6	-0.482019
LPI(14:1/0:0)	-	-	LPI	312250	251000	317110	336990	621480	479330	372080	415390	333660	290860	507050	377250	286770	345270	309270	420140	250110	233610	272350	1016700	744780	310810	420040	386170	292130	507890	469140	340440	30063.8	429290	185631	376700	89264.6	332590	75848.1	367477	129901	306710	71854.2	291763	19232.6	648210	322131	533363	187733	-0.0336558
PA(18:1/20:0)	HMDB0114906	C00416	PA	52485	27956	32050	58361	145440	110660	45119	64196	50144	133830	182390	101550	85884	80232	71447	93149	29028	30860	28544	200420	135440	36352	28362	37589	43681	40097	49014	51988.3	6634.96	79197.3	60161.5	64284.7	41168.6	104288	25841	97216.7	78079	67952.3	35474.3	36192.3	7569.76	89626.3	96129.4	74014.3	53502	1.00431
PC(16:0/14:0)	HMDB0007965	C00157	PC	939890	232550	391450	499360	261150	114060	987770	403420	464390	402180	660160	415700	319320	283810	210020	216570	201510	162920	299210	345450	256820	214960	88851	102770	326370	154660	248820	809007	269228	299040	91519.8	323300	184841	312690	92982.4	381827	244531	262880	134425	280180	58091.8	196320	133276	202803	86723.7	-1.37142
PC(14:0/18:1)	HMDB0007872	C00157	PC	196060	53538	64309	251040	139020	75450	426990	217560	144860	149640	325340	240180	242060	138750	120990	179600	37312	59355	162990	195870	166700	68862	59351	33251	236450	109020	159610	291363	120630	136706	82035.5	94873	43646.9	190433	47152.8	167134	146097	140175	91926.4	156101	84006.1	121414	69098.2	119854	75083.8	-0.613533
PC(18:0/14:1)	HMDB0008032	C00157	PC	699050	142370	175030	517450	108390	93357	527270	115320	71902	1397800	121390	63302	646940	46609	8491.7	1335400	71959	65511	545550	561080	396400	684190	326940	288960	615000	221410	287550	581257	102130	122027	17955.4	113430	54415.3	1.12671e+06	416666	79986	38031.2	45768.2	32301.3	614913	69320	369810	173846	324303	62441.5	0.954873
PC(16:1/18:0)	HMDB0008003	C00157	PC	471020	63296	130750	437520	108560	110120	683720	155430	181140	200630	170520	128320	188500	102200	71387	332900	37010	91465	183520	272230	218180	68535	60303	63103	167980	26584	86985	530753	133528	109095	46069.3	140670	36534.4	240677	80097.7	103243	66761.1	97057.3	28875.5	140012	62386.4	119706	133162	122756	83497.9	-1.14095
PC(18:0/18:1)	HMDB0008037	C00157	PC	4063500	1930500	2164500	3947500	2763700	2520800	5898400	2730000	2723500	3201900	5006700	4231900	2727600	2098300	2092400	3257300	1823600	1695100	3587400	5233200	4374900	3496400	2323600	2327200	3473900	2243400	2582000	4.63647e+06	1.0944e+06	2.47473e+06	471621	2469600	282995	3.06227e+06	291151	2976200	1.76382e+06	2.67313e+06	1.36447e+06	3.51923e+06	60096.5	3.26673e+06	1.70348e+06	3094700	1.11598e+06	-0.598426
PC(16:1/18:1)	HMDB0007880	C00157	PC	288600	76704	124750	405140	378960	295860	679260	274240	258730	368630	216680	240190	510290	157960	130520	404570	133850	128170	483820	562170	538110	275480	261370	184070	381640	194640	210040	457667	200557	243301	153485	226447	90007.3	427830	73638.7	169497	42603.1	166293	64007.2	380313	104176	339393	195794	310740	197336	-0.0972596
PC(16:0/20:2)	HMDB0007979	C00157	PC	703370	353020	348920	416110	288690	239150	668470	336790	454230	81280	218240	143970	100950	74222	80679	174620	149180	107840	345860	711030	572210	336880	265210	217210	525180	362760	332750	595983	156749	326167	33454.9	347433	107548	118950	49204.6	147214	72029.1	110830	31751.2	402640	106218	446333	234366	374057	181069	-2.32492
PC(18:0/20:2)	HMDB0008045	C00157	PC	669510	344040	414280	355760	259000	218290	760340	421700	429980	116210	216640	186630	112370	59689	63798	100540	64989	60441	297200	615240	500320	226590	223610	241180	540400	362930	353170	595203	212279	341580	81377.9	354183	117949	109707	8167.45	113773	89125.1	103623	71905.8	354730	164625	400593	198513	364890	129967	-2.43973
PC(16:0/18:3)	HMDB0007974	C00157	PC	2300400	412330	504200	2144700	875120	621640	2213400	766670	692270	1329800	887170	610420	1281500	346810	261640	1137100	335010	410720	778640	1102700	1151700	1444200	492850	367290	1151500	651220	520810	2219500	78029	684707	242037	606037	95000.9	1.24947e+06	100264	522997	315439	427593	175001	1124780	333584	748923	316447	679933	415710	-0.828922
PC(16:0/20:3)	HMDB0007980	C00157	PC	3415400	2084500	2442500	3603100	2259200	1688600	3280000	1717300	1633500	1358300	1389300	972300	1690000	680090	705670	2186800	1396300	1086900	2247200	3841000	3505500	2627500	1629700	1831700	2204900	1113000	1447100	3.43283e+06	162254	2.02033e+06	276590	1.92153e+06	452011	1.74503e+06	416983	1155230	411498	921623	195602	2.35987e+06	232740	2.19457e+06	1.44907e+06	2.26143e+06	1.09442e+06	-0.976145
PC(18:0/18:3)	HMDB0007980	C00157	PC	812480	154900	192850	740280	262940	150790	869310	201370	187270	431440	393090	328320	261050	95614	114680	374740	40711	118120	166100	332120	396190	364000	168190	167300	396900	255460	214060	807357	64667.4	206403	54195.6	176970	22843.6	355743	86768.9	176472	189595	187040	122364	309000	124844	251923	82022.2	259183	120933	-1.18237
PC(20:1/18:2)	HMDB0008303	C00157	PC	41301	54775	52927	46895	114580	114240	75350	129750	137250	98029	127170	109270	43742	97958	59295	48270	49814	60295	123880	291740	279570	99806	150590	111260	164510	151870	162110	54515.3	18258.9	99701.7	39640.1	101472	43587.3	63347	30120.7	91647.3	39062.2	76286.7	28568.8	129399	32703.1	198067	81126	184313	86323.8	0.216614
PC(18:2/20:2)	HMDB0008145	C00157	PC	96239	80120	111110	180850	134900	136140	304580	194600	187270	123790	167950	137070	79193	72226	35407	107480	37897	72250	296260	760900	521180	450180	347990	335550	398310	377760	576330	193890	104781	136540	57257.6	144840	38818.2	103488	22565	92691	67398.5	81575.7	51469.1	381583	78311.4	495550	230281	477687	126145	-0.905777
PC(20:3/18:1)	HMDB0008367	C00157	PC	191060	73897	130980	398460	165910	165800	233080	132410	138440	101920	87184	82705	198260	34860	82659	145730	36597	51347	354820	669380	399470	286380	213640	185550	260250	127970	174020	274200	109644	124072	46569.7	145073	18333.3	148637	48235.7	52880.3	29720.5	72237	18091.3	300483	48837	336997	291022	253013	126966	-0.883439
PC(20:4/16:1)	HMDB0008430	C00157	PC	106050	4940	25951	187110	40961	40809	215670	39749	2076.1	83274	17521	37736	100170	18698	6200.5	99663	8705.3	7732.7	146430	137050	80151	95454	54058	20289	212180	41547	47086	169610	56866.7	28550	20455.8	22945.4	19540.6	94369	9611.9	14974.8	5461.32	17223.1	17781.2	151355	58518.6	77551.7	51905.4	49175.3	29985.6	-0.845836
PC(20:5/18:0)	HMDB0008497	C00157	PC	215490	174840	174690	191560	170140	149910	278180	170020	186200	138770	182840	146340	79020	44954	52703	247820	193210	205640	48912	294770	353000	309090	255760	249630	236900	189840	214740	228410	44732	171667	2748.84	170267	18545	155203	85591.5	140335	82764.7	134894	77108.3	198301	134315	246790	53037	272457	71901	-0.557466
PC(18:2/20:3)	HMDB0008139	C00157	PC	111230	31288	55352	223840	119040	110050	197070	81736	89689	74591	58344	52684	75296	23745	16637	87694	29244	7197.1	180460	165970	192470	130760	106130	90094	237780	134000	81765	177380	58830.5	77354.7	44039.8	85030.3	27645	79193.7	7369.94	37111	18592.7	25506	24005.4	183000	53555.2	135367	29943.4	121443	61652	-1.16339
PC(18:1/20:5)	HMDB0008083	C00157	PC	21130	6768.5	14279	29453	43108	46789	49390	23627	37021	20732	9782.7	23888	13015	1040.5	7725	44179	32261	19683	27153	133570	86293	75135	31355	57181	27433	48753	52001	33324.3	14522.3	24501.2	18185.5	32696.3	16680.9	25975.3	16230.2	14361.4	16106	17098.7	8385.69	43240.3	27621.9	71226	54687.8	65158.3	18485.5	-0.359434
PC(18:2/20:5)	HMDB0008149	C00157	PC	4024.5	12785	10609	30756	25978	6725.9	49168	31212	34757	3096.2	17752	3153.5	12376	10900	0	22927	23078	1360.4	51607	39452	44541	61198	22371	13380	64293	41847	50253	27982.8	22699.2	23325	9495.65	17364	15187.4	12799.7	9922.19	17243.3	6104.91	1507.63	1577.41	59032.7	6614.39	34556.7	10620.8	36058	19846.3	-1.12843
PE(16:0/18:0)	HMDB0008925	C00350	PE	525970	96112	93340	416140	75499	78818	434370	87873	93152	161970	62384	36358	127420	9391.5	15642	273880	19318	19785	369720	355770	277950	465910	27154	69278	302740	83350	83732	458827	58857.9	86494.7	10375.4	88436.7	8330.54	187757	76559.4	30364.5	28170.4	23928.3	10961.9	379457	82019.6	155425	175765	143653	116529	-1.28909
PE(16:1/16:0)	HMDB0008956	C00350	PE	1744000	288950	300510	1435300	181650	145840	3586100	420280	409490	1138400	146410	137420	917130	59138	41093	1294700	80579	50419	357980	284400	231500	294210	39656	87836	503480	100650	106810	2.25513e+06	1.16294e+06	296960	119516	285280	132483	1.11674e+06	189714	95375.7	45478.6	76310.7	53127.3	385223	107262	141569	127400	142049	78045.9	-1.01392
PE(14:0/18:1)	HMDB0008827	C00350	PE	42439	16417	4259.8	47442	25028	26234	132390	16291	14606	121040	22788	19902	63312	2134.8	556.11	43138	1088.9	0	28062	28838	62364	32405	5311.1	11144	35781	17099	11294	74090.3	50550.9	19245.3	5008.33	15033.3	10993.3	75830	40431.5	8670.57	12237.2	6822.37	11330.6	32082.7	3869.58	17082.7	11763.5	28267.3	29528.7	0.0334834
PE(18:1/16:0)	HMDB0009022	C00350	PE	6947600	1740600	2394300	5967500	1977800	1428100	12103000	2582800	2333400	9096700	1649400	1513800	5499400	449090	337950	9022900	874460	825180	4672800	4416500	3483100	5086600	1151600	1191100	4586500	1601300	1686800	8.33937e+06	3.29604e+06	2100400	434279	2.05193e+06	541113	7873000	2.05593e+06	990983	608580	892310	590792	4.78197e+06	267326	2389800	1.76952e+06	2.12033e+06	1.20594e+06	-0.0830243
PE(20:1/16:0)	HMDB0009253	C00350	PE	84144	10350	11913	64828	11939	8164	161840	14563	9024	75167	21007	14849	35551	4754.1	8518	51403	1728.8	6214.2	91065	73447	51092	43266	9520.6	11768	72637	10725	13975	103604	51350.3	12284	2127.58	9700.33	1963.88	54040.3	19939.2	9163.3	10367.9	9860.4	4471.18	68989.3	24107.4	31230.9	36565.2	25611.7	22094.2	-0.938971
PE(22:0/18:1)	HMDB0009487	C00350	PE	9463.6	286.52	1260.4	16571	1763.8	2389.8	10712	1516.8	1829.8	3666.6	246.23	0	2371.2	0	0	3658.3	124.03	0	14729	4724.2	1314	15090	0	0	16843	2499.9	2423	12248.9	3794.77	1189.04	791.302	1826.67	564.707	3232.03	745.515	126.42	118.633	9	0	15554	1130.81	2411.03	2358.86	1248.67	1208.33	-1.92213
PE(18:1/16:1)	HMDB0009023	C00350	PE	190660	55112	68108	334180	127920	79266	461860	91632	96855	560100	125010	168550	370690	43967	10030	407810	33155	49036	427650	462750	448060	292710	35014	93134	262960	153540	144690	328900	135677	91554.7	36404.1	81409.7	14492.9	446200	100371	67377.3	50203.3	75872	82597.1	327773	87765.5	217101	220838	228628	191774	0.440042
PE(18:2/16:0)	HMDB0009088	C00350	PE	36948000	10248000	12092000	33992000	15331000	12642000	43304000	12871000	13059000	40054000	20709000	16330000	37648000	9741300	7546800	42292000	15318000	12905000	26536000	35118000	29441000	23940000	11980000	13888000	28595000	15044000	16210000	3.80813e+07	4.75833e+06	1.28167e+07	2.54194e+06	1.25977e+07	485022	39998000	2.32251e+06	15256100	5.48411e+06	12260600	4.42692e+06	26357000	2.33266e+06	20714000	1.2568e+07	1.98463e+07	8.38994e+06	0.0708439
PE(20:2/16:0)	HMDB0009286	C00350	PE	138760	86674	128000	149040	61068	15005	223250	91752	78503	46821	27598	22039	46311	8726.6	1400.4	68834	15177	11320	323770	308680	218910	209950	78201	117010	227450	149360	128460	170350	46100.2	79831.3	16446.7	73836	56641.9	53988.7	12859	17167.2	9591.82	11586.5	10321.9	253723	61290	178747	118016	154793	55821	-1.65777
PE(16:1/18:2)	HMDB0008961	C00350	PE	874520	67727	48811	1792800	188380	109670	2496400	145300	166730	746890	32226	18115	1001100	8831.2	19284	936310	29629	6266.5	1158700	535440	367360	1069500	129740	116990	1974300	247470	322000	1721240	813305	133802	61142.7	108404	58969.7	894767	132099	23562.1	12823.2	14555.2	7201.95	1.40083e+06	498635	304217	208718	268783	133399	-0.943865
PE(18:0/18:3)	HMDB0008995	C00350	PE	2022400	145150	269700	2587400	462810	186010	2682500	283570	223320	1715500	174490	105100	1337200	20558	28899	1506800	31170	37137	1184100	946290	922910	2325700	244610	342040	1508900	322770	356230	2.43077e+06	356838	297177	159267	226343	41926.8	1.51983e+06	189486	75406	85973.2	57045.3	41819.9	1672900	588205	504557	384543	540393	331345	-0.677498
PE(16:0/20:3)	HMDB0008935	C00350	PE	3201400	663000	938150	3509000	656670	467320	4110800	437250	426110	1034100	59810	63356	1423500	16948	55708	2089800	58671	141400	2014800	1196700	885060	1737600	273540	289650	1506900	238040	226590	3.60707e+06	462563	585640	128548	610527	284477	1515800	533868	45143	24424.2	86821.3	47420.9	1753100	254305	569427	543525	467100	363335	-1.25075
PE(18:2/18:2)	HMDB0009093	C00350	PE	1017200	138770	270800	2661800	889650	646100	3195400	695650	548020	1946000	238580	102820	2041900	113090	35787	1453500	155290	161070	4223700	2446300	1899800	3658600	493990	416740	5359600	1142100	1052900	2.29147e+06	1.13534e+06	574690	389780	488307	194645	1813800	315692	168987	63856.4	99892.3	62692.8	4.41397e+06	866315	1.3608e+06	994359	1.12315e+06	744021	-0.337256
PE(18:3/18:1)	HMDB0009124	C00350	PE	171790	26894	61381	273330	159170	102630	333780	88830	63567	264960	38812	20910	119950	9377.1	7195.6	223330	19321	7713.7	519270	325370	263680	568620	86411	124150	493660	191130	133590	259633	81859	91631.3	66182.5	75859.3	23209.8	202747	74664.1	22503.4	14973.3	11939.8	7772.77	527183	38101.4	200970	119783	173807	77975.6	-0.356797
PE(16:0/22:4)	HMDB0008943	C00350	PE	419040	41820	93264	297600	90688	26017	588020	61323	69689	261290	4690.1	34922	174150	12866	429.99	100970	2138.5	0	372790	220970	160560	99517	3846.5	14580	263180	26373	60273	434887	145857	64610.3	24599.3	62990	34120.3	178803	80261.2	6564.87	5604.09	11787	20036.6	245162	137525	83729.8	119386	78471	74672.1	-1.28227
PE(20:4/18:0)	HMDB0009387	C00350	PE	6233100	1331500	1725400	8435200	1812300	1484900	7884100	1400700	1188200	5471900	654850	609790	6801000	355840	246350	7078300	692530	554750	7891200	3823500	3319500	9244200	1952500	2065800	9029400	1944500	1879300	7.51747e+06	1.14592e+06	1.51483e+06	259927	1.46617e+06	269090	6450400	858674	567740	184475	470297	195886	8721600	727123	2573500	1.08254e+06	2.42153e+06	783233	-0.220858
PE(16:0/20:5)	HMDB0008939	C00350	PE	630490	70646	109190	906780	141280	120280	1171300	118710	184910	341590	17650	4683.3	312110	18098	7822.9	976360	36693	46826	402100	362260	222090	685370	76386	83218	444030	141420	112530	902857	270426	110212	36075.6	138127	40893.2	543353	375284	24147	10867.5	19777.4	23477.3	510500	152886	193355	149846	139279	73198.4	-0.732606
PE(18:2/18:3)	HMDB0009063	C00350	PE	83027	1041.2	3674.2	82431	20646	13405	171110	21066	3913.8	115960	14291	4919.5	64617	4860.5	7867.1	44497	6127.9	520.98	154090	90922	40182	128400	5391.8	1996.7	353510	54162	74243	112189	51027.7	14251.1	11442	6997.67	5550.21	75024.7	36850.8	8426.47	5118.22	4435.86	3696.86	212000	123223	50158.6	42905.4	38807.2	36142.8	-0.580499
PE(18:1/20:4)	HMDB0009036	C00350	PE	1291100	422660	490060	2183700	908900	788240	1903100	509530	539810	2023100	591710	313550	2120800	248410	204460	1484100	271980	307250	4136800	3720800	3074300	4746800	2034600	2044100	3630100	1657000	1743400	1.79263e+06	456438	613697	259317	606037	159741	1876000	342893	370700	191763	275087	61245.5	4.17123e+06	559146	2470800	1.09887e+06	2.28727e+06	697977	0.0655794
PE(18:0/20:5)	HMDB0009005	C00350	PE	423940	27853	97267	630400	145160	62753	633770	72898	103460	250910	17722	20066	261900	5817.5	1404.5	626840	71736	50182	302530	158970	190990	768440	125720	137790	486440	124150	112680	562703	120184	81970.3	59177.4	87826.7	21934.1	379883	213941	31758.5	35129.5	23884.2	24611.9	519137	234670	136280	19665.8	147153	39985.8	-0.566818
PE(20:5/18:1)	HMDB0009454	C00350	PE	113020	12775	18359	210270	63034	51859	221510	55736	26033	119580	8768.6	9285.4	51576	3347.7	559.11	184030	11408	8694.4	232720	102280	101210	469110	30923	63723	331600	52696	51646	181600	59657.3	43848.3	27156.6	32083.7	17550.5	118395	66234.9	7841.43	4109.36	6179.64	4876.48	344477	118720	61966.3	36570.6	72193	25844.8	-0.617152
PE(22:6/16:0)	HMDB0009682	C00350	PE	9243300	1604300	2248600	8546100	1633200	1123900	9964500	1210600	1221600	5402900	680260	627520	7150400	307070	338280	10433000	882620	990330	7267300	3998800	3501000	10300000	2286500	2222800	9140900	1845700	2032700	9251300	709234	1482700	236088	1.53137e+06	623060	7662100	2.55379e+06	623317	291970	652043	326716	8.90273e+06	1.53031e+06	2.71033e+06	1.1374e+06	2585500	798523	-0.271916
PE(18:2/20:4)	HMDB0009102	C00350	PE	303140	11986	45028	780260	137700	43898	767480	73383	81219	186090	512.82	12382	242580	3120	946.14	273390	12999	1057.3	759100	256550	173140	723020	91915	106150	1266500	162180	197690	616960	271851	74356.3	62862.7	56715	21228.6	234020	44275	5543.94	6586.56	4795.15	6570.64	916207	303899	170215	82611.1	158993	47381.3	-1.39855
PE(20:2/20:4)	HMDB0009300	C00350	PE	19525	1428.5	0	24277	7168.5	16568	9946.4	0	953.14	475.69	0	6186.8	23965	967.82	974.82	3808	4377	0	16592	62232	11480	20994	20915	33784	54121	16239	22039	17916.1	7299.51	2868.67	3790.8	5843.38	9299.78	9416.23	12709.3	1784.61	2295.69	2390.21	3323.22	30569	20515	33128.7	25312.4	22434.3	11157.3	-0.928038
PE(22:6/18:0)	HMDB0009684	C00350	PE	5289400	1099600	1286700	4733700	943860	672100	4770000	701710	678330	3152300	304740	342180	3973800	150730	168130	5568400	352760	433960	5139900	2738800	2424500	6599500	1241600	1335400	5476200	1050000	1330800	4.93103e+06	310885	915057	200503	879043	353055	4231500	1.22849e+06	269410	105547	314757	135020	5.73853e+06	764344	1676800	924695	1696900	630124	-0.220721
PG(16:0/18:1)	HMDB0010573	C00344	PG	2364600	161090	254420	3800200	242700	170620	3649700	204890	143260	2821000	81865	60428	4010800	52263	59324	4962000	115520	132830	3369300	583140	638850	3514100	148820	143430	3848700	230340	196610	3271500	788995	202893	40841.6	189433	57918.8	3.93127e+06	1.07271e+06	83216	31650.1	84194	42123.6	3.57737e+06	245882	320767	230849	326297	271982	0.265042
PG(18:0/18:1)	HMDB0010603	C00344	PG	239100	32727	58848	373870	75507	33820	448780	97063	68798	532850	50603	61100	733350	35631	48484	664550	26515	40817	423840	367950	278580	471640	67308	71844	667220	95690	99138	353917	106255	68432.3	32746.3	53822	18022.5	643583	101881	37583	12162.1	50133.7	10241.6	520900	128951	176983	165990	149854	112312	0.862717
PG(18:1/16:1)	HMDB0010616	C00344	PG	1061700	525150	732490	1264100	1231700	665910	1655300	1071300	860970	1380800	1228700	1027700	1258800	586010	576930	1393400	821260	900700	1277300	1363900	1286700	955490	784620	729870	1160000	789210	650460	1.32703e+06	301763	942717	370410	753123	99153.4	1.34433e+06	74341.5	878657	325167	835110	232433	1130930	162863	979243	333130	889010	346691	0.0186863
PG(18:2/16:0)	HMDB0010645	C00344	PG	625560	305730	526160	788140	804880	592590	1322900	744470	572790	861770	870500	858400	665260	415820	281600	801470	440550	539000	812500	991390	912520	733610	415210	583930	636360	474170	489090	912200	364848	618360	272425	563847	34106.1	776167	100669	575623	255670	559667	288955	727490	88229.3	626923	317011	661847	222208	-0.232984
PG(18:2/18:0)	HMDB0010647	C00344	PG	1598400	178380	228470	1208800	372490	223320	1364100	226810	194720	1561000	210770	221170	1464800	83637	158110	1455600	76316	97790	1100900	1057300	860680	1550300	224500	280870	1406800	197960	214770	1.39043e+06	196130	259227	101034	215503	18182.2	1493800	58378.4	123574	75602.3	159023	61695.1	1.35267e+06	229538	493253	488659	452107	355375	0.103452
PG(16:0/20:2)	-	C00344	PG	631070	26054	64357	706520	24750	20012	661910	21490	5214.2	486610	29596	21209	474990	967.82	8791.6	225180	3891.2	3832.8	1331500	260960	162090	871250	24756	22089	914130	43759	23029	666500	37933.8	24098	2350.82	29861.1	30777	395593	147697	11485	15752.5	11277.8	8950.92	1038960	254253	109825	131231	69069.3	80559.6	-0.752587
PI(16:0/16:0)	HMDB0009778	C01194	PI	603400	52735	95008	340670	368260	249090	522840	290480	189810	417760	1878500	1235900	154270	166270	102750	299050	272850	143460	100070	220530	135040	161140	49536	15321	101730	42458	37269	488970	134600	237158	164382	177969	77720.4	290360	131960	772540	959271	494037	642795	120980	34789.5	104175	100829	62543.3	63735.8	-0.751903
PI(16:0/20:2)	HMDB0009786	C01194	PI	122520	22523	47898	191660	116500	36404	379040	144440	172200	216640	409000	300400	79924	97496	67513	124120	55961	46546	142820	86888	101220	63426	11168	45426	166590	30923	48520	231073	132724	94487.7	63869.8	85500.7	75303.4	140228	69766.9	187486	192958	138153	140901	124279	54023.5	42993	39276.5	65055.3	31357.7	-0.720576
PI(18:2/18:0)	HMDB0009847	C01194	PI	3282400	1303000	1548200	3281600	4048100	2256500	2439400	2225700	2152800	4546600	11910000	8160100	3094800	2446500	2145700	4437800	3550100	3025300	3369800	4440600	4129400	5816000	1703400	2034900	5490800	1840400	1562600	3.00113e+06	486476	2525600	1.39691e+06	1.98583e+06	382532	4026400	808621	5.96887e+06	5.17468e+06	4443700	3.24841e+06	4892200	1.32843e+06	2.66147e+06	1.5423e+06	2.57563e+06	1.36617e+06	0.423983
PI(20:3/18:0)	HMDB0009887	C01194	PI	1393100	167070	262730	3043600	667740	340730	1890200	394610	306660	1551800	1500900	927720	1857700	488620	392050	1536200	706380	516670	2668800	1073800	1014000	3014600	442150	461950	2485900	182060	320310	2.10897e+06	846718	409807	250681	303373	39103.7	1.64857e+06	181283	898633	532821	612147	280308	2723100	268500	566003	458590	598753	366521	-0.355324
PI(20:4/16:0)	HMDB0009899	C01194	PI	621240	137270	119710	540900	224070	147100	922840	201890	141370	267660	221220	230720	368760	117020	120470	501620	272020	204050	367980	264060	248740	345940	82050	46171	362270	70138	81977	694993	201368	187743	45096.1	136060	14446.5	379347	117339	203420	79018.2	185080	57521	358730	11438.5	138749	108686	125629	108110	-0.873482
PI(16:0/22:4)	HMDB0009794	C01194	PI	78900	11582	2501	41473	24095	4981.5	37609	8748.8	2768.4	35334	47089	50915	19334	6619	16658	10387	16566	7179.3	43229	41027	4983.5	10514	1106.9	1106.9	25264	0	8297.5	52660.7	22805.9	14808.6	8166.07	3416.97	1361.51	21685	12638.6	23424.7	21088.8	24917.4	23008	26335.7	16383.8	14047.6	23371.3	4795.97	3598.97	-1.28003
PI(18:0/20:4)	HMDB0009816	C01194	PI	2229300	612040	857080	4596400	1286400	1066400	3079800	808030	1013100	2342900	2910800	2070800	3144700	1055500	1045500	3199000	1713000	1785700	3352300	2460500	1802900	2965900	940190	1050700	4279100	799840	826340	3.30183e+06	1.19907e+06	902157	346894	978860	108780	2.89553e+06	479364	1893100	940671	1634000	529216	3.53243e+06	674877	1.40018e+06	920944	1.22665e+06	511503	-0.189438
PI(18:1/20:4)	HMDB0009844	C01194	PI	3619.4	6738.2	2589	40783	10895	12740	22303	5165	14448	33044	8144.7	21197	51659	2089.5	2080.5	49595	23497	2078	30032	22811	25364	45564	2536.3	9873.7	86818	2586.4	1545	22235.1	18581.9	7599.4	2960.49	9925.67	6410.88	44766	10203.9	11243.7	11035.1	8451.83	11037.6	54138	29347.9	9311.23	11691.2	12260.9	12087.6	1.00956
PI(16:0/22:6)	-	C01194	PI	77519	20985	40770	55211	60143	37044	26853	10757	28513	23454	78121	83627	38588	48209	25396	138390	51056	70784	60538	22483	58710	23428	7805.1	8809	47967	8307.7	19017	53194.3	25393.1	30628.3	26067	35442.3	6283.51	66810.7	62449.7	59128.7	16509.3	59935.7	30593.7	43977.7	18873.9	12865.3	8332.99	28845.3	26362.4	0.328806
PS(18:1/18:0)	HMDB0012389	C02737	PS	0	110900	111950	0	212130	243680	0	216790	243560	53224	709150	577180	65227	360330	282740	0	303960	295040	0	326270	249280	0	119080	108400	0	122590	144500	9	0	179940	59835.8	199730	76019.7	39486.7	34711.4	457813	219481	384987	166558	9	0	189313	118621	167393	73177	12.0992
PS(18:0/18:2)	HMDB0012380	C02737	PS	0	208410	372230	0	895260	597810	0	477570	374180	0	967150	1143900	0	580240	515020	0	377910	387360	0	1016400	701310	0	325370	387730	160960	382910	442920	9	0	527080	346091	448073	129679	9	0	641767	299400	682093	404998	53659.3	92925.1	574893	383437	510653	167404	0
PS(18:2/20:0)	HMDB0112429	C02737	PS	0	131080	117860	0	406350	317980	0	215620	228950	0	448290	381550	0	261900	216400	0	167760	170910	0	464250	371990	0	159190	155250	21809	168960	146770	9	0	251017	141007	221597	100262	9	0	292650	142771	256287	110840	7275.67	12586.2	264133	173375	224670	127653	0
PS(12:0/20:3)	-	C02737	PS	7302.2	25683	36987	10488	25161	33274	9643.6	26214	29561	5843	27944	28294	5595.3	33194	23932	11180	26096	24026	9399.5	25859	26327	7995.1	28625	25609	8657.4	26813	24687	9144.6	1650.48	25686	526.506	33274	3713	7539.43	3155.25	29078	3682.37	25417.3	2491.71	8684	702.578	27099	1405	25541	822.112	-0.278464
PS(20:3/18:0)	HMDB0012422	C02737	PS	0	33078	13404	0	95852	82855	0	66505	39874	50088	105670	121970	73948	108560	74101	0	43434	56760	0	95455	65267	0	35153	35868	40342	16368	734.36	9	0	65145	31409.1	45377.7	35051.1	41348.3	37736.3	85888	36794.6	84277	33775	13453.3	23286.3	48992	41319.8	33956.5	32308.8	12.1656
PS(18:2/18:2)	HMDB0012402	C02737	PS	2806800	2658600	3440600	2421100	3288800	2964800	2398400	3182900	2966000	2296300	2847300	2367400	2568800	1274500	1510800	2766300	2702000	2467200	1266100	4529100	4486300	1433000	2409100	2620300	1819600	3356800	2817200	2542100	229518	3.04343e+06	337456	3123800	274358	2543800	235995	2274600	869154	2.11513e+06	525741	1.50623e+06	283924	3.43167e+06	1.06198e+06	3.30793e+06	1.02523e+06	0.000964463
PS(16:0/20:4)	HMDB0012361	C02737	PS	1588300	1711200	1769300	911240	1996400	1553000	1460800	1705700	1801100	1325100	1623700	1333100	1391300	972300	723270	1380300	1459500	1106000	980550	2307100	2707500	756800	1317700	1139200	878220	1733900	1735600	1.32011e+06	359788	1.80443e+06	166271	1707800	135000	1.36557e+06	35474.1	1.35183e+06	338784	1.05412e+06	308207	871857	112011	1.78623e+06	496772	1.86077e+06	791607	0.048838
PS(18:0/20:4)	HMDB0010165	C02737	PS	468670	223610	293240	801070	595230	408210	619490	316110	316690	334900	591450	369280	586570	342940	283540	504690	378800	216050	458180	750240	671540	376480	292040	302790	779050	306320	291320	629743	166437	378317	193462	339380	60750.7	475387	128368	437730	134327	289623	76795.9	537903	212797	449533	260517	421883	216285	-0.405663
PS(20:4/20:0)	HMDB0112640	C02737	PS	38563	96378	129710	27799	255040	114330	11056	136090	124650	27580	233840	203700	69011	205250	163410	45079	168870	182610	34382	251300	181630	24611	129130	149760	18405	101820	111860	25806	13861.4	162503	82562.9	122897	7838.48	47223.3	20798.6	202653	32562.7	183240	20152.4	25799.3	8054.52	160750	79598.6	147750	34928.4	0.871793
PS(18:1/20:4)	HMDB0012394	C02737	PS	224600	375300	349220	198950	747260	519750	232910	582260	441350	451860	308010	352260	229550	204110	154020	245840	252660	318030	440290	1575500	1659700	509270	810000	841260	536930	989710	1050200	218820	17702.4	568273	186374	436773	85357.1	309083	123916	254927	51987.1	274770	105964	495497	49770.5	1125070	400299	1183720	425243	0.498251
PS(20:4/18:2)	HMDB0012435	C02737	PS	292900	387750	527930	148880	313700	254070	246950	356790	411670	179260	73646	117210	259810	79780	53060	175420	116900	174800	116590	228990	202380	76032	226650	255570	145350	248580	167160	229577	73565	352747	37190.2	397890	137449	204830	47652.8	90108.7	23403.8	115023	60899.5	112657	34825.9	234740	12042.8	208370	44508.3	-0.164549
PS(22:6/16:0)	HMDB0012442	C02737	PS	468210	623320	541430	275470	403130	333160	330390	505190	515290	327800	130300	150000	373330	119070	104510	367720	231880	175320	153160	331290	444830	205140	285530	358050	179360	286630	352580	358023	99296.9	510547	110193	463293	113454	356283	24826.3	160417	62143.3	143277	35880.6	179220	25990.3	301150	26107.8	385153	51753.8	-0.00702862
PS(18:1/22:6)	HMDB0012395	C02737	PS	58903	66440	71281	43491	72445	51160	52157	38893	46709	41085	62085	68521	65724	16437	21785	57863	39578	29597	106830	177370	202400	62436	159940	177050	75570	133250	139080	51517	7725.91	59259.3	17891.5	56383.3	13092.3	54890.7	12585.6	39366.7	22824.7	39967.7	25034.5	81612	22805.4	156853	22221.4	172843	31868.9	0.0915123
Free carnitine	-	-	CAR	391620	252760	236170	420470	89283	139600	323140	174670	118210	802880	298470	224350	467860	248550	243090	850520	400500	248430	476110	133380	108360	733290	207140	100170	561350	199790	109030	378410	49991.6	172238	81765.6	164660	62846.2	707087	208541	315840	77449.9	238623	12646.1	590250	131003	180103	40630.1	105853	4933.3	0.901937
Acetyl-carnitine	HMDB0000201	C02571	CAR	65101	252400	319930	127650	109140	138350	29616	190410	149790	51569	442070	376910	32040	277620	260440	53504	503890	383670	66843	214110	185010	65250	700120	373620	43659	301490	265830	74122.3	49635.7	183983	71845.9	202690	101694	45704.3	11873.1	407860	116950	340340	69277.9	58584	12949.9	405240	259084	274820	94625.8	-0.697577
Propionyl-carnitine	HMDB0000824	C03017	CAR	422140	61175	74244	154070	61675	81960	49964	60566	45321	205810	24655	29323	58644	55711	50172	996540	151770	200490	113170	68543	57153	236410	49633	40348	284210	76822	68852	208725	192013	61138.7	555.392	67175	19315.3	420331	504407	77378.7	66269.7	93328.3	93388.4	211263	88249.3	64999.3	13936.6	55451	14328	1.00993
Butyryl-carnitine	-	C02862	CAR	31417	50927	56894	8064.1	24629	31335	9373.6	40003	27238	9281.8	21432	18021	12236	19044	23106	26567	54871	136120	21905	32868	26838	45982	36133	32710	53907	42790	91019	16284.9	13121.1	38519.7	13211.6	38489	16070.3	16028.3	9245.57	31782.3	20031	59082.3	66765	40598	16666.5	37263.7	5056.71	50189	35481.5	-0.0229164
Isovaleryl-carnitine	-	-	CAR	79011	207110	229210	85979	253690	177800	83717	241240	170910	61727	249340	211340	69402	210700	201220	69631	198410	220500	69706	221850	232030	82536	204600	219360	66414	198310	219160	82902.3	3554.72	234013	24116.2	192640	31857.4	66920	4498.73	219483	26576.8	211020	9643.98	72885.3	8518.27	208253	12187.8	223517	7373.44	-0.308975
Hexanoyl-carnitine	-	-	CAR	71803	6360	7943.9	48078	9825.7	7361	52386	5281.1	4112	55821	17507	6418.4	60198	12306	10124	354150	20695	75028	72652	6385	7200.7	49620	13955	12956	24284	9755.3	36182	57422.3	12638.9	7155.6	2374.46	6472.3	2064.75	156723	170991	16836	4234.56	30523.5	38586.6	48852	24193.1	10031.8	3792.57	18779.6	15343.2	1.44853
Hydroxyhexanoyl-carnitine	-	-	CAR	4811	12207	10108	4155.9	14373	10596	4100.5	15371	13520	4182.2	13839	13596	4426.4	10989	10037	4941.6	11773	13549	3192.2	10401	13028	3597.8	14819	10699	3362.8	10584	12897	4355.8	395.187	13983.7	1617.53	11408	1845.25	4516.73	387.675	12200.3	1472.27	12394	2041.36	3384.27	203.65	11934.7	2499.58	12208	1308.47	0.052342
Octanoyl-carnitine	-	-	CAR	12670	25754	21716	7917.9	7366.9	7943.4	12647	10896	11384	2447.2	80691	24323	3906.2	41355	42349	9984.8	94554	123130	6875.5	28750	31950	5739.2	141740	94104	8270.9	48004	115040	11078.3	2737.01	14672.3	9757.9	13681.1	7167.9	5446.07	3997.78	72200	27597.2	63267.3	52620.2	6961.87	1268.06	72831.3	60448.2	80364.7	43215.3	-1.02445
3-Methylglutaryl-carnitine	-	-	CAR	17849	38149	43173	16786	48241	31151	15995	48226	34104	13168	50548	36188	14973	40310	34779	12854	40018	35805	16833	44449	41855	23101	40937	43302	13231	40394	44215	16876.7	930.319	44872	5822.29	36142.7	6264.92	13665	1143.59	43625.3	5996.98	35590.7	728.543	17721.7	4994.65	41926.7	2201.21	43124	1190.03	-0.304545
Decanoyl-carnitine	-	-	CAR	8804.5	33847	23438	2908.2	4888.8	11568	6300.6	9519.2	10340	0	172530	63419	0	75706	95444	0	124790	176660	3485	29165	39851	3536.3	180550	142180	4447.3	58560	142590	6004.43	2959.29	16085	15555.6	15115.3	7233.75	9	0	124342	48413.6	111841	58374	3822.87	541.383	89425	80273.5	108207	59198.4	-9.38189
Lauroyl-carnitine	-	-	CAR	0	9397	12942	0	4070.9	2615.1	0	4411.5	4835.7	0	139530	73408	0	67017	49606	0	68607	61451	0	12701	12591	0	40093	43930	3376	18540	26972	9	0	5959.8	2981.57	6797.6	5435.81	9	0	91718	41414	61488.3	11901	1131.33	1943.94	23778	14427.7	27831	15687.1	0
Myristoyl-carnitine	-	-	CAR	0	5577.2	9283.2	0	5603	4581.1	0	2877.8	3947.7	20204	119790	68145	3743.4	39933	36375	7485.8	55353	48111	2353.9	8696.4	8521.3	1805.6	19078	17850	0	9309.8	17631	9	0	4686	1566	5937.33	2914.86	10477.7	8628.53	71692	42361.6	50877	16064.6	1389.5	1226.58	12361.4	5824.83	14667.4	5323.83	10.1851
11-carboxyundecanoyl-carnitine	-	-	CAR	2861.5	9387.6	10960	2930.3	9569.4	8837.8	2592.4	9902.4	7946.5	1673.1	9070.8	9891.8	2498.5	10518	9979.1	2635.1	9510.7	8862.9	2574.2	7258.1	9228.2	2637.9	8982.1	9963.4	2100	8005.1	9930	2794.73	178.571	9619.8	261.074	9248.1	1548.08	2268.9	520.479	9699.83	741.907	9577.93	620.774	2437.37	293.899	8081.77	864.553	9707.2	415.162	-0.300718
Tiglyl-carnitine	-	-	CAR	1980.5	8844	16770	3493.2	5488.1	11476	1820.3	4267.9	10008	3572.2	4274.6	6960.8	1812.4	3263.6	11083	0	4865	10962	0	7779.3	23280	0	7647.6	12177	3184.5	5353.5	7225.7	2431.33	923.085	6200	2369.66	12751.3	3556.83	1797.87	1781.64	4134.4	809.853	9668.6	2345.8	1067.5	1833.38	6926.8	1364.11	14227.6	8221.24	-0.435462
glutaconyl-carnitine	-	-	CAR	398320	1188300	1326900	459310	1360000	1019300	413360	1338700	1094600	328860	1438700	1128500	325450	1200900	1157600	408890	1204500	1301300	357820	1226400	1205900	416110	1118300	1156400	341330	1133200	1375400	423663	31773.6	1.29567e+06	93590.2	1.14693e+06	160339	354400	47220.5	1.28137e+06	136267	1195800	92517	371753	39288.9	1159300	58585.9	1245900	114849	-0.25754
Octenoyl-carnitine	-	-	CAR	0	0	2850.8	0	0	3171.4	0	0	2978.5	12098	183260	58024	5685.5	181520	134300	12602	247610	205320	0	8836.2	8463.4	0	30453	21293	0	21036	20824	9	0	9	0	3000.23	161.401	10128.5	3855.99	204130	37664.8	132548	73663.6	9	0	20108.4	10838.2	16860.1	7275.56	10.1362
Decenoyl-carnitine	-	-	CAR	0	41619	26976	0	10294	16940	0	18955	17586	5244.5	356780	141440	8782.6	262680	283020	5699.3	165900	196460	1876.5	51578	46988	657.67	268650	182440	1548.2	86610	112440	9	0	23622.7	16175.7	20500.7	5617.1	6575.47	1924.91	261787	95443.1	206973	71373.1	1360.79	630.657	135613	116538	113956	67738.7	9.51295
Dodecenoyl-carnitine	-	-	CAR	0	11950	10282	0	4134.4	5802	0	4860.2	6320.5	0	88260	27381	0	37334	33417	0	72749	77346	0	13523	12762	0	63246	44520	0	22323	39636	9	0	6981.53	4318.09	7468.17	2450.6	9	0	66114.3	26103.2	46048	27272.4	9	0	33030.7	26534.6	32306	17100.9	0
Tetradecenoyl-carnitine	-	-	CAR	0	0	10384	0	0	0	0	0	0	11186	219400	110790	4149.9	115980	87243	11180	91517	85066	0	16177	14494	0	65116	48728	0	20190	20566	9	0	9	0	3467.33	5990.01	8838.63	4060.56	142299	67882.5	94366.3	14264.9	9	0	33827.7	27170.7	27929.3	18266.2	9.93968
Decadienoyl-carnitine	-	-	CAR	2124.4	6490.3	5484.2	3123.3	5515.3	4229.3	3073.2	7304.6	4581.7	6146.5	128000	55789	5617.4	117310	102530	4541.2	56570	61937	1961.6	8010.4	7616.5	2914.2	17361	13089	1955.7	9341.3	11277	2773.63	562.81	6436.73	895.852	4765.07	647.233	5435.03	818.04	100627	38526.8	73418.7	25397.9	2277.17	551.695	11570.9	5058.34	10660.8	2787.8	0.970512
Tetradecadienoyl- carnitine	-	-	CAR	0	13263	8374.9	0	2295.8	4699.4	0	4056	3711.5	7737.5	79989	36272	6861	57332	38524	6304.9	46802	44283	1676.1	15542	12942	3820.5	73973	59290	0	26101	37884	9	0	6538.27	5889.92	5595.27	2457.39	6967.8	722.247	61374.3	16958.8	39693	4131.46	1835.2	1910.72	38538.7	31137.9	36705.3	23196.5	9.59656
Linoleyl-carnitine	-	-	CAR	30346	38690	33880	35102	53430	33514	24182	21513	16391	66330	84634	58729	47395	32434	30240	68668	52640	60183	62775	74888	50047	57619	103910	105120	42007	73328	81264	29876.7	5475.11	37877.7	15974	27928.3	9993.3	60797.7	11665.8	56569.3	26320.9	49717.3	16883.5	54133.7	10813.8	84042	17223.9	78810.3	27618.4	1.025
CE(14:0)	HMDB0006725	-	CE	0	10778	10731	0	19869	15058	0	18989	22675	104760	189400	170690	25341	75011	53239	17890	49209	46127	0	41420	31280	0	14062	17352	0	14256	15333	9	0	16545.3	5014	16154.7	6047.05	49330.3	48147.8	104540	74614.7	90018.7	69953.9	9	0	23246	15739.4	21321.7	8683.05	12.4203
CE(16:0)	HMDB0000885	C11251	CE	44493	657490	615390	30801	1100000	738090	27670	926250	761610	2414500	2862200	1882500	529150	1672000	1671700	594070	2065800	3353000	38278	1986500	2447100	61504	1038200	932380	35386	716920	681220	34321.3	8946.95	894580	222948	705030	78516.2	1179240	1.07026e+06	2200000	606343	2302400	915931	45056	14317.6	1.24721e+06	660092	1.35357e+06	955318	5.10261
CE(18:0)	HMDB0010368	C02530	CE	40633	122810	101230	26563	115570	96815	9242.8	125070	105670	748390	753180	821150	231150	652140	563110	308690	657260	1266300	19708	555870	604860	51465	239190	202850	20054	156890	204830	25479.6	15723.1	121150	4962.78	101238	4427.51	429410	278952	687527	56915.1	883520	355720	30409	18235.9	317317	210652	337513	231531	4.07494
CE(20:0)	HMDB0006740	C02530	CE	3555.7	0	0	2039.9	0	0	0	0	909.44	15167	26298	25452	4215.6	10267	9797.8	2953.3	8725	10651	1980.9	10014	7278.4	0	3391	3050	0	2892.6	1977.9	1868.2	1779.57	9	0	309.147	519.869	7445.3	6716.91	15096.7	9731.23	15300.3	8802	666.3	1138.48	5432.53	3975.48	4102.1	2802.5	1.99468
CE(16:1)	-	-	CE	26140	108720	126190	21798	262470	248330	15731	285550	281270	1353300	1788300	1431300	571660	1185300	1268600	618190	2188400	2333000	19288	583400	501440	39695	222610	282720	22254	174470	192050	21223	5228.27	218913	96125.4	218597	81703.8	847717	438466	1.72067e+06	504959	1.67763e+06	573365	27079	11026	326827	223499	325403	159050	5.31988
CE(18:1)	HMDB0000918	C14641	CE	1762500	1271300	2097600	1239200	3125100	2502500	506590	2611000	2667800	24111000	32792000	29008000	8793600	19763000	15556000	3916700	27002000	24949000	635430	14219000	10170000	1532800	4586400	4248300	559570	3157100	3277100	1169430	630855	2335800	957050	2.42263e+06	293370	1.22738e+07	1.05374e+07	26519000	6.52792e+06	23171000	6.9e+06	909267	541326	7.32083e+06	6.01658e+06	5.89847e+06	3.73099e+06	3.3917
CE(20:1)	HMDB0005193	C02530	CE	31725	1654.2	1935.9	25787	2812.2	2804.9	3680.5	4908.3	5154.9	228130	309380	219560	66459	69246	74584	34272	67740	87808	8717.4	31153	27947	17667	12233	10161	7261.8	5721.8	8336.7	20397.5	14778.7	3124.9	1649.43	3298.57	1665.31	109620	103887	148789	139078	127317	80157.7	11215.4	5634.45	16369.3	13210.5	15481.6	10833.8	2.42605
CE(22:1)	HMDB0010372	-	CE	10802	0	0	8154.8	0	0	2105	0	340.54	20916	34713	20751	9232.8	5777.5	6699.2	5462.4	9803	6008.3	4564.1	2560.6	3047.8	5555.2	1332	0	2772.1	0	449.76	7020.6	4458.06	9	0	119.513	191.415	11870.4	8057.37	16764.5	15673.6	11152.8	8319.43	4297.13	1410.63	1300.53	1276.09	1168.85	1642.07	0.757702
CE(18:2)	HMDB0000610	C15441	CE	3052700	15558000	11525000	2376600	26420000	20419000	603720	26724000	24986000	11109000	68860000	50400000	4937400	24635000	19193000	2202300	33081000	35394000	1787600	60139000	50788000	2794400	34316000	31837000	1550200	25540000	25637000	2.01101e+06	1.26476e+06	2.29007e+07	6.36075e+06	1.89767e+07	6.84543e+06	6082900	4.56251e+06	42192000	2.34781e+07	3.49957e+07	1.56073e+07	2.04407e+06	660560	3.99983e+07	1.79858e+07	3.60873e+07	1.31031e+07	1.59684
CE(20:2)	-	-	CE	372700	31914	62002	352830	44450	41087	73873	69472	55757	804710	789000	505070	341090	311990	261810	148680	284870	195970	74676	292810	249250	344010	112170	91890	98523	86004	115690	266468	167088	48612	19121.8	52948.7	10736.6	431493	337229	461953	283555	320950	162815	172403	149094	163661	112609	152277	84820.3	0.695378
CE(18:3)	HMDB0010369	-	CE	297390	360140	427890	226570	1418300	1052300	66406	714120	597180	1667100	11211000	6693800	804020	3665500	3844900	184560	4389100	4662300	83359	2420100	1341900	243030	1519000	1271200	140630	608990	808760	196789	118337	830853	538652	692457	322924	885227	744599	6.42187e+06	4.16326e+06	5067000	1.46693e+06	155673	80891.4	1516030	905559	1140620	289565	2.1694
CE(20:3)	HMDB0006736	C02530	CE	1716500	424950	447290	1186800	944450	587280	185080	684950	627510	771190	1652600	1270800	1116100	533920	508160	307280	872660	721770	371130	2446900	2376900	877500	772180	642770	177450	356300	394220	1029460	777739	684783	259750	554027	94599.9	731523	405866	1.01973e+06	573657	833577	393422	475360	361477	1.19179e+06	1.10667e+06	1.13796e+06	1.08012e+06	-0.492912
CE(20:4)	HMDB0006726	C02530	CE	618250	2171400	1577200	504870	3818900	3179600	131020	3001100	1759600	339320	4636100	4152400	549860	2085200	1261600	148970	3753000	2373400	137060	9186500	6299200	298310	2911900	3308200	126170	1800600	2378300	418047	254955	2.99713e+06	823757	2.17213e+06	877245	346050	200530	3.49143e+06	1.29541e+06	2595800	1.45818e+06	187180	96395.3	4633000	3.9824e+06	3.99523e+06	2.04875e+06	-0.272683
CE(22:4)	HMDB0006729	C02530	CE	515530	8250.4	8808.4	276880	22215	10674	54894	13104	17748	132530	153210	124650	315550	44466	32675	80405	56667	45881	84365	84019	60728	176980	15256	18221	49841	14825	15345	282435	230368	14523.1	7089.64	12410.1	4715.9	176162	123495	84781	59574.4	67735.3	49729.9	103729	65744.2	38033.3	39825.3	31431.3	25412.4	-0.681017
CE(20:5)	-	-	CE	198420	211920	219710	178030	632140	513630	58708	409980	458580	85826	798280	600410	199760	190300	109620	45100	1009900	1056500	53130	926640	935540	131540	736520	690300	41670	493250	632260	145053	75468.5	418013	210225	397307	156247	110229	80165.7	666160	425474	588843	473546	75446.7	48915	718803	217238	752700	160981	-0.396077
CE(22:5)	HMDB0010374	-	CE	478420	21996	21327	324990	22357	21882	43520	29093	20989	117930	94894	65289	223080	29218	16080	34752	117740	77876	101460	223360	144350	237520	76444	83225	58166	28077	51524	282310	220569	24482	3997.32	21399.3	450.873	125254	94377.4	80617.3	45955.5	53081.7	32656.6	132382	93590	109294	101701	93033	47183.8	-1.17242
CE(22:6)	HMDB0006733	C02530	CE	485690	614540	830260	307810	639520	601270	55995	486740	325160	205290	1136800	1100200	296950	338580	315190	161030	2059400	1460700	148150	3203300	2055500	171930	1090700	1033200	80687	674320	1264800	283165	215905	580267	81953.8	585563	252916	221090	69323.8	1178260	861159	958697	585718	133589	47332.2	1.65611e+06	1.35599e+06	1.45117e+06	536026	-0.357009
Cer(d18:0/16:0)	HMDB0011760	C00195	Cer	21911	1446.9	4171.4	12452	10297	9536.8	11516	2856.7	1257.7	22415	19850	14011	49963	15597	11600	31884	16409	10417	10399	7579.9	7199.9	12380	5872.5	2700.5	12406	13281	8477	15293	5750.43	4866.87	4755.17	4988.63	4199.62	34754	13996.5	17285.3	2257.87	12009.3	1831.63	11728.3	1151.31	8911.13	3879.51	6125.8	3034.35	1.18431
Cer(d18:0/22:0)	HMDB0011765	C00195	Cer	4113.1	1647.9	2234.6	2824.4	5302	6574.8	2593.2	1771.6	2591	5453.3	26504	21270	7595.4	8580.7	4341.6	4254.9	12477	13117	3172.3	14841	10062	4334.2	3510.9	5715.4	6692.3	8776.9	7517.5	3176.9	818.973	2907.17	2074.91	3800.13	2409.53	5767.87	1692.32	15853.9	9426.76	12909.5	8466.11	4732.93	1793.56	9042.93	5669.73	7764.97	2183.84	0.860418
Cer(d18:0/24:0)	HMDB0011768	C00195	Cer	25107	1540.6	4020.7	12929	4316.5	2000.7	25644	4310.2	3814.3	11717	18564	13725	10921	9027.3	5927.8	6470	5298.2	6470.4	11087	17620	13106	28499	11158	10939	18554	6929.6	10640	21226.7	7191	3389.1	1600.85	3278.57	1111.47	9702.67	2827.72	10963.2	6841.49	8707.73	4353.54	19380	8735.34	11902.5	5383.95	11561.7	1345.76	-1.12942
Cer(d18:1/16:0)	HMDB0004949	C00195	Cer	1569200	80171	101170	571540	101720	74233	883660	98705	100780	1068900	784860	605460	2393400	464180	354110	1663400	619430	484010	986090	389600	312540	863130	213900	195480	729570	172590	211510	1.00813e+06	510345	93532	11668.8	92061	15440.7	1.70857e+06	663404	622823	160367	481193	125699	859597	128296	258697	115232	239843	63465.3	0.7611
Cer(d18:1/18:0)	HMDB0004950	C00195	Cer	380540	20414	29911	163890	36271	21884	237090	24445	21389	719430	357180	386410	1835500	190980	171430	1358200	483160	411180	147730	114390	97838	303580	89478	105590	164530	66753	69003	260507	110207	27043.3	8241.64	24394.7	4783.69	1.30438e+06	559978	343773	146551	323007	131852	205280	85543.7	90207	23826.9	90810.3	19279.3	2.32397
Cer(d18:1/20:0)	HMDB0004951	C00195	Cer	108160	9702.9	11695	45208	10262	8258.9	66747	13513	10480	118610	149230	111800	199630	59170	45270	157410	108450	103870	63107	49400	42489	113220	36866	36402	79662	26595	24563	73371.7	31994.6	11159.3	2057.44	10144.6	1742.43	158550	40522	105617	45096.8	86980	36338.9	85329.7	25532.7	37620.3	11421.2	34484.7	9115.51	1.11164
Cer(d18:1/22:0)	HMDB0004952	C00195	Cer	821740	69374	70734	257660	62628	58599	519710	85267	76804	512320	841200	500140	1072800	349260	228210	583540	388680	429220	546360	441480	373760	1099100	380140	368520	609610	213310	190040	533037	282276	72423	11623.4	68712.3	9269.35	722887	305119	526380	273354	385857	141056	751690	302523	344977	118079	310773	104591	0.439535
Cer(d18:1/24:0)	HMDB0004956	C00195	Cer	1410100	123330	160450	518370	165350	149430	1071300	211740	235960	656600	892270	747760	753550	377190	289440	419990	426590	349550	694200	960660	628740	1031400	530030	525810	864790	372980	445370	999923	450130	166807	44223	181947	47100.3	610047	171584	565350	284196	462250	249079	863463	168604	621223	304268	533307	91914.6	-0.712898
Cer(d18:1/16:1)	-	C00195	Cer	6712.8	11425	13713	2026.4	33032	17711	1209.1	14030	14530	21675	100150	68890	4874.3	37933	33853	59442	36437	28845	17851	68650	52781	4995.8	23278	31863	18904	23003	22582	3316.1	2969.88	19495.7	11794.9	15318	2112.28	28663.8	27947.1	58173.3	36360.6	43862.7	21818.5	13916.9	7743.85	38310.3	26275.3	35742	15468.7	3.11167
Cer(d18:1/18:1)	-	C00195	Cer	14612	1703.3	3035.5	6593.1	3125.2	999.25	3094.2	1030.2	1000.7	7144.9	4284.3	3600.6	21541	14189	9988.2	56051	27006	23387	25439	6964.2	8337.1	27045	8901.3	7070.5	33167	5089.9	2717.2	8099.77	5904.87	1952.9	1069.57	1678.48	1175.21	28245.6	25133	15159.8	11391.9	12325.3	10098.1	28550.3	4077.99	6985.13	1905.79	6041.6	2947.85	1.80208
Cer(d18:1/22:1)	-	C00195	Cer	11503	4429.5	3530.1	5174.1	6741.2	2740	4650.5	2108.2	2459.9	16258	25030	16328	22194	14841	10515	92815	19656	15018	19086	32418	20382	16841	9049.5	6445	18748	6658.6	7268.1	7109.2	3814.14	4426.3	2316.5	2910	554.984	43755.7	42590.2	19842.3	5097.06	13953.7	3049.16	18225	1210.44	16042	14232.3	11365	7819.76	2.62171
Cer(d18:1/24:1)	-	C00195	Cer	595270	59235	58071	121980	41220	30602	358890	60513	44704	631940	955080	446650	1466000	374130	358880	886900	499330	403040	218290	237980	193400	533610	175780	160700	276150	102600	103510	358713	236645	53656	10788.8	44459	13736.1	994947	427399	609513	305747	402857	43885.3	342683	167859	172120	67764.2	152537	45497.6	1.47179
Cer(m18:1/20:0)	-	-	Cerm	71018	122680	167310	36698	154270	119380	90931	199810	126440	1093900	112410	131540	639340	88285	83359	637070	42631	57377	47980	385210	370090	247540	253480	192130	76488	264020	219990	66215.7	27433.6	158920	38774.7	137710	25876.3	790103	263098	81108.7	35438.7	90758.7	37631.2	124003	107932	300903	73201.7	260737	95721.8	3.5768
Cer(m18:1/22:0)	-	-	Cerm	11430	26220	21875	8445.8	37176	29013	16277	35968	28304	347750	19762	23640	78030	17725	20661	70644	6964.7	5772	10676	68130	62117	26765	29118	31400	9274.3	61621	57952	12050.9	3952.35	33121.3	6007.17	26397.3	3932.47	165475	157898	14817.2	6876.34	16691	9572.72	15571.8	9718.93	52956.3	20899.6	50489.7	16662.8	3.77939
Cer(m18:1/22:1)	-	-	Cerm	35234	54461	75069	23037	120870	84337	46267	97686	73177	778340	60103	73685	394800	49693	36102	382500	23203	37691	55858	406550	351020	155290	192770	181110	61401	247750	167160	34846	11619.9	91005.7	33704.7	77527.7	5972.45	518547	225072	44333	19025	49159.3	21254.7	90849.7	55875.7	282357	111012	233097	102363	3.89541
CerP(d18:1/12:0)	HMDB0010699	-	CerP	29417	39248	43629	13392	39296	36505	21184	43512	37456	40569	85734	72747	63021	47862	50040	54901	62825	63114	18181	54479	40888	34075	40916	46698	24315	43625	47403	21331	8013.51	40685.3	2448.08	39196.7	3867.85	52830.3	11368.3	65473.7	19074.4	61967	11396.9	25523.7	8015.64	46340	7177.55	44996.3	3575.34	1.30841
CerP(d18:1/14:0)	-	-	CerP	101620	6806.4	7366.2	33853	7973.1	5008.5	48803	8242.8	5433.6	106510	123060	87135	178400	45480	36592	153970	85595	67818	77044	50888	38484	187370	38516	40037	85503	21605	22414	61425.3	35603.1	7674.1	763.454	5936.1	1256.61	146293	36554.6	84711.7	38797.5	63848.3	25504.3	116639	61400.7	37003	14700	33645	9757.28	1.25196
CerP(d18:1/16:0)	HMDB0010700	-	CerP	5609200	511360	594340	1702200	506920	365570	3113800	615510	556310	4789600	6616500	4898800	6201900	2301900	1985200	3836000	2912200	2473300	2724000	3314300	2463600	6483600	2552300	2812000	4414400	1494200	1597000	3.47507e+06	1.9784e+06	544597	61452.9	505407	122586	4942500	1.19034e+06	3.94353e+06	2.33488e+06	3119100	1.56047e+06	4.54067e+06	1.88298e+06	2453600	914055	2.29087e+06	625647	0.5082
CerP(d18:1/18:0)	HMDB0010701	-	CerP	137710	14554	17592	119150	27339	20978	206760	39740	38026	148550	175360	139140	172930	65165	58760	147000	74657	58648	109940	103240	80728	139480	84326	74407	193700	67451	70372	154540	46166.2	27211	12593.5	25532	10951.8	156160	14543.9	105061	61065.7	85516	46439.8	147707	42481.7	85005.7	17904.2	75169	5219.88	0.0150447
CerP(d18:1/16:1)	-	-	CerP	48067	3115.7	3526.9	11970	3983.2	2949.4	20813	3984.7	3264.8	35339	45346	35121	76069	22776	16208	90467	46133	34354	17722	17746	11323	37195	11625	13470	22096	8135.2	7341.5	26950	18814.8	3694.53	501.285	3247.03	289.16	67291.7	28592.9	38085	13263.8	28561	10704.9	25671	10216.9	12502.1	4865.06	10711.5	3109.67	1.32014
CerP(d18:1/18:1)	-	-	CerP	35357	5761.2	4822.8	13454	5883	4228.6	26692	9012.3	5996.2	32457	61211	47242	55890	34169	25510	36596	31791	26670	17918	15993	14914	20667	12564	11275	23814	11343	12592	25167.7	11030.8	6885.5	1842.87	5015.87	899.477	41647.7	12506.6	42390.3	16342.5	33140.7	12225.9	20799.7	2950.24	13300	2410.79	12927	1842.48	0.726664
Cer(t18:0/22:0)	-	-	Cert	3220.9	3109.4	3775.1	5361.8	12299	8485.3	4390.4	5249.6	3556.4	7833	47936	28406	6485.9	17466	12555	3226.2	20022	17966	7664.1	30953	18812	5808	8790.7	9453.8	5565.8	12889	13563	4324.37	1071.98	6886	4808.38	5272.27	2784.72	5848.37	2368.65	28474.7	16902.4	19642.3	8057.36	6345.97	1147.94	17544.2	11791.7	13942.9	4690.65	0.435545
Cer(t18:0/24:0)	-	-	Cert	8501.7	3963.6	3865.1	8768.1	17193	15698	15500	17571	9645.2	13592	65651	42644	7080.9	24591	16421	4732.2	26297	25857	9593.1	40693	30604	14013	17312	17134	17836	25245	23555	10923.3	3965.8	12909.2	7749.42	9736.1	5916.97	8468.37	4589.97	38846.3	23229.2	28307.3	13282.1	13814	4125.05	27750	11890.1	23764.3	6737.44	-0.367249
Coenzyme Q10	HMDB0001072	C00399	COQ	15115	1254.5	1578.5	20133	5397.3	7896.8	43372	2539.3	3802.1	14528	15135	14175	19231	2840.8	4433.1	12333	2227.9	5686.4	22981	25445	15140	25804	7832	12617	16080	9747.5	28045	26206.7	15075.9	3063.7	2120.6	4425.8	3204.99	15364	3524.17	6734.57	7281.44	8098.17	5299.87	21621.7	5002.49	14341.5	9663.49	18600.7	8275.75	-0.77038
DG(14:0/16:0/0:0)	HMDB0007011	C00641	DG	142450	20337	35652	101470	26164	24844	159880	34813	22566	491080	35302	38325	265110	31720	24619	159690	18412	19700	44688	55457	33608	40869	35746	27042	50530	54729	64925	134600	29985.8	27104.7	7283.7	27687.3	6991.01	305293	169310	28478	8899.49	27548	9651.78	45362.3	4865.67	48644	11175.9	41858.3	20244.3	1.18152
DG(12:0/20:0/0:0)	HMDB0093103	C00641	DG	11626	13655	15406	12841	17165	12916	10542	16529	13184	63766	14122	16604	34900	16106	14288	31745	14114	10421	6119.4	17209	16851	9181.6	19653	20376	7435.9	20069	22629	11669.7	1150.12	15783	1870.14	13835.3	1366.82	43470.3	17647.2	14780.7	1147.78	13771	3123.75	7578.97	1536.1	18977	1545.2	19952	2912.24	1.89727
DG(16:0/16:0/0:0)	HMDB0007098	C00641	DG	2455900	2560900	3274600	2232300	3042000	2646600	2338900	3219800	2762800	12730000	3707700	3040200	6648800	2969400	2615900	5859000	2425900	2492500	1631200	3699100	3707300	1837500	3395000	3550000	1355800	3972200	4010900	2.34237e+06	111840	2940900	340886	2.89467e+06	334122	8412600	3.75977e+06	3.03433e+06	643362	2716200	287296	1.60817e+06	241675	3.68877e+06	288739	3.75607e+06	234288	1.84458
DG(14:0/18:0/0:0)	HMDB0007013	C00641	DG	15764	15624	21431	18563	18705	15925	18076	20033	19114	46794	22176	20221	22643	17099	16217	13027	14001	16651	8018.1	25030	21558	6883.8	18977	15782	8261	27970	31838	17467.7	1495.38	18120.7	2261.84	18823.3	2764.48	27488	17397.1	17758.7	4127.23	17696.3	2197.17	7720.97	735.11	23992.3	4585.42	23059.3	8132.61	0.654115
DG(12:0/22:0/0:0)	HMDB0093123	C00641	DG	6788.2	14672	25003	6541.4	18680	24748	8783.2	22501	21108	7760.7	21780	22038	5431.7	24529	18545	5976.2	15874	20233	5960.2	19509	19927	9869.6	23131	21833	6463.9	21825	27794	7370.93	1229.27	18617.7	3914.87	23619.7	2178.9	6389.53	1218.27	20727.7	4422.42	20272	1746.83	7431.23	2126.65	21488.3	1834.32	23184.7	4103.98	-0.206137
DG(14:0/20:0/0:0)	HMDB0007020	C00641	DG	8221.9	18298	23569	3263.5	19087	16635	6902.5	16498	15187	4916.3	18650	15824	9502.9	17757	17913	5308.7	14318	17293	6476.4	21212	17442	6861.9	18435	19461	7360	24771	19601	6129.3	2568.04	17961	1326.99	18463.7	4480.23	6575.97	2542.38	16908.3	2287.3	17010	1072.87	6899.43	442.994	21472.7	3176.03	18834.7	1208.11	0.101481
DG(16:0/18:0/0:0)	HMDB0007100	C00641	DG	1331800	3766900	5118600	1677800	4263600	4169100	1750400	4802200	3358500	1707900	4158400	3840000	1516500	4627000	3533000	1294600	3635100	3737800	1454800	4128200	3746400	1728900	4675500	4450900	1462900	4829000	5477100	1.58667e+06	223686	4.27757e+06	517791	4215400	880963	1.50633e+06	206837	4.14017e+06	496201	3703600	156331	1.54887e+06	155966	4.54423e+06	368379	4.55813e+06	870319	-0.074958
DG(16:0/20:0/0:0)	HMDB0007107	C00641	DG	14119	33532	38453	18889	46105	27586	18002	36763	30884	12683	30282	47725	16749	24167	28990	14098	24618	21386	20967	33603	28995	19115	29860	35660	18802	41497	37075	17003.3	2536.97	38800	6529.33	32307.7	5571.63	14510	2064.07	26355.7	3407.77	32700.3	13555.8	19628	1170.12	34986.7	5940.61	33910	4314.91	-0.22877
DG(14:0/22:0/0:0)	HMDB0007028	C00641	DG	8812.9	15363	27424	11157	18518	17752	9430.7	18680	13147	7668.2	17382	23265	8776.2	14964	13872	5438	15282	14817	9042.3	16950	22219	9759	15172	19167	10201	17371	20783	9800.2	1214.95	17520.3	1870.06	19441	7286.82	7294.13	1700.25	15876	1313.89	17318	5171.88	9667.43	584.752	16497.7	1167.2	20723	1526.88	-0.426075
DG(18:0/18:0/0:0)	HMDB0007158	C00641	DG	1937600	4454000	7017200	2839200	4311900	3994600	2603500	4770700	5047400	2367600	5202000	4585300	2039000	5758500	6019600	1683900	4244000	5081200	2286900	4254900	6428800	2439400	5014700	5645800	2337600	4257300	5605400	2460100	467593	4512200	234872	5.35307e+06	1.53431e+06	2.03017e+06	341936	5.06817e+06	766069	5228700	728438	2.35463e+06	77663.8	4.50897e+06	437980	5.89333e+06	464167	-0.277119
DG(14:0/18:1/0:0)	HMDB0007014	C00641	DG	76160	17886	23158	58924	18030	9558.1	117430	26930	22502	626760	47766	40229	343380	24012	21873	184350	11136	10221	46922	106860	62800	42317	40090	32834	47398	102440	99365	84171.3	30064.5	20948.7	5180.49	18406	7669.55	384830	224099	27638	18582.3	24107.7	15128.3	45545.7	2806.22	83130	37339.2	64999.7	33320	2.19282
DG(16:0/16:1/0:0)	HMDB0007099	C00641	DG	167120	24216	30396	96744	20786	12713	254510	32842	28330	879080	42495	40591	546140	14559	13625	549890	23011	16206	114550	138930	109430	98412	91407	71293	75187	98231	81555	172791	79035.8	25948	6211.82	23813	9668.23	658370	191150	26688.3	14326.4	23474	14879.8	96049.7	19787.5	109523	25695	87426	19734.7	1.92987
DG(16:0/18:1/0:0)	HMDB0007101	C00641	DG	1259700	323580	377380	1068900	434160	276420	1646200	378480	341970	24140000	629040	585490	10470000	399950	309000	8308900	242280	301010	1318300	2951000	2002100	1536300	1897600	1693200	958520	2087000	1889300	1.32493e+06	294126	378740	55290.5	331923	51224.3	14306300	8.58451e+06	423757	194476	398500	161987	1271040	291775	2.31187e+06	561548	1.86153e+06	156311	3.43266
DG(16:0/20:1/0:0)	HMDB0007108	C00641	DG	11362	3078.5	2692.4	10776	5180.4	4842.4	13372	6456.3	2674	67406	5284.3	4290.3	35169	4170.4	4829	17743	615.41	1072	19361	21408	11592	18092	13116	9482.2	12609	15316	15769	11836.7	1361.54	4905.07	1705.65	3402.93	1246.65	40106	25196.9	3356.7	2438.49	3397.1	2031.53	16687.3	3588.48	16613.3	4295.54	12281.1	3199.54	1.76056
DG(18:0/18:1/0:0)	HMDB0007159	C00641	DG	278660	79950	116490	231230	146270	97998	341170	133460	137830	1100600	97149	99833	680710	68592	46211	512270	22034	30059	272650	363250	275400	254810	180220	177110	224540	310600	359920	283687	55142.1	119893	35179.9	117439	19933	764527	302988	62591.7	37915.3	58701	36525.4	250667	24321.2	284690	94225.7	270810	91491.4	1.43027
DG(14:0/18:2/0:0)	HMDB0007016	C00641	DG	166100	25110	38323	116000	21753	15036	233050	27112	25669	519460	42107	31085	281820	24288	17526	149700	9229.4	8977.2	92620	166480	115920	156610	111540	103770	193180	274440	271380	171717	58726.8	24658.3	2707.9	26342.7	11658.1	316993	187373	25208.1	16458.1	19196.1	11148.1	147470	50899.2	184153	82875.6	163690	93459.9	0.884422
DG(16:1/18:1/0:0)	HMDB0007130	C00641	DG	75137	34625	45638	70587	59025	25866	171740	56255	37643	1322800	63965	65320	662040	31060	34530	601630	38201	29540	146020	433610	286910	115230	171360	162620	91324	169030	205770	105821	57132.6	49968.3	13359.7	36382.3	9946.1	862157	400071	44408.7	17308.6	43130	19378.4	117525	27420.1	258000	152087	218433	63105.2	3.02632
DG(16:0/18:2/0:0)	HMDB0007103	C00641	DG	3864500	440200	593530	3548600	530180	331470	4637700	437580	357120	16797000	419310	458790	7355400	268280	213190	6407200	240880	264040	4047900	5642100	3887500	6976400	5988400	5514600	4074600	5758600	5125000	4.01693e+06	560323	469320	52722.6	427373	144466	1.01865e+07	5.74443e+06	309490	96088.6	312007	129636	5.03297e+06	1.68312e+06	5.79637e+06	176212	4.84237e+06	849573	1.3425
DG(18:1/18:1/0:0)	HMDB0007188	C00641	DG	565930	394300	536450	588750	1001700	680820	913580	534390	575530	18614000	1024200	995230	9981800	601980	482150	6291000	396530	442610	1241500	6832300	4880400	1276200	3319600	2950700	848830	3607900	3550200	689420	194463	643463	318051	597600	74672.5	1.16289e+07	6.32447e+06	674237	320013	639997	308276	1.12218e+06	237360	4586600	1.95017e+06	3.79377e+06	987638	4.07619
DG(18:0/18:2/0:0)	HMDB0007161	C00641	DG	1036000	102930	163700	957280	130490	81928	1013500	130900	99331	1854200	64060	68763	1068300	40009	28879	939680	23501	30029	1032100	536220	348050	1392500	447120	472980	1047600	723420	741900	1002260	40545.8	121440	16031.4	114986	43075.3	1.28739e+06	495064	42523.3	20396.1	42557	22702.3	1157400	203750	568920	141023	520977	201264	0.361196
DG(16:0/20:2/0:0)	HMDB0007109	C00641	DG	42753	4353.3	5362.4	36256	4175.1	3168.7	53508	0	5276.7	42077	0	0	26957	0	0	16142	0	0	50973	43419	33094	55821	30110	33094	52336	39246	37468	44172.3	8713.14	2845.8	2458.36	4602.6	1242.53	28392	13026.9	9	0	9	0	53043.3	2500.2	37591.7	6806.98	34552	2525.33	-0.637659
DG(18:1/20:1/0:0)	HMDB0007195	C00641	DG	12625	6757.7	7582.2	8995.3	14473	13635	17159	9164.2	9870.2	86459	11351	6609.6	36269	6626.7	5435.6	23901	1573.9	2488.7	22618	60816	35152	16723	21734	18957	14371	44845	37404	12926.4	4090.19	10131.6	3947.58	10362.5	3056.28	48876.3	33129.8	6517.2	4889.47	4844.63	2123.06	17904	4248.45	42465	19649.4	30504.3	10063.5	1.91881
DG(18:1/20:0/0:0)	HMDB0007194	C00641	DG	9468.6	5133.2	5110.5	10562	15434	10673	18193	10515	8593.3	80197	12780	11579	40776	6340.6	6669.2	25879	2793.9	3259	23882	63025	35240	20676	22716	25174	16225	39999	36799	12741.2	4752.94	10360.7	5152.13	8125.6	2810.59	48950.7	28066.5	7304.83	5062.4	7169.07	4182.46	20261	3845.33	41913.3	20222.6	32404.3	6309.98	1.94183
DG(20:0/18:2/0:0)	HMDB0007364	C00641	DG	8102.6	1987.6	3749.3	7776.9	4425.7	4559.4	8539.8	3742.4	1972.1	6045	982.44	1194.8	2361	497.86	95.323	2389.7	865.44	591.86	19480	22853	14047	11341	9209.4	9795.8	12889	34732	30032	8139.77	382.806	3385.23	1257.68	3426.93	1323.43	3598.57	2118.72	781.913	252.858	627.328	550.596	14570	4322.05	22264.8	12771.5	17958.3	10670	-1.17757
DG(22:0/18:2/0:0)	HMDB0007596	C00641	DG	1286300	5967.5	11449	114810	3374.3	1260.9	1553000	12435	6828.9	229080	414.96	251.57	495620	248.42	248.38	588290	87.412	333.44	615110	4762.2	3093.9	1436300	2333.6	10516	868120	30082	18824	984703	765061	7258.93	4666.36	6512.93	5101.39	437663	186486	250.264	163.782	277.797	48.2149	973177	420554	12392.6	15367.5	10811.3	7869.21	-1.16987
DG(16:1/18:2/0:0)	HMDB0007132	C00641	DG	175010	66595	81042	128380	63760	47662	254530	68028	49232	922990	80112	51294	524780	32561	24004	448590	36707	42105	368620	640900	532220	425940	560190	569350	347250	655140	720470	185973	63785.6	66127.7	2172.04	59312	18835.1	632120	254765	49793.3	26338.4	39134.3	13885.4	380603	40690.7	618743	51206.1	607347	99711.2	1.7651
DG(16:0/18:3/0:0)	HMDB0007104	C00641	DG	177420	26329	33243	139200	38903	27858	144150	35611	21875	979520	29656	19169	367380	13616	16881	225950	14986	17089	110940	116560	105270	192510	231730	163130	161490	297450	279790	153590	20785.3	33614.3	6520.46	27658.7	5686.62	524283	400538	19419.3	8891.64	17713	1265.21	154980	41172.8	215247	91564.6	182730	88895.6	1.77126
DG(14:0/22:3/0:0)	-	C00641	DG	1184.4	237.62	819.55	1531.3	2617.9	1755.1	1422.6	711.81	946.94	17408	591.28	2259.4	8654	236.32	472.32	3423.8	722.22	945.52	4173.5	25260	20221	4289.2	24438	14691	2830.7	25382	20814	1379.43	177.433	1189.11	1259.88	1173.86	507.38	9828.6	7065.71	516.607	251.41	1225.75	925.91	3764.47	810.732	25026.7	513.437	18575.3	3376.97	2.83291
DG(16:1/20:2/0:0)	HMDB0007138	C00641	DG	3303.9	2679.2	1942.1	2362.6	2559.2	2322.5	5858.4	2071.2	1570.9	30577	1698.9	1950.4	13396	757.51	971.35	7290.9	736.24	1031	7046.8	44626	36518	10873	35079	27368	8592.7	39859	34096	3841.63	1808.87	2436.53	322.027	1945.17	375.809	17088	12074.1	1064.22	549.755	1317.58	548.846	8837.5	1924.81	39854.7	4773.5	32660.7	4740.86	2.15319
DG(14:1/22:2/0:0)	HMDB0007059	C00641	DG	4531.7	1702.5	2880.4	3250.7	3470.6	717.2	2972.3	2047.5	2515.4	28909	2018.6	2639.2	11518	2281.5	1312.4	12894	2278	950.87	9681.8	53301	33383	16122	40686	35435	9221.3	39166	34309	3584.9	831.685	2406.87	937.231	2037.67	1158.03	17773.7	9667.99	2192.7	150.785	1634.16	888.966	11675	3858.06	44384.3	7759.37	34375.7	1027.62	2.30974
DG(18:1/18:2/0:0)	HMDB0007190	C00641	DG	1035300	633260	920960	997460	1358500	707440	1723900	782310	594940	10008000	772250	782440	4782200	403190	348000	2852500	388690	456970	2414800	16095000	10585000	4032900	12078000	10607000	2444600	11775000	12438000	1252220	408925	924690	383011	741113	165598	5880900	3.70211e+06	521377	217384	529137	226032	2964100	925728	13316000	2.41145e+06	11210000	1.06354e+06	2.23155
DG(16:0/20:3/0:0)	HMDB0007110	C00641	DG	212520	5772.7	11360	181570	11588	9735.2	176770	10352	0	92924	0	0	89358	0	0	93383	0	0	140920	80609	58287	147910	82534	87935	87375	39063	49903	190287	19403.6	9237.57	3063.64	7034.73	6138.46	91888.3	2203.32	9	0	9	0	125402	33117	67402	24561.2	65375	19982.2	-1.05022
DG(18:1/20:2/0:0)	HMDB0007196	C00641	DG	13453	3746	6878	7936.9	6966.8	4633.9	14525	9888.5	6414.9	34694	3804	0	15803	2195	0	7010.4	0	0	23002	93340	60983	24514	37352	42014	21779	54949	54701	11971.6	3535.05	6867.1	3072.46	5975.6	1184.79	19169.1	14145.4	2002.67	1904.8	9	0	23098.3	1370.04	61880.3	28630.3	52566	9663.04	0.679165
DG(18:2/20:1/0:0)	HMDB0007253	C00641	DG	12324	4884.5	9054.9	9817.3	12808	7739.4	13236	8097.8	7174.5	40549	5362.1	5827.2	15677	2659.2	2495.9	9364.1	1351.6	1638.8	19060	76948	45640	25653	40756	41988	27350	77237	66053	11792.4	1770.25	8596.77	3985.25	7989.6	964.845	21863.4	16487.2	3124.3	2045.3	3320.63	2212.65	24021	4379.34	64980.3	20979.4	51227	12968.9	0.890654
DG(16:1/18:3/0:0)	HMDB0007133	C00641	DG	81813	390050	439090	56674	352680	285830	85150	316800	306800	109760	360930	303640	78811	429770	413070	61549	341370	417890	62166	203960	220030	72699	302190	284860	63036	259650	360070	74545.7	15567	353177	36627.5	343907	83095.3	83373.3	24427.2	377357	46432.9	378200	64615.8	65967	5846.29	255267	49261.5	288320	70084.1	0.161462
DG(14:1/20:3/0:0)	HMDB0007052	C00641	DG	0	26672	31503	0	25511	27348	0	29319	27296	0	17573	27684	0	26951	23842	0	17708	14865	0	17722	8435.8	0	26087	18253	0	25367	9632.9	9	0	27167.3	1951.73	28715.7	2414.04	9	0	20744	5375.84	22130.3	6578.68	9	0	23058.7	4635.69	12107.2	5355.94	0
DG(14:1/22:3/0:0)	-	C00641	DG	4810.7	1490.6	2419.2	3836.7	4958.3	3515.8	6096.2	2019.2	2204.9	6669.1	1658.6	1842.7	4964.2	560.39	724.13	3527.6	1493	1682.8	7568.1	45228	36866	14750	66125	62801	10419	69671	64627	4914.53	1133.32	2822.7	1868.27	2713.3	703.197	5053.63	1572.66	1237.33	592.066	1416.54	604.954	10912.4	3616.28	60341.3	13208.1	54764.7	15527.6	0.0402666
DG(18:2/18:2/0:0)	HMDB0007248	C00641	DG	1716900	1010700	1604400	1820900	1812500	1242200	1953700	1076900	1006600	2919700	513100	488940	1757300	290740	254240	1344000	479020	600610	3126600	16035000	10752000	6122100	24770000	22569000	4417000	25534000	25631000	1830500	118692	1.30003e+06	445042	1284400	301126	2007000	816988	427620	119760	447930	176789	4.55523e+06	1.50253e+06	22113000	5.27755e+06	1.96507e+07	7.85708e+06	0.132803
DG(18:1/18:3/0:0)	HMDB0007191	C00641	DG	33591	30831	48372	43172	51543	39015	58250	29413	29417	46569	15212	12315	25126	5320.8	5246.7	34159	12528	15649	77261	583540	372280	138480	688190	657150	103950	626710	757370	45004.3	12431.2	37262.3	12387.7	38934.7	9477.76	35284.7	10765.7	11020.3	5115.07	11070.2	5311.69	106564	30693.1	632813	52591.3	595600	199787	-0.351023
DG(16:0/20:4/0:0)	HMDB0007112	C00641	DG	581150	94366	102970	452190	80435	57840	433240	68082	54262	193420	25520	20488	210960	12408	12463	248100	31507	30909	307900	218080	187400	323140	345250	332800	219380	217920	198530	488860	80485.1	80961	13149.9	71690.7	27147.7	217493	27919.3	23145	9768.49	21286.7	9248.9	283473	56027.1	260417	73467.9	239577	80925.3	-1.16845
DG(18:2/20:2/0:0)	HMDB0007254	C00641	DG	18621	9506.7	11382	18782	9000.1	6698.8	24102	5015.6	9514.6	22507	0	0	12928	0	0	6874.8	0	0	27672	152590	97766	55837	126760	93920	47831	153680	146880	20501.7	3119.02	7840.8	2459.77	9198.47	2357.55	14103.3	7882.09	9	0	9	0	43780	14512.9	144343	15237.4	112855	29528.9	-0.539712
DG(18:1/20:3/0:0)	HMDB0007197	C00641	DG	33645	7241.1	7567	34503	13537	12883	31838	4803.1	6883.6	30985	4937.8	5298.6	39382	3468.4	3971.5	20799	2730.5	1658.4	61540	109710	63780	48195	89534	78226	25788	40598	49972	33328.7	1360.37	8527.07	4506.72	9111.2	3284.3	30388.7	9305.84	3712.23	1123.67	3642.83	1842.22	45174.3	18066.4	79947.3	35539.3	63992.7	14128.2	-0.13323
DG(18:2/18:3/0:0)	HMDB0007249	C00641	DG	125330	127960	169240	116090	231140	142490	149320	115900	100740	397940	45141	39414	122480	30788	30310	80567	50939	61977	249880	1096500	726120	578930	1645900	1672800	430650	2142700	2001100	130247	17151.9	158333	63340.1	137490	34522.6	200329	172414	42289.3	10373.8	43900.3	16303.2	419820	164792	1.62837e+06	523320	1.46667e+06	662012	0.621125
DG(14:0/22:5/0:0)	HMDB0007032	C00641	DG	5511.6	1243.6	2103	838.23	1935.6	1648	6572.9	5037	3156.8	4974.4	2906.8	1072.2	3280.8	842.39	826.85	4412.8	2718.4	207.9	2589.8	8531.6	8158.7	7980.2	30712	29949	5023.2	15780	13746	4307.58	3051.04	2738.73	2020.21	2302.6	773.951	4222.67	862.661	2155.86	1141.4	702.317	445.404	5197.73	2699.44	18341.2	11309.8	17284.6	11317.9	-0.0287221
DG(18:2/20:3/0:0)	HMDB0007255	C00641	DG	63934	19871	24083	63219	28504	14396	59378	17303	15831	23439	5532.3	3659.3	27479	3049.8	2968.4	17933	2269.2	3840.9	73996	203420	159800	107100	329870	296990	55294	203290	201060	62177	2450.23	21892.7	5867.79	18103.3	5228.01	22950.3	4791.72	3617.1	1703.92	3489.53	460.358	78796.7	26234.5	245527	73043.5	219283	70387.1	-1.43787
DG(18:1/20:4/0:0)	HMDB0007199	C00641	DG	107000	97191	124500	101770	178730	114020	128540	124930	90283	75233	34455	35747	110780	25225	25586	83186	47374	31617	151540	506310	359690	138820	555410	526340	122440	423660	307900	112437	14188.9	133617	41457.8	109601	17531.3	89733	18656	35684.7	11125.6	30983.3	5110.05	137600	14588.3	495127	66583.1	397977	114142	-0.325402
DG(18:2/20:4/0:0)	HMDB0007257	C00641	DG	47881	35056	35537	35544	42016	26918	37686	18246	14863	7899.1	8170.9	3625.2	21790	2758.1	2379.1	12721	13859	8871	35616	142240	91103	43256	238790	240090	33637	162750	171340	40370.3	6592.01	31772.7	12220.4	25772.7	10384.5	14136.7	7052.83	8262.67	5551.02	4958.43	3445.19	37503	5079.55	181260	50866.9	167511	74567.3	-1.51385
DG(18:1/20:5/0:0)	HMDB0007201	C00641	DG	4543.2	22513	37560	7162.1	87896	68351	13785	61139	52108	7609.4	23923	13815	5277.7	5173.4	4260.9	9295.3	39625	26475	31157	195060	216850	28411	428740	508210	26324	300640	290500	8496.77	4763.27	57182.7	32870.6	52673	15403.3	7394.13	2017.43	22907.1	17248.3	14850.3	11143.2	28630.7	2423.98	308147	117021	338520	151500	-0.200533
DG(16:0/22:6/0:0)	HMDB0007121	C00641	DG	682300	25967	33963	450460	27885	17621	477920	25481	16878	678870	25304	29447	581330	14462	10736	786960	18163	27334	614320	114970	93334	780890	516100	431920	444680	173850	166320	536893	126672	26444.3	1271.1	22820.7	9656.69	682387	102860	19309.7	5511.2	22505.7	10247.4	613297	168107	268307	216605	230525	178190	0.345954
DG(18:2/22:4/0:0)	HMDB0007263	C00641	DG	6427.5	6371	11187	4992.7	5225.1	3103.5	5934.5	2459.9	1772.8	2895	174.8	534.2	3696.2	182.55	174.8	899.31	177.38	1231.6	8883.7	51958	33312	7038.4	42920	32437	7960.2	46101	38312	5784.9	729.005	4685.33	2010.64	5354.43	5094.78	2496.84	1440.33	178.243	3.94647	646.867	537.333	7960.77	922.65	46993	4584.55	34687	3169.68	-1.21219
DG(18:1/22:5/0:0)	HMDB0007206	C00641	DG	6846.9	3335.1	4596.2	4142.5	4804.7	3450.9	3981	4166.6	2297.1	11025	5139.3	3225.6	6797.1	1976.9	1307.9	10538	2125.8	3621.3	26540	122030	74275	19991	63634	69521	8925.9	56017	45851	4990.13	1610.03	4102.13	736.918	3448.07	1149.55	9453.37	2313.25	3080.67	1784.38	2718.27	1237.33	18485.6	8903.02	80560.3	36115.2	63215.7	15224.9	0.92175
LPC(12:0/0:0)	-	C04230	LPC	287.74	1080.8	1578.9	96.048	5985.5	2719.5	1836	3988.8	1520.1	188.81	16147	4437.4	893.05	2625.7	3942.3	897.05	2587.5	3590.8	187.78	2618.5	4212	806.15	1913.3	578.4	749.81	2136.5	1764.8	739.929	954.052	3685.03	2466.42	1939.5	676.139	659.637	407.753	7120.07	7817.58	3990.17	425.325	581.247	341.915	2222.77	360.428	2185.07	1852.9	-0.165716
LPC(14:0/0:0)	HMDB0010379	C04230	LPC	153960	155090	166620	198400	466570	340770	250000	347920	248590	104890	375410	232610	138810	301070	279540	116820	122690	96626	85042	288300	197770	39738	138490	104620	183780	298280	224070	200787	48064.5	323193	157205	251993	87124.9	120173	17206.8	266390	129880	202925	95001.4	102853	73654.3	241690	89513	175487	62765.3	-0.740547
LPC(20:0/0:0)	HMDB0010390	C04230	LPC	3473.9	55746	57402	5220	153850	90634	3597.5	99889	71717	9714.2	161280	76281	4972.2	68558	40375	11940	31927	23533	8539	425870	279760	5362.4	224920	186210	10148	291610	224020	4097.13	974.393	103162	49133.8	73251	16669	8875.47	3558.82	87255	66672.6	46729.7	26942.1	8016.47	2435.22	314133	102351	229997	47060.5	1.11521
LPC(22:0/0:0)	HMDB0010398	C04230	LPC	1943.7	12659	11675	2489.9	36952	18788	2141.1	23244	17589	2398.4	20865	12251	963.19	10901	7962	1753	5856.6	5807.5	2340.5	84254	42985	2114.9	37872	31077	2666.3	38033	31775	2191.57	276.575	24285	12179.9	16017.3	3808.06	1704.86	718.815	12540.9	7637.4	8673.5	3280.14	2373.9	277.213	53386.3	26732.3	35279	6682.71	-0.362306
LPC(24:0/0:0)	HMDB0010405	C04230	LPC	3219.1	19995	17418	6796.7	47815	37208	5698.1	54600	25028	3680.7	23212	16455	560.18	10815	11004	3965.9	12319	4791.1	4235.6	89200	44764	3011.8	29666	34260	6738.5	29804	34599	5237.97	1832.65	40803.3	18337.1	26551.3	9982.56	2735.59	1889.35	15448.7	6765.17	10750	5836.1	4661.97	1899.58	49556.7	34332.2	37874.3	5969.03	-0.937153
LPC(14:1/0:0)	HMDB0010380	C04230	LPC	0	4381	5362.7	0	3318.6	1087.7	0	3596.9	4615	0	12801	8724.2	0	5448.5	4278	0	6675.4	5253.1	0	16310	6411.6	301.15	2566.6	6897.6	0	5846.6	5046	9	0	3765.5	550.902	3688.47	2283.15	9	0	8308.3	3938.86	6085.1	2336.95	106.383	168.673	8241.07	7177.77	6118.4	959.99	0
LPC(16:1/0:0)	HMDB0010383	C04230	LPC	449410	724810	799520	640640	2870800	2039700	764810	1617800	1312600	314930	1383200	888440	380000	1329000	1140400	863480	874450	751620	677100	3496200	2339700	306640	1100800	839130	516500	1614300	1309600	618287	158884	1.7378e+06	1.07802e+06	1383940	623160	519470	299693	1195550	279398	926820	197211	500080	185775	2.07043e+06	1.26116e+06	1.49614e+06	767481	-0.251235
LPC(18:1/0:0)	HMDB0002815	C04230	LPC	572360	5741400	4267400	751950	22425000	15829000	1026500	12591000	8768200	867340	23071000	15195000	830850	18391000	14125000	1779000	8463500	5861200	1868000	37464000	25629000	1455800	11416000	9406100	1720800	18144000	14653000	783603	228719	13585800	8.38617e+06	9.62153e+06	5.82785e+06	1.15906e+06	537191	1.66418e+07	7.45919e+06	1.17271e+07	5.10808e+06	1.68153e+06	208887	2.23413e+07	1.35218e+07	16562700	8.27834e+06	0.564764
LPC(20:1/0:0)	HMDB0010391	C04230	LPC	25830	107860	111420	32464	409920	250030	55175	268390	197280	60851	603740	357770	45910	475300	362360	67812	173640	106300	68587	1088800	698440	62377	301800	249790	68121	549750	388950	37823	15389	262057	151130	186243	69961	58191	11190.7	417560	220787	275477	146529	66361.7	3458.68	646783	402373	445727	229651	0.621532
LPC(22:1/0:0)	HMDB0010399	C04230	LPC	0	3921.3	3844.8	0	11704	6472.6	0	6358.2	5150.7	3804.4	30975	13392	1801.6	19531	11099	3050.1	10061	6474.9	0	22449	13797	0	10886	8936.4	0	10604	11295	9	0	7327.83	3980.92	5156.03	1313.91	2885.37	1011.51	20189	10472.5	10322	3523.41	9	0	14646.3	6758.78	11342.8	2430.65	8.32461
LPC(18:2/0:0)	HMDB0010386	C04230	LPC	215430	70730	71777	374910	259660	186740	317610	129080	87800	189200	199410	153330	262290	203130	161190	278100	97274	90614	479690	361040	305540	468130	117690	117400	517470	269290	271810	302650	80785.6	153157	96738.8	115439	62266	243197	47425.9	166605	60070.9	135045	38678.3	488430	25805	249340	122896	231583	100314	-0.315527
LPC(20:2/0:0)	HMDB0010392	C04230	LPC	59230	325180	308840	67681	819580	531430	114630	646300	482540	36424	373030	230910	31109	356170	268740	69742	142520	89116	107800	1391800	939480	101870	456330	338610	149020	993600	758680	80513.7	29846.2	597020	250857	440937	116982	45758.3	20939.8	290573	128495	196255	94693.7	119563	25682	947243	469455	678923	308273	-0.815199
LPC(18:3/0:0)	HMDB0010387	C04230	LPC	456760	393790	425920	538640	1235600	900440	493200	708170	521170	260680	1298300	915950	249000	1064200	817100	283730	422590	326040	271750	896560	640860	326140	471710	376470	372630	899340	762190	496200	41022.4	779187	425375	615843	251027	264470	17672.5	928363	453383	686363	315939	323507	50491.5	755870	246094	593173	197232	-0.907818
LPC(22:4/0:0)	HMDB0010401	C04230	LPC	117890	49038	65292	110020	85521	71573	123060	58873	62282	49480	91610	79326	48170	35936	44008	60045	42530	44958	134870	373280	348190	63541	48871	51720	79166	73380	125530	116990	6566.42	64477.3	18876.1	66382.3	4740.49	52565	6510.9	56692	30419.1	56097.3	20122.2	92525.7	37494.2	165177	180639	175147	154337	-1.15421
LPC(20:5/0:0)	HMDB0010397	C04230	LPC	284160	328990	351690	410280	885450	560650	443220	458890	366800	117000	317570	247810	114270	340770	277900	419250	579330	518600	229840	581930	447660	515350	616480	526180	311340	690460	605120	379220	83955.7	557777	291111	426380	116526	216840	175298	412557	144895	348103	148419	352177	147070	629623	55445.9	526320	78730.1	-0.806404
LPC(22:6/0:0)	HMDB0010404	C04230	LPC	2186800	1697000	1717500	2402900	2907800	2018600	1962000	1363500	1031000	1114700	2470300	1751800	2164800	3005000	2350200	3861600	3633500	2867700	3250100	6580800	5269300	4139300	3319800	2780000	3538100	4830100	4247700	2183900	220464	1.98943e+06	812621	1.58903e+06	506178	2.38037e+06	1.38608e+06	3.03627e+06	582230	2.32323e+06	558439	3642500	453700	4.91023e+06	1.63198e+06	4099000	1.25129e+06	0.124277
LPC(O-16:0/0:0)	-	-	LPC-O	211250	378140	381690	192320	843310	602990	285100	640660	459020	120240	500010	316480	127680	293940	233510	114770	142910	112500	161400	1184200	792630	180330	710270	546800	215920	808610	658040	229557	49024.3	620703	233226	481233	112310	120897	6480	312287	179256	220830	102579	185883	27681	901027	250116	665823	123100	-0.925076
LPC(O-18:0/0:0)	-	-	LPC-O	624160	732470	756600	500150	1625200	1028300	714550	1130400	818370	256600	840760	562650	233320	411140	344270	270170	258230	209330	644580	4935800	3483500	617920	1685900	1467000	508220	1577400	1371600	612953	107638	1162690	447240	867757	142424	253363	18637	503377	302020	372083	178295	590240	72271.4	2.73303e+06	1.90842e+06	2.10737e+06	1.19272e+06	-1.27457
LPC(O-20:0/0:0)	-	-	LPC-O	45611	115580	113500	41216	258120	139300	68752	180900	131460	43205	230700	155750	28098	92390	67541	31653	39914	30858	65480	749410	508200	89312	299690	254980	83026	387320	309030	51859.7	14793.3	184867	71352.7	128087	13226.7	34318.7	7898.4	121001	98558.5	84716.3	64193	79272.7	12351.4	478807	238410	357403	133361	-0.595619
LPC(O-22:0/0:0)	-	-	LPC-O	0	5847.5	6476.9	0	17036	9868.1	0	11016	7245.9	0	11968	7421.9	0	4267.3	4007.2	0	2392.9	2610.3	0	21732	16801	0	11571	9862.5	0	19078	14324	9	0	11299.8	5599.65	7863.63	1777.99	9	0	6209.4	5074.39	4679.8	2475.31	9	0	17460.3	5270.12	13662.5	3516.23	0
LPC(O-18:1/0:0)	-	-	LPC-O	6816.5	59739	60970	19996	253590	145890	31647	162360	122190	14257	124680	75600	8856.6	86575	89317	18118	51158	37269	35431	404840	274450	24540	114870	101320	36039	159010	132140	19486.5	12423.1	158563	96981.3	109683	43819.7	13743.9	4651.97	87471	36769.2	67395.3	26976.6	32003.3	6470.58	226240	156239	169303	92354.4	-0.503687
LPC(O-20:2/0:0)	-	-	LPC-O	0	7943.6	9462	0	23049	17036	0	12530	11611	0	13126	10900	0	12363	8819.7	0	4514.8	4319.8	0	31085	20645	0	11096	9626.5	0	27382	22003	9	0	14507.5	7744.43	12703	3903.3	9	0	10001.3	4766.71	8013.17	3363.43	9	0	23187.7	10634.1	17424.8	6787.6	0
LPE(0:0/16:0)	HMDB0011473	C04438	LPE	1132900	469180	536520	1296600	928910	593670	1572100	551480	435540	1273800	532650	353780	1352700	342300	270260	1766000	411430	270780	784870	1418200	985230	683860	363140	320290	777990	515220	439640	1.33387e+06	221959	649857	245146	521910	80071	1.46417e+06	264355	428793	96355.6	298273	48070.9	748907	56437	765520	570329	581720	354509	0.134465
LPE(0:0/18:0)	HMDB0011129	C04438	LPE	3124800	740610	820520	4231600	1667600	991030	4014700	949340	737970	3581700	1149100	767140	3453500	645480	505570	3946500	683760	391140	3191600	4158500	2891600	2815700	1068600	849310	2810300	1237700	1078800	3.79037e+06	586511	1.11918e+06	486274	849840	129053	3.66057e+06	255787	826113	280369	554617	192739	2939200	218601	2.15493e+06	1.7372e+06	1606570	1.11877e+06	-0.0502704
LPE(0:0/20:0)	HMDB0011481	C04438	LPE	6041.3	6390.6	7515.8	7697.1	19690	11738	7856.5	11415	8884.8	6436.6	12115	9070	5166.8	5640.9	4879.8	6012.2	4770.7	2300.6	8201.1	39166	27891	7179.2	9406.8	10301	7952	21955	19261	7198.3	1005.16	12498.5	6715.58	9379.53	2154.14	5871.87	646.427	7508.87	4012.69	5416.8	3416.5	7777.43	532.846	23509.3	14940.4	19151	8795.52	-0.293837
LPE(0:0/22:0)	HMDB0011490	C04438	LPE	1148.7	4203.3	5347.2	1823.3	11782	7580.2	2089.2	7445.7	5357	1500.2	9048.2	5506.2	1644.5	2511.8	2112.7	1785.8	3160.6	2168.9	2070.9	19445	17168	1648.7	8781	8873.5	1782.9	11598	8453.5	1687.07	484.824	7810.33	3802.48	6094.8	1286.4	1643.5	142.803	4906.87	3601.14	3262.6	1943.22	1834.17	215.718	13274.7	5526.18	11498.3	4914.56	-0.0377455
LPE(0:0/24:0)	HMDB0011497	C04438	LPE	653.4	5334.4	5880	226.07	15071	6760.9	445.98	11452	9013.4	445.98	3664.5	4668.1	0	1560.6	891.53	0	2243.9	1338.3	903.36	19046	15106	2234.4	10256	6014.4	1559.8	11494	14390	441.817	213.695	10619.1	4921.44	7218.1	1615.96	154.66	252.291	2489.67	1073.27	2299.31	2063.56	1565.85	665.541	13598.7	4757.97	11836.8	5055.04	-1.51435
LPE(0:0/18:2)	HMDB0011477	C04438	LPE	0	974300	969270	0	2907500	2085100	0	1556200	1248800	0	2451100	1771200	0	1784700	1553400	0	1333000	972820	0	3746700	3095400	0	1460300	1307000	1973400	3060500	2744200	9	0	1.81267e+06	991790	1434390	580605	9	0	1.85627e+06	562475	1.43247e+06	412699	657806	1.13934e+06	2.75583e+06	1.17325e+06	2382200	947564	0
LPE(0:0/20:4)	HMDB0011487	C04438	LPE	602560	211420	174990	1093200	288820	210750	952080	162910	139350	537950	184710	142230	979520	183940	173570	763590	209730	167140	1269300	431760	364220	1204500	234150	217660	1107900	279010	279700	882613	252589	221050	63505	175030	35700	760353	220803	192793	14672.6	160980	16553.2	1193900	81220.4	314973	103598	287193	73566.8	-0.215112
LPE(0:0/20:5)	HMDB0011489	C04438	LPE	22816	13718	11822	46641	30914	19197	54833	14527	13660	16987	8018.4	7105.5	17611	7731.5	7876.4	44298	20962	16117	30195	17873	13643	53182	16535	13213	40185	20371	21765	41430	16632.4	19719.7	9703.01	14893	3838.99	26298.7	15591	12237.3	7557.17	10366.3	4995.15	41187.3	11526.2	18259.7	1947.01	16207	4818.17	-0.655686
LPE(0:0/22:6)	HMDB0011496	C04438	LPE	740370	387790	361020	783000	289670	217810	668330	194050	164870	474200	297700	222630	790490	249650	235240	935730	434370	326360	942390	748620	645110	1309000	504150	444620	1025300	495100	542310	730567	57960.2	290503	96872.7	247900	101478	733473	235989	327240	95837.5	261410	56600.6	1092230	192251	582623	143829	544013	100256	0.00572859
LPE(0:0/24:6)	HMDB0011499	C04438	LPE	17753	20960	32273	42879	56094	18811	12527	20487	9995.5	15377	39955	27001	29957	21461	20848	46328	40334	36387	15099	23302	37173	55440	52041	38833	17589	22479	25514	24386.3	16226.9	32513.7	20422.5	20359.8	11219.2	30554	15484.1	33916.7	10788.6	28078.7	7825.35	29376	22606.4	32607.3	16835.1	33840	7258.14	0.325288
LPS(16:0/0:0)	-	-	LPS	6469.4	9407.8	9638.9	5958.8	28252	18666	7757.7	14901	9955.1	5193.3	21995	14797	5569.6	11149	9009.1	9852.3	8667.2	7464.4	4341.4	42604	30403	4524.9	17879	13255	6460.9	19794	15672	6728.63	927.045	17520.3	9691.3	12753.3	5122.96	6871.73	2588.09	13937.1	7087.85	10423.5	3865.51	5109.07	1174.31	26759	13755.5	19776.7	9281.69	0.0303605
MG(16:0/0:0/0:0)	HMDB0011564	C01885	MG	68177	342680	421840	64022	383610	339390	67247	386670	337220	61890	381400	360470	66745	343590	356400	72818	345510	369900	67086	369780	345230	68424	337490	365610	64895	360850	371940	66482	2180.58	370987	24562	366150	48241.2	67151	5475.3	356833	21297	362257	6925.07	66801.7	1781.6	356040	16673.7	360927	13957.3	0.0144451
MG(18:0/0:0/0:0)	HMDB0011131	C01885	MG	112040	877050	1032900	102090	1007400	865510	107840	899880	843940	95157	900360	955620	118260	927640	853370	128260	891580	897870	119650	911020	855530	114080	867200	933840	99638	909990	930220	107323	4995.08	928110	69609.5	914117	103433	113892	16978.2	906527	18804.3	902287	51267.9	111123	10328.6	896070	25007.5	906530	44204.4	0.0857069
PC(16:0/16:0)	HMDB0000564	C00157	PC	321670	160390	189540	231550	179550	122450	229000	175580	159260	150540	314910	253290	143840	145710	111290	223920	182070	158400	274980	361320	289580	250630	136640	153830	202760	115210	115510	260740	52782.3	171840	10112.7	157083	33597.9	172767	44426.6	214230	89066.6	174327	72327.3	242790	36742.8	204390	136327	186307	91466.6	-0.593787
PC(16:0/18:0)	HMDB0007970	C00157	PC	2393800	1051800	1005000	1728500	1892100	894040	1920500	1939800	1065100	1302800	7939300	4457500	1049600	1495500	1157800	1619400	1741100	862730	1777000	9054300	5501900	1997800	1201900	1116200	1753700	1187800	1045900	2.01427e+06	342418	1627900	499487	988047	86781	1.32393e+06	285487	3725300	3.6515e+06	2.15934e+06	1.99572e+06	1.84283e+06	134710	3.81467e+06	4.53766e+06	2.55467e+06	2.55262e+06	-0.605424
PC(16:0/22:0)	HMDB0007985	C00157	PC	182060	21738	30134	223390	66171	42790	264280	59543	48169	88504	89820	55996	70711	32697	27620	88661	36586	25246	113710	107320	67927	173840	27294	27314	190670	27293	34123	223243	41110.2	49150.7	23970.3	40364.3	9258.95	82625.3	10318.4	53034.3	31916.6	36287.3	17109.4	159407	40459.3	53969	46203.3	43121.3	21750.4	-1.43396
PC(16:0/16:1)	HMDB0007969	C00157	PC	74123	24276	16406	80480	34062	34960	159070	32955	35445	35772	40679	29832	51416	17129	20253	83398	36102	19590	48317	47361	33007	24536	11614	12656	30487	10754	11187	104558	47315.9	30431	5359.05	28937	10854.9	56862	24275.6	31303.3	12486.8	23225	5731.42	34446.7	12375.1	23243	20891.2	18950	12195.9	-0.878762
PC(16:0/18:1)	HMDB0007971	C00157	PC	712650	418760	506240	795930	835230	576330	1082700	773210	654380	671550	1208400	940120	681940	466520	331310	820230	554980	437820	719100	1452800	1135100	670970	564810	575800	593090	535940	539770	863760	194126	675733	224696	578983	74105.6	724573	83003.8	743300	405210	569750	325141	661053	63587.6	851183	521215	750223	333799	-0.253499
PC(14:0/18:2)	HMDB0007874	C00157	PC	26168	5573.7	7463.1	44108	16639	12077	53553	16568	14927	19582	51557	26861	33210	13098	9904.5	14205	7943	5902.7	20446	42567	34656	9352.6	7680.4	8266.8	60190	24002	24662	41276.3	13910.4	12926.9	6368.16	11489	3766.53	22332.3	9796.47	24199.3	23832.2	14222.7	11126.5	29996.2	26730.4	24749.8	17455.3	22528.3	13323.4	-0.886181
PC(12:0/22:2)	-	C00157	PC	5430900	4389400	4824500	6340100	6059100	5146100	6545800	5473900	4918000	5093200	8273400	6814900	5382800	4700700	3947200	6655500	6179300	5306700	5908700	8471000	7945100	6646000	6264400	5897500	6882700	6344700	6045700	6105600	593290	5.30747e+06	847201	4.96287e+06	165428	5710500	831105	6.38447e+06	1.79516e+06	5.35627e+06	1.43449e+06	6.47913e+06	507989	7026700	1.25144e+06	6.62943e+06	1.14181e+06	-0.096516
PC(16:0/18:2)	HMDB0007973	C00157	PC	2157400	1673900	1793500	2375000	2342700	1988600	2414100	2177200	2058700	2137100	3066100	2657500	2106100	1927300	1463200	2560000	2390900	2094400	2284900	2985400	3013400	2503100	2465400	2311600	2450500	2433200	2415700	2315500	138307	2064600	348328	1.94693e+06	137422	2.26773e+06	253585	2.46143e+06	572667	2071700	597474	2.41283e+06	113872	2628000	309936	2.58023e+06	378727	-0.0300728
PC(18:1/18:1)	HMDB0062690	C00157	PC	19272	24937	22425	33954	71297	51344	40013	49064	45949	47288	118310	67201	32769	31269	26475	42208	29045	24079	80933	184800	147680	68671	56442	57359	32518	76868	53435	31079.7	10665.1	48432.7	23186.4	39906	15377.4	40755	7367.75	59541.3	50907.3	39251.7	24234.5	60707.3	25170.8	106037	68971.4	86158	53315.7	0.391006
PC(18:0/18:2)	HMDB0008039	C00157	PC	3202200	2261000	2729200	3289300	3134100	2486700	3730200	2933500	2439800	3165300	5367200	4329500	2736800	2456600	2106600	3189900	2659200	2187000	3276800	6578600	5668000	4170000	4110800	3971700	4570600	4270200	4503900	3.40723e+06	283067	2776200	457311	2551900	155327	3.03067e+06	254793	3.49433e+06	1.62511e+06	2.87437e+06	1.26082e+06	4005800	662345	4.98653e+06	1.38107e+06	4.71453e+06	867544	-0.168966
PC(18:2/20:0)	HMDB0008143	C00157	PC	4297400	2757700	3485200	1898800	2511000	1704500	4861800	4131200	3174800	394440	1844800	1247200	341190	436680	326340	469700	509200	296230	1122100	8215500	5403700	1063900	1773300	1460900	2942800	2627400	2970200	3686000	1.57328e+06	3133300	872965	2.78817e+06	951229	401777	64568.4	930227	792873	623257	540560	1709600	1.06838e+06	4205400	3.49901e+06	3.27827e+06	1.98937e+06	-3.19759
PC(16:1/18:2)	HMDB0008006	C00157	PC	33558	19594	16387	64774	55080	34168	76641	34709	41896	48283	68112	56310	54336	25420	24038	63386	35310	20450	103130	241660	183000	71026	57513	53678	116930	78713	66965	58324.3	22253.9	36461	17807.8	30817	13080.5	55335	7600.9	42947.3	22347.2	33599.3	19749.7	97028.7	23552.4	125962	100757	101214	71139.4	-0.0759056
PC(14:0/20:3)	HMDB0007881	C00157	PC	38793000	14212000	15937000	50608000	35576000	25623000	57783000	30057000	25963000	29677000	37891000	28527000	34569000	16038000	13596000	33989000	18491000	15016000	49002000	93582000	74552000	38718000	29754000	28286000	53362000	37054000	35932000	4.90613e+07	9.58901e+06	26615000	1.10901e+07	2.25077e+07	5.6929e+06	32745000	2.67275e+06	24140000	1.19717e+07	1.90463e+07	8.24114e+06	4.70273e+07	7.51905e+06	5.34633e+07	3.4935e+07	4.62567e+07	2.48009e+07	-0.583312
PC(18:1/18:2)	HMDB0008072	C00157	PC	99694	141350	148800	134860	274570	233820	168000	234960	213240	223760	372390	284000	157260	171450	119960	178510	125210	129950	333740	590070	520640	307220	345020	333150	332470	379990	363380	134185	34158	216960	68409.7	198620	44355.5	186510	33964.1	223017	131411	177970	91960.4	324477	14958.2	438360	132543	405723	100662	0.475033
PC(16:1/22:2)	HMDB0008020	C00157	PC	44275000	32758000	37130000	46496000	41551000	29272000	40724000	27224000	23392000	9887000	22811000	16183000	13663000	8521000	6521000	14817000	11238000	8668800	24216000	85361000	66221000	36346000	40284000	38225000	21576000	20303000	19846000	4.38317e+07	2.91143e+06	3.38443e+07	7.22501e+06	2.99313e+07	6.89269e+06	12789000	2.57859e+06	14190000	7.58859e+06	10457600	5.0733e+06	2.73793e+07	7.87675e+06	4.86493e+07	3.3326e+07	4.14307e+07	2.33531e+07	-1.77707
PC(18:0/20:3)	HMDB0008046	C00157	PC	108830	64384	84403	97579	91045	68494	103780	67572	58431	15453	57640	40360	35602	26362	14551	38484	25279	21144	46359	244470	140740	85651	93571	89467	38136	44362	34769	103396	5635.3	74333.7	14560	70442.7	13095.2	29846.3	12548	36427	18379	25351.7	13409.1	56715.3	25394.1	127468	104271	88325.3	52994.7	-1.79256
PC(22:2/18:1)	HMDB0008596	C00157	PC	132280	127340	134920	118230	157130	90107	160300	127460	113430	73656	138570	110990	44614	31067	24887	40613	43562	33511	127560	706570	486690	84757	118900	120050	84397	130830	141140	136937	21418.1	137310	17164.7	112819	22412.7	52961	18033.7	71066.3	58792.8	56462.7	47418.5	98904.7	24816.9	318767	335901	249293	205862	-1.37051
PC(18:2/18:2)	HMDB0008138	C00157	PC	76687	75507	88754	183360	261800	183270	216840	278400	233040	140560	278160	211540	113260	93872	83532	125910	82941	82701	242270	756420	633300	215790	288250	254160	388570	404120	406420	158962	73192.6	205236	112654	168355	73290.3	126577	13662.2	151658	109690	125924	74146.5	282210	93057.2	482930	243832	431293	190790	-0.328673
PC(18:3/18:1)	HMDB0008169	C00157	PC	1266900	755840	854040	1265300	920120	691340	1245600	766170	660380	556680	689370	623530	718290	392350	345090	1014600	793650	610030	899690	1569300	1215800	1064900	860100	890700	910240	638950	661510	1.25927e+06	11862.7	814043	92010.2	735253	104030	763190	232238	625123	208221	526217	157005	958277	92489.1	1.02278e+06	486042	922670	278525	-0.72247
PC(16:0/20:4)	HMDB0007982	C00157	PC	96642	60032	74439	118490	76494	50407	118480	62235	71784	38584	57852	51656	49402	33656	26033	85268	59838	51427	68943	138710	108360	100750	70703	81072	78229	52990	50019	111204	12611.1	66253.7	8936.53	65543.3	13175.5	57751.3	24436.3	50448.7	14576.7	43038.7	14727.8	82640.7	16356	87467.7	45252.3	79817	29190.7	-0.945283
PC(22:4/16:0)	HMDB0008626	C00157	PC	694120	436930	510720	613310	495690	401020	635600	419550	302880	234480	449500	301350	341580	210290	143260	447470	329220	222580	507420	1193900	1002300	729130	747350	717290	506340	478360	511360	647677	41736.7	450723	39900.1	404873	103974	341177	106496	329670	119606	222397	79045.2	580963	128317	806537	361423	743650	246529	-0.924755
PC(18:0/20:4)	HMDB0008048	C00157	PC	49693	36389	37639	40631	38590	35165	54185	24820	20833	22805	31892	26374	26738	13816	9276.4	34853	27831	16029	39503	89328	73280	56981	57311	58529	43484	38633	40199	48169.7	6904.21	33266.3	7397.06	31212.3	9073.48	28132	6143.78	24513	9483.79	17226.5	8611.47	46656	9160.58	61757.3	25638.3	57336	16572.7	-0.775913
PC(14:0/20:5)	HMDB0007885	C00157	PC	133550	28904	33056	263740	107380	61463	343920	89526	75031	1132800	3714000	2626900	1488300	2112300	1767600	1317600	1828100	1514900	154990	118240	110440	129410	62553	53147	157380	98242	82928	247070	106171	75270	41134.5	56516.7	21420.2	1312900	177797	2.55147e+06	1.01676e+06	1969800	582923	147260	15504.7	93011.7	28209.5	82171.7	28654	2.40977
PC(18:2/18:3)	HMDB0008140	C00157	PC	2250.9	4627.9	3405.8	3051.3	7766.6	6838.7	5474.4	8112.4	6391.4	4154.9	3196.5	2670.2	2639.7	576.24	2866.5	1515.6	3611.4	192.7	13785	32932	29491	8716.3	7832.1	7580.6	30783	13235	14506	3592.2	1678.44	6835.63	1919.76	5545.3	1866.31	2770.07	1324.47	2461.38	1645.71	1909.8	1490.29	17761.4	11558.3	17999.7	13210.9	17192.5	11199.5	-0.374947
PC(22:4/14:1)	HMDB0008624	C00157	PC	14845000	10162000	12162000	19089000	21375000	15265000	24810000	20365000	17371000	6655100	13771000	9687600	5764700	3822700	3111700	21626000	22114000	18667000	8166900	35466000	30397000	22813000	25812000	24224000	12687000	17049000	17179000	1.95813e+07	5.00071e+06	1.73007e+07	6.20286e+06	1.49327e+07	2.62035e+06	11348600	8.91162e+06	13235900	9.15738e+06	1.04888e+07	7.80854e+06	1.45556e+07	7.49973e+06	26109000	9.21209e+06	2.39333e+07	6.61379e+06	-0.786965
PC(16:0/20:5)	HMDB0007984	C00157	PC	31295	19229	27106	49644	57810	38637	65189	47602	44494	21440	25163	24520	16063	7330.3	8203.6	49949	62984	42531	26389	109100	81111	68798	61417	58207	39439	39661	37493	48709.3	16966.3	41547	19990.5	36745.7	8846.95	29150.7	18211.4	31825.8	28418.8	25084.9	17170.7	44875.3	21720.9	70059.3	35517.1	58937	21818.2	-0.740669
PC(16:0/22:5)	HMDB0007989	C00157	PC	19020000	14244000	16140000	19664000	18996000	14510000	18984000	14851000	13516000	14243000	20189000	14861000	16785000	8157600	6972400	27002000	21985000	18334000	39887000	46849000	47395000	32972000	33918000	34615000	26399000	23954000	24825000	1.92227e+07	382629	1.60303e+07	2.58621e+06	14722000	1.32478e+06	1.93433e+07	6.75328e+06	16777200	7.51861e+06	1.33891e+07	5.82205e+06	33086000	6.74472e+06	34907000	1.14795e+07	3.56117e+07	1.1318e+07	0.00902794
PC(18:1/20:4)	HMDB0008081	C00157	PC	20529	7850.4	17879	24206	26836	16275	25481	15741	11299	10886	14206	6249.3	11500	5777.6	5971	19561	7368	9448.5	20479	49260	39838	32286	23777	30954	31986	17066	20994	23405.3	2571.26	16809.1	9537.76	15151	3430.98	13982.3	4841.01	9117.2	4478.2	7222.93	1932.41	28250.3	6731.84	30034.3	16984.7	30595.3	9427.12	-0.743232
PC(18:0/22:5)	HMDB0008055	C00157	PC	6182100	4391200	4909500	4188300	3883800	2932900	5082500	3551700	2888400	4202200	6159000	4782900	4047100	1801300	1324400	7964600	4758100	3725000	11401000	27723000	22558000	10053000	10263000	10233000	7235700	6821700	6835400	5.15097e+06	998662	3.94223e+06	422789	3.57693e+06	1.15425e+06	5.40463e+06	2.21835e+06	4.23947e+06	2.22466e+06	3.27743e+06	1.77216e+06	9.56323e+06	2.1254e+06	14935900	1.12068e+07	13208800	8.27294e+06	0.0693535
PC(22:0/20:5)	HMDB0008544	C00157	PC	74727	52642	48135	56414	89936	48607	99558	68290	62770	69155	184110	150410	76326	43248	43906	39096	31608	28186	198130	1227900	868080	90128	99933	96788	184110	189280	211100	76899.7	21653.9	70289.3	18727.2	53170.7	8316.62	61525.7	19752.8	86322	84886.6	74167.3	66494.3	157456	58727.6	505704	627033	391989	416249	-0.321789
PC(12:0/22:6)	-	C00157	PC	0	0	0	0	0	0	0	0	0	243660	548340	390580	294470	310640	263590	204420	200350	163390	0	0	0	0	0	0	0	0	0	9	0	9	0	9	0	247517	45148.7	353110	177840	272520	113858	9	0	9	0	9	0	14.7472
PC(14:0/22:6)	HMDB0007892	C00157	PC	690770	157270	168040	986080	238880	216860	873480	254010	197520	461470	481980	350110	854270	248460	201280	614810	242030	201000	432720	680970	559710	314130	249200	190630	1202500	505690	499830	850110	149036	216720	52038	194140	24584.9	643517	197967	324157	136717	250797	86008	649783	482325	478620	217154	416723	198078	-0.401672
PC(18:2/20:4)	HMDB0008147	C00157	PC	9510.6	3833.5	7385.3	26990	13347	7052.8	20616	12234	8587.2	5102.6	11406	8045.7	10868	9982	4544.5	11487	2730.9	3036.3	14702	29314	18391	12733	15191	12981	19472	14290	9081.1	19038.9	8845.78	9804.83	5201.18	7675.1	807.207	9152.53	3520.97	8039.63	4652.3	5208.83	2569.93	15635.7	3465.16	19598.3	8426.07	13484.4	4675.32	-1.0567
PC(16:0/22:6)	HMDB0007991	C00157	PC	774580	427560	521760	801660	459980	348400	667240	363050	317600	503620	571210	415990	717810	260440	212770	1404500	691310	661530	818360	1568800	1318600	1244400	1025700	977220	1083900	824180	756150	747827	71091.4	416863	49342.4	395920	110063	875310	470639	507653	222355	430097	224712	1.04889e+06	215167	1139560	385146	1.01732e+06	283361	0.22709
PC(18:0/22:6)	HMDB0008057	C00157	PC	34724000	21803000	24639000	25094000	18327000	13870000	26303000	16486000	13732000	15749000	23480000	17308000	20056000	8440000	6644500	37514000	21019000	16894000	25556000	64343000	56328000	46243000	42877000	39605000	39721000	33083000	33218000	28707000	5.24582e+06	18872000	2.70007e+06	1.74137e+07	6.2577e+06	2.44397e+07	1.15257e+07	1.76463e+07	8.06731e+06	13615500	6.04061e+06	3.71733e+07	1.05762e+07	4.67677e+07	1.59891e+07	4.30503e+07	1.1934e+07	-0.232178
PC(20:1/20:5)	HMDB0008314	C00157	PC	41528	29005	33178	27474	20935	16531	35704	19779	15869	19274	25938	22541	24450	10410	8000.5	42310	16672	20908	30350	72766	71214	60521	46650	55156	40443	34679	41715	34902	7061.24	23239.7	5026.27	21859.3	9807.84	28678	12086	17673.3	7812.28	17149.8	7965.51	43771.3	15358.4	51365	19476.4	56028.3	14768.8	-0.283365
PC(16:1/22:6)	HMDB0008023	C00157	PC	915750	249210	358400	1814100	1192100	833180	1966300	1017600	842280	617860	565970	408420	838950	284070	269390	1692800	754050	572720	2273700	4848100	3681100	1627300	1375300	1381400	3090900	1607600	1593300	1.56538e+06	567722	819637	501650	677953	276779	1049870	567661	534697	236546	416843	151840	2.33063e+06	733459	2.61033e+06	1.94144e+06	2218600	1.27099e+06	-0.576305
PC(18:1/22:6)	HMDB0008090	C00157	PC	3585300	2163400	2329400	4386200	3268900	2140300	4696600	2172300	2042600	3444300	3313800	2564300	3685900	1079200	947150	7713000	2655400	2172600	12006000	21032000	16766000	15111000	11002000	10538000	14993000	9804700	9272500	4222700	573407	2.53487e+06	635707	2.17077e+06	145807	4.94773e+06	2.39784e+06	2.34947e+06	1.14828e+06	1.89468e+06	843636	1.40367e+07	1.7596e+06	1.39462e+07	6.16559e+06	1.21922e+07	4.01128e+06	0.228602
PC(18:2/22:6)	HMDB0008156	C00157	PC	923120	522800	552040	1429200	1186100	794920	1411600	1004100	867970	655410	1179200	812600	886710	440550	381250	1373600	726480	567340	2131600	5373100	3942300	1907800	1663300	1638700	3046500	2048800	1890000	1254640	287240	904333	342720	738310	165398	971907	366597	782077	372450	587063	216350	2.36197e+06	603292	3028400	2.0397e+06	2.49033e+06	1.2637e+06	-0.368384
PC(20:2/22:6)	HMDB0008354	C00157	PC	104920	87691	79977	109970	90021	66711	178600	65333	57737	37448	59538	25713	46810	17002	16413	65612	43346	24073	303610	560360	442350	449830	359320	444890	508310	449580	336370	131163	41158.9	81015	13630.9	68141.7	11188.8	49956.7	14343.3	39962	21469	22066.3	4964.12	420583	105437	456420	100694	407870	61933.8	-1.39262
PC(O-16:0/14:0)	-	-	PC-O	203360	173990	209440	154330	302940	235510	172160	330530	251060	557680	1284400	768810	159950	310800	273060	385660	346920	261910	54505	288000	238120	83006	185010	161310	84006	177360	143720	176617	24817	269153	83560.4	232003	21030.4	367763	199468	647373	551977	434593	289494	73839	16751.2	216790	61788.2	181050	50200.5	1.05816
PC(O-16:0/14:1)	-	-	PC-O	89280	172410	192220	73056	281680	197830	80400	286580	277320	106070	1035500	740500	68602	320430	282580	92086	454060	340680	110890	729910	614890	74694	280830	237780	48399	246030	248930	80912	8124.11	246890	64548.1	222457	47595.8	88919.3	18933.7	603330	380187	454587	249306	77994.3	31376	418923	269884	367200	214578	0.136143
PC(O-18:1/20:0)	HMDB0013430	-	PC-O	5703400	738660	790370	7587000	1416100	1203800	6003400	1034400	881190	5771800	3525600	2717800	4370400	1527800	1405300	5465900	1866000	1816900	5067800	3032300	1960600	8108400	983850	944000	7104100	900100	960050	6.43127e+06	1.01207e+06	1.06305e+06	339628	958453	217275	5202700	736842	2.30647e+06	1.06926e+06	1980000	671279	6760100	1.54921e+06	1638750	1.20758e+06	1.28822e+06	582356	-0.305842
PC(O-16:0/16:2)	-	-	PC-O	54880	201550	252620	94025	745220	543180	135050	682010	666280	70034	550120	368920	30760	167480	127910	87933	168480	181420	66550	1551700	1338500	169080	819020	758970	218400	1150700	970850	94651.7	40088.7	542927	297325	487360	212404	62909	29244.9	295360	220629	226083	126561	151343	77463.2	1.17381e+06	366886	1.02277e+06	293233	-0.589361
PC(O-16:0/18:2)	-	-	PC-O	2860400	4956400	5343200	1406100	9754800	6627900	1809300	10779000	7769300	1748400	20435000	13921000	1027800	5039100	3454600	1721500	4514500	3639500	886630	19596000	15160000	1441600	9093600	10092000	1650500	10670000	9792000	2.02527e+06	750818	8.49673e+06	3.10849e+06	6.58013e+06	1.21376e+06	1.49923e+06	408495	9996200	9.04407e+06	7.00503e+06	5.99012e+06	1.32624e+06	394784	1.31199e+07	5.66361e+06	1.16813e+07	3.01635e+06	-0.433887
PC(O-20:1/22:1)	-	-	PC-O	2052.4	9581.9	7083.8	2515	14834	9861	0	14004	12805	0	7956	0	0	0	0	0	2814.7	0	2176.4	28104	23963	0	4840.6	12407	5200	20085	25151	1525.47	1333.51	12806.6	2823.37	9916.6	2861.01	9	0	3593.23	4030.3	9	0	2461.8	2607.24	17676.5	11817.2	20507	7039.91	-7.40511
PC(O-16:2/18:1)	-	-	PC-O	1006400	3901200	4791400	971610	13849000	9819500	944360	7631500	6335500	989960	25982000	17897000	741850	8628700	6421000	515400	7149900	5221800	625810	15594000	12575000	816290	6706200	6400600	740310	5766500	5761400	974123	31096.3	8.46057e+06	5.02545e+06	6.98213e+06	2.57566e+06	749070	237362	13920200	1.0472e+07	9846600	6.99759e+06	727470	95886.9	9.35557e+06	5.42303e+06	8.24567e+06	3.76291e+06	-0.379004
PC(O-16:2/18:2)	-	-	PC-O	49911	69827	93184	51405	192590	132940	55658	178160	159010	23290	101570	110100	17259	56002	47091	43312	148620	94107	52211	539980	482430	107780	329830	349290	102000	293360	275380	52324.7	2981.84	146859	67100.7	128378	33149.3	27953.7	13638.3	102064	46311	83766	32752.6	87330.3	30551.2	387723	133113	369033	104927	-0.904454
PC(O-18:2/18:2)	HMDB0013435	-	PC-O	3361800	10095000	11702000	2309900	15278000	10980000	1820900	12435000	10454000	2930300	26117000	17337000	2123600	9688700	7398800	3860100	14496000	11279000	1551700	28675000	22496000	1768300	11276000	10687000	1875700	10925000	10201000	2.49753e+06	787399	1.26027e+07	2.59556e+06	1.10453e+07	626560	2.97133e+06	868977	1.67672e+07	8.44637e+06	1.20049e+07	5.00871e+06	1731900	165039	1.69587e+07	1.01482e+07	1.44613e+07	6.96247e+06	0.250607
PC(O-16:2/18:3)	-	-	PC-O	35038	23827	25389	46613	74335	60319	65464	79567	63346	12376	86697	46413	9551.7	22817	17972	25503	53616	36525	36481	257010	177240	109030	122960	119250	114360	104800	118920	49038.3	15357.3	59243	30782.5	49684.7	21095	15810.2	8512.14	54376.7	31946.8	33636.7	14438.8	86623.7	43506.5	161590	83133.5	138470	33576.2	-1.63305
PC(O-18:3/18:2)	-	-	PC-O	2354100	9028400	10604000	2169400	18376000	13461000	1538100	11742000	10351000	1324800	25311000	18224000	2224500	13006000	10349000	1585500	13588000	10353000	2056500	31078000	24602000	1509000	11274000	10864000	1500300	10067000	9396100	2.02053e+06	427884	13048800	4.80887e+06	11472000	1.72716e+06	1711600	462916	1.73017e+07	6.94239e+06	1.29753e+07	4.54548e+06	1688600	318640	17473000	1.17977e+07	1.4954e+07	8.38756e+06	-0.239391
PC(O-18:3/20:2)	-	-	PC-O	2233700	5390600	6208000	1401800	7287400	5663900	1091600	6388500	5232900	2039200	15224000	10885000	1358400	5511100	4517100	2606300	9323500	7518900	1584200	17999000	15505000	1634900	8496800	7714800	1422100	7037600	6640900	1575700	590575	6355500	948830	5701600	488642	2001300	624813	1.00195e+07	4.89372e+06	7.64033e+06	3.18569e+06	1.54707e+06	111154	11177800	5.95222e+06	9.95357e+06	4.83757e+06	0.344945
PC(O-18:3/18:3)	-	-	PC-O	198170	406970	565020	221770	1234000	904800	171970	805400	706050	139960	1380300	1068500	189490	638710	481560	218680	1449700	1131800	177550	1766700	1565400	224600	969890	913900	214670	868630	810620	197303	24911.3	815457	413607	725290	170705	182710	39795.6	1.15624e+06	449533	893953	358543	205607	24799.9	1201740	491882	1096640	409229	-0.11086
PC(O-18:3/20:3)	-	-	PC-O	1328000	4608100	5531300	914660	7309600	5266100	756500	4818200	4358800	1118500	12171000	9008600	805590	5005300	3735000	1626900	10530000	8155600	916590	16489000	13065000	1645200	8960500	8148700	1201100	6524100	5962100	999720	295092	5.57863e+06	1.50274e+06	5.05207e+06	614855	1.18366e+06	414514	9.23543e+06	3.75416e+06	6966400	2.83079e+06	1.2543e+06	367206	1.06579e+07	5.19477e+06	9058600	3.63782e+06	0.243663
PC(O-20:3/20:3)	-	-	PC-O	1724400	1230000	1117500	1115200	1048500	590790	1288800	913330	784140	438770	829410	649150	651250	382370	265450	920840	786610	590570	1909700	4124900	3323700	2714000	2585000	2573500	2163700	1555700	1663900	1.37613e+06	313849	1.06394e+06	158899	830810	266438	670287	241598	666130	246673	501723	206704	2.26247e+06	411146	2755200	1.29303e+06	2.52037e+06	831175	-1.03777
PC(O-18:3/20:4)	-	-	PC-O	478340	2636100	2636400	272560	3230600	2733500	183570	2226500	2115500	377190	5176700	4410700	343640	4106300	3496200	419360	4927300	4374000	220020	3850200	3453700	517730	2760800	2716500	261890	1908600	1884800	311490	151192	2.69773e+06	504879	2.49513e+06	332337	380063	37941.7	4.73677e+06	560059	4.09363e+06	517718	333213	161162	2.83987e+06	973212	2685000	784924	0.287054
PC(O-20:3/20:4)	-	-	PC-O	286080	806410	955940	182010	1001100	627950	171510	675050	525180	236030	1973900	1497800	169370	539390	492150	386970	1599700	1086700	186340	2224700	1810800	328750	1743900	1442700	242890	1118300	1033200	213200	63333.9	827520	164047	703023	224979	264123	111487	1.371e+06	744099	1025550	505606	252660	71705.9	1.69563e+06	554777	1428900	388984	0.309004
PC(O-20:4/20:4)	-	-	PC-O	65581	368280	360190	56892	574610	532370	36102	473740	471820	43401	715460	502660	35192	652390	498440	59979	867220	704560	41615	866810	755130	79144	567410	530900	49924	348230	313170	52858.3	15147.8	472210	103174	454793	87343.7	46190.7	12626.8	745023	110424	568553	117804	56894.3	19711.6	594150	260322	533067	220988	-0.19453
PE(16:0/14:0)	HMDB0008920	C00350	PE	65127	26489	23610	55866	5299	6239.2	89249	36066	27935	29040	5789.1	10207	18297	7300.5	4329.7	28923	4580.4	7146.3	23864	23575	17939	16516	1931.6	8727.8	28759	10753	13176	70080.7	17234	22618	15744.5	19261.4	11483	25420	6168.98	5890	1362.85	7227.67	2939.49	23046.3	6162.32	12086.5	10883.1	13280.9	4606.5	-1.46305
PE(16:0/16:0)	HMDB0008923	C00350	PE	504640	214170	221100	488840	104310	102720	406060	199530	181430	214370	72300	61003	134510	25958	16967	339010	64625	43424	376310	305510	256260	319470	102230	104050	294170	115260	113990	466513	52946.8	172670	59652.3	168417	60253.4	229297	103064	54294.3	24838.2	40464.7	22166.7	329983	42067.1	174333	113789	158100	85154.2	-1.0247
PE(18:0/18:0)	HMDB0008991	C00350	PE	98138	16116	14889	98945	18798	11919	89502	15391	12519	70914	10404	6437.4	50867	4409.5	3087.1	70057	2207.8	1989.3	87490	65642	48767	94352	18136	17670	74737	18187	21081	95528.3	5234.53	16768.3	1794.73	13109	1570.45	63946	11334.8	5673.77	4241.84	3837.93	2317.16	85526.3	9953.85	33988.3	27412.9	29172.7	17054.7	-0.579075
PE(16:1/14:0)	HMDB0008953	C00350	PE	14743	27339	34689	12221	40961	30860	7297.6	37423	32014	21797	142270	93501	20909	69466	43491	18434	97930	68984	22318	116250	92156	9519	30034	29806	11485	37908	37992	11420.5	3786.69	35241	7068.28	32521	1964.2	20380	1742.79	103222	36689.4	68658.7	25006.6	14440.7	6892.43	61397.3	47666.7	53318	33882.8	0.835524
PE(16:1/18:0)	HMDB0008958	C00350	PE	426800	135320	161350	315100	128480	101050	693080	167190	161190	567960	89248	74700	325530	26673	24261	520640	59074	46025	257970	219130	173180	273060	83129	80825	211320	118960	118130	478327	194187	143663	20659.7	141197	34768.1	471377	128504	58331.7	31294.1	48328.7	25298.3	247450	32186.3	140406	70491.3	124045	46460.8	-0.0211159
PE(18:1/18:0)	HMDB0009024	C00350	PE	5734700	1859300	2216900	5587300	4020300	2695200	7820100	2558700	2075000	9796600	2305600	1779900	5307200	883250	723300	6731700	743760	618690	6031200	8277400	5945700	6285100	1900600	1929300	5735800	3938100	3760300	6380700	1.24873e+06	2.81277e+06	1.10268e+06	2.32903e+06	324950	7278500	2.29411e+06	1310870	864280	1040630	642360	6.01737e+06	274911	4.70537e+06	3.2569e+06	3.87843e+06	2.0108e+06	0.189926
PE(20:1/18:0)	HMDB0009255	C00350	PE	161840	53334	75229	142740	78534	63212	195960	66310	52903	232910	81614	61332	151000	38899	31349	81444	10554	7979.6	182740	234920	164890	172230	48784	55048	221970	121600	119010	166847	26960.9	66059.3	12601.9	63781.3	11173.9	155118	75816.9	43689	35771.3	33553.5	26744.4	192313	26215.5	135101	93799.6	112983	55168.5	-0.105157
PE(18:2/14:0)	HMDB0009085	C00350	PE	311000	48581	49941	527580	70924	52515	901580	114820	91721	354040	45839	33572	354970	11768	13557	222220	17445	12179	252820	181370	138790	136630	20868	29789	438860	103880	83531	580053	298766	78108.3	33698.8	64725.7	23414	310410	76376.2	25017.3	18254.1	19769.3	11973.3	276103	152454	102039	80266.8	84036.7	54502.3	-0.902011
PE(22:2/12:0)	-	C00350	PE	176320	61146	68107	266080	54755	51926	298030	62189	54725	182390	27204	20250	183310	13370	7247.4	252490	20511	18715	168330	71705	60722	155220	43630	40746	170030	52912	47323	246810	63101.7	59363.3	4024.86	58252.7	8648.09	206063	40209.3	20361.7	6918.21	15404.1	7105.51	164527	8104.51	56082.3	14303.5	49597	10180.3	-0.260313
PE(16:0/18:2)	HMDB0008928	C00350	PE	55720000	22244000	23913000	62525000	22010000	19029000	68388000	22641000	21433000	54034000	10009000	8201800	55466000	4815800	4402000	62357000	10025000	8928100	49388000	23746000	21900000	46488000	12834000	13314000	50561000	18603000	18273000	62211000	6.33983e+06	2.22983e+07	318990	2.14583e+07	2.4421e+06	5.72857e+07	4.44988e+06	8.28327e+06	3.00292e+06	7177300	2.43076e+06	4.88123e+07	2.09663e+06	1.83943e+07	5.45899e+06	17829000	4.31019e+06	-0.118995
PE(22:2/14:0)	HMDB0009547	C00350	PE	413310	96697	117720	572810	144270	111490	546350	117970	99521	480650	77949	62336	491820	29999	22921	495750	43743	32181	443440	344330	259240	512340	138050	144150	502920	171680	173580	510823	85479.1	119646	23830.7	109577	9249.09	489407	7833.94	50563.7	24691.9	39146	20609.9	486233	37358.2	218020	110673	192323	59790.6	-0.0617907
PE(18:0/18:2)	HMDB0008994	C00350	PE	304200	68381	92656	457830	105920	94291	451910	87248	81108	361090	57821	40115	354330	24315	20807	397690	33744	26461	370810	272750	214870	370960	112070	107970	423700	155210	157060	404647	87039.7	87183	18769.6	89351.7	7185.88	371037	23328.6	38626.7	17278.4	29127.7	9926.38	388490	30492.8	180010	83161.3	159967	53509.2	-0.125101
PE(18:1/18:1)	HMDB0009025	C00350	PE	4472700	1223500	1420400	6369000	1769100	1357100	6017200	1465100	1185300	5323800	848280	686070	5256700	384740	320510	5532400	511180	425550	4984400	3688900	2962300	5415400	1690900	1584600	5583600	2119500	1932100	5.61963e+06	1.00873e+06	1485900	273394	1.32093e+06	121651	5.37097e+06	143775	581400	239615	477377	188210	5327800	309056	2.49977e+06	1.05188e+06	2.15967e+06	716487	-0.0652942
PE(20:0/18:2)	HMDB0009225	C00350	PE	100960	87687	108590	253700	215450	142420	304980	116260	127140	251570	39601	29443	134830	21116	11589	127630	17572	12440	217070	438550	333510	217570	92082	100470	210890	367950	325490	219880	106131	139799	67055.3	126050	16941.3	171343	69571.5	26096.3	11828.9	17824	10071.3	215177	3720.77	299527	183088	253157	132291	-0.359826
PE(22:1/20:1)	HMDB0009527	C00350	PE	12722	3380.2	5896.1	17779	15410	11620	25209	8195.4	10020	3471.9	116.23	530.77	1260.8	589.12	235.37	1724.7	467.94	461.46	13700	26188	17121	12900	3616.1	3477.5	13738	29945	26553	18570	6280.97	8995.2	6054.65	9178.7	2953.24	2152.47	1165.97	391.097	245.632	409.2	154.479	13446	473.231	19916.4	14240.9	15717.2	11601.6	-3.10891
PE(18:3/16:0)	HMDB0009121	C00350	PE	821280	153410	166130	1637000	379980	279570	2810400	345040	356530	660310	86507	53523	781360	27201	12112	1040000	58260	61618	1341500	941680	774700	1051100	184590	201120	2367700	515130	503390	1.75623e+06	999905	292810	121981	267410	95780.7	827223	193955	57322.7	29664.1	42417.7	26555.7	1.58677e+06	691719	547133	379558	493070	286929	-1.08613
PE(18:1/18:2)	HMDB0009027	C00350	PE	15022000	9257100	10331000	27371000	17790000	15359000	26867000	14324000	13435000	19866000	3850200	3079700	17294000	2302700	1911400	18594000	3634700	3309200	44567000	31844000	28304000	45641000	18544000	18150000	48753000	25970000	24354000	2.30867e+07	6.98875e+06	1.37904e+07	4.29141e+06	1.30417e+07	2.53697e+06	1.85847e+07	1.28603e+06	3.26253e+06	838195	2.76677e+06	749604	4.63203e+07	2.17411e+06	2.54527e+07	6.66508e+06	2.36027e+07	5.11853e+06	-0.312947
PE(20:3/18:0)	HMDB0009321	C00350	PE	7468700	1920400	2165500	9249900	2036000	1304700	7539000	1210600	1088800	2471200	277050	227410	3099700	149240	136810	3053000	242130	158490	6410700	4619000	3466800	6768500	1890600	1800100	3807400	949030	995880	8.08587e+06	1.0087e+06	1.72233e+06	446927	1.51967e+06	569630	2.87463e+06	350163	222807	66059.8	174237	47308.1	5662200	1.61624e+06	2486210	1.9061e+06	2.08759e+06	1.2603e+06	-1.49202
PE(18:3/16:1)	HMDB0009122	C00350	PE	136390	28870	28995	169910	29809	19894	271750	47600	35831	64396	22082	23976	112280	14163	9200.1	60993	8067	5875.5	92978	52487	40386	45935	12651	12292	123080	29636	28968	192683	70495	35426.3	10553.2	28240	7995.28	79223	28678.7	14770.7	7027.23	13017.2	9635.08	87331	38881.3	31591.3	19989.9	27215.3	14128.8	-1.28224
PE(16:0/20:4)	HMDB0008937	C00350	PE	38826000	19069000	20232000	42642000	17181000	14880000	43174000	16396000	16010000	27726000	2734100	3149300	36554000	2649300	2319500	39391000	7143200	6325900	31832000	11031000	10797000	27708000	9597300	9723800	27749000	10753000	11240000	4.15473e+07	2.37171e+06	1.75487e+07	1.37391e+06	1.70407e+07	2.82094e+06	34557000	6.08351e+06	4.17553e+06	2.57042e+06	3.93157e+06	2.11466e+06	2.90963e+07	2.36925e+06	1.04604e+07	760309	1.05869e+07	779623	-0.265778
PE(18:4/20:0)	HMDB0009196	C00350	PE	64659	9419.2	11975	78764	14298	12447	67121	12427	8954.6	42450	2809.5	1229.8	69365	708.12	1204.1	61165	3040.3	2137	84605	19004	13827	76090	14607	15639	69309	14210	9706.7	70181.3	7534.06	12048.1	2461.37	11125.5	1894.84	57660	13795.6	2185.97	1285.05	1523.63	531.347	76668	7664.36	15940.3	2660.63	13057.6	3040.08	-0.283517
PE(18:0/20:4)	HMDB0005779	C00350	PE	4682500	971710	1093300	6331700	1157900	884710	5571100	808710	688240	3418500	200810	178340	5326600	116780	112340	5533100	309930	239070	6575700	1682800	1560800	6180600	1135400	1072700	5907700	922210	880370	5.52843e+06	825427	979440	174723	888750	202560	4759400	1.16583e+06	209173	96846.2	176583	63383.3	6.22133e+06	335858	1.2468e+06	392342	1171290	350765	-0.216091
PE(18:0/22:4)	HMDB0009009	C00350	PE	2850800	588170	777160	2584200	637700	415100	3441000	555640	467960	1881800	169240	146950	1340000	42254	33565	1267800	62848	41406	3099400	2981700	1997800	1780700	392360	454140	1837100	528790	618090	2.95867e+06	438467	593837	41322.4	553407	195570	1.49653e+06	335598	91447.3	68152.8	73973.7	63320.8	2.23907e+06	745604	1300950	1.45717e+06	1.02334e+06	847876	-0.983323
PE(22:4/22:0)	HMDB0009599	C00350	PE	4772.6	1461.5	3134.7	6489.9	4916.2	3922.8	9497.6	2142.7	3812.2	1884.5	225.57	0	776.22	109.54	0	1009.6	338.53	0	3652.9	5724.6	4590.4	4459.9	112.22	1123.6	6155.4	2021.1	2804.6	6920.03	2391.69	2840.13	1829.9	3623.23	426.681	1223.44	584.266	224.547	114.498	9	0	4756.07	1277.27	2619.31	2853.61	2839.53	1733.66	-2.49984
PE(16:1/20:4)	HMDB0008970	C00350	PE	2707400	760160	876540	5191600	1822100	1326500	7444700	1742000	1478700	1347300	240100	147020	1398700	60753	60449	6220000	626470	517200	1742700	2645000	2098300	3743000	925690	830430	2758600	1300000	1259700	5.11457e+06	2.36959e+06	1441420	591346	1.22725e+06	313110	2.98867e+06	2.79853e+06	309108	289103	241556	242607	2748100	1.00019e+06	1.62356e+06	904172	1.39614e+06	644854	-0.77511
PE(20:1/20:4)	HMDB0009267	C00350	PE	8772400	2412100	2551600	6593400	1719700	1304400	7291600	1448400	1238000	6791800	695710	672550	6489800	259330	219140	11358000	814690	621250	16863000	7965100	7309100	12100000	3603500	3670200	8544800	2535500	2700700	7.55247e+06	1.11268e+06	1.86007e+06	496947	1698000	739984	8213200	2.72766e+06	589910	292406	504313	248296	12502600	4.17369e+06	4.70137e+06	2.87648e+06	4560000	2.42964e+06	0.120997
PE(22:1/20:4)	HMDB0009371	C00350	PE	74602	23879	21314	68600	23633	16018	115030	20241	16458	87252	14126	13923	73048	3927.4	3505.3	45262	4208.1	2981.1	257650	362360	243360	88609	38083	36631	206490	67065	77972	86077.3	25252.7	22584.3	2033.11	17930	2938.88	68520.7	21358	7420.5	5808.83	6803.13	6171.55	184250	86687.3	155836	179441	119321	109392	-0.329094
PE(14:0/22:6)	HMDB0008847	C00350	PE	418800	67752	76078	524770	77343	56160	738610	87837	82867	219090	18688	13375	449870	14297	12084	375940	19429	19014	245540	124880	97516	142180	28940	25362	527100	82225	79730	560727	162909	77644	10045.9	71701.7	13880.9	348300	117847	17471.3	2773.91	14824.3	3685.33	304940	199216	78681.7	48068	67536	37590.8	-0.686967
PE(16:0/22:6)	HMDB0005780	C00350	PE	64731000	35318000	40204000	64531000	29797000	21099000	64444000	24822000	21871000	59228000	11518000	8910200	61443000	4697600	3676100	69144000	15970000	12883000	63233000	53372000	49089000	66496000	40440000	39013000	65660000	38384000	37123000	6.45687e+07	147161	29979000	5.25037e+06	2.77247e+07	1.08143e+07	6.32717e+07	5.20478e+06	1.07285e+07	5.67752e+06	8.48977e+06	4.61783e+06	6.51297e+07	1.69491e+06	4.40653e+07	8.1251e+06	4.17417e+07	6.43277e+06	-0.0292746
PE(20:1/20:5)	HMDB0009269	C00350	PE	62980	12012	13986	39151	7867.1	5441.4	49384	8860.8	6366.9	29461	3205.6	3769.1	37674	911.89	1173	50331	1511.6	2893.1	51774	36623	31457	80702	22748	18155	59498	14928	17840	50505	11954	9579.97	2164.01	8598.1	4688.95	39155.3	10513.6	1876.36	1189.57	2611.73	1320.72	63991.3	14978.3	24766.3	10987.4	22484	7772.44	-0.367217
PE(18:0/22:6)	HMDB0009012	C00350	PE	60624000	22775000	25237000	50036000	14795000	11278000	52214000	10906000	9809800	38514000	5084700	4286000	46597000	2288500	1743300	60572000	6041400	4526800	57363000	41799000	37566000	69094000	30594000	29418000	60097000	23020000	21854000	5.42913e+07	5.59133e+06	1.61587e+07	6.05087e+06	15441600	8.51477e+06	48561000	1.11594e+07	4.47153e+06	1.95014e+06	3518700	1.54225e+06	6.21847e+07	6.13782e+06	3.18043e+07	9.44782e+06	2.96127e+07	7.85781e+06	-0.160924
PE(22:6/20:0)	HMDB0009691	C00350	PE	45006	17041	24894	24121	21168	15563	34264	13815	12017	13875	1169.5	1529	18071	496.58	1665.8	25439	3386	1059.2	55347	86827	53201	82973	32002	27042	62532	33916	32461	34463.7	10443.9	17341.3	3685.69	17491.3	6651.55	19128.3	5854.06	1684.03	1511.87	1418	318.169	66950.7	14333.3	50915	31115.4	37568	13807	-0.849365
PE(22:6/18:1)	HMDB0009685	C00350	PE	10632000	3000600	3480700	13124000	3935100	2785100	13973000	2123800	1790200	9742600	859760	693570	11087000	361330	288830	16173000	1189700	679770	33239000	20677000	17251000	40638000	12509000	12409000	36929000	11007000	10066000	1.25763e+07	1.73653e+06	3.01983e+06	905803	2.68533e+06	849654	12334200	3.39178e+06	803597	417031	554057	229797	3.69353e+07	3.6995e+06	14731000	5.20386e+06	13242000	3.66422e+06	-0.0280472
PE(22:6/20:1)	HMDB0009692	C00350	PE	226220	70549	78869	183040	48126	44581	242340	45960	38518	120960	12864	6606	163260	7170	4543	180510	17107	9864	468250	337140	225390	573700	148610	145000	620240	157040	163160	217200	30661.7	54878.3	13614.3	53989.3	21758.6	154910	30640.5	12380.3	4986.12	7004.33	2682.77	554063	77874.5	214263	106498	177850	42160.2	-0.487594
PE(20:3/20:5)	HMDB0009335	C00350	PE	963470	240230	263090	1286100	385970	272060	1310800	273800	245880	909160	113830	56052	1190400	35847	30919	1418300	107430	80704	2785800	1585600	1177300	2848000	573550	544800	3838200	803320	796180	1186790	193795	300000	76320.8	260343	13304.4	1172620	255035	85702.3	43294.4	55891.7	24892.9	3.15733e+06	590467	987490	530566	839427	318460	-0.0173291
PE(P-18:0/16:0)	HMDB0011371	-	PE-P	147430	83012	95324	82244	71665	52185	107950	140640	103400	126470	403440	287760	65484	70918	68254	93276	114320	80299	81043	461420	388690	138630	295840	273450	117330	245250	223860	112541	32834.6	98439	36984.9	83636.3	27535.3	95076.7	30532.8	196226	180760	145438	123402	112334	29116.7	334170	113067	295333	84565.9	-0.243292
PE(P-18:0/18:0)	HMDB0011373	-	PE-P	43109	20636	25834	30744	62070	37611	25969	96404	80793	74496	347020	264130	70701	107580	93221	93725	85791	56870	17670	444940	295850	30537	64031	56573	24485	62685	65478	33274	8845.65	59703.3	37939.4	48079.3	28936.4	79640.7	12344.1	180130	144941	138074	110671	24230.7	6437.27	190552	220307	139300	135649	1.25911
PE(P-18:1/16:0)	HMDB0011404	-	PE-P	373480	192080	224630	132140	188790	158000	207160	487680	410670	117940	419740	290570	89286	133940	113200	100370	136260	113110	77978	639390	564660	229580	891360	859470	215400	854300	859070	237593	123515	289517	171622	264433	130953	102532	14448.8	229980	164341	172293	102431	174319	83734.7	795017	136044	761067	170093	-1.21242
PE(P-18:1/18:0)	HMDB0011406	-	PE-P	272140	167110	181120	88498	290710	210030	144180	770570	598920	177740	873580	666920	174190	298490	259910	218830	165800	122180	74181	3455700	2397000	171380	667330	661420	133330	549190	554290	168273	94161.8	409463	318775	330023	233320	190253	24811.7	445957	376229	349670	283246	126297	48979.7	1.55741e+06	1.64503e+06	1.20424e+06	1.03435e+06	0.177121
PE(P-18:1/20:0)	HMDB0011413	-	PE-P	21874	15895	20834	9175.6	25381	19233	11369	78337	67694	15541	64904	57592	13902	26478	21775	20503	17361	14743	13038	402930	286340	31565	92614	93781	15307	63394	57318	14139.5	6787.43	39871	33648.5	35920.3	27528.4	16648.7	3437.08	36247.7	25232.3	31370	22979.5	19970	10105.4	186313	188164	145813	123058	0.235672
PE(P-20:1/20:0)	-	-	PE-P	5873.1	3488.2	2968.4	3688.6	3373.5	4162.5	3978.1	14160	12202	1319.9	12413	6697.7	2824.6	3570.4	3701.9	4165.9	2826.1	2212.2	3070.1	66423	40424	9312.3	23906	26957	4596.3	12912	13509	4513.27	1186.51	7007.23	6194.74	6444.3	5021.93	2770.13	1423.78	6269.83	5333.14	4203.93	2284.5	5659.57	3254.1	34413.7	28260.7	26963.3	13457.5	-0.704217
PE(P-18:2/16:0)	-	-	PE-P	71046	47946	63089	61272	203430	179220	76369	98961	64480	34131	180450	135940	24112	61255	37861	26914	49960	36306	47266	241120	176090	47753	95696	112670	43328	106540	118800	69562.3	7657.08	116779	79258.6	102263	66650.3	28385.7	5169.09	97221.7	72298.8	70035.7	57080.1	46115.7	2426.44	147785	81011.8	135853	34980.5	-1.29314
PE(P-18:2/18:0)	-	-	PE-P	73106	108570	154490	69864	718000	541720	58414	349330	287640	82899	761960	609800	61158	358440	287780	50945	219330	146640	36249	1348400	964210	43339	310020	307610	41182	483870	494930	67128	7718.68	391967	306944	327950	196737	65000.7	16319.9	446577	281847	348073	237394	40256.7	3634.45	714097	556158	588917	338240	-0.0464601
PE(P-18:2/18:1)	-	-	PE-P	570030	379140	469070	350220	421410	318480	341350	380070	337190	161490	556610	417190	154550	165430	127890	263650	430910	287300	273910	1036700	758940	281700	941740	860690	269520	732650	737630	420533	129544	393540	24140.6	374913	82076.9	193230	61084.1	384317	199709	277460	144901	275043	6168.58	903697	155554	785753	65765.9	-1.1219
PE(P-18:2/20:1)	-	-	PE-P	390980	298140	343170	267980	381760	304250	192970	392920	302520	322650	505020	395330	497640	307740	214440	536110	545310	382480	187280	1557400	1063000	212290	807840	763900	201940	651760	619640	283977	99969.5	357607	51801.1	316647	22986.2	452133	113774	452690	127137	330750	100932	200503	12566.7	1.00567e+06	484146	815513	226141	0.670976
PE(P-20:2/20:1)	-	-	PE-P	69625	50893	47879	51752	75554	51127	38060	33211	27900	58057	90914	66637	58403	35624	26785	94696	62524	53346	41402	110310	65484	46094	45668	41520	34847	49685	48604	53145.7	15828.6	53219.3	21267.1	42302	12577.8	70385.3	21054.4	63020.7	27648.3	48922.7	20290.9	40781	5649.16	68554.3	36217.2	51869.3	12311.2	0.405323
PE(P-18:2/18:2)	-	-	PE-P	592330	72084	104720	570570	236440	165200	500750	96293	75938	322320	174740	147750	372250	101260	70812	263030	139160	90092	622560	389850	215350	489290	100530	105320	491200	109700	111140	554550	47845.6	134939	88731.9	115286	45559.4	319200	54676.8	138387	36746.1	102885	40032.5	534350	76398.1	200027	164456	143937	61914.2	-0.796857
PE(P-18:2/20:2)	-	-	PE-P	451840	80806	110990	546810	346560	233160	338750	110620	107030	342020	205900	157710	546880	157110	118270	398960	229100	139090	481620	405030	299970	429900	123130	68321	369120	98808	80297	445800	104161	179329	145592	150393	71705.4	429287	105743	197370	36745.2	138357	19730.2	426880	56310.8	208989	170211	149529	130423	-0.0544553
PE(P-20:2/20:2)	-	-	PE-P	122870	136690	169230	75391	117630	76854	73307	102950	70456	145630	414060	347300	108140	134590	94013	223590	274470	185870	168190	940480	636970	366140	946050	916790	135290	328870	326670	90522.7	28033	119090	16917.3	105513	55272.9	159120	58895.3	274373	139735	209061	128226	223207	124872	738467	354732	626810	295191	0.813764
PE(P-20:2/22:2)	-	-	PE-P	6430.9	9106.7	10536	4366.7	6352.5	4929.2	4032.8	7336.6	5651.4	4199	12025	14450	2882	3405.4	3279	6246	10578	9240.6	11566	60647	51292	20989	50344	50252	9806.6	19954	17490	4943.47	1298.93	7598.6	1395.67	7038.87	3050.06	4442.33	1695.15	8669.47	4615.87	8989.87	5589.72	14120.5	6012.96	43648.3	21156.7	39678	19222.4	-0.154205
PE(P-18:2/18:3)	-	-	PE-P	30423	20115	20988	20951	19538	13965	29660	37837	31011	20571	21793	14322	4832.8	9679	7303.1	7685.9	28795	28589	12103	85843	63184	152630	258260	262610	70677	92025	88382	27011.3	5262.25	25830	10402.4	21988	8566.89	11029.9	8385.08	20089	9671.25	16738	10846.7	78470	70586.9	145376	97809.3	138059	108598	-1.29215
PE(P-18:2/20:3)	-	-	PE-P	1941400	1548700	1738900	945250	928920	728980	1084200	1009900	838780	848350	2715100	2001300	532010	680780	493420	1220600	1963200	1481000	1004700	3198000	2374600	2843900	6182900	5834300	1448700	2825300	2302100	1.32362e+06	539508	1.16251e+06	336895	1102220	554107	866987	344673	1786360	1.02862e+06	1325240	765912	1.76577e+06	959720	4.06873e+06	1.84038e+06	3.50367e+06	2.01871e+06	-0.610404
PE(P-20:2/20:3)	-	-	PE-P	826700	967750	1250300	371340	738520	456850	356700	589020	503410	456960	2182300	1643200	417050	657290	568400	780570	1705000	1218000	352070	2376700	1780000	1328900	3598400	3430500	483660	1121800	1222100	518247	267229	765097	190759	736853	445267	551527	199359	1.51486e+06	780082	1143200	541290	721543	530085	2.36563e+06	1.23834e+06	2144200	1.14836e+06	0.0897917
PE(P-20:2/22:3)	-	-	PE-P	38956	47183	56870	25678	37832	28395	24557	37063	31246	33463	96408	66824	26509	22168	20159	46569	64920	49981	24660	222640	156170	74738	259100	260930	31015	85434	97317	29730.3	8009.3	40692.7	5633.93	38837	15682	35513.7	10186	61165.3	37262.1	45654.7	23631.4	43471	27263.8	189058	91573.9	171472	82872.9	0.256439
PE(P-20:2/24:3)	-	-	PE-P	7483.6	2907.4	5111.1	4063.4	3029.1	2996.3	2921.9	5233.1	2951.4	1421.9	4518.2	2972.7	1802.8	1693.7	1296.6	2972.4	4342.3	2826.8	2484.8	17937	13639	6357.7	15445	15520	5399.2	6125.3	6164.8	4822.97	2373.81	3723.2	1309.03	3686.27	1234.15	2065.7	807.991	3518.07	1582.39	2365.37	928.449	4747.23	2017.09	13169.1	6226.06	11774.6	4948.43	-1.22329
PE(P-18:2/20:4)	-	-	PE-P	389180	316950	326540	248150	216400	204610	201990	121820	123750	168270	349720	382560	195530	193090	193440	236480	439740	356050	210500	408160	347960	408080	543540	491410	284950	228500	233170	279773	97519.5	218390	97580.2	218300	102086	200093	34333.2	327517	124815	310683	102397	301177	99784.5	393400	158038	357513	129385	-0.483585
PE(P-20:2/20:4)	-	-	PE-P	242620	188630	176000	219120	343100	218480	132020	103310	73577	143630	430880	308810	228220	228840	156430	356100	410760	325280	178510	591680	478220	244570	397250	376200	180730	140860	133370	197920	58268.1	211680	121545	156019	74489.3	242650	106967	356827	111295	263507	93096.1	201270	37515.3	376597	226119	329263	177152	0.293959
PE(P-20:2/22:4)	-	-	PE-P	21558	32009	30644	17631	18546	13851	11918	16527	16757	4865.9	47157	38098	10427	19056	17985	29536	62438	65572	10415	81893	59508	75797	251000	256130	20664	55961	48610	17035.7	4847.5	22360.7	8416.46	20417.3	8974.95	14943	12940.2	42883.7	22004.4	40551.7	23888.2	35625.3	35165.1	129618	105917	121416	116793	-0.189092
PE(P-20:2/20:5)	-	-	PE-P	105290	106010	119060	95555	123130	118300	69814	50961	52255	44272	136750	122670	61150	96156	78280	121990	183610	156230	121480	227520	166540	134070	231400	216560	107290	113630	88713	90219.7	18329.9	93367	37709.1	96538.3	38352.4	75804	40878.8	138839	43764.4	119060	39100.2	120947	13398	190850	66902.6	157271	64425.5	-0.251168
PE(P-20:2/24:5)	-	-	PE-P	7480.5	12888	15951	3906.7	5891.8	5204.2	8420	11709	11354	1065.1	4385.3	4773	446.74	2255.2	1619.7	4125.3	6880.4	2358.5	3323.1	20471	14636	27121	85825	92464	6855.8	17822	23412	6602.4	2381.34	10162.9	3745.59	10836.4	5392.06	1879.05	1969.73	4506.97	2315	2917.07	1649.19	12433.3	12842	41372.7	38519.6	43504	42627.1	-1.81299
SM(d18:0/14:0)	HMDB0012085	C00550	SM	69702	92385	113410	83919	376510	284070	75896	249910	226920	107950	1704100	1135100	93415	418430	280240	124140	505160	374750	47650	586390	445760	34077	153660	154910	63415	189040	174940	76505.7	7128.08	239602	142343	208133	86867.2	108502	15369.9	875897	718555	596697	468659	48380.7	14682.6	309697	240276	258537	162449	0.504079
SM(d18:0/16:0)	HMDB0010168	C00550	SM	45640	72750	68997	52635	104110	67917	34316	72572	84222	57649	273100	205090	48251	146560	126020	76463	201380	167360	52515	170650	161320	34508	73615	61676	36636	87471	71315	44197	9244.36	83144	18157.3	73712	9117.93	60787.7	14365.5	207013	63457.8	166157	39548.7	41219.7	9839.74	110579	52482.6	98103.7	54958.7	0.45983
SM(d18:0/18:0)	HMDB0012087	C00550	SM	1377800	903390	1056600	1620600	2003800	1425700	1310200	1348500	1292700	2420700	7027800	5342400	3359000	3725600	2871200	5353300	5288800	3935100	1466400	3578400	2845200	1315600	1260700	1163200	1236400	1188200	1195200	1436200	163233	1.41856e+06	553541	1.25833e+06	186934	3711000	1.49765e+06	5347400	1.65188e+06	4.04957e+06	1.23957e+06	1.33947e+06	116843	2009100	1.35954e+06	1.73453e+06	961999	1.36955
SM(d18:0/22:0)	HMDB0012091	C00550	SM	1306900	205690	276220	1716200	524920	363110	1281900	307230	265200	1444600	1351000	859770	1013700	602840	431940	1656800	730790	548750	1274700	1132400	789670	1587200	287580	408050	1384000	256430	265050	1435000	243847	345947	163099	301510	53631	1371700	327689	894877	400161	613487	221140	1415300	158584	558803	496993	487590	271204	-0.0650857
SM(d18:0/24:0)	HMDB0012094	C00550	SM	1294400	155260	192220	1410000	437660	339040	1776500	322620	291900	605700	513560	407260	486900	234730	197960	537560	243480	198160	969070	649150	467220	1164200	214190	190260	1143700	164370	173830	1.49363e+06	251696	305180	142005	274387	74960.4	543387	59613.9	330590	158517	267793	120782	1.09232e+06	107232	342570	266672	277103	164851	-1.45877
SM(d18:1/12:0)	HMDB0012096	C00550	SM	26476	88384	113960	27624	175790	112650	28233	141310	110160	35119	750120	485830	25001	274930	212730	40879	310340	267480	21830	339430	258580	17143	152190	147290	23598	149920	135990	27444.3	892.173	135161	44026.2	112257	1930.29	33666.3	8038.06	445130	264722	322013	144486	20857	3335.69	213847	108764	180620	67751.3	0.294798
SM(d18:1/14:0)	HMDB0012097	C00550	SM	1052200	2631100	2810200	1211000	5490100	4096200	1184800	4793000	4086600	1897700	21352000	15363000	1469100	7030200	6281000	2354500	10886000	9231900	1012500	10785000	8636100	629300	2813400	2871100	846780	3194300	3324700	1.14933e+06	85133.9	4.30473e+06	1.49073e+06	3.66433e+06	739717	1907100	442775	13089400	7.41078e+06	1.0292e+07	4.63287e+06	829527	192182	5.59757e+06	4.49648e+06	4.94397e+06	3.20551e+06	0.730583
SM(d18:1/16:0)	HMDB0010169	C00550	SM	180820	245270	289290	163030	390930	316610	147940	325070	307930	189990	1055600	785000	212240	594440	462220	253320	745800	581200	176450	682140	615750	130250	277080	236360	138490	319640	276100	163930	16458.5	320423	72941.1	304610	13959.3	218517	32128.2	798613	235072	609473	163237	148397	24641.8	426287	222595	376070	208518	0.414663
SM(d18:1/18:0)	HMDB0001348	C00550	SM	14752000	9930300	12138000	17623000	21145000	16375000	14100000	15867000	14159000	27131000	69022000	54605000	35087000	39855000	30644000	52555000	54198000	43243000	15758000	39281000	32315000	14785000	13557000	13251000	14481000	14229000	13730000	1.54917e+07	1.87436e+06	1.56474e+07	5.61057e+06	14224000	2.11925e+06	3.82577e+07	1.30052e+07	5.43583e+07	1.45842e+07	4.28307e+07	1.19858e+07	15008000	667067	2.23557e+07	1.46616e+07	1.97653e+07	1.0871e+07	1.30426
SM(d18:1/22:0)	HMDB0012103	C00550	SM	10038000	1660400	1636400	11955000	3701600	2337500	10393000	2528300	1815000	10298000	10165000	6994000	9167200	4509300	3474300	12414000	5299500	4137700	11102000	8332000	5032200	13466000	2174500	2415600	11253000	1801400	1873300	1.07953e+07	1.01987e+06	2630100	1.0244e+06	1.92963e+06	364336	10626400	1.64812e+06	6.65793e+06	3.0628e+06	4.86867e+06	1.87024e+06	1.19403e+07	1.32342e+06	4.10263e+06	3.66749e+06	3.10703e+06	1.68915e+06	-0.0227549
SM(d18:1/24:0)	HMDB0011697	C00550	SM	15617000	1876800	2295700	17921000	4699100	3645000	20708000	4130300	3641000	8055200	5695200	4176000	6387900	2895400	2139600	6381500	2746000	2503700	12455000	7202500	5456100	15289000	2593900	2788500	14757000	2153800	2445300	18082000	2.54932e+06	3.56873e+06	1.4926e+06	3193900	777867	6.94153e+06	964469	3.77887e+06	1.66127e+06	2.93977e+06	1.08598e+06	14167000	1.50631e+06	3983400	2.79649e+06	3563300	1.64817e+06	-1.38123
SM(d18:2/14:0)	-	C00550	SM	27807	231900	280100	47833	647400	450570	35810	425350	356680	40902	1505900	1136500	15320	332090	283500	95958	1506700	1311500	20209	688530	528600	17566	350850	345980	27670	330530	311100	37150	10080	434883	207914	362450	85381.3	50726.7	41207	1.1149e+06	677931	910500	550003	21815	5239.96	456637	201082	395227	116814	0.449382
SM(d18:1/16:1)	-	C00550	SM	381710	2515300	2663900	448060	4836800	3275400	384110	3601700	2899100	574610	18758000	12184000	373030	3355400	2687500	1242400	11253000	10171000	471520	15589000	10399000	382130	2576900	3325800	442700	3863900	3978800	404627	37633.5	3.65127e+06	1.16154e+06	2.94613e+06	308451	730013	455043	1.11221e+07	7.70213e+06	8347500	5.00397e+06	432117	45625.1	7.34327e+06	7.16995e+06	5901200	3.90887e+06	0.851331
SM(d18:1/18:1)	HMDB0012100	C00550	SM	586760	3369100	4126100	1030400	8144000	5967300	548410	4438300	4050900	1650400	24288000	17791000	1104200	5494700	4028400	3236300	20777000	14483000	944300	15686000	12922000	697100	5332300	5088300	896070	6474900	5786200	721857	267893	5.31713e+06	2.50583e+06	4.71477e+06	1.08538e+06	1.99697e+06	1.10749e+06	1.68532e+07	9.9922e+06	12100800	7.1839e+06	845823	131036	9164400	5.67669e+06	7.93217e+06	4.33539e+06	1.46803
SM(d18:1/20:1)	-	C00550	SM	373180	1166900	1242600	683610	2671100	1856600	390160	1672300	1286500	946450	5431900	3717700	349720	1034400	818920	1207400	3237600	2369800	611650	4851800	3929400	501760	2095900	1681000	642320	1938600	1999800	482317	174532	1.83677e+06	765468	1461900	342524	834523	439658	3.23463e+06	2.19875e+06	2302140	1.45057e+06	585243	73907.1	2962100	1.63842e+06	2.53673e+06	1.21657e+06	0.790972
SM(d18:1/22:1)	-	C00550	SM	573910	1139600	1244900	703900	2746400	1882300	471400	1611500	1300700	638760	4211800	3273000	296200	773900	743910	818170	2237100	1632500	737670	5645900	3752300	573770	1479500	1171200	832160	1488400	1360300	583070	116520	1832500	825883	1.47597e+06	352999	584377	265201	2407600	1.72528e+06	1.88314e+06	1.28304e+06	714533	130740	2.87127e+06	2.40291e+06	2094600	1.43872e+06	0.00322948
SM(d18:1/24:1)	HMDB0012107	C00550	SM	45955	22616	19144	43480	43144	31625	37776	32396	27121	48489	165450	112820	58203	68796	61369	73204	106920	83911	29527	60816	42992	25371	18957	14789	31857	16548	17244	42403.7	4194.39	32718.7	10267.8	25963.3	6320.52	59965.3	12451.4	113722	48684.7	86033.3	25791.1	28918.3	3285.56	32107	24891.9	25008.3	15622.6	0.49994
SM(d18:2/18:1)	-	C00550	SM	0	92293	111560	0	224870	170330	0	156550	132840	0	2365500	1550600	0	723700	587060	0	1282400	946320	0	1146600	776800	0	324340	335470	0	261300	266370	9	0	157904	66298.9	138243	29755.3	9	0	1457200	834741	1.02799e+06	486935	9	0	577413	493937	459547	276913	0
SM(d18:2/20:1)	-	C00550	SM	0	179620	231490	0	321380	272760	0	278740	239410	0	755900	564900	0	316420	235960	0	734210	595870	57237	698500	602930	44652	347610	316120	45817	350260	270980	9	0	259913	72731.1	247887	21901.9	9	0	602177	247710	465577	199456	49235.3	6954.09	465457	201826	396677	180041	0
SM(d18:2/22:1)	-	C00550	SM	195180	812530	1084000	196490	1769500	1572400	147990	1680100	1424700	117050	2637700	1991000	88925	888410	684040	297290	1839100	1485300	230020	3984500	3261300	184330	1573300	1341100	363790	1833600	1755900	179887	27631.1	1420710	528593	1.36037e+06	250475	167755	113059	1.7884e+06	875746	1386780	659026	259380	93263	2463800	1.32338e+06	2.11943e+06	1.0104e+06	-0.100732
SM(d18:2/24:1)	-	C00550	SM	3355600	3724100	4546000	2801400	9047200	6208800	3535200	7583500	5619600	1474300	17332000	11056000	1065600	3773000	2728900	2313100	8679300	6034400	1691300	16328000	11092000	2265400	4084000	4083300	2260600	4581800	4612500	3.23073e+06	382504	6.78493e+06	2.74993e+06	5.45813e+06	843077	1.61767e+06	635987	9928100	6.86522e+06	6.60643e+06	4.19292e+06	2.07243e+06	330080	8.33127e+06	6.92985e+06	6.59593e+06	3.90269e+06	-0.997947
SM(d18:2/26:1)	-	C00550	SM	35672	23707	35459	25095	62642	38049	41323	65196	49152	16389	52131	38935	8120.8	16697	15623	11262	29535	25727	17766	86048	67785	17297	21883	32666	17480	28436	27627	34030	8237.66	50515	23251.5	40886.7	7274.19	11923.9	4173.66	32787.7	17939.5	26761.7	11690.4	17514.3	236.378	45455.7	35306.4	42692.7	21876.2	-1.51295
TG(14:0/14:0/16:0)	HMDB0042063	C00422	TG	70258	38879	61638	37986	21738	17459	112540	67077	50135	4083900	70653	103640	276600	52312	41761	339180	10229	9552.2	15553	39376	32668	77425	51359	47539	24807	64884	90046	73594.7	37388.8	42564.7	22893.1	43077.3	22919.5	1566560	2.1803e+06	44398	30979.6	51651.1	47817.2	39261.7	33372.7	51873	12761.8	56751	29777.6	4.41185
TG(14:0/16:0/16:0)	HMDB0042123	C00422	TG	522480	379560	475750	333270	182440	122670	839500	618790	616600	13992000	406630	615680	2358800	327390	332310	2275900	50249	110960	43787	272680	225840	290040	184580	228290	100940	427850	447060	565083	255790	393597	218513	405007	254451	6208900	6.74049e+06	261423	187125	352983	252994	144922	128884	295037	123166	300397	127020	3.4578
TG(14:0/16:0/18:0)	HMDB0042124	C00422	TG	2711600	2735100	3297300	1898400	2043700	1263200	3570200	3736400	4180600	79862000	2633400	3188200	16697000	1861000	1640400	18375000	709040	1024500	298910	3501800	2597200	2578300	3718300	3380300	636800	3446600	4067100	2.72673e+06	836003	2838400	851065	2913700	1.49605e+06	3.83113e+07	3.59937e+07	1734480	968399	1.95103e+06	1.1148e+06	1.17134e+06	1.23012e+06	3.55557e+06	143608	3348200	735476	3.81253
TG(16:0/16:0/18:0)	HMDB0005357	C00422	TG	2745300	3870600	4635300	2288900	2665800	2145600	2242900	5852400	5354900	38668000	1669900	1995400	6083700	1486600	1510000	4959700	541720	813960	187820	3002300	2562700	1107100	1957800	2257300	519720	3846400	3967400	2425700	277736	4129600	1.60901e+06	4.04527e+06	1.68404e+06	1.65705e+07	1.91453e+07	1232740	605418	1.43979e+06	593841	604880	465519	2935500	946070	2.92913e+06	912039	2.77214
TG(14:0/18:0/18:0)	HMDB0042154	C00422	TG	1688000	2249500	2795300	1340100	1441300	1292800	1372400	3392000	3111700	16558000	878350	1078100	3355900	820730	827440	2862400	307550	437580	97454	1702600	1391500	702590	1188000	1349800	296130	2283400	2402700	1.46683e+06	192216	2.36093e+06	980113	2.39993e+06	971769	7592100	7.76862e+06	668877	314242	781040	322771	365391	308456	1.72467e+06	548033	1.71467e+06	596219	2.37179
TG(14:0/16:0/22:0)	HMDB0042126	C00422	TG	233680	310330	454580	226720	321410	306880	211540	545870	522390	1626800	306310	268390	277990	316120	302280	245900	180600	235130	29918	380910	354470	95543	211390	250360	60116	394820	498370	223980	11321.5	392537	132906	427950	110195	716897	788163	267677	75570	268600	33575.5	61859	32847.2	329040	102125	367733	124536	1.6784
TG(14:0/18:0/20:0)	HMDB0042155	C00422	TG	20728	17551	25839	9433.5	21499	13168	10845	32229	22929	273530	10180	10255	27264	10314	11093	16009	3482.1	4916.5	2442.9	45810	36521	8222.5	14840	10938	3924.9	32199	46359	13668.8	6154.02	23759.7	7595.65	20645.3	6637.01	105601	145540	7992.03	3906.29	8754.83	3350.4	4863.43	3001.93	30949.7	15522.8	31272.7	18284.4	2.94966
TG(18:0/18:0/18:0)	HMDB0005393	C00422	TG	11897	32141	40230	11676	33908	31512	11490	36009	37323	68113	67668	44343	15795	32063	38644	9192.7	29485	54962	6337.7	47606	48038	9505.9	24620	28021	8317.8	26955	40132	11687.7	203.751	34019.3	1936.4	36355	4438.88	31033.6	32281	43072	21339.7	45983	8281.7	8053.8	1600.51	33060.3	12650.9	38730.3	10081.8	1.40884
TG(12:0/14:0/18:1)	-	C00422	TG	48522	7721.2	12846	13788	10764	6916.3	61738	17956	14651	588770	9749.5	14862	48948	11648	6435.4	38215	679.35	968.46	19809	15638	21878	28071	18748	14061	53261	39732	44555	41349.3	24766.6	12147.1	5255.71	11471.1	4046.5	225311	314810	7358.95	5862.07	7421.95	6999.11	33713.7	17425.2	24706	13105.5	26831.3	15839	2.44598
TG(14:0/14:0/18:1)	HMDB0042070	C00422	TG	94485	71071	100670	45895	36542	29339	126660	125040	98322	5013300	76084	99944	589480	58831	55468	553610	15073	22247	11849	145320	121140	104500	49606	53636	47478	165840	178090	89013.3	40659.6	77551	44603.4	76110.3	40522.2	2052130	2.56451e+06	49996	31450.4	59219.7	38984.1	54609	46735.3	120255	62038.4	117622	62301.5	4.52696
TG(14:0/16:0/16:1)	HMDB0042129	C00422	TG	124950	116790	155840	57965	62692	44298	180680	193910	174820	7695300	138470	184930	802100	62194	57656	997950	26019	36970	16721	176100	144200	173220	121590	109010	53595	173140	210320	121198	61443.5	124464	65944.7	124986	70519.3	3.16512e+06	3.92448e+06	75561	57404.8	93185.3	80123.6	81178.7	81814.6	156943	30652.6	154510	51435.9	4.70682
TG(14:0/14:0/20:1)	HMDB0042072	C00422	TG	477300	549650	842130	255890	387620	280750	671980	788060	757740	23002000	517380	753850	4433200	395480	385130	3303100	81614	159410	112230	1302300	1260300	632840	424900	450160	344570	1252600	1496800	468390	208188	575110	201430	626873	302707	10246100	1.10614e+07	331491	224820	432797	300073	363213	260805	993267	492847	1.06909e+06	548895	4.45122
TG(14:0/16:0/18:1)	HMDB0042130	C00422	TG	651000	779950	1166600	343130	551250	400360	942080	1048300	1119600	25238000	611670	756260	5751600	490350	486950	3524800	113220	188630	138100	1838500	1450100	713720	578020	586320	463150	1835700	2107200	645403	299514	793167	248788	895520	429465	11504800	1.19453e+07	405080	259935	477280	283939	438323	288612	1.41741e+06	726932	1.38121e+06	762777	4.15589
TG(16:0/16:0/16:1)	HMDB0005359	C00422	TG	1184500	1393100	1994600	619340	948860	666370	1969800	2124400	2076900	41164000	1017300	1339400	9894600	661570	652280	10990000	296450	496130	213260	2508400	2019600	1555500	1302600	1351800	690020	2121000	2822900	1257880	678214	1.48879e+06	593583	1579290	791682	2.06829e+07	1.77456e+07	658440	360435	829270	448631	819593	680437	1.97733e+06	615604	2.06477e+06	736589	4.03937
TG(16:0/16:0/18:1)	HMDB0005360	C00422	TG	87624	156850	185540	72835	166230	114870	141190	206850	185680	3886800	130400	141670	1281300	78868	76696	938080	55230	83560	36267	440240	323390	206720	279980	328630	79695	321140	349480	100550	35964	176643	26576.8	162030	40841.8	2.03539e+06	1.61252e+06	88166	38437.9	100642	35696.7	107561	88577.2	347120	83228.8	333833	13801.4	4.33933
TG(14:0/16:1/20:0)	HMDB0042305	C00422	TG	53961	61454	74457	32925	62317	45576	83604	106050	116630	1609800	51896	87419	250490	55965	53171	184270	5608.2	8064.6	7490.5	130730	105890	57067	40857	34191	32032	175970	210530	56830	25461	76607	25502	78887.7	35733.6	681520	804596	37823.1	27973	49551.5	39800.8	32196.5	24788.7	115852	68774.2	116870	88680.8	3.58403
TG(14:0/18:0/18:1)	HMDB0042160	C00422	TG	208360	214070	322990	146290	196240	167820	307400	394890	365540	4344500	153380	173720	753870	121030	98638	683740	23283	37272	34367	356550	300590	168260	162450	145350	97516	412040	481590	220683	81258.9	268400	109906	285450	104068	1927370	2.09359e+06	99231	67732.6	103210	68338.8	100048	66982.4	310347	131053	309177	168284	3.12658
TG(14:0/18:0/20:1)	HMDB0042162	C00422	TG	28907	46711	62458	16271	48250	39347	18181	74408	66295	1075000	37076	51061	135900	24200	31160	90168	8154.9	12338	4267.4	146430	90032	36056	64254	62501	14740	105350	117200	21119.7	6811.31	56456.3	15565.6	56033.3	14577.6	433689	555862	23143.6	14489.5	31519.7	19364	18354.5	16199.6	105345	41088	89911	27349.7	4.36
TG(16:0/16:1/20:0)	HMDB0005375	C00422	TG	1242700	2120500	2590600	874940	2435500	1972100	1224000	3655700	3261600	38686000	1195800	1431400	6300300	864610	992630	5011700	249620	405070	237770	4314500	3260200	1280900	1711100	1873400	570010	3835500	3951100	1113880	207139	2.73723e+06	810859	2608100	644928	16666000	1.90808e+07	770010	480131	943033	514959	696227	532896	3.28703e+06	1.38565e+06	3.02823e+06	1.0581e+06	3.90324
TG(14:0/18:1/20:0)	HMDB0042335	C00422	TG	965440	1668600	2032500	666440	1804500	1803900	869660	2692300	2484300	32230000	1054500	1342100	5699600	847850	869010	4657300	231120	371340	245670	4602900	3429800	1258800	1630700	1831500	512350	3780800	3917600	833847	152683	2.05513e+06	555971	2106900	346248	1.41956e+07	1.56269e+07	711157	428372	860817	485432	672273	525157	3.33813e+06	1.53475e+06	3.05963e+06	1.0912e+06	4.08952
TG(14:0/20:0/20:1)	HMDB0042192	C00422	TG	1395.4	2549	4721.2	1010.3	4414.4	4499.5	2435.8	6523.4	5606.1	110450	6709.8	4876.8	9091.3	6512.9	5511.5	6085	306.27	63.949	1078.7	12189	9363.3	2107.3	2145.3	2850.4	1788.7	8259.7	10997	1613.83	737.426	4495.6	1988.44	4942.27	585.486	41875.4	59406.3	4509.66	3641.57	3484.08	2978.88	1658.23	526.565	7531.33	5061.31	7736.9	4309.95	4.69754
TG(16:0/16:1/22:0)	HMDB0044056	C00422	TG	16265	18586	32812	5659.7	40147	25116	8544.9	34190	28720	554380	16239	18726	56468	18062	10633	29269	3231.5	9521.3	5064.2	123320	77635	18892	21622	26759	7381.4	64903	80188	10156.5	5483.26	30974.3	11134.4	28882.7	3850.58	213372	295634	12510.8	8087.67	12960.1	5024.26	10445.9	7405.76	69948.3	51036.4	61527.3	30137.3	4.39289
TG(18:0/18:0/18:1)	HMDB0005395	C00422	TG	41995	41090	64887	26014	92241	71696	33355	75262	83501	1361800	60037	75901	189860	83550	73746	129290	5988.2	8818.6	20185	225210	162850	46221	53328	45718	21234	135220	183520	33788	7999.29	69531	26052.6	73361.3	9418.08	560317	694765	49858.4	39770.1	52821.9	38123.2	29213.3	14738.4	137919	85972.8	130696	74315.3	4.05166
TG(12:0/12:0/18:2)	-	C00422	TG	1130500	9812.8	18996	129640	10066	2508.7	671040	12147	11933	216330	2924.3	4045.5	97426	2369.3	1813.4	195620	1249.3	278.19	237430	9650.1	9357.3	455920	15642	22323	907440	74459	76896	643727	500989	10675.3	1280.83	11145.9	8271.78	169792	63520.5	2180.97	853.234	2045.7	1894.37	533597	341692	33250.4	35813.3	36192.1	35841.8	-1.92268
TG(14:1/14:1/16:0)	-	C00422	TG	238290	7534.5	16540	70774	12190	5105.4	261350	24195	23773	335340	4575.7	3877.4	45281	1733.7	2282.9	85660	1066.3	3017	69576	22295	19182	178490	25173	27270	273350	48824	51533	190138	104013	14639.8	8596.18	15139.5	9412.28	155427	157112	2458.57	1863.61	3059.1	798.083	173805	101968	32097.3	14557	32661.7	16836	-0.29081
TG(14:0/14:0/18:2)	HMDB0042076	C00422	TG	89032	40964	93947	47732	42805	26326	68595	51428	35647	1782700	29898	32626	174890	30600	25395	93504	2688.7	10320	24283	205840	170400	169570	115560	116100	139430	432820	387190	68453	20650.4	45065.7	5586.3	51973.3	36647.8	683698	952633	21062.2	15915.8	22780.3	11380.5	111094	76676.3	251407	163465	224563	143432	3.32017
TG(14:1/16:0/16:1)	HMDB0047771	C00422	TG	57765	25576	46031	23795	48992	22826	68373	48157	50780	2128700	29285	53401	171850	14006	10199	134040	4361.8	10446	11454	158030	118190	176760	142520	130160	67985	274510	226810	49977.7	23286.9	40908.3	13284.8	39879	14958	811530	1.14086e+06	15884.3	12567.3	24682	24871.7	85399.7	84017.7	191687	72145.1	158387	59557.8	4.02129
TG(14:0/16:1/18:1)	HMDB0042310	C00422	TG	70283	77955	130790	34153	108500	85299	117110	166930	128080	6821000	97212	123110	696790	64427	62842	799760	16910	35883	31585	458180	363490	183170	141930	121690	90377	350670	396050	73848.7	41593.3	117795	45209.9	114723	25517.9	2.77252e+06	3.50647e+06	59516.3	40375.6	73945	44660.9	101711	76425.4	316927	160803	293743	149889	5.23048
TG(16:0/16:1/16:1)	HMDB0005376	C00422	TG	659930	794620	1207300	361790	540350	357260	738930	931880	838880	15529000	368020	495250	2608700	225360	236330	2278100	72315	167360	132640	2440700	1982200	1614100	1403200	1394800	808490	3149900	3693200	586883	198898	755617	198658	801147	426274	6.80527e+06	7.55678e+06	221898	147883	299647	172872	851743	741677	2.33127e+06	878477	2.35673e+06	1.1941e+06	3.53551
TG(14:0/16:0/18:2)	HMDB0042136	C00422	TG	657920	758260	1161300	329380	544160	289430	595800	777250	654390	10324000	310500	374660	2031900	215910	228520	913230	47313	129260	170270	2692200	1975700	1399100	1294200	1039900	1000700	3508900	4141700	527700	174536	693223	129441	701707	437857	4.42304e+06	5.1409e+06	191241	133316	244147	123444	856690	626945	2.49843e+06	1.11999e+06	2.38577e+06	1.59104e+06	3.06725
TG(14:0/18:1/18:1)	HMDB0042340	C00422	TG	907180	1146500	1584600	388810	1685500	1316400	1403800	1982600	1917600	43559000	1036100	1152100	13752000	714760	878190	11075000	329080	589860	481220	7571600	6520300	2586400	2333400	2244400	1240700	4038600	4897400	899930	507534	1.60487e+06	423842	1606200	301181	2.27953e+07	1.80316e+07	693313	353998	873383	281151	1.43611e+06	1.06611e+06	4.64787e+06	2.67172e+06	4.55403e+06	2.15853e+06	4.66278
TG(16:0/16:1/18:1)	HMDB0005377	C00422	TG	667780	890220	1120000	309970	1202900	890160	1070000	1487000	1464200	32893000	835840	926180	10189000	465720	537960	9828700	303990	532840	324520	4978300	4695400	2144100	2042000	2332800	787010	2618000	3019400	682583	380231	1.19337e+06	298504	1158120	288912	17636900	1.32134e+07	535183	272644	665660	225631	1085210	945733	3.21277e+06	1.55588e+06	3349200	1.21534e+06	4.69145
TG(14:0/18:0/18:2)	HMDB0042166	C00422	TG	4043700	5510300	7315400	2109600	4245000	3174800	2843200	4629700	3887000	44667000	1936300	2430200	14881000	1192400	1331500	10398000	809190	1395100	1653100	23664000	18541000	15476000	17705000	20258000	5601800	20012000	25245000	2.99883e+06	976397	4795000	648644	4792400	2.21381e+06	2.33153e+07	1.86264e+07	1312630	573093	1.71893e+06	616795	7.57697e+06	7.11998e+06	2.04603e+07	3.00469e+06	21348000	3.48238e+06	2.95881
TG(14:0/18:1/20:1)	HMDB0042342	C00422	TG	69247	112790	179570	37784	252030	172010	100910	174440	157210	4621600	100230	156350	1309700	78752	82835	1130800	42056	72601	53410	917910	630020	355570	392310	404040	134320	454480	466640	69313.7	31563.1	179753	69771.9	169597	11373.7	2.35403e+06	1.96581e+06	73679.3	29416.9	103929	45685.7	181100	156418	588233	287196	500233	116675	5.08585
TG(16:0/16:1/20:1)	HMDB0005378	C00422	TG	11758	18707	37518	10711	36504	31358	14642	30548	28705	1230100	19909	19220	241860	18981	17293	209270	14186	19423	10065	143280	106370	60646	56928	42560	22296	76356	67504	12370.3	2035.78	28586.3	9059.22	32527	4521.3	560410	580197	17692	3071.53	18645.3	1175.55	31002.3	26390.5	92188	45300.7	72144.7	32157.1	5.50153
TG(14:0/18:0/20:2)	HMDB0042168	C00422	TG	909900	1022400	1558400	618170	1207200	746990	821820	1341900	1145200	16914000	371490	488540	2507200	205630	228600	1852900	99158	133480	233110	4936800	3196700	1721100	2335400	2542500	699660	4631900	5433000	783297	149632	1190500	160403	1.1502e+06	405728	7.09137e+06	8.51294e+06	225426	137241	283540	183795	884623	761043	3.96803e+06	1.4221e+06	3.72407e+06	1.5157e+06	3.17843
TG(14:0/20:1/20:1)	HMDB0042402	C00422	TG	24860	36248	50205	10340	78102	63121	18759	79936	68029	1626100	43528	62555	205240	31681	34118	95539	11237	19079	14815	308960	188000	53030	78356	101640	21169	178190	196870	17986.3	7290.77	64762	24710.9	60451.7	9206.94	642293	853766	28815.3	16335.1	38584	22079.4	29671.3	20477.2	188502	115647	162170	52607.8	5.15826
TG(16:1/18:1/20:0)	HMDB0005437	C00422	TG	340970	415730	571370	203810	1157800	1131600	355360	766700	765800	22829000	757320	907210	4031500	591320	677740	3129000	176040	273110	535820	4995600	3633200	965610	1395400	1834500	556660	2630200	3168000	300047	83653.4	780077	371216	822923	284450	9996500	1.11224e+07	508227	299416	619353	321057	686030	242347	3.00707e+06	1.82945e+06	2.87857e+06	933627	5.05816
TG(18:0/18:1/18:1)	HMDB0005403	C00422	TG	142190	162930	191400	73788	511940	496460	147590	333600	333660	10361000	325420	367110	1726100	223730	246500	1421200	86435	101520	225240	2202300	1388000	483270	591220	815710	243550	1127100	1325200	121189	41139.5	336157	174519	340507	152645	4.50277e+06	5.07567e+06	211862	119934	238377	132981	317353	143979	1.30687e+06	820447	1.1763e+06	313858	5.21548
TG(14:0/18:2/22:0)	HMDB0042516	C00422	TG	111060	96131	121300	58640	140300	97077	58484	104540	95382	957280	30672	42090	144980	30128	31267	68049	10640	16312	34037	408640	336630	164490	137770	152870	70774	356090	549040	76061.3	30309.8	113657	23453.5	104586	14499.2	390103	492694	23813.3	11411.7	29889.7	12944.1	89767	67268.5	300833	143641	346180	198258	2.35862
TG(14:0/20:0/20:2)	HMDB0042198	C00422	TG	17371	19796	38735	6875.5	59167	29668	7537.4	26282	22503	147900	5957.8	4680.2	19033	3743.5	2900.8	7334.5	3786.5	6977	4849.2	179130	126080	27007	44115	45033	12679	128370	167770	10594.6	5877.83	35081.7	21109.1	30302	8134.55	58089.2	77998.1	4495.93	1266.2	4852.67	2043.57	14845.1	11236.6	117205	68196.4	112961	62411.3	2.45494
TG(16:0/18:2/22:0)	HMDB0044252	C00422	TG	0	7138.6	19270	0	19749	11011	0	5827.2	6336.1	0	0	0	0	0	0	0	1592.4	2479.8	3219	59575	41377	4007.4	13354	14211	3138.4	53434	64785	9	0	10904.9	7687.2	12205.7	6549.19	9	0	536.8	914.176	832.6	1426.52	3454.93	480.144	42121	25101.5	40124.3	25310.3	0
TG(18:1/18:1/20:0)	HMDB0005452	C00422	TG	5480	4289.1	6725.6	1568.7	19556	14110	2967	6448.9	8626.4	171870	4898.9	11306	25205	5323.4	5014.8	12471	942.11	4586.7	9036.7	82299	56976	9580.7	13994	12290	7111.8	37519	51642	3338.57	1981.95	10098	8261.75	9820.67	3834.32	69848.7	88582.2	3721.47	2416.34	6969.17	3761.9	8576.4	1297.22	44604	34699.3	40302.7	24405.8	4.38693
TG(12:0/14:1/18:2)	-	C00422	TG	80835	1252.5	2800.6	11160	6137.7	1955.1	67048	4257.4	4241.5	45153	0	1672.5	15170	1113.2	417.71	20197	1114.8	837.05	59005	14319	6246.2	83616	8621.2	9903.9	167220	25777	23071	53014.3	36896.6	3882.53	2464.08	2999.07	1156.05	26840	16057.5	745.667	637.973	975.753	638.791	103280	56724.2	16239.1	8737.58	13073.7	8848.97	-0.981998
TG(14:0/14:1/18:2)	HMDB0042286	C00422	TG	38153	13180	15752	13858	17265	7964.1	43187	16989	12125	684790	10217	16707	50940	5467.1	8307.2	52010	1744.7	1496.4	22006	54892	40915	167130	62061	65297	104810	86254	96502	31732.7	15683.2	15811.3	2282.98	11947	3897	262580	365645	5809.6	4246.52	8836.87	7619.12	97982	72802.5	67735.7	16433.1	67571.3	27863.2	3.04872
TG(12:0/16:0/18:3)	-	C00422	TG	45874	5324.3	11374	16926	4870.5	5612.7	28109	13353	7479.5	492970	9503.5	10854	38466	2757.4	246.12	41070	971.25	979.56	9939.7	21080	14137	142750	64095	58374	35544	54132	39114	30303	14598.2	7849.27	4771.77	8155.4	2939.52	190835	261660	4410.72	4499.99	4026.56	5924.1	62744.6	70459.5	46435.7	22516.6	37208.3	22180	2.6548
TG(12:0/18:0/18:3)	-	C00422	TG	15421	20675	30956	8832.9	44784	19048	19737	22997	18878	867610	10882	14452	71565	7954	8915.1	38583	1306.1	4603.6	10469	190920	120080	108840	61335	79069	51670	218340	255700	14663.6	5491.36	29485.3	13299.8	22960.7	6924.68	325919	469408	6714.03	4906.89	9323.57	4936.89	56993	49401.1	156865	83859.7	151616	92442.1	4.4742
TG(14:1/16:1/18:1)	HMDB0047910	C00422	TG	35947	53398	74613	28818	41568	35423	53137	58838	48844	2444900	38929	34684	298040	25375	33953	247110	19123	21173	29138	462170	358750	231230	179170	212230	96757	411140	486030	39300.7	12501.5	51268	8829.83	52960	19916.6	996683	1.25445e+06	27809	10124.9	29936.7	7598.35	119042	102872	350827	150833	352337	137013	4.66451
TG(14:0/16:1/18:2)	HMDB0042316	C00422	TG	56750	68502	110430	40574	93873	49419	73945	80874	78991	2643700	55544	55112	316770	31972	30918	170540	9396.5	14387	26700	617910	430060	339010	248760	241240	152030	691110	714960	57089.7	16688.1	81083	12686.8	79613.3	30510.3	1043670	1.38759e+06	32304.2	23075.5	33472.3	20482.3	172580	157166	519260	237102	462087	238478	4.19229
TG(14:0/16:0/18:3)	HMDB0042137	C00422	TG	63769	69829	110720	29799	60612	31770	75212	106610	78966	2403200	55674	90657	220340	20541	18263	165110	10764	10811	18273	268370	232630	225950	233710	213130	74300	373090	412360	56260	23619.4	79017	24336.6	73818.7	39725.9	929550	1.27652e+06	28993	23617.9	39910.3	44105.6	106174	107445	291723	72565.3	286040	109830	4.04635
TG(16:0/16:1/18:2)	HMDB0005379	C00422	TG	647300	798320	1277600	297280	882120	656480	761470	1149600	944850	17918000	351650	512410	4674100	227680	245140	4073800	174100	342570	470900	6711500	6084100	3481700	3656100	3720600	1048300	4104100	5025800	568683	241875	943347	183469	959643	310824	8.88863e+06	7.82542e+06	251143	91070.8	366707	135260	1.66697e+06	1.5979e+06	4823900	1.64999e+06	4943500	1.1839e+06	3.96626
TG(14:0/18:1/18:2)	HMDB0042346	C00422	TG	727040	966930	1501300	371680	1143200	823940	801650	1243000	1156800	18590000	393490	600430	4865500	355090	342230	2942800	179190	304350	484950	8486200	6774000	3952700	3881100	3915400	1823600	6907400	8264800	633457	229754	1117710	139789	1160680	338697	8.79943e+06	8.53321e+06	309257	114266	415670	161124	2.08708e+06	1.74883e+06	6424900	2.34016e+06	6.31807e+06	2.21025e+06	3.79609
TG(14:0/18:0/18:3)	HMDB0042167	C00422	TG	185970	354890	461010	122830	304240	200110	153760	291670	266760	5443800	119710	148130	1015700	64354	60900	533010	37518	69575	63096	1042100	912100	842280	1132000	1052500	253310	1294400	1491600	154187	31572.2	316933	33466.9	309293	135551	2.33084e+06	2.70669e+06	73860.7	41912.6	92868.3	48054.2	386229	406242	1.15617e+06	127874	1.15207e+06	302308	3.9181
TG(14:0/18:1/20:2)	HMDB0042348	C00422	TG	81467	116560	171990	55290	177900	144320	71807	123730	138860	2231000	64740	89613	708110	47124	48940	473370	27186	56512	69735	974130	776010	483760	706110	664920	238150	706930	821490	69521.3	13237.3	139397	33537	151723	17762.5	1.13749e+06	954250	46350	18789	65021.7	21630.6	263882	208208	795723	154505	754140	80543.6	4.03226
TG(14:0/18:2/20:1)	HMDB0042522	C00422	TG	64127	131020	176640	37086	161120	102670	71465	114740	114380	1692100	43393	50497	519830	37063	36256	344120	16100	30917	65946	872150	741470	475180	612810	645080	189350	676600	742240	57559.3	18106.1	135627	23530.7	131230	39759.7	852017	732819	32185.3	14285.3	39223.3	10121.7	243492	209921	720520	135133	709597	55874.4	3.88776
TG(14:0/18:3/20:0)	HMDB0042545	C00422	TG	692.05	2534.3	4227.1	421.86	6372	2328.8	421.49	4140.4	2001	80075	438.86	2207.5	24141	1363.1	696.76	13142	238.23	211.4	1796.1	37442	33546	11967	23887	27539	5409.6	21190	34840	511.8	156.101	4348.9	1927.33	2852.3	1201.84	39119.3	35892.5	680.063	599.973	1038.55	1041.02	6390.9	5155.97	27506.3	8709.57	31975	3895.79	6.25616
TG(16:0/16:1/20:2)	HMDB0044068	C00422	TG	88287	143260	183810	50730	240560	145280	67615	142110	154970	2416500	59346	58705	796120	39423	37283	456580	24126	46845	72013	1001600	912260	580900	727970	820600	238590	714110	859490	68877.3	18810.3	175310	56511.1	161353	20042.5	1.22307e+06	1.04739e+06	40965	17660.6	47611	10731.5	297168	259451	814560	162130	864117	46004.8	4.15033
TG(14:0/18:0/20:3)	HMDB0042163	C00422	TG	34813	28566	33966	14979	45127	26766	23888	29582	37155	595340	9884.9	19049	134600	7470.1	10261	96087	7647	6615.4	21952	235270	202180	136000	120540	122730	42598	203600	247130	24560	9934.06	34425	9282.12	32629	5321.98	275342	277794	8334	1346.03	11975.1	6391.58	66850	60768.9	186470	59252.2	190680	62992.3	3.48684
TG(16:0/16:0/22:3)	-	C00422	TG	37209	33783	63392	14768	62356	60124	28755	61616	61778	871380	27920	28208	138450	14768	17742	66038	3160.1	11826	33309	383230	256510	103490	144660	200260	64640	267430	350500	26910.7	11333.6	52585	16287.2	61764.7	1634.04	358623	445534	15282.7	12388	19258.7	8295.64	67146.3	35157.6	265107	119302	269090	75905.9	3.73622
TG(14:0/20:1/20:2)	HMDB0042408	C00422	TG	56381	66058	88541	20717	109060	70204	44667	122330	93818	974930	58146	65440	251470	25072	31184	84136	9645.1	10124	47738	649600	443510	214680	253110	322050	101900	462370	485890	40588.3	18178.5	99149.3	29416	84187.7	12394.3	436845	473446	30954.4	24779.7	35582.7	27919.1	121439	85168.9	455027	198347	417150	85041.3	3.42799
TG(18:0/18:1/18:2)	HMDB0005405	C00422	TG	606700	610890	940060	289780	1508500	895700	446400	783020	620510	12568000	401160	473400	2656100	233020	266210	1546600	120270	276090	835780	7757800	5702300	3133300	3299500	3793200	1442200	5923800	7369000	447627	158464	967470	476385	818757	173113	5.59023e+06	6.06833e+06	251483	141352	338567	116874	1803760	1.19067e+06	5.66037e+06	2.24079e+06	5621500	1.78927e+06	3.64254
TG(16:0/18:0/22:3)	-	C00422	TG	19522	12306	15359	10229	30685	28763	8763.5	22586	22437	144510	11600	14512	35569	4277.7	6717.7	13360	1083.8	2478.5	29303	138220	108120	37582	46946	48462	30207	83347	105260	12838.2	5834.56	21859	9211.04	22186.3	6705.51	64479.7	70192.2	5653.83	5391.47	7902.73	6103.65	32364	4541.47	89504.3	45947.5	87280.7	33648.4	2.32841
TG(14:0/20:2/22:1)	HMDB0042584	C00422	TG	9998.7	5649.8	6670.8	4428.3	14631	7978	4239.6	10251	12331	92428	11851	7385	25022	4517.1	5058.4	5527.2	712.15	393.74	16177	50272	35047	16559	17076	16667	11682	31968	49895	6222.2	3271.91	10177.3	4491.05	8993.27	2963.54	40992.4	45598.5	5693.42	5661.83	4279.05	3560.19	14806	2712.2	33105.3	16627.2	33869.7	16645.3	2.71986
TG(18:1/18:2/20:0)	HMDB0005459	C00422	TG	9690.5	17100	34659	4712.4	69407	44705	6652.2	23078	26043	121810	6205.9	7864.7	19055	4602	2914.5	7537.5	5371.4	8396.8	17078	237110	174390	32156	65590	63855	16558	185290	209260	7018.37	2509.17	36528.3	28630.2	35135.7	9340.13	49467.5	62914.6	5393.1	802.17	6392	3023.33	21930.7	8859.21	162663	87970.2	149168	75912.8	2.81727
TG(14:0/20:0/22:3)	-	C00422	TG	2629	12056	23905	2664	63264	35747	1951	19295	16328	42568	2519.6	2753.1	3508.7	2307.4	3486.5	3248.8	3777.8	6118.2	11585	254160	150270	21388	46070	47869	8775.9	186260	174710	2414.67	401.928	31538.3	27712.6	25326.7	9787.25	16441.8	22626.3	2868.27	794.793	4119.27	1769.54	13916.3	6621.37	162163	106117	124283	67295.3	2.76748
TG(18:2/20:0/20:1)	HMDB0005468	C00422	TG	0	3352.3	9798.7	0	17868	10086	0	3966.3	0	15320	0	0	0	0	0	0	703.13	0	0	45170	33918	0	11204	8413.4	2901.2	37512	44165	9	0	8395.53	8209.14	6631.23	5736.82	5112.67	8839.81	240.377	400.756	9	0	973.067	1669.81	31295.3	17815.9	28832.1	18410.4	9.14994
TG(18:1/20:1/20:1)	HMDB0005457	C00422	TG	0	1941.3	10595	0	21027	7610.6	0	3627.1	4148.7	0	0	898.75	0	0	194.92	0	0	2249.3	2965.1	47054	30101	3616	5198.8	8640.8	3118.9	40250	56995	9	0	8865.13	10566.2	7451.43	3226.1	9	0	9	0	1114.32	1044.02	3233.33	340.204	30834.3	22460.1	31912.3	24227.9	0
TG(14:1/14:1/18:2)	HMDB0047893	C00422	TG	56090	4181.5	12355	15501	8920.1	6552.8	63300	6968.9	6964.9	94853	0	0	12092	0	0	11283	3874.4	2511.5	39668	28014	21824	46358	22833	25978	115800	54190	62206	44963.7	25768.8	6690.17	2381.56	8624.23	3237.5	39409.3	48017.3	1297.47	2231.69	843.167	1444.82	67275.3	42156.5	35012.3	16809.2	36669.3	22212.7	-0.190222
TG(12:0/18:2/18:2)	-	C00422	TG	39378	13364	26305	16712	31415	17599	30551	17825	14959	209200	5415.2	8144.2	35239	3411	2922.2	23806	2443.5	2707.1	17627	105270	76293	210060	53252	66188	103160	166390	181790	28880.3	11425	20868	9402.37	19621	5937.11	89415	103894	3756.57	1515.69	4591.17	3078.9	110282	96414	108304	56630	108090	64025.5	1.63043
TG(14:0/16:1/18:3)	HMDB0042317	C00422	TG	6115.1	4978.3	8651.1	3392.8	6987.2	3180.1	9746.3	11383	7261.2	231820	2374.9	2466.1	29585	3336.8	2351.8	16607	241.57	926.2	1702.6	40544	32339	43025	14757	19345	22723	42106	52794	6418.07	3187.57	7782.83	3275.64	6364.13	2843.68	92670.7	120681	1984.42	1584.13	1914.7	857.972	22483.5	20662.2	32469	15358.9	34826	16862.6	3.8519
TG(16:1/16:1/18:2)	HMDB0005435	C00422	TG	56521	89959	127400	27187	133280	94680	73480	130630	104820	3181400	53003	54864	509620	41224	31187	441390	21061	47049	75497	1574100	1184400	698820	712280	714120	225400	743070	995100	52396	23420.6	117956	24282.6	108967	16749.5	1377470	1.56262e+06	38429.3	16153.3	44366.7	12064.3	333239	325353	1.00982e+06	488926	964540	236625	4.71642
TG(14:1/14:1/22:2)	HMDB0047898	C00422	TG	3363.6	15240	16270	1714.8	28894	17369	9544.4	19026	14229	699500	22387	31209	45914	6418	7488.7	45764	3763	7488.1	8867.7	193690	146890	77821	105000	113400	30637	123590	159230	4874.27	4127.62	21053.3	7049.15	15956	1593.38	263726	377391	10856	10074	15395.3	13695.1	39108.6	35248.6	140760	46771.6	139840	23714.4	5.75771
TG(14:0/18:1/18:3)	HMDB0042347	C00422	TG	31977	37351	61732	16059	62511	43618	37165	57060	46031	1507500	34927	44264	166680	22846	20575	88674	4152.4	13081	26153	501520	368580	268190	231780	249610	119570	450770	546830	28400.3	10998.2	52307.3	13236.2	50460.3	9835.83	587618	797595	20641.8	15505.3	25973.3	16277.3	137971	122063	394690	143348	388340	149592	4.3709
TG(16:0/16:1/18:3)	HMDB0044067	C00422	TG	37697	73181	130480	20235	99788	78052	44996	95459	71857	1606700	28334	40992	280920	14432	22385	205900	6496	26231	66757	1088400	889340	1087600	1042300	1086300	202960	758030	937940	34309.3	12723.4	89476	14276.9	93463	32207	697840	787989	16420.7	11054	29869.3	9822.59	452439	554265	962910	178922	971193	102604	4.34622
TG(14:0/18:1/20:3)	HMDB0042343	C00422	TG	620960	906060	1477900	342000	1845400	1193200	589080	1060600	990930	22423000	450650	559690	5219700	290610	344800	2828000	165650	367240	803510	13426000	11625000	6534600	7579000	7364200	2649800	9005500	11612000	517347	152689	1.27069e+06	503679	1.22068e+06	244645	10156900	1.06899e+07	302303	142859	423910	118123	3.3293e+06	2.92534e+06	10003500	3.04858e+06	10200400	2.45623e+06	4.29518
TG(14:0/18:2/20:2)	HMDB0042528	C00422	TG	84183	124900	176010	58585	175330	117700	63271	120200	93602	697330	20606	32476	257270	17444	15381	152280	15208	35963	81182	1095200	980750	841060	997120	1035400	346910	1099100	1213200	68679.7	13629.2	140143	30563	129104	42371.1	368960	289181	17752.7	2712.21	27940	11015.3	423051	385619	1.06381e+06	57785.3	1076450	121540	2.42551
TG(14:0/16:0/22:4)	HMDB0042142	C00422	TG	42970	66919	107980	30956	128380	70093	41293	60134	42586	577950	11194	14598	167660	6161.2	7937.9	69810	11019	12590	45567	686510	634340	509900	722630	686140	217620	696960	781030	38406.3	6506.43	85144.3	37596.6	73553	32834	271807	269604	9458.07	2856.51	11708.6	3416.41	257696	234746	702033	18586.8	700503	74392.3	2.82316
TG(14:0/18:0/20:4)	HMDB0042170	C00422	TG	74781	71320	102270	46961	29682	23945	44255	55548	60019	251170	13438	20177	108810	2584.3	5990.9	65793	753.48	2635	22944	140040	118770	127120	212690	201410	28461	142080	188160	55332.3	16897.3	52183.3	21021.9	62078	39203.1	141924	97023.6	5591.93	6856.28	9600.97	9311.55	59508.3	58618.4	164937	41368.2	169447	44384.5	1.35893
TG(18:1/18:1/18:2)	HMDB0005455	C00422	TG	244430	417010	948540	182720	2284500	1571700	300470	827280	762800	11027000	461120	614100	2904400	239600	238330	2317600	161510	226630	809350	14488000	10722000	5159200	6898400	7562000	1830900	7760800	8391700	242540	58897.7	1.17626e+06	981439	1.09435e+06	423703	5.41633e+06	4.86783e+06	287410	155422	359687	220406	2.59982e+06	2.27458e+06	9.71573e+06	4.15534e+06	8891900	1.63831e+06	4.48102
TG(14:0/20:2/20:2)	HMDB0042588	C00422	TG	56770	62586	70236	22088	63895	49246	32393	68806	74471	507320	13377	21430	131840	6778.6	9701.5	36353	2016.8	6173.6	51180	737000	629370	354710	410880	572270	173200	748230	819290	37083.7	17810.4	65095.7	3279.22	64651	13508.1	225171	248969	7390.8	5704.79	12435	7987.09	193030	152734	632037	191610	673643	129324	2.60217
TG(16:0/16:1/22:3)	-	C00422	TG	147490	132630	151200	69828	116560	90835	95583	114110	126170	903910	29925	41293	309400	21868	18388	109450	6530.4	14116	145630	1364300	1067200	611580	631760	923090	317060	992810	1258500	104300	39558.1	121100	10060.1	122735	30328.7	440920	413237	19441.1	11884.6	24599	14614.4	358090	235669	996290	366282	1082930	168257	2.07977
TG(14:0/18:0/22:4)	HMDB0042172	C00422	TG	408640	430710	665190	341500	813480	601070	394520	435700	379070	3134300	76682	99014	784720	50054	49152	517370	52170	117530	458750	6448800	4979300	3674900	2967700	3900000	1712000	6274500	6801600	381553	35398.4	559963	219566	548443	150144	1.4788e+06	1.43993e+06	59635.3	14800.7	88565.3	35366.2	1948550	1.62107e+06	5.23033e+06	1.96144e+06	5.22697e+06	1.46657e+06	1.95447
TG(14:0/20:1/20:3)	HMDB0042403	C00422	TG	71579	43564	65220	32192	66157	59475	51624	44458	52129	303600	16590	16403	208780	9801.5	15133	66495	4269.1	9923.3	86614	539040	429670	268050	304390	398150	89061	217890	266110	51798.3	19694.1	51393	12793.8	58941.3	6561.8	192958	119342	10220.2	6171.11	13819.8	3433.67	147908	104053	353773	166173	364643	86775.5	1.89731
TG(14:0/18:3/22:1)	HMDB0042554	C00422	TG	40525	54977	66621	32021	95914	74965	39716	58616	46634	676210	22406	19839	125500	9736	11793	60181	5234.2	10433	41621	541360	512570	264740	259280	386740	137380	567680	727150	37420.7	4693.71	69835.7	22657.7	62740	14558.8	287297	338388	12458.7	8903.8	14021.7	5083.64	147914	111932	456107	170964	542153	172122	2.94064
TG(18:1/18:3/20:0)	-	C00422	TG	22800	14614	30644	10770	84573	54604	16364	33303	27776	475420	19305	19941	89171	14024	13638	44930	5527.4	6432.6	62381	631510	454080	182780	207650	185250	83589	375770	487850	16644.7	6019.91	44163.3	36221.9	37674.7	14731.2	203174	236808	12952.1	6951.06	13337.2	6759.22	109583	64271	404977	213434	375727	165820	3.60958
TG(16:1/20:1/20:2)	HMDB0048664	C00422	TG	9530.3	13993	31030	5911.3	61938	34958	7464.2	26047	16338	316930	8522.4	15511	40348	7565	5448.2	31428	1710.7	6555.7	24931	342770	273190	93285	141160	136380	48571	242710	330280	7635.27	1815.55	33992.7	24940.5	27442	9814.86	129569	162321	5932.7	3687.56	9171.63	5517.91	55595.7	34714.2	242213	100806	246617	99643.9	4.08489
TG(18:0/18:3/20:1)	HMDB0045108	C00422	TG	49798	12438	18085	19927	27189	20987	23416	13486	14602	164200	3531.6	7182.3	55735	3042.2	3412.8	15451	2471.6	3706.2	86610	207820	94916	98817	55542	79442	55582	93121	102820	31047	16332.3	17704.3	8230.66	17891.3	3196.9	78462	76934.7	3015.13	530.518	4767.1	2096.76	80336.3	22289.8	118828	79327	92392.7	11891.5	1.33754
TG(14:0/20:3/22:1)	HMDB0042434	C00422	TG	25536	4556.2	6693.1	12596	10945	8639.6	12180	6457.3	4290.8	74572	2532.1	3725	46622	811.42	1834.8	15501	3540	3325.9	55632	97706	48081	53471	31298	37392	30685	21179	29889	16770.7	7593.85	7319.5	3280.51	6541.17	2178.38	45565	29549.7	2294.51	1379.72	2961.9	996.286	46596	13821.6	50061	41570.8	38454	9142.38	1.44199
TG(14:1/16:1/18:3)	HMDB0047917	C00422	TG	2553	2102.8	3174.1	1060.6	4797.1	4080.2	1799.3	1044.9	1866.7	43556	1939.4	875.75	3473.9	776.73	596.52	2562.4	446.89	1047.7	299.42	16413	8259.1	29440	6905.6	5304.6	7784.9	21985	25342	1804.3	746.213	2648.27	1934.66	3040.33	1112.8	16530.8	23409	1054.34	784.026	839.99	227.706	12508.1	15133.6	15101.2	7624.81	12968.6	10817.1	3.19564
TG(14:1/14:1/22:3)	-	C00422	TG	4703.1	10593	13209	5126.3	14755	9479.7	4911.2	9461.3	8659.1	209260	7180	9089.4	13499	489.77	489.99	15261	2870.8	4126.1	11268	128950	80044	111490	93231	95179	38703	120200	127910	4913.53	211.61	11603.1	2787.66	10449.3	2424.96	79340	112517	3513.52	3391.11	4568.5	4316.74	53820.3	51793	114127	18617.8	101044	24466.1	4.01322
TG(14:0/18:2/18:3)	HMDB0042527	C00422	TG	19990	24414	49105	10980	38854	17950	18987	20477	16931	287280	6161.2	6908.7	30733	8415.4	3531.4	10234	1006.7	6240.8	7950.7	204000	147650	167920	94699	81678	92824	365550	393560	16652.3	4937.92	27915	9675.81	27995.3	18288.6	109416	154376	5194.43	3797.79	5560.3	1788.53	89564.9	80034.4	221416	136263	207629	164365	2.71602
TG(16:0/16:1/18:4)	HMDB0044075	C00422	TG	3431.2	5620.6	10701	797.32	10977	5743.2	4264.4	6423.7	8312.6	49450	1892.1	2413.5	1596.6	2401.8	1334.6	3955.4	532.93	2889.7	3227	70004	54969	86025	59804	74391	14470	88265	89727	2830.97	1809.8	7673.77	2888.73	8252.27	2479.45	18334	26973	1608.94	966.076	2212.6	796.778	34574	44911.1	72691	14419.5	73029	17419	2.69515
[truncated: 66 more rows]
[truncated: 35 more columns]
