# Supplementary material for: Multi-Omics Comparison of the Spontaneous Diabetes Mellitus and Diet-Induced Prediabetic Macaque Models
Source: Front Pharmacol. 2021 Nov 22;12:784231. doi: 10.3389/fphar.2021.784231 (PMC8645867; doi:10.3389/fphar.2021.784231)
Supplement: Supplementary file 2 [file Table3.XLSX]

## Sheet: Table S3
Supplemental Table S3. The transcriptomic data from the macaque liver
Gene	Gene ID	Chromosome	Start	End	Strand	Normal control （NC)			High-fat and high-sugar diet (HFHS)			Spontaneous Diabetes mellitus (sDM)			NC		HFHS		sDM		HFHS / NC			sDM / NC			sDM / HFHS
						M1	M2	M3	M4	M5	M6	M7	M8	M9	Mean	SD	Mean	SD	Mean	SD	Log2 Ratio	q value	p value	Log2 Ratio	q value	p value	Log2 Ratio	q value	p value
COPRS	102146104	NC_022287.1	28067809	28075247	-	14.27	18.79	10.57	31.96	24.34	20.09	16.61	23.99	16.16	14.5433	4.11681	25.4633	6.0142	18.92	4.39651	0.702556	0.804661	0.0319117	0.15629	0.993529	0.569577	0.557492	0.758688	0.0508814
MYO16	102124916	NC_022288.1	90985841	91687961	+	0.04	0.01	0	0.01	0	0	0	0	0	0.0166667	0.0208167	0.00333333	0.0057735	0	0	-2.3712	0.999533	0.372523	-3.50863	0.993529	0.256822	1.15078	0.999791	0.777927
QRFP	102115412	NC_022286.1	8122869	8124294	+	0	0.1	0.05	0.13	0.1	0.09	0.22	0.09	0.09	0.05	0.05	0.106667	0.0208167	0.133333	0.0750555	1.07798	0.999533	0.54148	1.30641	0.993529	0.415824	-0.216914	0.999791	0.871459
RAX2	102136169	NC_022290.1	3755942	3759329	-	0.03	0.04	0	0.04	0.09	0	0.06	0	0.08	0.0233333	0.0208167	0.0433333	0.0450925	0.0466667	0.0416333	0.406098	0.999533	0.872614	0.767462	0.993529	0.731338	-0.351979	0.999791	0.875565
STON2	102130149	NC_022278.1	146119869	146294787	-	2.76	2.35	1.15	2.26	1.99	2.36	1.74	2.18	1.99	2.08667	0.83668	2.20333	0.191398	1.97	0.220681	-0.0163986	0.999533	0.967064	-0.293407	0.993529	0.414787	0.288809	0.999791	0.32812
OXER1	102147169	NC_022284.1	67668603	67672521	+	3.21	11.48	7.79	4.69	15.27	7.63	4.86	4.71	7.15	7.49333	4.14297	9.19667	5.46122	5.57333	1.36749	0.167875	0.999533	0.736113	-0.615714	0.945411	0.163175	0.796406	0.783571	0.0553925
GDI1	102142996	NC_022292.1	151336966	151343711	+	20.24	22.24	17.6	26.12	24.22	22.07	18.82	30.68	20.14	20.0267	2.32734	24.1367	2.02629	23.2133	6.49992	0.159125	0.999533	0.497086	-0.0251249	0.993529	0.903796	0.196501	0.999791	0.408302
SCAMP2	102133839	NC_022278.1	52905952	52917841	-	14.97	19.61	15.45	21.54	21.14	18.39	16.77	23.51	17.11	16.6767	2.55165	20.3567	1.71489	19.13	3.797	0.177528	0.999533	0.449788	-0.0296624	0.993529	0.874774	0.219198	0.999791	0.304545
BRAT1	102124691	NC_022274.1	37658853	37678039	+	6.06	11.48	6.03	6.11	11.71	10.52	7.21	12.29	7.46	7.85667	3.13793	9.44667	2.95026	8.98667	2.8635	0.126575	0.999533	0.736298	-0.0445549	0.993529	0.889877	0.18353	0.999791	0.585435
KLC3	102114833	NC_022290.1	46117095	46123072	+	0.11	0.04	0.08	0	0.23	0.04	0.16	0.09	0.1	0.0766667	0.0351188	0.09	0.122882	0.116667	0.0378594	0.0423636	0.999533	0.980067	0.549339	0.993529	0.652141	-0.49317	0.999791	0.743247
NDUFAF2	102146325	NC_022277.1	60522990	60723081	+	6.08	3.61	3.46	3.37	3.46	1.56	3.43	6.78	4.45	4.38333	1.47127	2.79667	1.07193	4.88667	1.71716	-0.793203	0.999533	0.112779	-0.0954084	0.993529	0.818659	-0.684029	0.999791	0.141327
COMMD6	102116580	NC_022288.1	57987163	57999431	-	9.54	13.84	9.32	9.45	15.19	14.83	15.2	13.9	9.83	10.9	2.54849	13.1567	3.21511	12.9767	2.80154	0.169598	0.999533	0.647534	0.0446139	0.993529	0.89056	0.13665	0.999791	0.711676
GDF15	102117226	NC_022290.1	18802939	18826910	+	11.95	6.18	2.07	19.53	4.9	8.17	1.99	13.18	2.59	6.73333	4.96319	10.8667	7.67875	5.92	6.2945	0.592897	0.999533	0.338025	-0.506304	0.993529	0.476761	1.11003	0.894952	0.0841594
RDH12	101865597	NC_022278.1	132250499	132262462	+	0.04	0.39	0	0	0	0.11	0.61	0.14	0.22	0.143333	0.214554	0.0366667	0.0635085	0.323333	0.251462	-1.8421	0.999533	0.395142	1.08956	0.993529	0.41416	-2.96282	0.742757	0.0482007
BAG2	101925590	NC_022275.1	113471478	113484275	-	1.88	1.66	0.95	4.61	1.98	1.97	1.87	5.16	2.3	1.49667	0.486038	2.85333	1.52133	3.11	1.78832	0.826004	0.999533	0.0958358	0.787762	0.825383	0.0863915	0.0496872	0.999791	0.919274
ZNF790	102127240	NC_022290.1	37341530	37369016	-	1.87	3.59	2.59	2.39	4.29	2.69	3.56	5.16	2.7	2.68333	0.86379	3.12333	1.02144	3.80667	1.24841	0.058684	0.999533	0.872157	0.28352	0.993529	0.392001	-0.21306	0.999791	0.519925
SAMD9L	102138363	NC_022274.1	118838903	118856639	+	1.92	1.22	0.84	0.51	0.91	1.14	1.77	0.95	0.86	1.32667	0.547844	0.853333	0.3188	1.19333	0.501431	-0.720083	0.999533	0.12708	-0.349937	0.993529	0.451893	-0.357165	0.999791	0.460431
RACK1	101865558	NC_022277.1	181299852	181306573	-	407.75	411.22	330.18	358.59	577.46	333.27	407.15	450.2	410.71	383.05	45.8196	423.107	134.272	422.687	23.8936	0.00952574	0.999533	0.971388	-0.0750896	0.993529	0.651221	0.0970228	0.999791	0.691536
SFTPB	102142230	NC_022284.1	23778875	23788564	+	0.97	1.24	0.9	0.61	1.56	1.34	1.29	0.98	0.55	1.03667	0.179536	1.17	0.497293	0.94	0.371618	0.0927413	0.999533	0.84926	-0.335149	0.993529	0.464469	0.440206	0.999791	0.417854
EDARADD	102139401	NC_022272.1	12998932	13180120	-	0.32	0.46	0.19	0.34	0.41	0.33	0.48	0.47	0.16	0.323333	0.135031	0.36	0.043589	0.37	0.181934	0.118322	0.999533	0.860166	0.148606	0.993529	0.831139	-0.0186169	0.999791	0.977681
CNOT4	102135531	NC_022274.1	168309316	168454026	-	4.75	4.57	4.93	3.95	5.39	3.49	4.79	5.25	4.29	4.75	0.18	4.27667	0.991228	4.77667	0.480139	-0.284296	0.999533	0.292529	-0.200197	0.993529	0.326596	-0.0715749	0.999791	0.775615
DHX32	102124548	NC_022280.1	125164137	125227259	-	3.67	4.43	3.76	5.69	4.17	4.49	4.18	5.65	5.97	3.95333	0.415251	4.78333	0.801332	5.26667	0.954585	0.17494	0.999533	0.559202	0.196337	0.993529	0.395586	-0.00942642	0.999791	0.974283
DDX43	101925264	NC_022275.1	100505873	100528574	-	0	0	0	0	0.03	0.05	0	0	0.05	0	0	0.0266667	0.0251661	0.0166667	0.0288675	2.36734	0.999533	0.528008	1.59138	0.993529	0.693097	0.79495	0.999791	0.777755
JAKMIP1	102119100	NC_022276.1	6760303	6952611	+	0.09	0.24	0.09	0	0	0.25	0.5	0.11	0.1	0.14	0.0866025	0.0833333	0.144338	0.236667	0.228108	-1.00807	0.999533	0.531399	0.447889	0.993529	0.660102	-1.45471	0.999791	0.347059
LOC102116757	102116757	NC_022291.1	63589651	63591105	-	7.99	9.68	8.94	10.28	6.17	7.91	8.38	12.17	10.2	8.87	0.847172	8.12	2.06303	10.25	1.89549	-0.231874	0.999533	0.482946	-0.0235326	0.993529	0.912075	-0.195844	0.999791	0.535134
EMG1	102135921	NC_022282.1	7282684	7287930	+	6.69	11.19	9.13	8.04	9.2	6.18	7.18	6.92	9.47	9.00333	2.25267	7.80667	1.52346	7.85667	1.40322	-0.325962	0.999533	0.310348	-0.400091	0.989627	0.20047	0.0862125	0.999791	0.784496
SAP30	102130888	NC_022276.1	172602236	172609046	+	1.51	1.3	1.66	2.71	1.82	1.27	0.9	1.94	2.16	1.49	0.180831	1.93333	0.726659	1.66667	0.673003	0.248114	0.999533	0.613039	-0.082097	0.993529	0.861996	0.342441	0.999791	0.505467
AP1G2	102120926	NC_022278.1	87277292	87288704	-	3.05	12.27	3.43	1.82	2.11	2.19	3.89	2.83	2.12	6.25	5.21693	2.04	0.194679	2.94667	0.890749	-1.50926	0.150175	0.00182212	-1.06123	0.589307	0.0321031	-0.437035	0.999791	0.19736
CCL19	102134983	NC_022286.1	44444195	44445504	+	4.34	5.14	1.57	0.47	0	1.5	1.19	0	1.46	3.68333	1.8734	0.656667	0.767224	0.883333	0.77681	-2.50644	0.628404	0.0190137	-2.21127	0.559874	0.0291435	-0.279782	0.999791	0.869188
ROPN1	102128657	NC_022273.1	148139101	148164116	+	0	0	0	0	0	0.07	0	0	0	0	0	0.0233333	0.0404145	0	0	0.805212	0.999533	0.843567	NA	NA	NA	1.15078	0.999791	0.777927
PLA2G2D	102132091	NC_022272.1	208298269	208305525	+	0.9	3.37	0.14	0.22	0.44	0.03	0.58	0.86	0.13	1.47	1.68876	0.23	0.205183	0.523333	0.368284	-2.80387	0.276493	0.00472076	-1.692	0.8112	0.0792118	-1.10227	0.999791	0.25515
APBB3	101926446	NC_022277.1	139697796	139704274	-	7.2	10.39	5.92	6.22	8.85	7.47	10.15	7.17	6.15	7.83667	2.30201	7.51333	1.31554	7.82333	2.07849	-0.142782	0.999533	0.644244	-0.160061	0.993529	0.625085	0.0292572	0.999791	0.927529
OCEL1	102120199	NC_022290.1	17545886	17549081	+	19.38	31.57	23.06	28.54	36.5	34.15	24.76	33.11	31.41	24.67	6.25245	33.0633	4.08975	29.76	4.41277	0.320159	0.999533	0.260593	0.0533126	0.993529	0.821133	0.279128	0.999791	0.246765
ELF5	102144937	NC_022285.1	32917919	32952766	+	0.55	6.46	5.55	1.99	2.86	10.08	0.77	1.36	1.84	4.18667	3.18214	4.97667	4.44097	1.32333	0.535942	0.235717	0.999533	0.83499	-1.88379	0.32917	0.0093912	2.13283	0.0696857	0.000680649
ABCG5	102140793	NC_022284.1	66580642	66608178	+	12.41	17.09	34.58	25	46.23	21.21	28.96	23.8	13.92	21.36	11.6855	30.8133	13.485	22.2267	7.64244	0.372915	0.999533	0.390967	-0.142175	0.993529	0.750313	0.526852	0.999791	0.15416
ZNF79	102124646	NC_022286.1	101332156	101352489	-	1.02	1.33	0.48	0.97	0.94	0.84	0.83	1.53	1.13	0.943333	0.430155	0.916667	0.0680686	1.16333	0.351188	-0.0873378	0.999533	0.873667	0.198214	0.993529	0.688449	-0.274102	0.999791	0.558103
SGTA	102117217	NC_022290.1	2681048	2708485	-	21.71	25.79	20.2	28.14	27.95	28.68	25.7	32.67	28.2	22.5667	2.89179	28.2567	0.378726	28.8567	3.5311	0.221268	0.999533	0.354128	0.132895	0.993529	0.415712	0.100585	0.999791	0.639193
C11H12orf10	101926089	NC_022282.1	52164422	52172512	+	9.22	12.65	7.66	7.5	13.42	11.53	11.21	12.81	10.77	9.84333	2.55273	10.8167	3.02378	11.5967	1.07356	0.0295741	0.999533	0.931905	0.0234815	0.993529	0.925298	0.0176539	0.999791	0.954467
PNPLA2	102141858	NC_022285.1	646790	652255	+	46.21	40.79	76.62	112.4	80.45	107.79	71.82	182.18	42.36	54.54	19.3129	100.213	17.2701	98.7867	73.7076	0.765551	0.816214	0.0332078	0.558033	0.993529	0.24102	0.219553	0.999791	0.617942
ANKS1A	102132278	NC_022275.1	135701499	135897481	-	1.95	1.94	1.7	2.2	2.46	1.42	2.12	4.58	2.64	1.86333	0.141539	2.02667	0.541233	3.11333	1.29651	-0.00588883	0.999533	0.983445	0.495202	0.801199	0.0762821	-0.488926	0.996572	0.120571
RPS6KA2	102118317	NC_022275.1	3878219	4324643	+	0.09	0.17	0.17	0.34	0.09	0.08	0.21	0.39	0.32	0.143333	0.046188	0.17	0.147309	0.306667	0.0907377	0.141701	0.999533	0.891535	0.870942	0.993529	0.252678	-0.714422	0.999791	0.418354
ZAR1L	102140726	NC_022288.1	11851510	11860485	-	0.11	0	0.04	0	0.04	0.03	0	0.1	0	0.05	0.0556776	0.0233333	0.0208167	0.0333333	0.057735	-1.14477	0.999533	0.627828	-0.927696	0.993529	0.711594	-0.186008	0.999791	0.94972
ARHGAP27	102145981	NC_022287.1	57226280	57257639	-	0.75	0.56	0.22	0.64	0.44	0.45	0.71	0.66	0.76	0.51	0.268514	0.51	0.112694	0.71	0.05	-0.115449	0.999533	0.846281	0.266948	0.993529	0.616649	-0.369492	0.999791	0.43063
REN	102122446	NC_022272.1	62632946	62643516	-	0.28	0.47	0.76	0.3	1.72	0.32	0.7	0.21	0.13	0.503333	0.24173	0.78	0.814125	0.346667	0.308599	0.428766	0.999533	0.615701	-0.71692	0.993529	0.422354	1.15449	0.999791	0.231079
CDX2	102140449	NC_022288.1	7704663	7714468	-	0.44	0.14	0.37	0.15	0.57	0.36	0.39	0.35	0.22	0.316667	0.15695	0.36	0.21	0.32	0.0888819	0.0160456	0.999533	0.980968	-0.251222	0.993529	0.67522	0.281015	0.999791	0.645174
MOGAT2	102126160	NC_022285.1	71018440	71035271	+	0	0	0	0	0	0	0	0	0.02	0	0	0	0	0.00666667	0.011547	NA	NA	NA	0.628484	0.993529	0.877592	-0.772773	0.999791	0.849792
ZSWIM4	102132870	NC_022290.1	14118398	14156635	+	0.24	0.19	0.12	0.19	0.15	0.15	0.31	0.14	0.36	0.183333	0.0602771	0.163333	0.023094	0.27	0.115326	-0.298937	0.999533	0.680622	0.354652	0.993529	0.600367	-0.642316	0.999791	0.368775
AMPH	102127478	NC_022274.1	81874327	82120890	+	0	0	0	0.02	0.09	0.06	0.04	0	0.04	0	0	0.0566667	0.0351188	0.0266667	0.023094	3.72429	0.999533	0.112371	2.61509	0.993529	0.446581	1.14409	0.999791	0.493503
LOC102115251	102115251	NW_005093431.1	12037	25086	-	0.5	0.18	0.25	0.14	0	0.54	0.35	0.85	0	0.31	0.168226	0.226667	0.280238	0.4	0.4272	-0.441336	0.999533	0.715806	0.130248	0.993529	0.911731	-0.549649	0.999791	0.70831
TEX14	102137421	NC_022287.1	44078415	44229727	-	0.11	0.41	0.01	0.06	0.14	0.07	0.15	0.23	0.22	0.176667	0.208167	0.09	0.043589	0.2	0.043589	-1.06659	0.999533	0.306126	-0.0171728	0.998428	0.985341	-1.03896	0.999791	0.157189
C16H17orf51	102120295	NC_022287.1	21169841	21186936	-	0.28	1.07	0.84	1.18	0.81	0.42	0.44	0.64	0.84	0.73	0.406325	0.803333	0.380044	0.64	0.2	0.0064843	0.999533	0.991609	-0.408606	0.993529	0.484113	0.427432	0.999791	0.431703
LOC101866289	101866289	NC_022275.1	128455833	128464665	-	2.12	2.39	2.17	0.91	1.71	0.98	0.81	1.26	2.37	2.22667	0.143643	1.2	0.443058	1.48	0.802932	-1.02799	0.999533	0.105981	-0.805091	0.973219	0.186794	-0.210861	0.999791	0.781088
SRRM5	101925837	NC_022290.1	44345879	44348298	+	0.63	1.75	1.19	0.5	0.82	0.95	1.62	0.93	0.9	1.19	0.56	0.756667	0.231589	1.15	0.407308	-0.762297	0.999533	0.16184	-0.21533	0.993529	0.675906	-0.535535	0.999791	0.310951
UBE2V2	101866470	NC_022279.1	48866507	48925386	+	11.32	12.66	9.02	13.86	10.57	12.85	10.85	17.46	12.39	11	1.84098	12.4267	1.68536	13.5667	3.45853	0.0798003	0.999533	0.793443	0.0687453	0.993529	0.772461	0.0234419	0.999791	0.935334
RELT	101865743	NC_022285.1	68603967	68625045	+	1.34	0.51	0.42	0.32	0.38	0.72	0.57	0.33	0.48	0.756667	0.507182	0.473333	0.215716	0.46	0.121244	-0.753172	0.999533	0.234996	-0.819167	0.93099	0.151085	0.0785377	0.999791	0.898095
LOC102138227	102138227	NC_022290.1	39742072	39744609	-	0	0.13	0	0	0	0	0	0	0	0.0433333	0.0750555	0	0	0	0	-2.51349	0.999533	0.529757	-2.69256	0.993529	0.500838	NA	NA	NA
ENTPD5	102118635	NC_022278.1	138605363	138670261	-	37.1	46.49	57.06	68.41	46.42	40.87	42.98	53.51	64.11	46.8833	9.98581	51.9	14.5649	53.5333	10.565	0.0254352	0.999533	0.935153	-0.031231	0.993529	0.906091	0.0686416	0.999791	0.811749
IL9R	102136616	NC_022292.1	152801538	152813978	+	0.27	0.65	0.82	0.3	0.15	0.59	0.33	0.86	0.81	0.58	0.281603	0.346667	0.223681	0.666667	0.292632	-0.817524	0.999533	0.247882	-0.026444	0.996051	0.962843	-0.777167	0.999791	0.245503
LOX	102132184	NC_022277.1	121009659	121024141	-	0.05	0.11	0.12	0.26	0.21	0.06	0.08	0.11	0.12	0.0933333	0.0378594	0.176667	0.104083	0.103333	0.0208167	0.796891	0.999533	0.365057	-0.0497219	0.994827	0.951503	0.858832	0.999791	0.293911
PRR13	101925275	NC_022282.1	52303516	52310374	+	39.48	38.79	33.38	47.46	31.3	45.48	40.24	57.17	47.38	37.2167	3.34051	41.4133	8.81418	48.2633	8.4995	0.0664012	0.999533	0.828199	0.156532	0.993529	0.371639	-0.0775531	0.999791	0.789608
CCDC134	102117442	NC_022281.1	9264530	9290443	-	7.65	8.27	2.27	5.18	8.2	11.59	5.31	5.87	4.36	6.06333	3.29972	8.32333	3.20678	5.18	0.763348	0.38657	0.999533	0.454277	-0.426038	0.993529	0.358894	0.824494	0.668047	0.0374922
HMGCR	101926249	NC_022277.1	73569072	73595290	+	1.58	10.11	3.86	1.7	0.8	1.53	4.09	2.16	3.32	5.18333	4.41629	1.34333	0.478156	3.19	0.971545	-1.99597	0.0712785	0.000616196	-0.844275	0.924115	0.146735	-1.14086	0.364002	0.0102061
VDAC1	101864983	NC_022277.1	132974093	133009648	-	53.99	51.71	58.14	72.49	46.82	53.71	61.7	77.22	100.44	54.6133	3.26001	57.6733	13.286	79.7867	19.4971	-0.0251373	0.999533	0.930724	0.331932	0.967486	0.183645	-0.344591	0.999791	0.257298
LOC102138104	102138104	NC_022290.1	49003785	49043969	-	4.75	2.77	4.09	2.64	4.12	2.31	3.9	3.02	3.89	3.87	1.00817	3.02333	0.963967	3.60333	0.505206	-0.503048	0.999533	0.174945	-0.298776	0.993529	0.38038	-0.191211	0.999791	0.572139
DYNC1LI2	102143512	NC_022291.1	54828540	54885669	-	5.21	5.79	5.43	5.52	6.06	5.03	5.33	7.66	5.32	5.47667	0.292803	5.53667	0.515202	6.10333	1.34812	-0.101923	0.999533	0.664633	-0.0776249	0.993529	0.686594	-0.0117422	0.999791	0.959117
SDCBP	102133215	NC_022279.1	59669211	59699798	+	18.7	20.09	27.27	26.38	16.25	15.84	16.95	19.01	21.36	22.02	4.59945	19.49	5.97044	19.1067	2.20659	-0.325493	0.999533	0.314445	-0.427667	0.843856	0.0953689	0.114248	0.999791	0.690926
ARMCX5	107126388	NC_022292.1	99469806	99474805	+	5.54	3.8	5.16	4.79	5.97	3.54	4.79	4.24	4.96	4.83333	0.914841	4.76667	1.21517	4.66333	0.376342	-0.152444	0.999533	0.635555	-0.267481	0.993529	0.351019	0.1279	0.999791	0.652995
UPK1B	102143482	NC_022273.1	152997209	153029090	-	0.63	0.57	0.34	0.21	0.79	0.58	0.41	0.45	0.39	0.513333	0.15308	0.526667	0.293655	0.416667	0.0305505	-0.0758037	0.999533	0.908667	-0.529015	0.993529	0.317608	0.464951	0.999791	0.482139
MFN2	101926564	NC_022272.1	216087582	216121289	-	8.46	9.38	8.24	16.39	10.52	9.18	11.56	17.71	15.41	8.69333	0.604759	12.03	3.83485	14.8933	3.10738	0.353145	0.999533	0.227158	0.55046	0.185714	0.0029891	-0.185439	0.999791	0.512866
TSG101	101866060	NC_022285.1	49138406	49189940	+	10.29	11.65	14.8	19.4	10.12	12.01	11.93	16.11	14.66	12.2467	2.31345	13.8433	4.90412	14.2333	2.12241	0.0769992	0.999533	0.83407	-0.0211615	0.993529	0.932006	0.110483	0.999791	0.740297
TRMT6	102116735	NC_022281.1	56544068	56557284	+	0.93	1.86	1.42	2.09	1.79	1.59	1.72	2.15	1.51	1.40333	0.465224	1.82333	0.251661	1.79333	0.326241	0.273579	0.999533	0.501311	0.137102	0.993529	0.706925	0.147814	0.999791	0.667934
EHF	102143017	NC_022285.1	32764818	32807085	-	0.31	0.28	0.27	0.21	0.22	0.17	0.74	0.16	0.25	0.286667	0.0208167	0.2	0.0264575	0.383333	0.312143	-0.636486	0.999533	0.231536	0.256988	0.993529	0.703037	-0.883439	0.999791	0.206485
STMN1	101866525	NC_022272.1	202453095	202459929	+	3.27	3.34	2.24	3.35	1.49	3.88	6.4	8	2.87	2.95	0.615873	2.90667	1.25516	5.75667	2.62481	-0.0923112	0.999533	0.849977	0.729273	0.81325	0.0806696	-0.809446	0.967927	0.112614
NLE1	102115821	NC_022287.1	31520496	31531608	-	2.01	2.75	1.93	2.68	3.27	2.21	2.21	3.2	1.85	2.23	0.452106	2.72	0.531131	2.42	0.699071	0.176275	0.999533	0.584726	-0.0925245	0.993529	0.755264	0.280826	0.999791	0.378305
NLK	101865361	NC_022287.1	24249454	24401654	+	2.82	3.62	4.49	3.84	2.69	2.27	2.75	3.24	3.35	3.64333	0.835244	2.93333	0.812794	3.11333	0.319427	-0.432575	0.999533	0.205713	-0.446829	0.852882	0.101141	0.0264726	0.999791	0.929583
PLEC	102136660	NC_022279.1	145559104	145597346	-	5.14	8.07	5.61	10.2	5.31	5.22	6.39	11.76	6.44	6.27333	1.57361	6.91	2.84958	8.19667	3.08604	0.0362708	0.999533	0.917478	0.144614	0.993529	0.593159	-0.0974267	0.999791	0.778881
WRAP73	102127816	NC_022272.1	224832444	224852518	+	1.62	3.24	2.58	2.34	3.78	3.67	2.17	4.46	2.88	2.48	0.814616	3.26333	0.801519	3.17	1.17222	0.304881	0.999533	0.464687	0.1172	0.993529	0.766631	0.1998	0.999791	0.600561
RRAS2	102143296	NC_022285.1	53385381	53469501	+	7.44	10.71	10.56	11.92	9.48	7.57	9.42	12.32	13.86	9.57	1.84616	9.65667	2.18037	11.8667	2.25445	-0.0422315	0.999533	0.893467	0.143024	0.993529	0.582738	-0.173346	0.999791	0.560537
CLTCL1	101866864	NC_022281.1	32186551	32303414	+	0.06	0.09	0	0.03	0.07	0.77	0.39	0	0.58	0.05	0.0458258	0.29	0.416173	0.323333	0.295691	2.50969	0.983039	0.0516405	2.5532	0.803938	0.0768421	-0.0238782	0.999791	0.990737
ZSCAN21	102140218	NC_022274.1	44400137	44417507	+	5.39	9.38	7.98	6.56	12.18	7.62	8.13	7.4	7.18	7.58333	2.02436	8.78667	2.98612	7.57	0.497293	0.074924	0.999533	0.824414	-0.21851	0.993529	0.429358	0.30535	0.999791	0.318855
CENPK	102128321	NC_022277.1	65304736	65369921	-	0.42	0.13	0.1	0.07	0.16	0.28	0.55	0.49	0.29	0.216667	0.17673	0.17	0.105357	0.443333	0.136137	-0.447747	0.999533	0.715775	0.7759	0.993529	0.409014	-1.21589	0.999791	0.244803
TRIM41	102134221	NC_022277.1	181283362	181298633	+	6.11	6.63	6.7	7.3	9.29	6.84	7.88	9.25	6.74	6.48	0.322335	7.81	1.30219	7.95667	1.25676	0.17092	0.999533	0.472053	0.114372	0.993529	0.554213	0.0687027	0.999791	0.766634
PHYHD1	102138423	NC_022286.1	10213697	10234419	-	50.67	75.13	40.01	59.18	116.66	40.14	37.8	62.33	40.69	55.27	18.0062	71.9933	39.8367	46.94	13.4062	0.235284	0.999533	0.539153	-0.46639	0.825383	0.0850567	0.713576	0.714797	0.043133
RERGL	102118819	NC_022282.1	18772840	18807232	-	0.52	0.72	0.2	0.24	0.48	0.32	0.43	0.18	0.44	0.48	0.262298	0.346667	0.122202	0.35	0.147309	-0.504565	0.999533	0.587613	-0.648191	0.993529	0.470457	0.15362	0.999791	0.875195
LOC102128765	102128765	NC_022287.1	53056704	53060576	-	0.05	0.13	0.13	0	0	0	0	0	0	0.103333	0.046188	0	0	0	0	-3.58446	0.999533	0.151095	-3.76207	0.873029	0.109485	NA	NA	NA
CST6	102142375	NC_022285.1	8490179	8492191	-	0.18	0.31	0.13	0	0.06	0.18	0.8	0.06	0.64	0.206667	0.0929157	0.08	0.0916515	0.5	0.389358	-1.39207	0.999533	0.374449	1.14259	0.993529	0.314113	-2.53058	0.885514	0.0817108
RNGTT	102125723	NC_022275.1	85023306	85290107	+	0.35	0.48	0.49	0.75	0.23	0.28	0.22	0.47	0.53	0.44	0.0781025	0.42	0.28688	0.406667	0.164418	-0.145092	0.999533	0.855143	-0.34258	0.993529	0.608735	0.208866	0.999791	0.799463
RORB	102146956	NC_022286.1	85286787	85478054	+	0.05	0.04	0.08	0.01	0.07	0	0.02	0	0	0.0566667	0.0208167	0.0266667	0.0378594	0.00666667	0.011547	-1.32354	0.999533	0.352343	-2.99953	0.763494	0.0663664	1.63973	0.999791	0.512879
WDR55	102135206	NC_022277.1	139791316	139799329	+	8.1	10.47	8.65	9.82	9.67	10.61	9.13	11.98	9.09	9.07333	1.24042	10.0333	0.505008	10.0667	1.65712	0.0454656	0.999533	0.862843	-0.0763187	0.993529	0.686954	0.13403	0.999791	0.580767
LOC101926125	101926125	NC_022289.1	64459503	64475907	+	136.11	132.95	140.27	147.22	163.77	154.79	159.61	158.6	140.02	136.443	3.67137	155.26	8.285	152.743	11.0303	0.0721241	0.999533	0.75241	-0.0554689	0.993529	0.764257	0.139985	0.999791	0.525591
LOC107127349	107127349	NC_022285.1	1757337	1757657	+	0.24	0	0	0	0	0.24	0.06	0	0	0.08	0.138564	0.08	0.138564	0.02	0.034641	-0.15656	0.999533	0.969394	-1.29507	0.993529	0.750954	1.15078	0.999791	0.777927
LOC107127061	107127061	NC_022284.1	16781888	16784077	-	0.3	0.36	0.11	0.36	0.19	0.39	0.57	0.69	0.51	0.256667	0.130512	0.313333	0.107858	0.59	0.0916515	0.235188	0.999533	0.785774	1.0084	0.899931	0.130041	-0.766372	0.999791	0.259146
TBC1D32	102135418	NC_022275.1	25088542	25315726	-	0.66	0.97	0.53	0.53	1.52	0.59	0.92	0.93	0.66	0.72	0.226053	0.88	0.555068	0.836667	0.15308	0.142543	0.999533	0.767705	0.00451778	0.998677	0.989819	0.148483	0.999791	0.746134
TCTE1	101925424	NC_022275.1	126224831	126243488	+	0	0	0	0	0	0	0	0	0	0	0	0	0	0	0	NA	NA	NA	NA	NA	NA	NA	NA	NA
AFP	102130105	NC_022276.1	61147576	61164685	-	83.55	104.54	63.72	62.61	78.18	141.33	107.69	81.91	103.46	83.9367	20.4127	94.04	41.6877	97.6867	13.8257	0.0996286	0.999533	0.800853	0.02913	0.993529	0.914562	0.0837334	0.999791	0.830544
RPL15	101926126	NC_022273.1	23506719	23509479	-	313.08	296.43	284.15	380.52	470.91	240.88	380.42	421.16	461.01	297.887	14.5199	364.103	115.89	420.863	40.2958	0.135384	0.999533	0.611987	0.263316	0.921135	0.144387	-0.115769	0.999791	0.65305
CD6	102143944	NC_022285.1	13269498	13320562	-	0.92	0.64	0.88	0.31	0.38	1.1	3.1	0.92	0.92	0.813333	0.151438	0.596667	0.437302	1.64667	1.25862	-0.533265	0.999533	0.393857	0.85271	0.934784	0.152878	-1.37174	0.751228	0.0496197
LOC102143516	102143516	NC_022282.1	107911523	107952112	+	0	0	0.08	0	0.08	0.15	0	0	0.07	0.0266667	0.046188	0.0766667	0.0750555	0.0233333	0.0404145	1.39956	0.999533	0.638449	-0.333288	0.993529	0.934902	1.74783	0.999791	0.558542
THOC6	102141416	NC_022291.1	3301760	3305854	+	9.15	15.24	8.38	9.99	16.88	14.5	8.81	15.46	8.53	10.9233	3.75812	13.79	3.49944	10.9333	3.92271	0.236335	0.999533	0.492751	-0.232983	0.993529	0.45956	0.481613	0.999791	0.135678
LOC102139269	102139269	NC_022277.1	181576136	181578488	+	0.31	0	0	0.09	0	0.05	0.09	1.87	0.08	0.103333	0.178979	0.0466667	0.0450925	0.68	1.03058	-1.41082	0.999533	0.545678	2.32354	0.948156	0.168849	-3.72054	0.439375	0.0150086
KCNK15	102141407	NC_022281.1	76476379	76482566	+	0.04	0	0	0.08	0	0.13	0	0	0	0.0133333	0.023094	0.07	0.0655744	0	0	2.10507	0.999533	0.424835	-1.29507	0.993529	0.750954	3.41561	0.999791	0.270261
LOC107128407	107128407	NC_022291.1	54603573	54604244	+	0	0.21	0	0	0.11	0	0.1	0.1	0.1	0.07	0.121244	0.0366667	0.0635085	0.1	1.69967e-17	-0.97179	0.999533	0.801685	0.314404	0.993529	0.894635	-1.296	0.999791	0.636709
FASTKD3	102130503	NC_022277.1	7835051	7844930	-	0.83	0.92	1.4	1.83	1.17	0.98	1.06	0.97	0.92	1.05	0.306431	1.32667	0.446132	0.983333	0.070946	0.213499	0.999533	0.650547	-0.311391	0.993529	0.456257	0.537113	0.999791	0.219372
FAM221A	102128676	NC_022274.1	97056214	97083179	-	0.65	0.56	0.26	0.64	0.15	0.45	0.31	0.67	0.31	0.49	0.204206	0.413333	0.247049	0.43	0.207846	-0.302271	0.999533	0.723178	-0.565525	0.993529	0.440025	0.27676	0.999791	0.748814
CTBS	101865724	NC_022272.1	142684029	142703226	+	26.13	17.17	29.7	31.78	25.72	17.73	37.68	19	24.86	24.3333	6.45533	25.0767	7.04706	27.18	9.55366	-0.0980333	0.999533	0.775892	-0.0376477	0.993529	0.923243	-0.0490228	0.999791	0.894589
SORL1	102121799	NC_022285.1	117495370	117676267	+	4.83	3.97	4.82	6.29	1.23	1.79	4.62	6.98	5.69	4.54	0.49366	3.10333	2.7739	5.76333	1.18171	-0.662165	0.999533	0.217417	0.10416	0.993529	0.6274	-0.755403	0.999791	0.145894
NOX4	102141873	NC_022285.1	84797346	84975884	-	0	0.03	0.03	0	0	0	0	0	0	0.02	0.0173205	0	0	0	0	-2.00816	0.999533	0.619001	-2.18564	0.993529	0.588354	NA	NA	NA
WEE1	102143689	NC_022285.1	58221833	58241600	-	0.47	0.38	0.23	1.61	0.37	0.54	1.44	0.8	0.5	0.36	0.121244	0.84	0.672235	0.913333	0.480139	1.137	0.999533	0.0954086	1.11687	0.686197	0.0491644	0.0284415	0.999791	0.964406
LOC102135589	102135589	NC_022278.1	56265477	56266763	-	0.71	1.29	0.45	0.88	2.62	1.04	0.45	2.01	0.28	0.816667	0.430039	1.51333	0.961735	0.913333	0.953537	0.775612	0.999533	0.27352	-0.109987	0.993529	0.899522	0.897838	0.999791	0.269117
PSMD14	102130095	NC_022283.1	50026538	50136412	+	8.86	11.39	10.47	8.79	6.35	12.92	12	13.38	12.6	10.24	1.28059	9.35333	3.32103	12.66	0.691954	-0.204058	0.999533	0.591514	0.0985504	0.993529	0.63258	-0.290424	0.999791	0.422041
PNRC2	102120813	NC_022272.1	204419551	204422268	-	8.52	7.25	12.66	16.5	8.68	10.65	9.18	13.83	14.47	9.47667	2.82903	11.9433	4.06726	12.4933	2.88722	0.216397	0.999533	0.581241	0.156994	0.993529	0.629382	0.0721188	0.999791	0.83396
HOXA2	102135031	NC_022274.1	93622888	93628264	+	0.12	0.09	0.07	0.07	0.05	0.07	0.09	0.12	0.1	0.0933333	0.0251661	0.0633333	0.011547	0.103333	0.0152753	-0.697636	0.999533	0.465537	-0.0656877	0.993529	0.93129	-0.619438	0.999791	0.501971
PRR34	102134422	NC_022281.1	4903133	4906859	+	0.25	0.26	0.22	0	0.15	0.14	0.07	0.13	0.24	0.243333	0.0208167	0.0966667	0.083865	0.146667	0.0862168	-1.43832	0.999533	0.218584	-0.951847	0.993529	0.290048	-0.468052	0.999791	0.735513
GSKIP	101865539	NC_022278.1	161451838	161476913	+	1.96	1.93	1.39	3.24	1.39	3.15	2.22	5.24	2.55	1.76	0.32078	2.59333	1.04309	3.33667	1.65657	0.476231	0.999533	0.309448	0.656963	0.824795	0.0845215	-0.167267	0.999791	0.722697
PHF6	102140518	NC_022292.1	131289321	131345065	+	0.7	0.83	1.16	1.53	0.54	0.78	1.06	1.33	1.22	0.896667	0.237136	0.95	0.51643	1.20333	0.135769	-0.169979	0.999533	0.7214	0.082675	0.993529	0.818928	-0.240231	0.999791	0.575424
PPM1L	101925300	NC_022273.1	63163417	63473042	+	1.38	1.58	0.86	0.78	1.3	0.72	1.43	1.41	1.44	1.27333	0.371663	0.933333	0.318957	1.42667	0.0152753	-0.57819	0.999533	0.101446	-0.040178	0.993529	0.888039	-0.526063	0.883995	0.0808575
MACC1	102116360	NC_022274.1	100581763	100603677	+	0.02	0	0	0	0	0	0.03	0	0	0.00666667	0.011547	0	0	0.01	0.0173205	-1.11834	0.999533	0.78403	0.668192	0.993529	0.860573	-1.77885	0.999791	0.658818
VPS39	102146451	NC_022278.1	19098416	19145453	-	10.55	9.82	8.94	8.56	12.92	8.41	9.69	9.53	11.13	9.77	0.806164	9.96333	2.56165	10.1167	0.881211	-0.101422	0.999533	0.693747	-0.162979	0.993529	0.442593	0.0740648	0.999791	0.773778
LOC102129802	102129802	NC_022291.1	43805449	43844404	-	2.88	2.01	1.51	1.31	1.13	2.37	1.12	2.37	1.18	2.13333	0.693277	1.60333	0.670025	1.55667	0.705006	-0.457249	0.999533	0.348171	-0.695399	0.849169	0.0983718	0.253162	0.999791	0.611217
RAB20	102130428	NC_022288.1	92929457	92966583	-	20.32	5.39	13.95	15.43	27.14	23.27	11.22	18.03	12.48	13.22	7.49172	21.9467	5.96611	13.91	3.62322	0.590277	0.999533	0.216142	-0.191242	0.993529	0.678933	0.794731	0.311742	0.00778892
C13H2orf42	101866563	NC_022284.1	39725504	39753325	+	4.06	5.85	3.54	7.22	2.27	4.3	3.41	6.49	4.41	4.48333	1.21179	4.59667	2.4883	4.77	1.57124	-0.0436196	0.999533	0.929738	-0.145288	0.993529	0.66813	0.113727	0.999791	0.81443
SUMO1	102130101	NC_022283.1	91650623	91685382	-	53.91	59.84	50.98	53.49	57.13	53.77	50.2	59.54	58.58	54.91	4.51386	54.7967	2.02557	56.1067	5.13779	-0.123242	0.999533	0.595514	-0.215044	0.993529	0.210168	0.104163	0.999791	0.635433
SIRPB2	102142588	NC_022281.1	61099747	61117093	+	1.51	1.9	1.3	1.13	1.87	1.78	1.89	1.59	1.52	1.57	0.304467	1.59333	0.403774	1.66667	0.196554	-0.0924663	0.999533	0.810171	-0.120193	0.993529	0.700418	0.0387556	0.999791	0.919314
LOC102132171	102132171	NC_022276.1	61512541	61513307	-	0.37	0.1	0.84	0.42	0.57	0.36	0.17	0.25	0.09	0.436667	0.374477	0.45	0.108167	0.17	0.08	-0.101558	0.999533	0.926987	-1.61973	0.989627	0.203809	1.52812	0.999791	0.205675
CCNI2	102130774	NC_022277.1	131736621	131741507	+	0.08	0.06	0.16	0.03	0.04	0.12	0.1	0.04	0.11	0.1	0.052915	0.0633333	0.0493288	0.0833333	0.0378594	-0.626653	0.999533	0.684913	-0.317163	0.993529	0.813882	-0.297223	0.999791	0.848604
FRMD8	102138021	NC_022285.1	9096348	9122981	-	9.48	10.41	9.28	8.29	16.83	9.78	11.72	13.91	10.8	9.72333	0.60302	11.6333	4.56169	12.1433	1.59763	0.134129	0.999533	0.660505	0.101215	0.993529	0.548934	0.0455226	0.999791	0.876725
IK	102130643	NC_022277.1	139773796	139789118	+	35.02	31.16	31.8	33.87	35.26	29.36	37.29	41.07	38.55	32.66	2.06872	32.83	3.08443	38.97	1.92468	-0.113889	0.999533	0.619371	0.0324995	0.993529	0.854358	-0.134002	0.999791	0.505103
GALNT15	102127339	NC_022273.1	31344475	31397471	-	8.5	4.86	3.66	2.95	5.89	3.04	6.34	5.68	4.11	5.67333	2.52042	3.96	1.67203	5.37667	1.14553	-0.652498	0.999533	0.107641	-0.293936	0.993529	0.426031	-0.345951	0.999791	0.309654
CCSER2	102131721	NC_022280.1	51275396	51470883	-	2.01	2.65	2.17	3.23	2.02	2.08	1.4	3	2.27	2.27667	0.333067	2.44333	0.681934	2.22333	0.80102	0.0423799	0.999533	0.906347	-0.231026	0.993529	0.429536	0.285451	0.999791	0.441321
CPLX3	102132558	NC_022278.1	52888597	52893751	+	0.03	0	0	0.03	0.21	0	0.06	0.03	0	0.01	0.0173205	0.08	0.113578	0.03	0.03	2.50296	0.999533	0.324538	1.16522	0.993529	0.6883	1.35379	0.999791	0.519916
SNRPC	102133662	NC_022275.1	136004820	136020961	-	12	16.06	15.87	11.84	15.12	13.81	17.43	22.02	20.28	14.6433	2.29116	13.59	1.65103	19.91	2.31726	-0.221534	0.999533	0.434017	0.220018	0.993529	0.306959	-0.429123	0.884766	0.0809996
LOC102137775	102137775	NC_022277.1	161078213	161078853	+	3.32	2.98	13.06	0	14.93	1.57	6.76	6.81	3.04	6.45333	5.72407	5.5	8.20426	5.53667	2.16232	-0.493873	0.999533	0.793202	-0.478958	0.993529	0.467308	0.000450673	0.999852	0.999798
LOC102144072	102144072	NC_022285.1	49601051	49604923	+	51.79	0	0.19	0	0.21	3.25	0.78	1.59	0.35	17.3267	29.8463	1.15333	1.8188	0.906667	0.62963	-3.98729	0.999533	0.217332	-4.70784	0.691399	0.0506723	0.721678	0.999791	0.621025
RAB19	102132504	NC_022274.1	173434651	173457165	+	0	0.04	0	0.11	0	0	0	0	0	0.0133333	0.023094	0.0366667	0.0635085	0	0	1.22591	0.999533	0.732912	-1.29507	0.993529	0.750954	2.52611	0.999791	0.527838
STARD9	102125264	NC_022278.1	19539901	19720597	+	0.09	0.07	0.06	0.04	0.16	0.09	0.07	0.12	0.1	0.0733333	0.0152753	0.0966667	0.0602771	0.0966667	0.0251661	0.311229	0.999533	0.642988	0.153261	0.993529	0.765169	0.172266	0.999791	0.783607
FUT8	101865484	NC_022278.1	129848002	130194172	+	0.52	0.44	0.17	0.4	0.34	0.46	0.53	0.48	0.46	0.376667	0.183394	0.4	0.06	0.49	0.0360555	-0.0882076	0.999533	0.885061	0.0837287	0.993529	0.878636	-0.161187	0.999791	0.742016
CFAP300	102133580	NC_022285.1	97970057	98006490	+	0	0	0	0.15	0	0	0	0	0	0	0	0.05	0.0866025	0	0	2.18498	0.999533	0.585	NA	NA	NA	2.52611	0.999791	0.527838
TMEM147	102137834	NC_022290.1	35997191	35999125	+	29.44	32.68	26.73	34.32	41.71	38.74	33.76	56.07	39.7	29.6167	2.97893	38.2567	3.71863	43.1767	11.5542	0.259858	0.999533	0.292537	0.30623	0.913063	0.139882	-0.0334936	0.999791	0.892243
USP36	102124110	NC_022287.1	76143463	76188023	-	4.43	6.13	7.03	7.79	6.53	4.04	4.27	9.94	7.59	5.86333	1.32035	6.12	1.90832	7.26667	2.8488	-0.0969607	0.999533	0.757232	0.0462586	0.993529	0.885952	-0.131239	0.999791	0.691762
CSMD3	102137298	NC_022279.1	113404911	114659574	-	0	0	0.03	0.01	0	0	0.01	0	0	0.01	0.0173205	0.00333333	0.0057735	0.00333333	0.0057735	-2.12076	0.999533	0.506434	-1.30195	0.993529	0.675138	-0.816317	0.999791	0.835728
ZNF628	102122875	NC_022290.1	56306302	56330354	+	0.96	1.75	2.08	2.24	3.36	2.15	1.46	4.75	1.88	1.59667	0.575529	2.58333	0.674117	2.69667	1.7906	0.581286	0.999533	0.169631	0.488122	0.993529	0.332085	0.1043	0.999791	0.816348
TFRC	102136007	NC_022273.1	281014	314314	-	1.53	1.71	2.64	4.66	5.03	3.36	2.01	4.62	4.14	1.96	0.595735	4.35	0.877097	3.59	1.38921	1.01479	0.183421	0.00239831	0.619792	0.847822	0.0973681	0.407266	0.999791	0.211999
TP63	102137688	NC_022273.1	7571205	7836445	-	0.06	0.09	0.06	0.05	0.01	0.01	0.06	0	0.02	0.07	0.0173205	0.0233333	0.023094	0.0266667	0.0305505	-1.76661	0.999533	0.157672	-1.86179	0.9062	0.134611	0.0769397	0.999791	0.966083
ATG9A	102143533	NC_022283.1	108909339	108919364	-	8.74	9.52	8.95	13.72	12.07	7.8	10.78	12.33	12.47	9.07	0.403609	11.1967	3.0551	11.86	0.937923	0.179728	0.999533	0.51807	0.173653	0.993529	0.325247	0.0176569	0.999791	0.946812
SUPT6H	102138558	NC_022287.1	24906457	24949620	+	5.4	6.69	5.14	7.19	5.48	5.51	5.03	8.57	6.48	5.74333	0.83008	6.06	0.978724	6.69333	1.77962	-0.0271452	0.999533	0.918848	-0.0139784	0.994135	0.948119	-0.000992906	0.999791	0.997001
LOC102130773	102130773	NC_022277.1	111641205	111641950	+	16.3	12.19	0	9.1	6.15	4.65	8.77	3.86	11.36	9.49667	8.47721	6.63333	2.26403	7.99667	3.80934	-0.624856	0.999533	0.715308	-0.408245	0.993529	0.816831	-0.200206	0.999791	0.689953
LOC107126870	107126870	NC_022283.1	22129695	22132616	-	0.02	0	0.07	0.06	0	0.02	0.02	0	0	0.03	0.0360555	0.0266667	0.0305505	0.00666667	0.011547	-0.238223	0.999533	0.911863	-2.28024	0.993529	0.388703	2.04675	0.999791	0.47104
LOC102134315	102134315	NC_022281.1	38562222	38565313	+	0.28	0	0	0	0	0	0.16	0.44	0.84	0.0933333	0.161658	0	0	0.48	0.34176	-2.03022	0.999533	0.614984	2.35904	0.985634	0.196999	-4.36785	0.692824	0.0403783
LAMP5	102137452	NC_022281.1	52942468	52962810	-	0.02	0	0	0	0.02	0.02	0	0	0	0.00666667	0.011547	0.0133333	0.011547	0	0	0.786472	0.999533	0.811632	-1.29507	0.993529	0.750954	2.10014	0.999791	0.60258
SLC6A2	102126245	NC_022291.1	43534701	43585295	+	0.57	0.87	2.49	6.49	0.32	0.27	0.49	3.04	2.55	1.31	1.03286	2.36	3.57677	2.02667	1.35316	0.749616	0.999533	0.612269	0.344107	0.993529	0.620947	0.416145	0.999791	0.778669
LOC102122295	102122295	NC_022275.1	144389284	144389821	-	0.63	0	0.14	0	0	0.23	0.25	0.12	0.38	0.256667	0.330807	0.0766667	0.132791	0.25	0.13	-2.40036	0.999533	0.360959	-0.0539149	0.996228	0.974155	-2.3327	0.999791	0.306521
LRRC42	102125784	NC_022272.1	173452326	173475182	-	3.38	4.03	3.39	9.48	4.57	4.16	4.77	7.21	7.44	3.6	0.372424	6.07	2.96025	6.47333	1.47961	0.648529	0.999533	0.117429	0.597121	0.526273	0.025638	0.0627246	0.999791	0.875726
LOC102132535	102132535	NC_022276.1	61541778	61558062	+	12.2	13.36	12.1	8.63	15.95	10.83	10.86	13.19	12.79	12.5533	0.700381	11.8033	3.75581	12.28	1.24591	-0.280872	0.999533	0.323857	-0.210618	0.993529	0.277868	-0.0574683	0.999791	0.829534
PMPCA	102142267	NC_022286.1	1924888	1938588	-	18.12	27.62	18.82	18.28	22.75	17.54	19.97	37.09	22.83	21.52	5.29434	19.5233	2.81876	26.63	9.1708	-0.222778	0.999533	0.379109	0.068104	0.993529	0.787928	-0.27883	0.999791	0.268773
LOC102122063	102122063	NC_022278.1	158381267	158382436	+	0	0.13	0	0	0	0	0	0	0.13	0.0433333	0.0750555	0	0	0.0433333	0.0750555	-1.11834	0.999533	0.78403	-0.333288	0.993529	0.934902	-0.772773	0.999791	0.849792
PAGE2B	102140891	NC_022292.1	54254305	54270495	+	0	0	0	0	0	0.25	0	0	0	0	0	0.0833333	0.144338	0	0	1.83391	0.999533	0.648791	NA	NA	NA	2.18307	0.999791	0.587688
GNB2	101867297	NC_022274.1	44951203	44954526	+	43.7	35.82	32.64	42.97	45.72	46.8	36.64	54.94	51.64	37.3867	5.69401	45.1633	1.97475	47.74	9.75346	0.162362	0.999533	0.531722	0.11959	0.993529	0.593824	0.0557885	0.999791	0.814545
DFFA	102134266	NC_022272.1	217701426	217733936	+	10.61	15.47	10.54	9.36	14.8	12.47	11.46	13.46	10.68	12.2067	2.82635	12.21	2.7293	11.8667	1.43392	-0.104458	0.999533	0.72809	-0.252634	0.993529	0.25966	0.160103	0.999791	0.550776
DARS	101866016	NC_022283.1	22307117	22390735	-	11.57	12.9	16.37	20.53	12.95	10.96	12.14	15.02	14.48	13.6133	2.47823	14.8133	5.04978	13.88	1.53088	0.0181735	0.999533	0.957762	-0.196066	0.993529	0.403115	0.226096	0.999791	0.462281
LOC101867429	101867429	NC_022292.1	307165	358807	+	67.31	70.31	71.32	69.7	61.86	49.49	73.54	70.66	67.54	69.6467	2.08567	60.35	10.1893	70.58	3.0008	-0.329921	0.999533	0.164594	-0.194795	0.993529	0.291633	-0.123386	0.999791	0.595884
ISX	102137446	NC_022281.1	16215711	16239147	-	0	0	0	0	0	0	0	0.01	0	0	0	0	0	0.00333333	0.0057735	NA	NA	NA	0.628484	0.993529	0.877592	-0.772773	0.999791	0.849792
WAPL	102126721	NC_022280.1	49219537	49308000	+	3.73	4.29	5.81	6.88	3.47	3.85	3.58	6.21	5.58	4.61	1.07629	4.73333	1.86875	5.12333	1.37318	-0.0895094	0.999533	0.808888	-0.0903543	0.993529	0.753216	0.013029	0.999791	0.969861
NUS1	102126512	NC_022275.1	21667813	21704039	+	5.11	6.22	5.65	11.15	6.32	6.44	4.24	8.63	6.72	5.66	0.555068	7.97	2.75461	6.53	2.20116	0.384698	0.999533	0.233404	-0.0383162	0.993529	0.882167	0.435105	0.999791	0.199525
CRHR1	102124531	NC_022287.1	58175692	58206273	+	0.06	0	0.07	0	0	0.16	0.03	0.07	0	0.0433333	0.0378594	0.0533333	0.092376	0.0333333	0.0351188	-0.0636715	0.999533	0.977458	-0.465277	0.993529	0.810365	0.431514	0.999791	0.855381
TAS1R2	102116947	NC_022272.1	209591439	209611123	+	0	0.03	0	0	0.24	0	0	0	0	0.01	0.0173205	0.08	0.138564	0	0	2.87284	0.999533	0.29916	-1.29507	0.993529	0.750954	4.18017	0.999791	0.188525
LOC107126587	107126587	NC_022281.1	50784485	50786644	+	0.16	0.39	0.33	0.29	0.52	0.59	0.42	0.46	0.33	0.293333	0.119304	0.466667	0.15695	0.403333	0.0665833	0.578843	0.999533	0.427401	0.235289	0.993529	0.719742	0.354415	0.999791	0.58671
CRKL	102122623	NC_022281.1	30499253	30540370	+	5.55	7.08	6.82	7.28	5.8	5.5	5.14	7.58	6.9	6.48333	0.818678	6.19333	0.95296	6.54	1.25921	-0.177989	0.999533	0.502667	-0.217653	0.993529	0.29706	0.0519136	0.999791	0.835847
C5AR2	102122870	NC_022290.1	48131147	48144861	+	0.5	0.25	0.31	0.18	0.31	0.15	0.37	0.6	0.05	0.353333	0.130512	0.213333	0.085049	0.34	0.276225	-0.935418	0.999533	0.319487	-0.265678	0.993529	0.780954	-0.657555	0.999791	0.546543
ATP1B2	102135605	NC_022287.1	7725115	7730263	+	0.04	0.04	0.09	0.11	0	0	0.04	0.08	0	0.0566667	0.0288675	0.0366667	0.0635085	0.04	0.04	-0.668571	0.999533	0.765782	-0.816661	0.993529	0.662333	0.163144	0.999791	0.952789
C9H10orf71	102116957	NC_022280.1	45730791	45757594	-	0	0	0	0	0	0	0	0	0	0	0	0	0	0	0	-1.09088	0.999533	0.740493	-2.23143	0.993529	0.580184	1.15078	0.999791	0.777927
TMEM106B	101867009	NC_022274.1	108671057	108693751	-	3.52	2.37	6.16	4.6	3.4	2.07	2.57	5.21	4.07	4.01667	1.9432	3.35667	1.26556	3.95	1.32408	-0.391449	0.999533	0.408557	-0.291023	0.993529	0.499316	-0.0874889	0.999791	0.823354
ITGA10	102143042	NC_022272.1	104418934	104437582	+	0.67	1.76	0.56	0.85	0.99	0.56	1.45	2.36	1.58	0.996667	0.66335	0.8	0.219317	1.79667	0.492172	-0.412335	0.999533	0.396198	0.644977	0.924115	0.146049	-1.04575	0.10731	0.00124452
LOC107127488	107127488	NC_022285.1	106762439	106764333	-	0	0	0	0	0.12	0	0.14	0.11	0	0	0	0.04	0.069282	0.0833333	0.0737111	0.805212	0.999533	0.843567	1.49776	0.993529	0.710879	-0.682729	0.999791	0.842136
SAPCD2	102119131	NC_022286.1	1223816	1232611	+	0.05	0	0.05	1.16	0.1	0.1	0.41	0.68	0.28	0.0333333	0.0288675	0.453333	0.611991	0.456667	0.204042	4.05532	0.145448	0.00170952	3.94089	0.0107754	4.75631e-05	0.13881	0.999791	0.878406
SLC29A2	102131408	NC_022285.1	8113380	8123021	+	1.44	2.48	1.36	1.56	2.12	1.91	1.63	1.63	1.75	1.76	0.62482	1.86333	0.282902	1.67	0.069282	-0.0342049	0.999533	0.927059	-0.289232	0.993529	0.386755	0.266409	0.999791	0.417306
EVC2	102122031	NC_022276.1	7253291	7401788	+	0.56	1.01	1.32	1.21	0.53	0.94	0.41	1.17	0.4	0.963333	0.382143	0.893333	0.342394	0.66	0.441701	-0.205043	0.999533	0.681947	-0.818085	0.881254	0.114237	0.625024	0.999791	0.24226
LOC102118468	102118468	NC_022276.1	13964082	13982389	-	0.95	2.76	2.41	0	4.05	0	4.4	3.6	0	2.04	0.960052	1.35	2.33827	2.66667	2.34379	-0.801521	0.999533	0.557827	0.223157	0.993529	0.838504	-1.01654	0.999791	0.771726
BCL2A1	102122565	NC_022278.1	58415677	58425146	-	13.47	1.36	1.17	1.04	0.64	29.53	0.94	6.81	1.15	5.33333	7.0472	10.4033	16.5654	2.96667	3.33008	0.973084	0.999533	0.582179	-1.2033	0.993529	0.217572	2.19637	0.999791	0.18438
LOC102138501	102138501	NC_022292.1	99476206	99591482	+	3.98	5.19	4.21	5.11	4.56	2.9	4.49	4.97	5.68	4.46	0.642573	4.19	1.15052	5.04667	0.598693	-0.222816	0.999533	0.459631	-0.0367874	0.993529	0.869383	-0.174899	0.999791	0.54914
CMAS	102117955	NC_022282.1	22742514	22761509	+	25.17	28.2	50.64	36.24	27.38	39.14	52.33	33.49	39.68	34.67	13.9132	34.2533	6.12654	41.8333	9.60281	-0.12373	0.999533	0.743923	0.0647092	0.993529	0.863573	-0.176126	0.999791	0.599877
KCNRG	102131191	NC_022288.1	29228197	29234946	+	0.21	0.54	0.4	0.35	0.47	0.44	0.51	0.93	0.26	0.383333	0.16563	0.42	0.06245	0.566667	0.338575	0.0387339	0.999533	0.95351	0.312096	0.993529	0.640537	-0.261845	0.999791	0.687649
PTRH1	102119143	NC_022286.1	101055317	101058366	+	2.68	2.71	1.8	4.21	2.58	3.74	2.9	4.2	3.03	2.39667	0.516946	3.51	0.838987	3.37667	0.715984	0.458021	0.999533	0.233946	0.254064	0.993529	0.379642	0.215903	0.999791	0.536478
B3GNT7	102131394	NC_022283.1	121222334	121229513	+	71.39	16.15	25.07	99.29	30.35	67.5	17.53	34.99	55.13	37.5367	29.6551	65.7133	34.5047	35.8833	18.8159	0.701159	0.999533	0.224864	-0.311328	0.993529	0.587349	1.02617	0.666339	0.0372166
CDC42BPA	101866881	NC_022272.1	85848944	86177281	-	0.45	0.85	0.57	0.38	1.07	0.72	1.3	1.36	0.68	0.623333	0.205264	0.723333	0.345012	1.11333	0.376475	0.0749317	0.999533	0.865259	0.621656	0.847822	0.0974253	-0.534845	0.999791	0.220037
ERCC6L2	102121044	NC_022286.1	110045812	110203033	+	2.07	1.69	1.65	3.59	1.9	2.12	2.78	2.36	3.03	1.80333	0.231805	2.53667	0.918822	2.72333	0.338575	0.381714	0.999533	0.268079	0.374885	0.964942	0.181021	0.0180259	0.999791	0.95762
LOC102134552	102134552	NC_022290.1	43430993	43435977	-	0.25	0.24	0.13	0.65	1.7	1.01	0.48	0.41	0.46	0.206667	0.0665833	1.12	0.533573	0.45	0.0360555	2.35327	0.00534557	2.25283e-05	0.980471	0.763625	0.0668732	1.38517	0.209356	0.00382071
COL9A1	102120728	NC_022275.1	103478819	103656407	+	0.09	0.04	0	0.03	0.05	0.02	0	0.03	0.02	0.0433333	0.0450925	0.0333333	0.0152753	0.0166667	0.0152753	-0.651771	0.999533	0.697919	-1.61272	0.993529	0.404333	0.972626	0.999791	0.615937
LOC102143043	102143043	NC_022286.1	57432080	57432751	+	0	0.11	0.43	0	0	0	0	0	0.1	0.18	0.223383	0	0	0.0333333	0.057735	-3.37567	0.999533	0.272762	-2.58818	0.993529	0.310779	-0.772773	0.999791	0.849792
LOC102143686	102143686	NC_022285.1	49513381	49516654	-	0.96	0.06	0.12	0.73	1.18	0.35	0.09	0.9	0.77	0.38	0.50319	0.753333	0.415492	0.586667	0.43501	0.809866	0.999533	0.367407	0.332275	0.993529	0.757661	0.489961	0.999791	0.507446
TBCC	102138250	NC_022275.1	127855413	127856910	+	2.73	3.02	3.49	3.53	3.88	3.04	3.98	5.73	3.81	3.08	0.383536	3.48333	0.42194	4.50667	1.06284	0.0533269	0.999533	0.875547	0.311441	0.993529	0.283776	-0.24527	0.999791	0.427108
PHF3	102133027	NC_022275.1	110118839	110205488	-	4.83	4.62	5.26	4.47	4.57	2.83	3.89	4.48	4.71	4.90333	0.326241	3.95667	0.977002	4.36	0.422966	-0.436006	0.999533	0.106573	-0.391472	0.709314	0.0542572	-0.0322645	0.999791	0.897652
CCDC90B	101866135	NC_022285.1	78721175	78766109	-	6.39	6.29	9.83	14.27	11.2	7.42	12.38	11.11	9.53	7.50333	2.01557	10.9633	3.43113	11.0067	1.42781	0.374341	0.999533	0.326679	0.299765	0.993529	0.360568	0.0869036	0.999791	0.783507
LCA5L	101866589	NC_022274.1	7301441	7344948	+	0.14	1.25	0.46	0.71	1.36	0.63	0.39	1.1	0.83	0.616667	0.571343	0.9	0.400375	0.773333	0.358376	0.427721	0.999533	0.537524	0.00160354	0.999745	0.998186	0.435849	0.999791	0.440591
ZNF648	102138785	NC_022272.1	39955699	39963816	-	0.01	0	0	0.01	0.02	0	0	0	0	0.00333333	0.0057735	0.01	0.01	0	0	0.679064	0.999533	0.839624	-1.29507	0.993529	0.750954	1.98004	0.999791	0.624412
RBBP8NL	102145149	NC_022281.1	94403467	94420713	-	0.11	0.08	0.02	0.02	0.03	0	0.12	0.1	0.05	0.07	0.0458258	0.0166667	0.0152753	0.09	0.0360555	-2.18197	0.999533	0.238729	0.271095	0.993529	0.816435	-2.44379	0.999791	0.155987
HGFAC	102119847	NC_022276.1	3549982	3557675	+	116.84	136.44	163.99	190.19	148.49	132.78	177.92	160.71	170.63	139.09	23.6864	157.153	29.6693	169.753	8.63843	0.0565225	0.999533	0.837846	0.0744482	0.993529	0.75173	-0.00613484	0.999791	0.980439
CBX1	102121310	NC_022287.1	33402827	33439023	-	5.1	6.38	6.67	9.66	7.27	7.01	5.68	7.41	7.11	6.05	0.835404	7.98	1.46072	6.73333	0.924464	0.287642	0.999533	0.359983	-0.0721655	0.993529	0.772204	0.372092	0.999791	0.196632
PTPN14	102142658	NC_022272.1	72920337	73127006	-	0.62	0.74	0.72	0.39	0.78	0.61	0.53	0.61	0.71	0.693333	0.064291	0.593333	0.195533	0.616667	0.090185	-0.335331	0.999533	0.338673	-0.391259	0.898599	0.12881	0.0685318	0.999791	0.845798
RIPPLY2	102119974	NC_022275.1	89990946	90009827	-	0.1	0.22	0.24	0.15	0.41	0.23	0.11	0.24	0.19	0.186667	0.0757188	0.263333	0.133167	0.18	0.0655744	0.34602	0.999533	0.702314	-0.270616	0.993529	0.754425	0.629905	0.999791	0.475392
GABBR2	102117646	NC_022286.1	39063582	39484543	+	0	0.02	0	0	0	0.02	0.02	0.08	0.06	0.00666667	0.011547	0.00666667	0.011547	0.0533333	0.0305505	-0.15656	0.999533	0.969394	2.52159	0.993529	0.215344	-2.66417	0.999791	0.215916
DDT	102140262	NW_005093478.1	410976	414154	-	1433.61	876.82	978.23	971.98	1402.19	1189.97	1247.51	1533.97	1694.24	1096.22	296.555	1188.05	215.111	1491.91	226.316	-0.00911015	0.999533	0.976254	0.216058	0.993529	0.430322	-0.211702	0.999791	0.387415
LOC107129968	107129968	NC_022277.1	108613883	108617642	+	0	0	0.03	0.05	0	0.03	0.02	0.05	0	0.01	0.0173205	0.0266667	0.0251661	0.0233333	0.0251661	1.30768	0.999533	0.664926	1.07766	0.993529	0.71208	0.236197	0.999791	0.921523
PDE4C	102145619	NC_022290.1	18601770	18618260	-	0.06	0.06	0	0.28	0.2	0.11	0.26	0.59	0.16	0.04	0.034641	0.196667	0.085049	0.336667	0.225019	2.28974	0.999533	0.0764386	2.90939	0.358448	0.0110562	-0.610517	0.999791	0.459955
LOC107126720	107126720	NC_022282.1	61770479	61772401	-	0.11	0.11	0.11	0.13	0.19	0.21	0.03	0.23	0.07	0.11	0	0.176667	0.0416333	0.11	0.10583	0.595164	0.999533	0.583688	-0.257474	0.993529	0.830381	0.866839	0.999791	0.457794
LOC102132533	102132533	NW_005093292.1	10240	16554	-	0.37	0.14	0.23	0.12	0.25	0.14	0.08	0.15	0.07	0.246667	0.115902	0.17	0.07	0.1	0.043589	-0.493008	0.999533	0.644483	-1.69197	0.912202	0.139621	1.2153	0.999791	0.346861
DCAF10	102140173	NC_022286.1	41107563	41179356	-	5.13	5.63	5.83	4.83	7.06	5.14	4.68	6.65	4.42	5.53	0.360555	5.67667	1.20799	5.25	1.21939	-0.0585827	0.999533	0.81188	-0.283137	0.909948	0.136525	0.237315	0.999791	0.330532
PMVK	102144963	NC_022272.1	96872906	96885791	+	17.85	18.13	16.91	17.67	15.48	16.62	16.93	27.27	21.19	17.63	0.639062	16.59	1.09531	21.7967	5.19663	-0.192751	0.999533	0.456778	0.0679938	0.993529	0.73693	-0.247851	0.999791	0.331826
NCAPG2	102129179	NC_022274.1	191559123	191636289	-	0.32	0.38	0.24	0.5	0.5	0.48	0.6	0.56	0.42	0.313333	0.0702377	0.493333	0.011547	0.526667	0.0945163	0.545668	0.999533	0.276234	0.53663	0.993529	0.238596	0.0201709	0.999791	0.964396
KCNN3	101866770	NC_022272.1	96942401	97112813	+	0.05	0	0.05	0	0.06	0.12	0.02	0.09	0.07	0.0333333	0.0288675	0.06	0.06	0.06	0.0360555	0.70972	0.999533	0.688828	0.271431	0.993529	0.859144	0.455664	0.999791	0.7628
ELOVL4	102138130	NC_022275.1	93909458	93943529	+	0	0.02	0	0	0	0	0	0	0.02	0.00666667	0.011547	0	0	0.00666667	0.011547	-1.11834	0.999533	0.78403	-0.333288	0.993529	0.934902	-0.772773	0.999791	0.849792
ANKRD44	101867402	NC_022283.1	86172516	86495085	-	1.52	1.14	1.39	1.08	0.81	0.64	1.78	1.25	1.29	1.35	0.193132	0.843333	0.221886	1.44	0.295127	-0.83998	0.601078	0.0169114	-0.0412947	0.993529	0.899261	-0.787471	0.596323	0.0281894
SLC26A1	102117610	NC_022276.1	968773	975295	-	7.91	12.41	10.54	9.19	12.93	8.1	10.17	10.53	9.74	10.2867	2.26067	10.0733	2.53327	10.1467	0.395517	-0.155799	0.999533	0.577304	-0.229825	0.993529	0.309846	0.0859996	0.999791	0.718878
TTC36	102138904	NC_022285.1	114521160	114525128	+	151.54	164.2	188.19	130.24	195.64	186.6	202.42	230.34	295.79	167.977	18.6146	170.827	35.4385	242.85	47.9256	-0.0896504	0.999533	0.751077	0.313388	0.982863	0.194419	-0.389607	0.999791	0.174535
LOC101865400	101865400	NC_022278.1	135120608	135122981	-	0.13	0.29	0.25	0.11	0.19	0	0.27	0	0.14	0.223333	0.0832666	0.1	0.0953939	0.136667	0.135031	-1.33314	0.999533	0.245526	-0.790426	0.993529	0.497145	-0.550301	0.999791	0.72835
LOC102120977	102120977	NC_022291.1	63656827	63674207	-	3.8	2.17	0.75	0.54	9.43	0.68	0.48	3.02	1.11	2.24	1.5262	3.55	5.09271	1.53667	1.32266	0.389889	0.999533	0.749769	-0.876972	0.966976	0.182426	1.28331	0.999791	0.290558
LOC102128732	102128732	NC_022277.1	174242038	174242389	+	0	0	0.14	0	0	0	0	0	0	0.0466667	0.080829	0	0	0	0	NA	NA	NA	NA	NA	NA	NA	NA	NA
TMEM190	102131372	NC_022290.1	56219210	56221496	+	0	0	0	0	0	0	0.09	0	0	0	0	0	0	0.03	0.0519615	NA	NA	NA	1.63187	0.993529	0.68545	-1.77885	0.999791	0.658818
PTPN2	101866630	NC_022289.1	73718380	73820489	-	9.45	7.29	5.47	7.98	7.32	10.43	7.05	8.21	7.36	7.40333	1.99242	8.57667	1.63861	7.54	0.600583	0.10204	0.999533	0.773742	-0.23428	0.993529	0.390212	0.348654	0.999791	0.254389
LOC107127829	107127829	NC_022287.1	51368013	51371812	+	0.25	0.28	0.23	0.08	0.09	0.24	0.43	0.13	0.25	0.253333	0.0251661	0.136667	0.0896289	0.27	0.150997	-0.950795	0.999533	0.213451	-0.093118	0.993529	0.887949	-0.84598	0.999791	0.316689
LOC102118976	102118976	NW_005093484.1	78178	140909	+	0.07	0	0.09	0.07	0.16	0	0.08	0	0.06	0.0533333	0.0472582	0.0766667	0.0802081	0.0466667	0.0416333	0.265141	0.999533	0.875615	-0.29043	0.993529	0.867238	0.567079	0.999791	0.742101
TEKT2	101865150	NC_022272.1	191775828	191779833	-	0.14	0.61	0.38	0.34	0.39	0.6	0.35	0.34	0.36	0.376667	0.235018	0.443333	0.137961	0.35	0.01	0.15675	0.999533	0.852793	-0.253424	0.993529	0.750156	0.420659	0.999791	0.585702
C3H7orf25	102143367	NC_022274.1	77558215	77561116	+	3.4	5.91	5.02	5.59	6.22	4.19	3.83	5.47	4.48	4.77667	1.27257	5.33333	1.03905	4.59333	0.825853	0.0320987	0.999533	0.921948	-0.254978	0.993529	0.376317	0.299194	0.999791	0.290499
HOXB2	102129644	NC_022287.1	33896272	33899079	-	1.38	0.95	0.65	0.55	1.49	0.76	1.1	1.49	1.83	0.993333	0.366924	0.933333	0.49339	1.47333	0.365285	-0.237143	0.999533	0.671936	0.339113	0.993529	0.450199	-0.563302	0.999791	0.261834
DRAM1	102123394	NC_022282.1	105644240	105692608	+	2.02	1.84	1.8	1.88	1.26	1.56	1.71	1.89	1.74	1.88667	0.117189	1.56667	0.310054	1.78	0.0964365	-0.372578	0.999533	0.289155	-0.301888	0.993529	0.232443	-0.0588957	0.999791	0.862044
HYPM	102125976	NC_022292.1	36191609	36192237	+	0	0	0	0.1	0	0	0	0	0	0	0	0.0333333	0.057735	0	0	0.805212	0.999533	0.843567	NA	NA	NA	1.15078	0.999791	0.777927
LOC102117738	102117738	NW_005100004.1	1406	3486	+	2.21	2.37	2.55	8.6	2.55	1.68	1.86	2.82	2.71	2.37667	0.170098	4.27667	3.7693	2.46333	0.525389	0.722261	0.999533	0.240062	-0.180113	0.993529	0.636892	0.914222	0.999791	0.132605
MYO19	102131957	NC_022287.1	47823262	47865651	-	3.45	4.25	3.42	6.02	5.96	3.97	4.19	6.89	5.11	3.70667	0.470779	5.31667	1.16663	5.39667	1.37264	0.398112	0.999533	0.143452	0.306928	0.946395	0.165899	0.103368	0.999791	0.695074
KCNJ4	102143862	NC_022281.1	12780829	12812066	+	0	0	0	0	0	0.03	0.06	0	0	0	0	0.01	0.0173205	0.02	0.034641	0.805212	0.999533	0.843567	1.63187	0.993529	0.68545	-0.815527	0.999791	0.832132
LRATD2	102125300	NC_022279.1	127962024	127968134	-	2.85	3.17	4.63	4.05	5.33	2.86	2.62	3.24	3.01	3.55	0.948894	4.08	1.23527	2.95667	0.313422	0.0561823	0.999533	0.866241	-0.492919	0.806797	0.0777374	0.561897	0.654023	0.0358475
HESX1	102125054	NC_022273.1	112523114	112525696	-	0.05	0.1	0.1	0.09	0.1	0.05	0	0.04	0.05	0.0833333	0.0288675	0.08	0.0264575	0.03	0.0264575	-0.173993	0.999533	0.913557	-1.68411	0.993529	0.370466	1.52379	0.999791	0.459563
KPNB1	101865417	NC_022287.1	32966157	33002378	+	11.81	14.96	13.62	15.57	10.48	14.12	13.2	14.72	14.5	13.4633	1.58083	13.39	2.62235	14.14	0.821462	-0.102787	0.999533	0.72498	-0.145637	0.993529	0.407981	0.0548194	0.999791	0.84191
C19H19orf84	102125200	NC_022290.1	52140059	52142332	-	0.05	0	0	0	0	0	0	0	0	0.0166667	0.0288675	0	0	0	0	-1.11834	0.999533	0.78403	-1.29507	0.993529	0.750954	NA	NA	NA
LOC107126814	107126814	NC_022282.1	137088960	137094634	+	0.06	0.18	0.29	0.32	0.48	0.08	0.11	0.3	0.13	0.176667	0.115036	0.293333	0.201329	0.18	0.104403	0.576727	0.999533	0.457599	-0.212331	0.993529	0.772494	0.80129	0.999791	0.257753
COL7A1	102132120	NC_022273.1	103684064	103719420	-	0.34	0.24	0.16	0.11	47.06	0.19	0.32	0.28	0.37	0.246667	0.090185	15.7867	27.0835	0.323333	0.0450925	5.72767	0.223668	0.0032871	0.162491	0.993529	0.710093	5.57455	0.214919	0.00403603
ACTR6	102140110	NC_022282.1	103975344	103999964	+	2.13	2.53	2.77	2.12	1.55	1.63	2.67	2.99	3.09	2.47667	0.323316	1.76667	0.308599	2.91667	0.219393	-0.576104	0.999533	0.131786	0.0609544	0.993529	0.835755	-0.624968	0.874411	0.0772126
SMAD5	102137772	NC_022277.1	135243221	135292422	+	2.66	2.69	2.67	2.7	3.47	2.1	2.68	3.35	3.1	2.67333	0.0152753	2.75667	0.686756	3.04333	0.338575	-0.101309	0.999533	0.704882	-0.0447474	0.993529	0.809492	-0.0440318	0.999791	0.859587
ZXDC	102143857	NC_022273.1	145848794	145886736	+	4.02	4.83	3.43	6.91	5.69	4.04	3.86	6.43	5.02	4.09333	0.702875	5.54667	1.44036	5.10333	1.28702	0.319323	0.999533	0.281668	0.0883632	0.993529	0.70708	0.242878	0.999791	0.393983
LOC102146981	102146981	NC_022288.1	31369745	31371493	+	0	1.48	0.09	0	0.11	0.04	0	0	0.09	0.523333	0.829719	0.05	0.0556776	0.03	0.0519615	-3.7606	0.741168	0.0259614	-4.49391	0.516386	0.0238311	0.741589	0.999791	0.79362
ING3	102138847	NC_022274.1	153724700	153753230	+	1.55	1.95	2.1	2.27	1.93	1.98	1.81	2.1	1.81	1.86667	0.284312	2.06	0.183576	1.90667	0.167432	0.054768	0.999533	0.887968	-0.179668	0.993529	0.576685	0.247037	0.999791	0.498771
SLC9A5	102137217	NC_022291.1	55402832	55433976	+	0.13	0.01	0.07	0.02	0.02	0	0.07	0.07	0.06	0.07	0.06	0.0133333	0.011547	0.0666667	0.0057735	-2.64379	0.999533	0.0888518	-0.266981	0.993529	0.792151	-2.35786	0.947035	0.102217
C19H19orf71	101925355	NC_022290.1	3509079	3513425	+	0.22	0.55	0.34	0.1	0.58	0.22	0.61	0.3	0.52	0.37	0.167033	0.3	0.2498	0.476667	0.159478	-0.463252	0.999533	0.721948	0.193076	0.993529	0.852248	-0.649726	0.999791	0.596655
PCDH20	102138455	NC_022288.1	41093542	41113286	-	0	0	0	0.01	0.01	0	0	0	0	0	0	0.00666667	0.0057735	0	0	1.63616	0.999533	0.685777	NA	NA	NA	1.98004	0.999791	0.624412
NR2F1	102120142	NC_022277.1	91997635	92007551	+	11.87	11.35	7.84	8.4	11.58	11.72	8.74	11.56	11.29	10.3533	2.19208	10.5667	1.87769	10.53	1.55605	-0.0202293	0.999533	0.946698	-0.168557	0.993529	0.487666	0.161041	0.999791	0.550559
VEGFA	102140241	NC_022275.1	126747919	126764562	-	90.79	88.58	73.19	82.46	140.65	78.82	72.28	74.16	82.45	84.1867	9.58728	100.643	34.6946	76.2967	5.41121	0.124926	0.999533	0.644065	-0.368294	0.763625	0.0665469	0.505753	0.768925	0.0525142
ANKDD1A	102116924	NC_022278.1	42399238	42443358	+	0.05	0.1	0	0	0.03	0.02	0.04	0	0.04	0.05	0.05	0.0166667	0.0152753	0.0266667	0.023094	-2.80597	0.999533	0.248595	-1.01901	0.993529	0.583378	-1.79285	0.999791	0.527704
HMGXB4	102134297	NC_022281.1	16005935	16047691	-	24.31	32.84	22.35	14.22	34.54	30.87	24.54	29.88	25.32	26.5	5.57737	26.5433	10.8289	26.58	2.88437	-0.104433	0.999533	0.776327	-0.209896	0.993529	0.263795	0.118562	0.999791	0.731817
CA1	102126955	NC_022279.1	86560953	86612597	-	0.15	0.05	0	0.09	0.05	0.38	0	0.04	0	0.0666667	0.0763763	0.173333	0.180093	0.0133333	0.023094	1.38495	0.999533	0.403632	-2.22078	0.993529	0.408403	3.62448	0.856018	0.0721548
LOC107126997	107126997	NC_022283.1	31222579	31284320	-	4.6	7.66	5.32	12.9	12.17	8.07	11.47	28.06	4.15	5.86	1.59987	11.0467	2.60358	14.56	12.2508	0.799598	0.445066	0.00971509	1.03879	0.710247	0.0547491	-0.228465	0.999791	0.656187
PLAG1	102120430	NC_022279.1	57234535	57285618	-	0.12	0.05	0.07	0.04	0.16	0.03	0.07	0.05	0.06	0.08	0.0360555	0.0766667	0.0723418	0.06	0.01	-0.240808	0.999533	0.79071	-0.700421	0.993529	0.387872	0.470872	0.999791	0.610786
LPCAT4	102134967	NC_022278.1	11023264	11031174	-	1.38	1.26	0.89	0.65	1.44	0.78	1.04	1.38	0.83	1.17667	0.255408	0.956667	0.423596	1.08333	0.277549	-0.35163	0.999533	0.482881	-0.290799	0.993529	0.471567	-0.0477547	0.999791	0.921847
ARMCX4	102126898	NC_022292.1	98638975	98649577	+	0.1	0.21	0.03	0.17	0.04	0.09	0.12	0.12	0.23	0.113333	0.0907377	0.1	0.0655744	0.156667	0.0635085	-0.13776	0.999533	0.874053	0.331463	0.993529	0.663137	-0.458427	0.999791	0.52793
RNF126	102128391	NC_022290.1	400993	415960	-	29.11	30.66	22.64	46.59	51.73	35.14	28.29	51.98	32.4	27.47	4.25409	44.4867	8.49265	37.5567	12.6589	0.57985	0.649221	0.0205234	0.216946	0.993529	0.37162	0.375047	0.999791	0.143709
RASD2	102141276	NC_022281.1	15741772	15754658	-	2.03	3.8	7.5	18.29	6.68	5.2	8.92	18.43	8.38	4.44333	2.79117	10.0567	7.16857	11.91	5.65294	1.04353	0.999533	0.0627515	1.14888	0.449025	0.017234	-0.0949034	0.999791	0.839858
LOC102118498	102118498	NC_022285.1	49277532	49282277	-	47.24	12.58	36.05	331.08	24.78	87.62	42.83	201.43	82.63	31.9567	17.6889	147.827	161.782	108.963	82.5141	2.08874	0.997481	0.0536096	1.45342	0.362503	0.0113959	0.646712	0.999791	0.545976
GYPC	102142616	NC_022283.1	4979001	5024442	-	6.62	7.19	4.56	5.56	6.23	6.93	9.6	7.97	7.55	6.12333	1.38356	6.24	0.685055	8.37333	1.08288	-0.101156	0.999533	0.752315	0.267605	0.993529	0.341618	-0.357101	0.999791	0.232279
ARPC5L	101867382	NC_022286.1	11206819	11215415	-	6.87	7.93	5.73	8.08	9.86	9.57	9.44	13.73	9.73	6.84333	1.10024	9.17	0.955039	10.9667	2.39751	0.317667	0.999533	0.277979	0.451431	0.692995	0.0512183	-0.121476	0.999791	0.648978
IGFBP1	102144753	NC_022274.1	74758545	74763892	-	555.74	201.09	342.33	217.92	134.48	31.92	318.01	241.22	385.1	366.387	178.545	128.107	93.1636	314.777	71.9945	-1.68862	0.218042	0.00312196	-0.433963	0.993529	0.296461	-1.24357	0.473443	0.0168877
LOC102138476	102138476	NC_022282.1	9858139	9906395	-	0.05	0	0.03	0.02	0	0	0.03	0.04	0	0.0266667	0.0251661	0.00666667	0.011547	0.0233333	0.0208167	-1.84892	0.999533	0.44026	-0.673988	0.993529	0.713894	-1.16269	0.999791	0.656017
ITPK1	102119398	NC_022278.1	157933698	158121894	-	15.45	16.85	11.72	19.9	24.24	15.51	12.84	14.74	12.4	14.6733	2.65172	19.8833	4.36502	13.3267	1.2436	0.353951	0.999533	0.175246	-0.34317	0.793327	0.073373	0.708996	0.13682	0.00185708
ABHD5	102140069	NC_022273.1	98587371	98617009	+	2.06	2.15	2.91	4.29	2.04	2.71	1.99	3.11	2.84	2.37333	0.46694	3.01333	1.15526	2.64667	0.584494	0.245543	0.999533	0.556044	-0.0603111	0.993529	0.846495	0.319119	0.999791	0.417113
ZFAND3	102121886	NC_022275.1	132598716	132822496	-	10.05	7.73	12.16	12.83	7.68	7.76	10.51	12.28	12.9	9.98	2.21583	9.42333	2.95053	11.8967	1.24026	-0.210146	0.999533	0.548749	0.0206783	0.993689	0.93902	-0.218449	0.999791	0.465529
CSGALNACT1	102125913	NC_022279.1	19478824	19842861	-	0.42	0.89	0.31	0.38	0.89	0.34	1.41	1.05	1.13	0.54	0.308058	0.536667	0.306649	1.19667	0.189033	-0.124514	0.999533	0.831336	0.967501	0.637593	0.0396435	-1.08166	0.537587	0.0218963
PELI2	102121549	NC_022278.1	120451655	120578446	+	0.14	0.3	0.3	0.15	0.36	0.2	0.18	0.34	0.42	0.246667	0.092376	0.236667	0.109697	0.313333	0.122202	-0.154201	0.999533	0.767187	0.138687	0.993529	0.770191	-0.279647	0.999791	0.572925
ZDHHC22	102132212	NC_022278.1	141856823	141867672	-	0	0	0	0.02	0.02	0	0	0.01	0	0	0	0.0133333	0.011547	0.00333333	0.0057735	0.805212	0.999533	0.843567	NA	NA	NA	1.15078	0.999791	0.777927
ANK3	102128649	NC_022280.1	75341470	76048681	+	0.24	0.12	0.11	0.12	0.17	0.11	0.34	0.26	0.18	0.156667	0.0723418	0.133333	0.0321455	0.26	0.08	-0.45984	0.999533	0.434726	0.173593	0.993529	0.723583	-0.620516	0.999791	0.261693
LOC102118714	102118714	NC_022282.1	89441197	89441747	+	7.45	12.75	5.47	107.54	17.98	0	0	128.23	66.36	8.55667	3.76406	41.84	57.6037	64.8633	64.1281	2.17559	0.999533	0.278831	2.63481	0.966857	0.181998	-0.450478	0.999791	0.88595
LOC102122521	102122521	NC_022282.1	101113336	101114195	-	56.97	59.47	46.11	54.74	58.05	51.18	52.71	54.23	56.47	54.1833	7.10257	54.6567	3.43576	54.47	1.89145	-0.100381	0.999533	0.668446	-0.203991	0.993529	0.296852	0.115776	0.999791	0.596441
SRSF3	101926185	NC_022275.1	134137959	134146269	-	20.29	28.43	16.95	32.9	31.8	32.2	23.31	26.7	23.1	21.89	5.90488	32.3	0.556776	24.37	2.02057	0.464284	0.999533	0.0947256	-0.0560239	0.993529	0.808352	0.532044	0.466027	0.0163717
TCEAL5	102118095	NC_022292.1	100103897	100107004	-	0	0.12	0	0	0	0	0	0	0	0.04	0.069282	0	0	0	0	-1.11834	0.999533	0.78403	-1.29507	0.993529	0.750954	NA	NA	NA
LOC102117212	102117212	NC_022280.1	93568874	93597928	-	1292.05	1913.03	943.82	1051.08	1701.74	1831.36	956.11	1075.69	848.74	1382.97	490.96	1528.06	418.13	960.18	113.53	0.0572907	0.999533	0.870188	-0.735897	0.256706	0.00595578	0.805888	0.280206	0.0062216
MYC	102127966	NC_022279.1	129130607	129138427	+	45.39	3.73	1.54	55.71	11.53	1.89	5.73	25.05	12.85	16.8867	24.7089	23.0433	28.6978	14.5433	9.77068	0.284884	0.999533	0.860136	-0.521736	0.993529	0.692055	0.817205	0.999791	0.499783
SH3TC1	102128040	NC_022276.1	4633677	4666311	-	1.24	1.19	1.17	3.09	2.18	1.34	1.2	2.19	2.05	1.2	0.0360555	2.20333	0.875233	1.81333	0.535755	0.7506	0.989371	0.0521945	0.366504	0.993529	0.235119	0.396557	0.999791	0.302892
LOC102139676	102139676	NC_022278.1	11301727	11310918	+	0.04	0.2	0.8	0.03	0.56	0.96	0.58	0.42	1.53	0.346667	0.400666	0.516667	0.466512	0.843333	0.600028	0.450847	0.999533	0.700214	1.05934	0.993529	0.287331	-0.593273	0.999791	0.52875
DPYSL4	102132407	NW_005093590.1	33608	58333	+	0.37	0.15	0.09	0.12	0.23	0.21	0.18	0.35	0.3	0.203333	0.147422	0.186667	0.0585947	0.276667	0.0873689	-0.163418	0.999533	0.8052	0.281279	0.993529	0.640053	-0.433416	0.999791	0.404577
LOC107129951	107129951	NC_022277.1	97394901	97399520	-	0.13	0.19	0.06	0	0	0	0	0.12	0.06	0.126667	0.0650641	0	0	0.06	0.06	-3.57573	0.999533	0.152712	-1.37384	0.993529	0.422604	-2.16062	0.999791	0.589156
PLCD1	101866682	NC_022273.1	92884916	92907269	-	1.93	3.32	2.42	2.77	2.67	2.2	2.46	4.47	3.67	2.55667	0.705006	2.54667	0.304357	3.53333	1.01195	-0.128217	0.999533	0.69537	0.226066	0.993529	0.459504	-0.342255	0.999791	0.264081
UBE2D3	101867266	NC_022276.1	102116805	102189795	-	51.53	54.18	61.61	76.16	59.48	51.94	58.17	76.39	77.84	55.7733	5.22548	62.5267	12.3941	70.8	10.9619	0.0480169	0.999533	0.858684	0.112486	0.993529	0.595267	-0.0522612	0.999791	0.833764
NMNAT2	102117756	NC_022272.1	41183201	41364661	-	0	0	0.02	0.01	0.02	0	0	0	0	0.00666667	0.011547	0.01	0.01	0	0	-1.11791	0.999533	0.766794	-2.25722	0.993529	0.575605	1.15078	0.999791	0.777927
TTC8	102117902	NC_022278.1	153753063	153807238	+	0.83	0.97	0.76	1.15	0.84	0.91	1.65	2.05	1.11	0.853333	0.106927	0.966667	0.162583	1.60333	0.471734	0.0696564	0.999533	0.881509	0.680467	0.81325	0.0805339	-0.599121	0.999791	0.167851
LOC102125244	102125244	NW_005093996.1	25305	27421	+	7.53	16.63	4.35	0.75	2.41	1.93	2.44	1.2	0.31	9.50333	6.37339	1.69667	0.854244	1.31667	1.06978	-2.58404	0.0125664	6.51811e-05	-3.01439	0.0103207	4.50008e-05	0.443205	0.999791	0.635091
DAW1	101865836	NC_022283.1	117667696	117725923	+	0	0.04	0.04	0	0	0	0	0	0	0.0266667	0.023094	0	0	0	0	-2.00816	0.999533	0.619001	-2.18564	0.993529	0.588354	NA	NA	NA
SPAST	102143804	NC_022284.1	78571089	78661172	-	3	3.09	3.28	2.95	3.69	2.92	2.82	3.66	3.17	3.12333	0.142945	3.18667	0.436157	3.21667	0.42194	-0.0998205	0.999533	0.700011	-0.195252	0.993529	0.326307	0.108249	0.999791	0.647666
CCDC78	102128800	NC_022291.1	748804	752873	-	0.28	0.44	0.2	2.02	1.91	0.54	0.29	3.74	1.42	0.306667	0.122202	1.49	0.82456	1.81667	1.75887	2.14804	0.135871	0.00154166	2.27828	0.252661	0.00572591	-0.118861	0.999791	0.873387
TAS2R38	102119704	NC_022274.1	174984005	174987458	-	0.04	0	0.02	0.05	0.02	0	0	0	0	0.02	0.02	0.0233333	0.0251661	0	0	0.157611	0.999533	0.944226	-2.80826	0.993529	0.430967	2.95926	0.999791	0.396266
CD302	102145525	NC_022283.1	48485727	48531019	-	52.89	56.29	60.04	69.88	50.69	44.08	50.24	62.95	66.02	56.4067	3.57643	54.8833	13.4014	59.7367	8.36638	-0.142314	0.999533	0.554231	-0.239284	0.982641	0.194052	0.109169	0.999791	0.644006
LOC102147257	102147257	NC_022290.1	57058396	57062157	+	0.03	0.1	0.03	0.06	0.03	0	0.03	0.06	0	0.0533333	0.0404145	0.03	0.03	0.03	0.03	-0.92255	0.999533	0.6355	-1.09827	0.993529	0.54424	0.185389	0.999791	0.938681
SUZ12	102114791	NC_022287.1	28166324	28239542	+	2.1	2	1.95	2.09	1.99	1.2	1.93	2.26	1.89	2.01667	0.0763763	1.76	0.487545	2.02667	0.20306	-0.345462	0.999533	0.273749	-0.224075	0.993529	0.319826	-0.109364	0.999791	0.715149
TMEM68	102117299	NC_022279.1	56785383	56824349	-	1.63	1.37	1.91	2.16	1.71	1.11	1.74	3.16	2.5	1.63667	0.270062	1.66	0.526783	2.46667	0.710587	-0.121151	0.999533	0.765226	0.352726	0.993529	0.28505	-0.460221	0.999791	0.220877
ZMYM5	101867372	NC_022288.1	1593144	1655764	+	2.25	3.8	2.17	1.89	3.57	1.82	2.83	3.4	1.94	2.74	0.918858	2.42667	0.990774	2.72333	0.735822	-0.262249	0.999533	0.491724	-0.230015	0.993529	0.484184	-0.0207549	0.999791	0.954735
PPBP	102124735	NC_022276.1	60581998	60583169	+	0.68	0.1	0.79	0.26	0.61	0.28	0	0.18	0	0.523333	0.37072	0.383333	0.196554	0.06	0.103923	-0.609663	0.999533	0.591103	-3.45759	0.658531	0.0430702	2.86406	0.964287	0.110314
LOC102144343	102144343	NC_022272.1	118632822	118671774	+	0.05	0.02	0.05	0.01	0.2	0	0.28	0.04	0.13	0.04	0.0173205	0.07	0.112694	0.15	0.121244	0.6643	0.999533	0.686723	1.66687	0.94799	0.1682	-0.989993	0.999791	0.481001
ANKRD63	102136516	NC_022278.1	17081449	17088246	-	0	0	0	0	0	0.01	0.04	0	0	0	0	0.00333333	0.0057735	0.0133333	0.023094	0.805212	0.999533	0.843567	2.63887	0.993529	0.506031	-1.82028	0.999791	0.58113
GGCX	102116153	NC_022284.1	23889889	23903795	+	40.31	34.46	39.09	50.34	46.39	47.5	46.24	45.84	46.33	37.9533	3.0862	48.0767	2.03716	46.1367	0.260832	0.226166	0.999533	0.359012	0.062521	0.993529	0.754656	0.176106	0.999791	0.432464
MRAS	101865297	NC_022273.1	40483662	40540320	+	3.37	4.61	4.11	4.65	2.51	5.36	3.96	6.62	3.33	4.03	0.623859	4.17333	1.48359	4.63667	1.74626	-0.023576	0.999533	0.955874	-0.0397305	0.993529	0.901219	0.0298765	0.999791	0.944956
TNKS1BP1	102142376	NC_022285.1	16299815	16326131	+	18.51	25.96	13.52	16.73	26.76	26.32	13.39	19.2	12.53	19.33	6.26041	23.27	5.66808	15.04	3.62824	0.173697	0.999533	0.599786	-0.584036	0.554998	0.0284791	0.770314	0.299007	0.00707389
MCRIP1	102134409	NC_022287.1	79413559	79417619	-	21.05	18.24	18.7	19.22	22.6	21.12	23.98	29.01	22.44	19.33	1.50722	20.98	1.69434	25.1433	3.43602	-0.00860211	0.999533	0.973323	0.143753	0.993529	0.460989	-0.139686	0.999791	0.541541
LOC102124525	102124525	NC_022287.1	43500012	43514896	-	4.07	7.28	2.95	3.55	11.6	4.31	6.07	5.86	5.8	4.76667	2.24749	6.48667	4.44455	5.91	0.141774	0.319428	0.999533	0.553478	0.131274	0.993529	0.748133	0.198256	0.999791	0.677358
ANKDD1B	102131537	NC_022277.1	73853129	73906766	+	3.86	8.04	4	1.37	6.27	5.84	6.08	6.33	6.02	5.3	2.37394	4.49333	2.71342	6.14333	0.164418	-0.316851	0.999533	0.554816	0.0201132	0.994768	0.950762	-0.324726	0.999791	0.507812
DUSP19	102140383	NC_022283.1	72071436	72090044	+	0.1	0.1	0.07	0.03	0	0	0.06	0.25	0.1	0.09	0.0173205	0.01	0.0173205	0.136667	0.100167	-3.04568	0.999533	0.133688	0.313841	0.993529	0.781036	-3.33801	0.893893	0.0836135
NID2	102120543	NC_022278.1	116184246	116247519	-	0.23	0.18	2.32	0.33	0.21	0.07	0.54	1.1	0.91	0.91	1.22135	0.203333	0.130128	0.85	0.284781	-2.3652	0.449815	0.00989006	-0.396901	0.993529	0.645266	-1.94869	0.0609609	0.000569114
GPR161	102127421	NC_022272.1	26040597	26102600	-	0.3	0.31	0.21	0.26	0.28	0.17	0.25	0.28	0.21	0.273333	0.0550757	0.236667	0.0585947	0.246667	0.0351188	-0.310997	0.999533	0.509572	-0.333446	0.993529	0.409661	0.0337821	0.999791	0.941416
MRPS14	102125010	NC_022272.1	32943259	32952410	-	46.36	40.61	46.96	39.85	49.87	55.18	50.19	50.48	51.72	44.6433	3.50583	48.3	7.78466	50.7967	0.81267	0.00482063	0.999533	0.986717	-0.0333799	0.993529	0.87418	0.0511213	0.999791	0.850137
FHOD3	102115074	NC_022289.1	45249468	45740033	-	0.03	0.03	0.01	0.05	0.03	0.01	0.05	0.02	0.01	0.0233333	0.011547	0.03	0.02	0.0266667	0.0208167	0.300862	0.999533	0.843503	0.180247	0.993529	0.898998	0.128817	0.999791	0.930044
SPARC	101925878	NC_022277.1	150981872	151007622	-	22.58	14.99	9.92	19.21	15.56	15.38	19.42	24.89	44.15	15.83	6.37166	16.7167	2.16116	29.4867	12.99	-0.0320253	0.999533	0.927613	0.685653	0.843856	0.0951524	-0.704383	0.725297	0.0449144
ACER3	102140288	NC_022285.1	72175901	72340194	+	1.63	2.45	2.16	2.46	3	1.76	2.28	3.38	3.33	2.08	0.415812	2.40667	0.621718	2.99667	0.621155	0.0695111	0.999533	0.858787	0.283152	0.993529	0.389924	-0.201104	0.999791	0.570458
KRTCAP3	102146687	NC_022284.1	83384945	83395593	-	0.08	2.18	0.71	0.84	2.66	1.37	1.35	1.57	0.87	0.99	1.07764	1.62333	0.936073	1.26333	0.357957	0.608545	0.999533	0.503213	0.163084	0.993529	0.858949	0.454878	0.999791	0.464183
SOWAHC	102126143	NC_022284.1	14206271	14210943	+	2.73	3.63	6.51	18.16	6.42	2.2	2.55	5.74	3.68	4.29	1.97454	8.92667	8.27	3.99	1.61744	0.906539	0.999533	0.140364	-0.374311	0.993529	0.355707	1.29152	0.574686	0.0255454
SETSIP	102125545	NC_022272.1	134890788	134905980	+	0.34	0.19	0.19	0.21	0.02	0.24	0.12	0.26	1.12	0.24	0.0866025	0.156667	0.119304	0.5	0.541479	-0.805768	0.999533	0.490988	0.904386	0.993529	0.359687	-1.69562	0.999791	0.159246
ASPH	101925502	NC_022279.1	62580523	62812767	-	6.09	4.41	5.06	9.24	7.56	4.49	5.86	5.81	11.56	5.18667	0.847132	7.09667	2.40866	7.74333	3.30542	0.270776	0.999533	0.414628	0.296775	0.993529	0.414899	-0.0138102	0.999791	0.971273
RTTN	102115575	NC_022289.1	9905523	10101293	+	1.49	2.21	1.17	0.85	1.8	1.33	1.38	0.84	0.98	1.62333	0.532666	1.32667	0.475009	1.06667	0.280238	-0.378546	0.999533	0.314871	-0.771103	0.595473	0.0330655	0.404391	0.999791	0.307467
FGFBP2	102127126	NC_022276.1	15088081	15091365	-	0.09	0	0.05	0.13	0	0.18	0.21	0.08	0	0.0466667	0.0450925	0.103333	0.0929157	0.0966667	0.105987	1.07582	0.999533	0.589825	0.894595	0.993529	0.650801	0.192983	0.999791	0.91521
FAM89B	102133960	NC_022285.1	8914796	8916912	-	11.06	11.13	8.73	16.8	19.92	11.7	7.74	18.01	11.89	10.3067	1.36588	16.14	4.14955	12.5467	5.16639	0.517751	0.999533	0.0601591	0.0344744	0.993529	0.906978	0.49567	0.98054	0.115484
ESRRG	102117066	NC_022272.1	75127833	75778008	-	0.17	0.12	0.15	0.1	0.07	0.04	0.06	0.17	0.19	0.146667	0.0251661	0.07	0.03	0.14	0.07	-1.52781	0.897846	0.0410273	-0.497318	0.993529	0.469726	-1.01779	0.999791	0.220638
CHGB	102117114	NC_022281.1	56572350	56586632	-	0.03	0	0	0	0	0	0	0	0	0.01	0.0173205	0	0	0	0	-1.11834	0.999533	0.78403	-1.29507	0.993529	0.750954	NA	NA	NA
KDM5C	102118086	NC_022292.1	52236937	52286377	-	3.73	4.26	3.74	5.79	4.97	3.74	4.36	6.47	4.05	3.91	0.30315	4.83333	1.03181	4.96	1.31685	0.191421	0.999533	0.473584	0.0964315	0.993529	0.652291	0.106933	0.999791	0.688406
LIN7C	102128973	NC_022285.1	39987234	39999420	+	7.91	9.18	9	4.77	9.99	7.6	7.02	8.29	7.58	8.69667	0.687192	7.45333	2.61309	7.63	0.636475	-0.345508	0.999533	0.280998	-0.411059	0.443889	0.0165828	0.078536	0.999791	0.797394
FYB2	102134106	NC_022272.1	170542529	170641588	+	5.01	7.44	5.34	9.09	8.13	3.76	4.27	8.43	3.66	5.93	1.31807	6.99333	2.84099	5.45333	2.59585	0.143677	0.999533	0.682167	-0.345079	0.993529	0.280019	0.499935	0.999791	0.185791
MON1B	101866652	NC_022291.1	65430147	65439052	+	4.29	5.94	4.36	6.36	4.54	6.4	4.4	5.85	4.21	4.86333	0.933077	5.76667	1.06251	4.82	0.897051	0.133008	0.999533	0.67701	-0.228959	0.993529	0.31219	0.373961	0.999791	0.209339
NRG3	102138944	NC_022280.1	52848040	53979057	-	0	0.04	0	0.05	0.5	0.12	0	0.59	0.08	0.0133333	0.023094	0.223333	0.242143	0.223333	0.320052	3.91676	0.514173	0.012576	3.73087	0.734271	0.0597631	0.208852	0.999791	0.869597
LOC107127265	107127265	NC_022285.1	15311319	15315088	+	0	0	0	0	0	0.02	0	0	0	0	0	0.00666667	0.011547	0	0	0.805212	0.999533	0.843567	NA	NA	NA	1.15078	0.999791	0.777927
INPP5D	102134197	NC_022283.1	122975067	123044417	+	2.27	1.55	1.15	2.63	0.76	2.41	3.07	2.52	2.42	1.65667	0.567568	1.93333	1.02207	2.67	0.35	0.148627	0.999533	0.774902	0.477226	0.945277	0.162585	-0.317317	0.999791	0.509775
SSR4	102124044	NC_022292.1	150777299	150781291	+	174.65	200.92	133.66	133.58	212.02	198.79	203.22	176.88	183.4	169.743	33.8974	181.463	41.9925	187.833	13.7182	-0.00718197	0.999533	0.980554	-0.0542775	0.993529	0.814347	0.0597382	0.999791	0.833433
LOC107127762	107127762	NC_022287.1	27087743	27111855	+	0.72	1.7	0.38	0.32	1.16	0.96	1.13	0.87	1.17	0.933333	0.685371	0.813333	0.438786	1.05667	0.162891	-0.292546	0.999533	0.836156	0.169364	0.993529	0.885205	-0.456488	0.999791	0.721045
NFYA	102134814	NC_022275.1	129592132	129621404	-	4.24	5.8	4.84	3.45	4.98	4.71	4.84	7.16	4.51	4.96	0.786893	4.38	0.816639	5.50333	1.44417	-0.274922	0.999533	0.351227	-0.0653258	0.993529	0.779797	-0.196769	0.999791	0.494806
AMDHD1	102147279	NC_022282.1	99640476	99663701	+	25.99	29.05	36.12	20.1	5.68	23.83	56.17	39.82	87.96	30.3867	5.1956	16.5367	9.58533	61.3167	24.4792	-0.941406	0.999533	0.060521	0.816474	0.522337	0.0249525	-1.74473	0.0909005	0.000932011
CEP152	102127792	NC_022278.1	25672211	25765235	-	0.84	0.79	0.67	0.43	1.29	0.6	1.15	0.95	0.64	0.766667	0.0873689	0.773333	0.455448	0.913333	0.25697	-0.148271	0.999533	0.743347	0.033537	0.993529	0.924055	-0.170316	0.999791	0.717537
CPM	102138123	NC_022282.1	67895762	67974476	-	5.35	5.62	7.03	4.19	9.48	4.95	7.12	7.58	5.09	6	0.902164	6.20667	2.86015	6.59667	1.32493	-0.101109	0.999533	0.769609	-0.0919911	0.993529	0.715712	0.00348999	0.999791	0.991669
REV1	102119853	NC_022284.1	3733379	3823842	-	5.51	5.75	5.41	4.87	7.83	3.35	5.42	4.71	6.22	5.55667	0.174738	5.35	2.27824	5.45	0.755447	-0.174274	0.999533	0.584886	-0.216949	0.993529	0.350929	0.0542611	0.999791	0.869003
LDB1	102114944	NC_022280.1	101099498	101114867	-	6.87	8.56	5.91	6.99	9.94	5.8	8.85	10.38	8.08	7.11333	1.34165	7.57667	2.13144	9.10333	1.17074	-0.0262674	0.999533	0.926423	0.148271	0.993529	0.481579	-0.162832	0.999791	0.52538
LOC102121600	102121600	NC_022290.1	35520579	35523120	+	0.2	0.35	0.3	0.14	0.93	0.39	0.37	0.36	0.75	0.283333	0.0763763	0.486667	0.403774	0.493333	0.222336	0.625526	0.999533	0.506838	0.601207	0.993529	0.444145	0.0357827	0.999791	0.967474
SLC35F5	101866250	NC_022283.1	18529463	18573931	+	2.93	3.94	3.3	4.89	2.43	3.78	3.39	4.12	3.64	3.39	0.510979	3.7	1.23195	3.71667	0.37099	0.0233752	0.999533	0.947651	-0.0927254	0.993529	0.642222	0.127519	0.999791	0.704649
COG5	102118434	NC_022274.1	139675964	140040058	-	1.96	2.74	2.91	3.72	2.43	2.44	2.56	3.32	2.98	2.53667	0.50659	2.86333	0.741912	2.95333	0.380701	0.0643576	0.999533	0.85007	-0.00700515	0.997125	0.977986	0.0834781	0.999791	0.780923
BEND5	101925062	NC_022272.1	178744484	178793818	+	0.65	0.81	0.71	1.01	0.72	0.45	0.85	0.38	1.27	0.723333	0.080829	0.726667	0.28006	0.833333	0.445234	-0.130971	0.999533	0.817999	0.00891249	0.998428	0.988223	-0.131186	0.999791	0.841208
FUT5	102144879	NC_022290.1	6007683	6013538	-	0.7	0.8	0.81	0.4	1.19	0.87	0.87	0.9	0.77	0.77	0.0608276	0.82	0.397366	0.846667	0.0680686	-0.0345879	0.999533	0.939051	-0.0889842	0.993529	0.755937	0.0669633	0.999791	0.879295
SCUBE3	102128563	NC_022275.1	135534571	135573712	-	0.75	0.71	0.5	0.29	0.84	0.46	0.65	0.72	0.54	0.653333	0.134288	0.53	0.281603	0.636667	0.0907377	-0.438236	0.999533	0.339038	-0.254126	0.993529	0.416182	-0.172099	0.999791	0.698424
SMIM2	102146375	NC_022288.1	23374190	23460894	-	0.15	0.28	0.2	0.12	0.33	0.16	0.21	0.15	0.1	0.21	0.0655744	0.203333	0.111505	0.153333	0.0550757	-0.218734	0.999533	0.6757	-0.687195	0.935212	0.153998	0.478951	0.999791	0.397496
TUBE1	101866928	NC_022275.1	15972215	15989104	-	2.21	2.78	2.58	2.78	3.35	2.17	2.32	2.89	2.1	2.52333	0.289194	2.76667	0.590113	2.43667	0.407717	0.0206585	0.999533	0.948405	-0.238501	0.993529	0.365131	0.2713	0.999791	0.372464
LOC102135434	102135434	NC_022275.1	133258686	133260187	+	0	0.21	0.11	0.24	0.4	0.42	0.2	0.25	0.15	0.106667	0.10504	0.353333	0.0986577	0.2	0.05	1.62151	0.999533	0.190534	0.675594	0.993529	0.609466	0.955591	0.999791	0.323704
ALS2CL	102146249	NC_022273.1	101690046	101715157	-	1.05	1.12	1.48	1.28	1.04	0.9	1	1.13	0.63	1.21667	0.230723	1.07333	0.19218	0.92	0.259422	-0.290771	0.999533	0.454207	-0.607734	0.847822	0.0976243	0.328966	0.999791	0.402788
CTNNAL1	102135857	NC_022286.1	28680755	28755740	+	4.76	4.24	3.54	5.5	3.76	3.51	5.28	6.35	5.59	4.18	0.612209	4.25667	1.08399	5.74	0.550545	-0.088224	0.999533	0.786935	0.232727	0.993529	0.302262	-0.309087	0.999791	0.289505
KCNE5	102131776	NC_022292.1	106743488	106744953	-	0	0	0	0	0	0	0.04	0	0	0	0	0	0	0.0133333	0.023094	NA	NA	NA	0.628484	0.993529	0.877592	-0.772773	0.999791	0.849792
ESRP1	102135367	NC_022279.1	95769855	95842353	+	0.11	0.1	0	0.02	0.04	0.02	0.15	0	0.07	0.07	0.0608276	0.0266667	0.011547	0.0733333	0.0750555	-1.71553	0.999533	0.280672	-0.0902917	0.994881	0.954931	-1.61199	0.999791	0.325674
SFMBT1	102134284	NC_022273.1	108215428	108372219	-	1.4	1.35	1.53	1.36	1.42	0.99	1.22	1.49	1.63	1.42667	0.0929157	1.25667	0.232881	1.44667	0.208407	-0.315539	0.999533	0.261865	-0.200396	0.993529	0.402131	-0.102692	0.999791	0.707008
GPR183	102121838	NC_022288.1	81918114	81931294	-	0.41	0.17	0.24	0.81	0.14	0.34	0.54	3.24	0.49	0.273333	0.123423	0.43	0.343948	1.42333	1.57348	0.540344	0.999533	0.537685	2.03386	0.3948	0.0134123	-1.48174	0.878216	0.0785755
LOC107128021	107128021	NC_022288.1	81712146	81713978	+	0.04	0.11	0.04	0.03	0	0.07	0	0	0.07	0.0633333	0.0404145	0.0333333	0.0351188	0.0233333	0.0404145	-0.822227	0.999533	0.670976	-1.58125	0.993529	0.455965	0.774938	0.999791	0.783694
SH2D4A	102125285	NC_022279.1	19386295	19470264	+	7.37	15.05	13.12	10.25	19.92	13.84	9.05	20.16	16.22	11.8467	3.9952	14.67	4.88814	15.1433	5.63271	0.195106	0.999533	0.583894	0.117406	0.993529	0.733578	0.0906675	0.999791	0.78615
LOC102135904	102135904	NC_022290.1	16236020	16237894	+	0.42	0.68	0	0.05	0.26	0.09	0.07	0.11	0.17	0.366667	0.343123	0.133333	0.111505	0.116667	0.0503322	-1.80077	0.999533	0.172001	-1.97709	0.881254	0.114333	0.188559	0.999791	0.887136
HS3ST3A1	102131170	NC_022287.1	13705531	13807370	-	1.15	0.92	0.68	1.43	0.59	1	0.67	0.99	1.48	0.916667	0.235018	1.00667	0.42004	1.04667	0.407962	0.0228937	0.999533	0.964696	-0.0337158	0.994052	0.941543	0.0685837	0.999791	0.896582
LOC107128266	107128266	NC_022290.1	38777088	38778551	+	0.06	0	0	0	0.05	0	0	0	0.12	0.02	0.034641	0.0166667	0.0288675	0.04	0.069282	-0.15656	0.999533	0.969394	0.62853	0.993529	0.86942	-0.77055	0.999791	0.845002
C9H10orf91	102123356	NC_022280.1	131921031	131945856	+	0.11	0	0	0	0	0	0	0	0	0.0366667	0.0635085	0	0	0	0	-1.11834	0.999533	0.78403	-1.29507	0.993529	0.750954	NA	NA	NA
NT5C1A	102132970	NC_022272.1	188101189	188119233	+	0.54	0.88	0.67	0.34	0.99	0.55	0.65	0.67	0.62	0.696667	0.171561	0.626667	0.331713	0.646667	0.0251661	-0.280953	0.999533	0.543273	-0.309712	0.993529	0.336436	0.0395858	0.999791	0.929248
PAM	101926659	NC_022277.1	101302538	101582309	+	6.93	7.61	7.6	9.16	6.69	7.56	9.07	11.02	8.61	7.38	0.389744	7.80333	1.25285	9.56667	1.27947	-0.0202162	0.999533	0.941912	0.147526	0.993529	0.401314	-0.155512	0.999791	0.546004
SRI	102138728	NC_022274.1	123830098	123850986	+	6.77	4.82	3.83	5.47	4.9	4.45	4.59	8.17	6.93	5.14	1.49589	4.94	0.511175	6.56333	1.81795	-0.181661	0.999533	0.634106	0.114927	0.993529	0.735434	-0.284103	0.999791	0.367969
LOC102127640	102127640	NW_005093491.1	106537	117446	-	0.57	0.08	0.12	0.24	0.4	0.13	0.04	0.15	0.09	0.256667	0.272091	0.256667	0.135769	0.0933333	0.0550757	-0.149128	0.999533	0.858324	-1.83317	0.697898	0.0521743	1.69327	0.560236	0.023672
TBC1D9	102115774	NC_022276.1	139965435	140106176	-	0.76	0.26	0.75	0.2	0.51	0.63	0.81	0.79	1.23	0.59	0.285832	0.446667	0.221886	0.943333	0.248462	-0.507669	0.999533	0.40751	0.44787	0.993529	0.375245	-0.941644	0.838626	0.0663246
LOC101866167	101866167	NC_022287.1	53737325	53806292	-	0.08	0.2	0.15	0.11	0.03	0.06	0.17	0.11	0.03	0.143333	0.0602771	0.0666667	0.0404145	0.103333	0.0702377	-1.15979	0.999533	0.349	-0.665617	0.993529	0.546679	-0.487413	0.999791	0.721594
TOP3A	102121306	NC_022287.1	18623718	18661849	-	3.2	4.18	4.26	4.19	4.4	3.6	3.31	7.07	4.75	3.88	0.590254	4.06333	0.414769	5.04333	1.89709	-0.0537779	0.999533	0.841537	0.126314	0.993529	0.661098	-0.167722	0.999791	0.564421
YARS2	101925381	NC_022282.1	33322238	33333560	-	6.68	6	6.14	8.29	5.3	8.03	5.39	9.77	6.79	6.27333	0.359073	7.20667	1.65633	7.31667	2.23699	0.104631	0.999533	0.760724	-0.0241283	0.993529	0.925892	0.142551	0.999791	0.677106
LOC102143756	102143756	NC_022290.1	36105454	36116040	+	177.97	225.06	175.42	168.02	291.15	268.99	242.58	287.35	207.77	192.817	27.9526	242.72	65.6341	245.9	39.8937	0.198863	0.999533	0.490758	0.109321	0.993529	0.558912	0.102197	0.999791	0.71597
PFDN4	102117578	NC_022281.1	86096866	86108280	+	2.75	3.51	3.18	2.44	5	3.06	3.04	4.98	4.44	3.14667	0.381095	3.5	1.33551	4.15333	1.00127	0.0198219	0.999533	0.963229	0.168917	0.993529	0.618893	-0.135624	0.999791	0.742664
RIDA	102127569	NC_022279.1	99254329	99271639	-	166.79	266.8	232.33	113.22	198.57	218.64	117.66	124.1	205.17	221.973	50.803	176.81	55.9774	148.977	48.7713	-0.423569	0.999533	0.221233	-0.777416	0.397011	0.0136989	0.367604	0.999791	0.317658
TNFSF13B	102123214	NC_022288.1	90770724	90807678	+	1.03	0.49	0.44	0.47	0.28	0.85	0.88	0.52	0.87	0.653333	0.327159	0.533333	0.29023	0.756667	0.20502	-0.363405	0.999533	0.585643	0.0154004	0.997125	0.978016	-0.366992	0.999791	0.559047
LOC102117014	102117014	NC_022283.1	54097242	54261632	+	0.01	0.01	0	0	0	0	0	0.01	0	0.00666667	0.0057735	0	0	0.00333333	0.0057735	-1.98191	0.999533	0.623797	-2.15888	0.993529	0.59315	NA	NA	NA
PREX1	102123370	NC_022281.1	80364182	80570424	-	2.1	0.78	0.76	0.74	0.87	1.14	1.91	1.32	1.12	1.21333	0.767941	0.916667	0.204042	1.45	0.410731	-0.514329	0.999533	0.296181	0.0421395	0.993529	0.931005	-0.54382	0.999791	0.16412
ADAL	101866692	NC_022278.1	20311521	20344707	+	1.28	1.87	1.06	1.88	1.16	1.19	1.03	1.7	1.98	1.40333	0.418848	1.41	0.407308	1.57	0.48816	-0.0802196	0.999533	0.843014	-0.000858396	0.999745	0.998188	-0.0674765	0.999791	0.86669
STAG1	101865015	NC_022273.1	38476545	38883568	-	2.21	2.43	2.52	3	2.95	2.43	2.21	2.7	2.67	2.38667	0.159478	2.79333	0.315647	2.52667	0.274651	0.111327	0.999533	0.675098	-0.154279	0.993529	0.475926	0.278013	0.999791	0.258037
UBE2R2	102125412	NC_022286.1	45250054	45370885	-	15.5	22.41	21.9	23.23	19.16	19.59	20.46	27.33	23.99	19.9367	3.85072	20.66	2.23605	23.9267	3.43544	-0.0465377	0.999533	0.867486	0.0417262	0.993529	0.849546	-0.0761549	0.999791	0.742055
ADRA2A	102140075	NC_022280.1	110271140	110275214	+	0.07	0.08	0.07	0.2	0.14	0.13	0.09	0.14	0.06	0.0733333	0.0057735	0.156667	0.0378594	0.0966667	0.0404145	0.992333	0.999533	0.251944	0.193792	0.993529	0.826207	0.809817	0.999791	0.321617
LOC102138191	102138191	NC_022272.1	217727589	217747248	-	0.57	1.39	0.67	1.05	1.08	0.7	0.67	1.72	1.54	0.876667	0.447363	0.943333	0.211266	1.31	0.561516	-0.00203473	0.999533	0.997628	0.355861	0.993529	0.579963	-0.346275	0.999791	0.579757
TRIM59	102119169	NC_022273.1	62838644	62851876	-	0.04	0.09	0	0	0	0.05	0.08	0.13	0	0.0433333	0.0450925	0.0166667	0.0288675	0.07	0.0655744	-1.59095	0.999533	0.592743	0.391384	0.993529	0.848202	-1.97544	0.999791	0.46789
DPH5	102128354	NC_022272.1	125777128	125816764	+	2.99	3.42	1.91	4.05	2.85	4.11	2.38	3.47	2.75	2.77333	0.777967	3.67	0.710774	2.86667	0.554286	0.326182	0.999533	0.39235	-0.174216	0.993529	0.572108	0.511949	0.999791	0.131919
KCNN4	102142189	NC_022290.1	44517044	44535192	-	0.05	0.09	0.06	0.08	0	0	0.17	0	0	0.0666667	0.0208167	0.0266667	0.046188	0.0566667	0.0981495	-1.07215	0.999533	0.542543	-0.0597269	0.996051	0.972851	-1.02956	0.999791	0.682058
LOC102133901	102133901	NC_022274.1	63418986	63461643	-	0.13	0.12	0.24	0.08	0.23	0.04	0.04	0.04	0.11	0.163333	0.0665833	0.116667	0.100167	0.0633333	0.0404145	-0.779062	0.999533	0.532124	-1.59403	0.989627	0.203961	0.821163	0.999791	0.593757
ZNF705D	102132342	NC_022279.1	8658515	8669275	-	0	0	0	0	0	0	0.02	0	0	0	0	0	0	0.00666667	0.011547	NA	NA	NA	0.628484	0.993529	0.877592	-0.772773	0.999791	0.849792
NDC80	101925531	NC_022289.1	63785958	63831723	+	0.1	0.03	0.1	0.06	0.17	0.19	0.32	0.32	0.18	0.0766667	0.0404145	0.14	0.07	0.273333	0.080829	0.749907	0.999533	0.549569	1.64742	0.837693	0.0909977	-0.884711	0.999791	0.342929
LOC102127083	102127083	NC_022281.1	9737906	9739218	-	6.6	9.99	8.06	3.47	10.88	5.93	9	11.34	8.27	8.21667	1.70042	6.76	3.77408	9.53667	1.60382	-0.414817	0.999533	0.364579	-0.0084763	0.996445	0.976277	-0.393826	0.999791	0.365948
LOC102143325	102143325	NC_022279.1	39048322	39051853	+	0.38	0.11	0.44	1.49	0.8	0.32	0.61	1.1	1.13	0.31	0.175784	0.87	0.588133	0.946667	0.291947	1.32541	0.999533	0.133281	1.35335	0.765533	0.0678706	-0.00981372	0.999791	0.988665
GFI1B	102123572	NC_022286.1	5795583	5808850	-	0.03	0	0	0	0	0	0	0	0.06	0.01	0.0173205	0	0	0.02	0.034641	-1.11834	0.999533	0.78403	0.62853	0.993529	0.86942	-1.73276	0.999791	0.667422
C11H12orf50	102130604	NC_022282.1	91503688	91547234	-	0	0	0	0	0	0	0	0.04	0	0	0	0	0	0.0133333	0.023094	NA	NA	NA	0.628484	0.993529	0.877592	-0.772773	0.999791	0.849792
NUP93	101867037	NC_022291.1	44749804	44863617	+	2.27	2.01	1.35	2.25	1.47	2.15	1.98	1.93	1.76	1.87667	0.474271	1.95667	0.424421	1.89	0.115326	-0.0195912	0.999533	0.960736	-0.191844	0.993529	0.545973	0.183509	0.999791	0.614034
MRPL15	102144220	NC_022279.1	55172166	55184837	+	9.69	10.41	13.08	18.95	11.14	11.26	12.52	19.02	16.93	11.06	1.78603	13.7833	4.47487	16.1567	3.31829	0.2016	0.999533	0.563408	0.309735	0.993529	0.221738	-0.0954963	0.999791	0.764611
TRIP6	102138966	NC_022274.1	45166069	45172307	+	1.31	1.59	0.75	0.91	1.99	1.08	1.86	1.68	2.17	1.21667	0.427707	1.32667	0.580718	1.90333	0.247857	0.0155256	0.999533	0.975479	0.461181	0.993529	0.269889	-0.434551	0.999791	0.322015
MOB1A	102144561	NC_022284.1	35742902	35771410	+	4.83	5.17	4.97	5.36	4.8	4.55	5.01	7.01	5.44	4.99	0.17088	4.90333	0.414769	5.82	1.05276	-0.128727	0.999533	0.611396	0.00103247	0.999413	0.99558	-0.117121	0.999791	0.621292
SLC39A4	102141594	NW_005095069.1	1574	6214	+	30.72	17.68	13.09	15.93	36.33	27.22	22.82	51.18	11.15	20.4967	9.14628	26.4933	10.2194	28.3833	20.5867	0.239385	0.999533	0.557468	0.190631	0.993529	0.700905	0.061752	0.999791	0.894866
CAMTA2	102141750	NC_022287.1	5049790	5071498	-	11.09	10.17	7.98	11.18	12.6	9.1	9.75	14.52	8.82	9.74667	1.59763	10.96	1.76034	11.03	3.05799	0.0666411	0.999533	0.791121	-0.0461894	0.993529	0.842691	0.124906	0.999791	0.602874
OPCML	102127538	NC_022285.1	128088477	129256878	-	0	0	0	0.01	0	0	0.01	0.01	0	0	0	0.00333333	0.0057735	0.00666667	0.0057735	0.805212	0.999533	0.843567	1.49776	0.993529	0.710879	-0.682688	0.999791	0.843103
CD101	102119774	NC_022272.1	109717641	109761923	-	0.09	0.08	0.07	0.04	0.08	0.06	0.07	0.1	0.03	0.08	0.01	0.06	0.02	0.0666667	0.0351188	-0.516363	0.999533	0.430834	-0.427297	0.993529	0.496357	-0.0741022	0.999791	0.919118
CKB	102121556	NC_022278.1	168862134	168871587	-	6.32	4.2	3.4	2.72	3.66	4.85	6.21	6.99	4.3	4.64	1.50891	3.74333	1.06744	5.83333	1.38399	-0.408906	0.999533	0.339477	0.0989784	0.993529	0.779464	-0.495474	0.999791	0.199881
GLP1R	102119087	NC_022275.1	131631699	131668697	-	0.2	0	0	0.04	0	0.05	0.09	0	0.05	0.0666667	0.11547	0.03	0.0264575	0.0466667	0.0450925	-1.15505	0.999533	0.666795	-0.676464	0.993529	0.78815	-0.464969	0.999791	0.85434
CACNA1G	101925139	NC_022287.1	35961864	36028560	+	0.04	0.05	0.03	0.03	0.16	0.06	0.4	0.15	0.23	0.04	0.01	0.0833333	0.0680686	0.26	0.127671	0.801047	0.999533	0.391845	2.42646	0.0688836	0.000628043	-1.61592	0.609859	0.0297837
NUFIP1	102121577	NC_022288.1	24154864	24213117	-	1.26	2.26	1.61	2.09	1.45	1.08	1.21	1.63	1.35	1.71	0.507445	1.54	0.510979	1.39667	0.213854	-0.261231	0.999533	0.56666	-0.512975	0.957157	0.175438	0.262933	0.999791	0.546673
IER3	102126257	NC_022275.1	140221680	140223231	+	9.32	4.42	3.09	8.03	3.73	1.85	1.67	3.04	2.47	5.61	3.28105	4.53667	3.16799	2.39333	0.68821	-0.444591	0.999533	0.438404	-1.47372	0.134036	0.00173738	1.04117	0.725297	0.0447368
GMPR	102125363	NC_022275.1	154413013	154460836	-	3.09	3.74	2.25	2.64	2.94	3.79	2.55	3.87	3.07	3.02667	0.747016	3.12333	0.596518	3.16333	0.664931	-0.0447118	0.999533	0.910933	-0.162026	0.993529	0.614129	0.12935	0.999791	0.728699
ABHD18	102145937	NC_022276.1	126915764	127005351	+	1.56	2.44	1.7	1.58	1.91	1.55	0.98	1.63	2.03	1.9	0.472864	1.68	0.19975	1.54667	0.529937	-0.291509	0.999533	0.428198	-0.51714	0.971056	0.185962	0.238674	0.999791	0.55716
TUBA4A	101926805	NC_022283.1	108941106	108946403	-	10.97	8.34	6.66	7.69	16.28	15.98	9.82	12.92	15.5	8.65667	2.17238	13.3167	4.87514	12.7467	2.84396	0.51426	0.999533	0.178821	0.336395	0.993529	0.250386	0.191756	0.999791	0.595181
CCBE1	102122093	NC_022289.1	20837937	21098363	+	0.2	0.7	0.29	0.5	0.51	0.26	0.4	0.9	0.81	0.396667	0.266521	0.423333	0.141539	0.703333	0.266521	0.0326042	0.999533	0.958047	0.577764	0.993529	0.316787	-0.533548	0.999791	0.295372
TCP11	102130608	NC_022275.1	135647533	135671114	+	0	0.04	0.17	0.12	0.13	0.17	0.12	0.12	0.12	0.07	0.0888819	0.14	0.0264575	0.12	0	0.829237	0.999533	0.588236	0.49034	0.993529	0.741813	0.351353	0.999791	0.769101
SPIDR	102132230	NC_022279.1	48130592	48558178	+	4.08	3.58	4.89	13.59	10.64	7.57	5.15	7.2	4.27	4.18333	0.661085	10.6	3.0102	5.54	1.50343	1.20319	0.0209828	0.000131511	0.160326	0.993529	0.544673	1.05503	0.0464769	0.000394532
LOC102132956	102132956	NC_022286.1	45844037	45851251	+	2.38	4.76	3.07	1.85	3.01	2.87	3.73	3.26	2.72	3.40333	1.22451	2.57667	0.633193	3.23667	0.505404	-0.495294	0.999533	0.223788	-0.229594	0.993529	0.500633	-0.254414	0.999791	0.477131
MAU2	102115208	NC_022290.1	19823830	19860390	+	6.34	6.48	6	7.5	10.56	5.92	7.66	10.08	6.59	6.27333	0.246847	7.99333	2.35901	8.11	1.78799	0.154663	0.999533	0.565262	0.094552	0.993529	0.621832	0.0724462	0.999791	0.782906
RIC8B	101866894	NC_022282.1	110467073	110580649	+	1.27	1.35	1.21	2.35	1.11	1.27	1.4	2.31	1.23	1.27667	0.0702377	1.57667	0.674487	1.64667	0.580718	0.280339	0.999533	0.469067	0.171489	0.993529	0.557785	0.121578	0.999791	0.752675
RPL23	102126462	NC_022287.1	50355703	50359415	-	467.94	529.37	402.1	414.8	652.1	418.8	536.4	546.53	495.19	466.47	63.6477	495.233	135.865	526.04	27.1928	-0.0399036	0.999533	0.875562	-0.0380962	0.993529	0.830673	0.0104665	0.999791	0.96532
PLXNA1	102137700	NC_022273.1	145276022	145325970	-	0.93	1.53	0.57	2.32	2.49	1.49	1.07	3.01	0.95	1.01	0.484974	2.1	0.53507	1.67667	1.15626	0.948575	0.533064	0.013364	0.474404	0.993529	0.320617	0.485321	0.999791	0.237378
WSCD1	102122065	NC_022287.1	5726743	6147098	+	0.13	0.2	0.11	0.11	0.11	0.08	0.05	0.16	0.11	0.146667	0.0472582	0.1	0.0173205	0.106667	0.0550757	-0.48229	0.999533	0.483802	-0.59708	0.993529	0.381127	0.128044	0.999791	0.863752
HABP2	102126611	NC_022280.1	112731594	112767287	+	148.75	149.33	180.59	215.13	151.97	147.08	163.97	123.12	162.74	159.557	18.2177	171.393	37.9559	149.943	23.2378	-0.00393855	0.999533	0.988973	-0.286884	0.993529	0.280182	0.294751	0.999791	0.324348
MEPE	102136349	NC_022276.1	86931796	86946606	+	0.64	1.79	1.8	3.88	8.09	0.72	1.83	2.99	0.9	1.41	0.666858	4.23	3.69745	1.90667	1.04711	1.39744	0.854543	0.0362339	0.188924	0.993529	0.721495	1.21978	0.8036	0.0603045
SPG11	101866010	NC_022278.1	21551826	21657116	-	2.59	2.4	2.16	2.62	2.64	2.38	2.44	3.03	2.64	2.38333	0.215484	2.54667	0.144684	2.70333	0.300056	-0.00695821	0.999533	0.977746	-0.0354753	0.993529	0.851594	0.0409226	0.999791	0.852194
SLC39A10	102134571	NC_022283.1	84761274	84935368	+	0.34	0.23	0.2	0.27	0.19	0.26	0.32	0.28	0.34	0.256667	0.0737111	0.24	0.043589	0.313333	0.0305505	-0.177936	0.999533	0.752377	0.0792733	0.993529	0.869063	-0.245478	0.999791	0.636211
TIMP3	102141270	NC_022281.1	18464263	18523992	-	21.17	12.06	11.13	23.12	13.76	9.61	9.72	8.4	15.45	14.7867	5.54765	15.4967	6.92041	11.19	3.74784	-0.0638486	0.999533	0.875974	-0.608342	0.887933	0.117246	0.556489	0.999791	0.163066
PFDN6	102129073	NC_022275.1	137494650	137495995	-	52.84	76.01	56.15	41.05	73.08	57.59	48.64	54.87	47.78	61.6667	12.5315	57.24	16.0179	50.43	3.86912	-0.219284	0.999533	0.469353	-0.503995	0.3948	0.0134063	0.29691	0.999791	0.285635
ADORA2B	102123462	NC_022287.1	16903925	16933834	-	2.88	0.67	1.49	1.08	2.32	1.12	0.22	2.24	0.86	1.68	1.11718	1.50667	0.704651	1.10667	1.03234	-0.325258	0.999533	0.589931	-0.927384	0.993529	0.235124	0.61332	0.999791	0.375997
SLC47A2	102138325	NC_022287.1	19651925	19686320	-	0.12	0	0.06	0.22	0.09	0.12	0.03	0.22	0.03	0.06	0.06	0.143333	0.0680686	0.0933333	0.109697	1.1204	0.999533	0.409893	0.265706	0.993529	0.868185	0.853559	0.999791	0.49604
LOC102116780	102116780	NW_005099975.1	4936	15453	+	0.11	0.03	0.03	0.08	0.03	0.08	0.08	0.03	0.03	0.0566667	0.046188	0.0633333	0.0288675	0.0466667	0.0288675	0.0696194	0.999533	0.963136	-0.568482	0.993529	0.70893	0.649368	0.999791	0.675204
SLC25A46	101925862	NC_022277.1	109462152	109489221	+	2.02	2.5	2.37	3.97	2.63	1.46	2.34	2.87	1.94	2.29667	0.248261	2.68667	1.25596	2.38333	0.466512	0.111728	0.999533	0.774875	-0.144053	0.993529	0.542984	0.266938	0.999791	0.481698
CTBP2	102117103	NC_022280.1	124310517	124483394	-	3.49	3.15	2.13	1.72	3.36	2.14	3.49	2.54	3.11	2.92333	0.707766	2.40667	0.8519	3.04667	0.478156	-0.4043	0.999533	0.278947	-0.135286	0.993529	0.670361	-0.257319	0.999791	0.490272
KCTD16	101866985	NC_022277.1	143363962	143675540	+	0.12	0.12	0.23	0.11	0.07	0.12	0.11	0.2	0.12	0.156667	0.0635085	0.1	0.0264575	0.143333	0.0493288	-0.68883	0.999533	0.365344	-0.375197	0.993529	0.569333	-0.298788	0.999791	0.686759
DND1	102118751	NC_022277.1	139799136	139801947	-	0.86	1.81	1.05	0.46	1.23	0.44	1.13	0.84	1.75	1.24	0.502693	0.71	0.450444	1.24	0.464866	-0.792624	0.999533	0.192101	-0.189056	0.993529	0.710358	-0.593337	0.999791	0.335747
NLRC5	102117708	NC_022291.1	45018033	45110459	+	1.89	1.41	1.07	1.56	1.45	1.01	2.3	2.07	1.25	1.45667	0.411987	1.34	0.291033	1.87333	0.551936	-0.241861	0.999533	0.480083	0.125055	0.993529	0.722444	-0.355335	0.999791	0.285877
LOC102136472	102136472	NC_022275.1	144555608	144557718	+	0	0	0	0	0	0.03	0	0	0	0	0	0.01	0.0173205	0	0	0.805212	0.999533	0.843567	NA	NA	NA	1.15078	0.999791	0.777927
TMEM102	107127719	NC_022287.1	7488325	7492462	+	0	0	0	0	0.02	0	0	0	0	0	0	0.00666667	0.011547	0	0	0.805212	0.999533	0.843567	NA	NA	NA	1.15078	0.999791	0.777927
VPS53	101866789	NC_022287.1	346584	532999	-	0.88	1.2	1.14	2.44	0.89	1.16	1.24	1.27	0.98	1.07333	0.170098	1.49667	0.82803	1.16333	0.159478	0.387055	0.999533	0.438007	-0.106115	0.993529	0.764975	0.503466	0.999791	0.300313
TRIM47	102141516	NC_022287.1	73197758	73202241	-	0.74	1.17	0.52	0.65	0.87	1.27	0.82	0.41	0.53	0.81	0.330606	0.93	0.314325	0.586667	0.210792	0.155877	0.999533	0.774555	-0.590515	0.993529	0.280819	0.758304	0.999791	0.191692
LOC102120633	102120633	NC_022277.1	140449187	140641638	+	19.95	13.73	12.94	16.4	16.35	16.41	16.76	15.58	13.29	15.54	3.83954	16.3867	0.0321455	15.21	1.76434	0.0393851	0.999533	0.890408	-0.22429	0.993529	0.381439	0.276032	0.999791	0.23613
JTB	102136259	NC_022272.1	97888972	97892975	+	39.4	54.77	37.44	57.89	43.49	46.06	42.62	62.84	59.63	43.87	9.49041	49.1467	7.68021	55.03	10.8666	0.0654677	0.999533	0.811117	0.105847	0.993529	0.62998	-0.0283564	0.999791	0.91104
2003-03-01	107126409	NC_022277.1	125810442	125989835	-	0.4	0.38	0.27	0.82	0.5	0.45	0.4	0.83	0.67	0.35	0.07	0.59	0.200749	0.633333	0.217332	0.664566	0.999533	0.194523	0.610156	0.955924	0.174159	0.0669594	0.999791	0.888309
HTRA4	102119404	NC_022279.1	39810759	39826421	+	1.82	1.7	1.43	1.11	1.8	1.52	1.62	1.62	1.29	1.65	0.19975	1.47667	0.347035	1.51	0.190526	-0.295331	0.999533	0.440393	-0.36441	0.993529	0.24753	0.0810571	0.999791	0.831771
AMPD2	101866457	NC_022272.1	117118203	117130509	-	12.42	17.18	12.15	17.9	27.27	14.85	11.33	22.99	20.29	13.9167	2.82935	20.0067	6.47245	18.2033	6.10365	0.403041	0.999533	0.147061	0.153921	0.993529	0.560502	0.261672	0.999791	0.382283
PLAC9	102115446	NC_022280.1	55786887	55800469	-	0.53	1.29	0.22	0.29	0.56	0.89	0.25	0.59	0.41	0.68	0.550545	0.58	0.3005	0.416667	0.170098	-0.280853	0.999533	0.740081	-0.931744	0.993529	0.253182	0.661779	0.999791	0.415778
FZD5	102143139	NC_022283.1	97374226	97381076	-	2.49	2.91	6.28	4.63	2.93	2.1	3.99	3.54	4.75	3.89333	2.07755	3.22	1.28969	4.09333	0.611583	-0.41498	0.999533	0.356299	-0.149236	0.993529	0.717091	-0.253521	0.999791	0.463936
PCNP	101926003	NC_022273.1	170551551	170571277	-	10.44	11.77	12.22	17.88	10.92	9.59	11.93	18.79	15.95	11.4767	0.925545	12.7967	4.45224	15.5567	3.44687	0.0389418	0.999533	0.903531	0.202748	0.993529	0.332917	-0.151696	0.999791	0.623764
LOC102122749	102122749	NC_022290.1	51151514	51162532	-	0.5	1.03	0.25	0.29	0.45	0.52	0.46	0.84	0.67	0.593333	0.398288	0.42	0.117898	0.656667	0.190351	-0.551185	0.999533	0.444291	-0.0563653	0.993529	0.927823	-0.486018	0.999791	0.43508
TIGIT	102121588	NC_022273.1	157956756	157972362	-	0.11	0.11	0.05	0.05	0.17	0.26	0.54	0.19	0.2	0.09	0.034641	0.16	0.105357	0.31	0.199249	0.74762	0.999533	0.608365	1.63999	0.946031	0.165002	-0.887497	0.999791	0.445848
UBQLN1	101866310	NC_022286.1	94452002	94504178	-	10.21	9.18	10.73	16.17	7.95	9.97	7.82	13.35	15.27	10.04	0.78886	11.3633	4.28347	12.1467	3.86803	0.0688132	0.999533	0.843145	0.0376008	0.993529	0.89445	0.0435697	0.999791	0.905019
ZNF358	102141124	NC_022290.1	7836105	7840874	+	21.86	29.84	23.42	37.25	44.51	27.1	23.72	34.79	30	25.04	4.22947	36.2867	8.74489	29.5033	5.55169	0.419051	0.999533	0.102154	0.027447	0.993529	0.889729	0.403686	0.911421	0.0875366
MACROD1	102138648	NC_022285.1	10390253	10564699	+	17.73	20.11	16.68	18.31	28.79	13.24	12.54	22.41	20	18.1733	1.75745	20.1133	7.9303	18.3167	5.14582	0.0049746	0.999533	0.986854	-0.223361	0.993529	0.344868	0.241025	0.999791	0.444964
CHRNA4	102127093	NC_022281.1	95533849	95549652	-	0	0.07	0	0.02	0	0.07	0.85	0	0	0.0233333	0.0404145	0.03	0.0360555	0.283333	0.490748	0.047657	0.999533	0.989016	3.80431	0.891934	0.121129	-3.75307	0.999791	0.330686
INO80	102128202	NC_022278.1	17865162	18007485	-	2.38	2.37	2.78	3.58	2.55	1.87	2.67	2.9	2.58	2.51	0.23388	2.66667	0.860949	2.71667	0.165025	-0.0391447	0.999533	0.904201	-0.104415	0.993529	0.632415	0.0771075	0.999791	0.7976
LOC102131491	102131491	NC_022275.1	78303678	78357319	+	0.04	0	0.09	0	0.09	0.04	0.2	0	0.04	0.0433333	0.0450925	0.0433333	0.0450925	0.08	0.10583	-0.179947	0.999533	0.938375	0.722927	0.993529	0.727581	-0.889774	0.999791	0.679347
HERC4	102129529	NC_022280.1	67900030	68059573	+	7.76	7.02	7.24	5.74	7.06	6.16	5.08	7.14	6.14	7.34	0.38	6.32	0.674389	6.12	1.03015	-0.334183	0.999533	0.175007	-0.49526	0.324237	0.00909337	0.174058	0.999791	0.445381
DYNLRB2	102143645	NC_022291.1	68796499	68806370	+	3.62	6.13	3.96	3.57	4.73	4.06	6.97	6.09	4.75	4.57	1.36165	4.12	0.582323	5.93667	1.11791	-0.21775	0.999533	0.624694	0.14411	0.993529	0.724024	-0.350782	0.999791	0.402828
URAD	102141108	NC_022288.1	7722810	7734177	-	20.29	7.34	41.33	35.2	35.75	33.56	76.11	76.21	24.75	22.9867	17.1547	34.8367	1.13931	59.0233	29.6816	0.429932	0.999533	0.41535	1.08409	0.800888	0.0756399	-0.642356	0.96886	0.113036
ATG12	101926388	NC_022277.1	114674547	114685944	-	8.96	7.01	6.62	9.28	6.58	6.26	6.73	13.04	10.65	7.53	1.25367	7.37333	1.65896	10.14	3.18577	-0.14739	0.999533	0.64389	0.182392	0.993529	0.52275	-0.317208	0.999791	0.314228
LRRIQ4	102146616	NC_022273.1	74008735	74033577	+	0	0	0.04	0.03	0	0	0.03	0.03	0.03	0.0133333	0.023094	0.01	0.0173205	0.03	0	-0.15656	0.999533	0.969394	1.15109	0.993529	0.64501	-1.29602	0.999791	0.638012
FJX1	102132930	NC_022285.1	31807142	31809437	-	1.18	1.45	1.56	1.91	2.11	2.22	1.1	1.43	1.82	1.39667	0.195533	2.08	0.157162	1.45	0.360416	0.464553	0.999533	0.213793	-0.169865	0.993529	0.643447	0.647347	0.90925	0.0867495
IDH3B	102129545	NC_022281.1	59848129	59854728	+	25.56	25.36	33.4	35.41	34.77	21.99	25.43	39.86	41.67	28.1067	4.58525	30.7233	7.57006	35.6533	8.8998	-0.0196717	0.999533	0.945168	0.1246	0.993529	0.639017	-0.131689	0.999791	0.615048
IKZF2	102143914	NC_022283.1	102534607	102692104	-	0.1	0.07	0.17	0.09	0.14	0.15	0.13	0.11	0.06	0.113333	0.051316	0.126667	0.0321455	0.1	0.0360555	0.107781	0.999533	0.860215	-0.385894	0.993529	0.523941	0.506668	0.999791	0.413113
MED13	102120434	NC_022287.1	45748351	45874346	+	2.34	3.29	3.02	2.6	3.3	2.44	2.33	2.65	2.91	2.88333	0.489524	2.78	0.457384	2.63	0.290517	-0.172429	0.999533	0.504899	-0.348573	0.891934	0.122075	0.188503	0.999791	0.426201
TRIM22	102135464	NC_022285.1	64647134	64666752	-	8.88	4	3.02	3.63	3.98	4.66	6.95	8.94	7.51	5.3	3.13885	4.09	0.523737	7.8	1.02621	-0.481265	0.999533	0.284426	0.317906	0.993529	0.44421	-0.787155	0.214919	0.00403507
LOC102134990	102134990	NC_022286.1	102311130	102314709	-	3.76	4.52	2.92	4	5.05	3.96	4.19	2.31	2.92	3.73333	0.800333	4.33667	0.618088	3.14	0.959114	0.102495	0.999533	0.716485	-0.432018	0.993529	0.222885	0.546775	0.993771	0.119351
DOK6	102118417	NC_022289.1	10251073	10688393	-	0	0.02	0	0	0.57	0.01	0.04	0	0.19	0.00666667	0.011547	0.193333	0.326241	0.0766667	0.100167	3.33495	0.999533	0.084554	3.2241	0.843856	0.0949738	0.121919	0.999791	0.963254
SYT2	102119892	NC_022272.1	60969646	61090034	-	0.09	0.12	2.22	7.66	0.11	2.06	4.48	5.3	2.93	0.81	1.22119	3.27667	3.91929	4.23667	1.20359	1.87563	0.999533	0.282992	2.10619	0.87718	0.112286	-0.220677	0.999791	0.865213
TAAR4	102136854	NC_022275.1	36748505	36749633	-	0	0	0.06	0	0.06	0	0	0	0.06	0.02	0.034641	0.02	0.034641	0.02	0.034641	-0.15656	0.999533	0.969394	-0.333288	0.993529	0.934902	0.189008	0.999791	0.963055
ARHGAP6	102132763	NC_022292.1	8840837	9386759	-	0.34	0.16	0.2	0.49	0.34	0.06	0.34	0.5	0.29	0.233333	0.0945163	0.296667	0.218251	0.376667	0.109697	0.18964	0.999533	0.79732	0.448284	0.993529	0.375631	-0.243719	0.999791	0.71411
IFNB1	102115670	NC_022286.1	57663799	57668770	+	0	0	0	0	0	0	0	0.01	0	0	0	0	0	0.00333333	0.0057735	NA	NA	NA	0.628484	0.993529	0.877592	-0.772773	0.999791	0.849792
TNFSF11	102137946	NC_022288.1	21753284	21788058	+	0	0.03	0	0.06	0.1	0	0	0	0	0.01	0.0173205	0.0533333	0.0503322	0	0	2.00279	0.999533	0.456071	-1.29507	0.993529	0.750954	3.30594	0.999791	0.297459
C2H3orf52	102116853	NC_022273.1	160075263	160107935	-	0.64	0.18	0.27	0.61	0.68	1.12	0.49	0.13	0.17	0.363333	0.24379	0.803333	0.276466	0.263333	0.197315	1.04442	0.999533	0.1278	-0.646527	0.993529	0.456369	1.70745	0.492123	0.0181218
VMA21	101926304	NC_022292.1	148302951	148315750	+	3.72	5.9	5.56	5.08	5.65	4.4	4.4	5.75	4.27	5.06	1.17286	5.04333	0.625806	4.80667	0.819532	-0.1253	0.999533	0.655852	-0.304127	0.993529	0.21679	0.19074	0.999791	0.395563
ZNF711	101865475	NC_022292.1	82386170	82415217	+	0.11	0.13	0.12	0.08	0.1	0.02	0.15	0.09	0.13	0.12	0.01	0.0666667	0.0416333	0.123333	0.0305505	-0.952146	0.999533	0.33089	-0.0739378	0.993529	0.918527	-0.871405	0.999791	0.371031
GLRA1	102120775	NC_022277.1	151150206	151256444	-	0.02	0	0	0	0.02	0.01	0	0.05	0.05	0.00666667	0.011547	0.01	0.01	0.0333333	0.0288675	0.786472	0.999533	0.811632	2.09948	0.993529	0.402143	-1.30979	0.999791	0.556777
GATA2	101865311	NC_022282.1	88711341	88719942	+	0.71	0.61	0.14	0.31	0.6	0.41	0.31	0.47	0.36	0.486667	0.304357	0.44	0.147309	0.38	0.0818535	-0.27597	0.999533	0.67575	-0.586381	0.993529	0.35527	0.321408	0.999791	0.549134
ANXA5	101926167	NC_022276.1	120638196	120669004	-	26.82	20.33	15.13	44.45	18.4	13.81	15.64	26.17	23.89	20.76	5.85685	25.5533	16.5251	21.9	5.53988	0.176884	0.999533	0.694484	-0.158507	0.993529	0.586853	0.346601	0.999791	0.41318
MILR1	102119920	NC_022287.1	61761594	61792046	+	1.85	3.09	2.33	1.53	3.66	1.78	2	2.77	2.42	2.42333	0.625247	2.32333	1.16432	2.39667	0.38553	-0.21742	0.999533	0.633376	-0.24584	0.993529	0.474755	0.0406456	0.999791	0.924927
NAP1L3	102133151	NC_022292.1	90779752	90782511	-	0.1	0.15	0	0.04	0.1	0.1	0	0.02	0.12	0.0833333	0.0763763	0.08	0.034641	0.0466667	0.064291	-0.0990018	0.999533	0.942464	-1.00274	0.993529	0.570611	0.925707	0.999791	0.548464
PML	102135847	NC_022278.1	51889575	51943923	+	8.6	8.4	6.9	8.63	8.08	8.35	8.71	10.54	9.13	7.96667	0.929157	8.35333	0.275015	9.46	0.958593	-0.0113549	0.999533	0.964579	0.0546339	0.993529	0.772991	-0.0537496	0.999791	0.813316
GBX2	102142868	NC_022283.1	126010913	126014052	-	0	0	0	0	0	0	0.03	0	0	0	0	0	0	0.01	0.0173205	NA	NA	NA	0.628484	0.993529	0.877592	-0.772773	0.999791	0.849792
CARD11	102127082	NC_022274.1	37917677	38057108	-	0.58	0.54	0.41	0.35	0.15	0.26	0.83	0.48	0.42	0.51	0.0888819	0.253333	0.100167	0.576667	0.221435	-1.11537	0.927865	0.0438074	-0.0173458	0.996051	0.970331	-1.08894	0.829931	0.0645368
UGGT2	102136287	NC_022288.1	78446763	78689958	-	0.65	0.87	0.77	0.44	0.67	0.45	0.64	0.29	0.4	0.763333	0.110151	0.52	0.13	0.443333	0.178979	-0.695049	0.999533	0.0770886	-0.950294	0.594243	0.0327238	0.265823	0.999791	0.593914
SLC35E3	102135292	NC_022282.1	67797734	67818473	+	4.46	5.85	5.81	4.27	8.72	4.38	5.55	6.73	4.48	5.37333	0.791223	5.79	2.53805	5.58667	1.12545	-0.0440441	0.999533	0.895684	-0.174727	0.993529	0.459518	0.143244	0.999791	0.657451
DDN	102123381	NC_022282.1	47824890	47829036	-	0	0.02	0	0	0	0	0.03	0	0	0.00666667	0.011547	0	0	0.01	0.0173205	-1.11834	0.999533	0.78403	0.668498	0.993529	0.861717	-1.77885	0.999791	0.658818
IDH3A	101865050	NC_022278.1	56482677	56504462	+	4.88	3.17	3.68	6.79	5.25	3.27	3.68	7.11	5.03	3.91	0.877895	5.10333	1.76458	5.27333	1.7279	0.255681	0.999533	0.487544	0.180606	0.993529	0.559379	0.0876909	0.999791	0.79883
LOC102135669	102135669	NC_022292.1	67468864	67476895	-	0	0.09	0	0	0.1	0	0.13	0.08	0	0.03	0.0519615	0.0333333	0.057735	0.07	0.0655744	-0.110669	0.999533	0.974976	1.05282	0.993529	0.673064	-1.16257	0.999791	0.652847
TXNDC2	101866161	NC_022289.1	71032737	71034567	+	0.04	0.04	0	0	0	0	0.04	0.04	0	0.0266667	0.023094	0	0	0.0266667	0.023094	-1.98191	0.999533	0.623797	-0.330957	0.993529	0.895552	-1.64358	0.999791	0.684169
ENAM	101926707	NC_022276.1	63938050	63956563	-	0	0	0.02	0	0	0.01	0	0.01	0	0.00666667	0.011547	0.00333333	0.0057735	0.00333333	0.0057735	-1.11758	0.999533	0.763649	-1.29402	0.993529	0.731497	0.189008	0.999791	0.963055
LOC107129901	107129901	NC_022277.1	4873719	4876688	+	0	0.03	0	0	0	0	0	0	0	0.01	0.0173205	0	0	0	0	-1.11834	0.999533	0.78403	-1.29507	0.993529	0.750954	NA	NA	NA
SRGAP1	102141156	NC_022282.1	62880593	63187434	+	1	0.85	0.57	0.4	0.7	0.63	0.63	0.85	0.74	0.806667	0.218251	0.576667	0.15695	0.74	0.11	-0.594361	0.999533	0.129956	-0.349904	0.993529	0.249024	-0.232038	0.999791	0.506896
NLGN2	102122460	NC_022287.1	7467750	7479372	+	0.32	0.65	0.33	0.45	0.73	0.4	0.81	0.73	0.67	0.433333	0.187705	0.526667	0.177858	0.736667	0.0702377	0.0719473	0.999533	0.888726	0.560183	0.967486	0.183914	-0.478009	0.999791	0.271706
PDE5A	102139503	NC_022276.1	118500077	118629590	-	0.19	0.14	0.06	0.09	0.17	0.38	0.1	0.08	0.2	0.13	0.0655744	0.213333	0.149778	0.126667	0.064291	0.657041	0.999533	0.389411	-0.226457	0.993529	0.753325	0.897279	0.999791	0.236534
LOC102130075	102130075	NC_022291.1	702188	704163	-	5.69	8.57	8.49	11.03	35.53	11.46	15.71	7.71	13.62	7.58333	1.64016	19.34	14.0226	12.3467	4.14922	1.18916	0.436216	0.00938049	0.527707	0.966976	0.183009	0.673134	0.999791	0.166963
MYBPH	102137402	NC_022272.1	61629509	61637730	-	0.63	0.11	0.23	0.34	2.41	0.11	0.62	0.85	0.67	0.323333	0.272274	0.953333	1.26674	0.713333	0.120968	1.36943	0.999533	0.186612	0.908347	0.987868	0.199127	0.479423	0.999791	0.59422
LOC102134895	102134895	NC_022273.1	177564647	177565258	+	0	0	0	0	0.16	0	0	0	0	0	0	0.0533333	0.092376	0	0	0.805212	0.999533	0.843567	NA	NA	NA	1.15078	0.999791	0.777927
EDIL3	102127145	NC_022277.1	82244892	82709771	-	0.03	0.06	0.01	0	0.03	0.01	0.04	0	0.03	0.0333333	0.0251661	0.0133333	0.0152753	0.0233333	0.0208167	-1.33434	0.999533	0.456599	-0.720038	0.993529	0.646375	-0.613594	0.999791	0.775935
PPFIBP2	102142126	NC_022285.1	60239652	60385474	-	14.44	16.35	16.93	14.22	22.55	11.84	20.24	23.39	13.66	15.9067	1.30286	16.2033	5.62372	19.0967	4.96474	-0.141628	0.999533	0.615752	0.0188126	0.993529	0.938449	-0.148428	0.999791	0.618417
NCAPD3	102132696	NC_022285.1	129871278	129944257	-	2.88	3.49	3.58	4.2	3.96	2.63	3.5	4.28	3.05	3.31667	0.380832	3.59667	0.845715	3.61	0.622334	0.00291174	0.999533	0.991934	-0.101582	0.993529	0.6483	0.116454	0.999791	0.667249
DDHD1	102129871	NC_022278.1	117248879	117376105	-	1.26	1.45	0.75	1.62	1.37	1.21	0.7	1.54	0.92	1.15333	0.361985	1.4	0.20664	1.05333	0.435584	0.199243	0.999533	0.575084	-0.34867	0.993529	0.348811	0.559548	0.964287	0.10806
LOC107128682	107128682	NW_005093620.1	42223	43073	+	2.08	0.96	0.97	1.54	1.78	0.21	0.88	0.78	0.3	1.33667	0.643765	1.17667	0.845715	0.653333	0.310054	-0.333866	0.999533	0.691982	-1.23106	0.87537	0.110325	0.906168	0.999791	0.338614
ZSCAN4	107128204	NC_022290.1	58309954	58313596	+	0.06	0.03	0.06	0.03	0.07	0	0	0.09	0	0.05	0.0173205	0.0333333	0.0351188	0.03	0.0519615	-0.948881	0.999533	0.618668	-1.2175	0.993529	0.545522	0.296702	0.999791	0.914566
PXYLP1	101866599	NC_022273.1	43396973	43431514	+	1.24	2.73	1.97	3.82	2.05	1.53	2.52	2.49	2.71	1.98	0.74505	2.46667	1.20051	2.57333	0.119304	0.208909	0.999533	0.64491	0.180171	0.993529	0.602238	0.0390162	0.999791	0.921668
SLC25A51	102135726	NC_022286.1	41073235	41090466	+	5.67	0.47	1.4	3.12	1.63	1.97	1.1	4.06	4.08	2.51333	2.77302	2.24	0.780833	3.08	1.71476	-0.221139	0.999533	0.760344	0.0382603	0.995863	0.961715	-0.246181	0.999791	0.664908
PDGFC	102132043	NC_022276.1	156058019	156277557	-	1.23	0.69	1.3	2.53	0.94	1.21	2	1.57	1.74	1.07333	0.333816	1.56	0.850823	1.77	0.216564	0.419444	0.999533	0.413714	0.502503	0.989627	0.203819	-0.070737	0.999791	0.877032
GPAT4	102135738	NC_022279.1	42527989	42574371	+	28.76	33.89	29.82	45.87	37.1	20.48	33.2	48.98	40.57	30.8233	2.70818	34.4833	12.8957	40.9167	7.89571	0.114569	0.999533	0.7401	0.23411	0.967486	0.184012	-0.108181	0.999791	0.745156
ADM5	102135779	NC_022290.1	50551871	50552670	+	0.59	0.83	0.24	0.32	2.98	0.58	1.21	0.65	1.01	0.553333	0.296704	1.29333	1.46647	0.956667	0.283784	1.04504	0.999533	0.322606	0.606269	0.993529	0.486965	0.446137	0.999791	0.640259
LOC102131813	102131813	NC_022278.1	68777754	68791514	+	0.78	0.2	0.38	0.42	0.52	0.21	0.21	0.3	0.34	0.453333	0.296873	0.383333	0.158219	0.283333	0.0665833	-0.801169	0.999533	0.319341	-1.09042	0.931742	0.15152	0.30365	0.999791	0.688926
OPRL1	102122003	NC_022281.1	96305685	96321338	+	0.19	0.13	0.06	0.03	0.02	0.02	0.05	0.1	0.16	0.126667	0.0650641	0.0233333	0.0057735	0.103333	0.0550757	-2.48267	0.95328	0.0481049	-0.257486	0.993529	0.774051	-2.21373	0.899354	0.0849788
LOC102132200	102132200	NC_022286.1	3499896	3507867	-	0.89	3.26	11.47	0.1	0.28	0.4	0.24	58.4	0.76	5.20667	5.55214	0.26	0.150997	19.8	33.4296	-4.5178	2.33708e-05	3.78823e-08	1.50904	0.993529	0.429773	-6.00169	0.103634	0.00114646
KCTD1	102138953	NC_022289.1	55651886	55853121	+	0.6	1.22	0.54	1.38	0.64	0.89	1.69	0.87	0.5	0.786667	0.376475	0.97	0.376431	1.02	0.609016	0.253067	0.999533	0.670663	0.218941	0.993529	0.731516	0.0441601	0.999791	0.944795
GCC1	102133384	NC_022274.1	160434820	160442198	-	1.1	1.19	1.4	2.22	1.52	1.38	1.3	2.29	1.65	1.23	0.153948	1.70667	0.450037	1.74667	0.502029	0.353406	0.999533	0.290672	0.261944	0.993529	0.335118	0.104331	0.999791	0.742532
STRN4	101926260	NC_022290.1	47486980	47506532	-	11.32	13.63	10.8	13.38	22.8	13.66	13.83	18.23	13.67	11.9167	1.5064	16.6133	5.35964	15.2433	2.58777	0.346343	0.999533	0.213941	0.129624	0.993529	0.463704	0.229122	0.999791	0.381053
LOC102146332	102146332	NC_022285.1	85297673	85304622	-	0.16	0.15	0.03	0.09	0	0	0.14	0.15	0.09	0.113333	0.0723418	0.03	0.0519615	0.126667	0.0321455	-1.94687	0.999533	0.287551	-0.0697437	0.994348	0.949094	-1.86713	0.999791	0.283002
TECPR1	102121088	NC_022274.1	42418575	42461190	-	3.22	3.31	2.86	3.86	4.56	4.21	3.28	5.24	2.74	3.13	0.238118	4.21	0.35	3.75333	1.3155	0.31392	0.999533	0.230068	0.0312783	0.993529	0.905844	0.295444	0.999791	0.308595
ZHX1	102137809	NC_022279.1	124600973	124628425	-	2.88	3.07	3.07	5.11	3.21	3.35	3.09	4.72	3.52	3.00667	0.109697	3.89	1.05887	3.77667	0.844768	0.26318	0.999533	0.394806	0.0780322	0.993529	0.704348	0.19783	0.999791	0.505527
OSBPL5	102115391	NC_022285.1	3047008	3134249	-	0.43	0.4	0.6	0.49	1.4	0.29	0.58	1.44	0.49	0.476667	0.107858	0.726667	0.591636	0.836667	0.524436	0.414546	0.999533	0.493789	0.535808	0.993529	0.288389	-0.106219	0.999791	0.862073
NDUFS4	102137128	NC_022277.1	52989051	53105366	+	55.42	51.8	58.94	61.18	93.07	56.09	66.94	66.54	56.22	55.3867	3.57012	70.1133	20.0433	63.2333	6.07702	0.20105	0.999533	0.45809	-0.0297903	0.993529	0.887072	0.243169	0.999791	0.345664
KCNH5	102136788	NC_022278.1	126968213	127337588	-	0	0	0	0	0	0	0	0.01	0	0	0	0	0	0.00333333	0.0057735	NA	NA	NA	0.628484	0.993529	0.877592	-0.772773	0.999791	0.849792
LOC102140589	102140589	NC_022280.1	48664688	48693771	-	1.79	0.39	0.09	0.14	0.75	0.5	0.45	0.35	0.47	0.756667	0.907377	0.463333	0.306649	0.423333	0.064291	-0.866308	0.999533	0.339738	-1.04707	0.993529	0.232193	0.195274	0.999791	0.76089
PTTG1IP	101926558	NC_022274.1	1851922	1887880	+	16.19	9.38	11.71	16.92	13.31	6.88	10.26	13.36	14.69	12.4267	3.4611	12.37	5.08558	12.77	2.27317	-0.156418	0.999533	0.684476	-0.198952	0.993529	0.503494	0.054755	0.999791	0.871932
FKBP15	102137153	NC_022286.1	24353640	24408977	+	9.46	9.16	8.54	7.76	10.34	7.54	10.91	9.08	9.64	9.05333	0.469184	8.54667	1.55696	9.87667	0.937674	-0.217098	0.999533	0.367602	-0.0946844	0.993529	0.670348	-0.110204	0.999791	0.667054
BCAT1	102130337	NC_022282.1	25458441	25597994	-	0.14	0.2	0.1	0.07	0.14	0.11	0.26	0.5	0.15	0.146667	0.0503322	0.106667	0.0351188	0.303333	0.178979	-0.602987	0.999533	0.358142	0.807735	0.936889	0.156427	-1.39858	0.574284	0.0253192
ADAMTS17	102143177	NC_022278.1	80964159	81323724	-	4.26	6.15	4.73	2.8	8.8	6.22	6.71	8.85	6.49	5.04667	0.983988	5.94	3.00978	7.35	1.30369	0.116024	0.999533	0.773632	0.317602	0.891067	0.119775	-0.188546	0.999791	0.623467
MTCH2	102132427	NC_022285.1	19890034	19918879	+	38.55	34.89	44.17	55	56.02	58.32	44.08	64.73	39.29	39.2033	4.67437	56.4467	1.70063	49.3667	13.5189	0.411614	0.999533	0.112451	0.0863557	0.993529	0.711449	0.337807	0.999791	0.166315
DKK4	102115952	NC_022279.1	43376175	43379357	-	0	0	0	0	0.08	0	0.61	0.07	0	0	0	0.0266667	0.046188	0.226667	0.333816	0.805212	0.999533	0.843567	3.93394	0.939966	0.158224	-3.11656	0.999791	0.195527
ATP6V1C1	101866706	NC_022279.1	104147495	104237564	+	3.13	2.44	4.21	7.61	3.2	3.04	3.28	6.57	4.34	3.26	0.892132	4.61667	2.59354	4.73	1.67932	0.282602	0.999533	0.433308	0.0939532	0.993529	0.714466	0.201349	0.999791	0.531376
ADCY6	102116122	NC_022282.1	47583589	47606820	-	3.88	4.62	4.57	7.02	7.83	4.14	5.17	8.63	4.94	4.35667	0.413562	6.33	1.93936	6.24667	2.06723	0.385025	0.999533	0.175647	0.267519	0.993529	0.263664	0.129476	0.999791	0.657555
TPD52L1	101866891	NC_022275.1	29233368	29335992	+	8.82	13.63	11.78	10.1	9.71	7.28	17.77	20.31	13.74	11.41	2.42625	9.03	1.52804	17.2733	3.31304	-0.428939	0.999533	0.154225	0.380677	0.916329	0.141548	-0.798067	0.204708	0.00370067
TMEM41B	101864923	NC_022285.1	58516471	58548053	+	7.05	6.95	7.04	8.29	7.57	6.33	5.63	6.43	6.72	7.01333	0.0550757	7.39667	0.99143	6.26	0.564535	-0.0323256	0.999533	0.897709	-0.382644	0.699427	0.0525973	0.362438	0.999791	0.132389
PMFBP1	101866736	NC_022291.1	60413786	60473706	+	0.21	0.53	0.18	0.05	0.08	0.08	0.04	0.13	0.15	0.306667	0.193993	0.07	0.0173205	0.106667	0.0585947	-2.21654	0.438708	0.00945778	-1.71494	0.582574	0.0311091	-0.483599	0.999791	0.651998
ICOSLG	102132485	NC_022274.1	2520616	2534798	+	0.41	0.31	0.3	0.94	0.49	0.49	0.4	1.34	0.35	0.34	0.0608276	0.64	0.259808	0.696667	0.557704	0.724933	0.999533	0.179303	0.624409	0.993529	0.310434	0.110686	0.999791	0.850908
LOC107127557	107127557	NC_022286.1	25075296	25082787	+	0.11	0.11	0.23	0.05	0.24	0	0.11	0.05	0.05	0.15	0.069282	0.0966667	0.126623	0.07	0.034641	-0.887783	0.999533	0.583227	-1.33022	0.993529	0.34346	0.444471	0.999791	0.81653
MYH14	102120583	NC_022290.1	50999894	51126731	+	13.71	10.86	10.71	13.42	14.98	12.06	11.39	14.94	12.23	11.76	1.69041	13.4867	1.46114	12.8533	1.85527	0.0741625	0.999533	0.761871	-0.102879	0.993529	0.604197	0.1896	0.999791	0.326796
EEF1A1	101925273	NC_022275.1	100395731	100402213	+	1329.6	1215.1	1205.94	2293.04	1511.95	1069.09	1159.31	1818.41	2381.97	1250.21	68.9033	1624.69	619.715	1786.56	611.952	0.250069	0.999533	0.426786	0.287878	0.993529	0.313279	-0.0257322	0.999791	0.941653
LOC102139450	102139450	NC_022273.1	51443405	51489058	-	0.02	0.04	0.08	0.05	0.12	0.13	0.04	0.07	0.09	0.0466667	0.0305505	0.1	0.043589	0.0666667	0.0251661	1.05019	0.999533	0.380688	0.298279	0.993529	0.805533	0.764671	0.999791	0.477526
MSANTD3	102139420	NC_022286.1	37283478	37395974	-	1.93	4.3	2.62	7	6.46	6.06	4.22	9.15	3.81	2.95	1.21897	6.50667	0.471734	5.72667	2.97177	1.0532	0.25169	0.0040525	0.712477	0.825383	0.086647	0.351873	0.999791	0.319174
LOC102120260	102120260	NC_022272.1	246677	257378	+	0.61	0.07	0	0	0.5	0.07	0	0.06	0	0.226667	0.333816	0.19	0.27074	0.02	0.034641	-0.49695	0.999533	0.788071	-3.55642	0.897577	0.127363	3.07345	0.999791	0.213284
OGFOD2	102118207	NC_022282.1	127242993	127248563	+	1.61	2.31	2.96	3.26	2.83	1.81	4.23	2.85	3.05	2.29333	0.675154	2.63333	0.744737	3.37667	0.745743	-0.0614626	0.999533	0.893662	0.43176	0.993529	0.302268	-0.479978	0.999791	0.204609
LOC102146239	102146239	NC_022272.1	226943797	226958003	-	1.04	1.54	2.37	2.51	11.58	2.98	0.9	16.06	14.59	1.65	0.671789	5.69	5.1063	10.5167	8.36065	1.62665	0.422923	0.00892954	2.41351	0.161689	0.00235884	-0.773287	0.999791	0.496105
DEGS2	102146231	NC_022278.1	165340956	165353822	-	0.34	0.53	0.35	0.13	0.41	0.38	0.85	0.75	0.78	0.406667	0.106927	0.306667	0.153731	0.793333	0.051316	-0.518868	0.999533	0.549324	0.766176	0.989627	0.204184	-1.27833	0.899354	0.0851362
CDH12	102134720	NC_022277.1	22150127	23313960	-	0	0	0	0	0	0	0.02	0	0	0	0	0	0	0.00666667	0.011547	NA	NA	NA	0.628484	0.993529	0.877592	-0.772773	0.999791	0.849792
LOC102124408	102124408	NC_022273.1	90712253	90733035	+	0.03	0	0	0.11	0.07	0.06	0	0.03	0	0.01	0.0173205	0.08	0.0264575	0.01	0.0173205	2.5038	0.999533	0.25488	-0.333288	0.993529	0.934902	2.84791	0.999791	0.194281
FNDC10	102145471	NC_022272.1	226812178	226814144	+	2.38	4.99	2.39	3.34	2.47	2.33	4.17	4.12	2.32	3.25333	1.50401	2.71333	0.547205	3.53667	1.05396	-0.35623	0.999533	0.382831	-0.0819733	0.993529	0.839098	-0.263399	0.999791	0.480892
POT1	102125077	NC_022274.1	157602676	157718251	-	2.44	2.69	3.06	3.31	2.44	2.27	3.13	3.62	3.24	2.73	0.311929	2.67333	0.557883	3.33	0.257099	-0.126685	0.999533	0.715014	0.0567155	0.993529	0.818284	-0.170847	0.999791	0.587177
EVA1C	102146757	NC_022274.1	14222792	14340138	-	0.24	0.53	0.23	0.34	0.25	0.12	0.22	0.84	0.31	0.333333	0.170392	0.236667	0.110604	0.456667	0.335012	-0.47707	0.999533	0.520975	0.22816	0.993529	0.740356	-0.693343	0.999791	0.356929
CHCHD5	102114875	NC_022284.1	16720100	16724814	+	12.3	15.49	11.71	14.93	17.45	17.2	13.27	21.58	14.28	13.1667	2.03358	16.5267	1.38839	16.3767	4.53443	0.205318	0.999533	0.485973	0.0473308	0.993529	0.854747	0.170838	0.999791	0.558732
CYP2B6	102124427	NC_022290.1	41563482	41586098	+	391.2	47.6	346.04	736.44	180.17	178.81	146.87	141.93	201.54	261.613	186.711	365.14	321.556	163.447	33.0821	0.325244	0.999533	0.751803	-0.918269	0.907784	0.135336	1.25489	0.419848	0.0136593
KDM3B	102126923	NC_022277.1	137451510	137535251	+	3.12	4.08	3.73	3.94	4	3.22	4.12	4.35	3.83	3.64333	0.485833	3.72	0.434051	4.1	0.260576	-0.0965572	0.999533	0.699329	-0.0618055	0.993529	0.761153	-0.0230526	0.999791	0.920198
CSTB	102139082	NC_022274.1	2988143	2994481	+	42.92	44.72	30.02	33.26	35.28	39.33	37.66	25.85	39.2	39.22	8.0181	35.9567	3.09106	34.2367	7.30377	-0.223316	0.999533	0.438758	-0.385131	0.993529	0.211232	0.174528	0.999791	0.585932
LOC102120338	102120338	NC_022290.1	37307148	37312951	+	1.06	1.01	0.91	0.39	1.48	0.58	0.94	1.3	0.91	0.993333	0.0763763	0.816667	0.582266	1.05	0.217025	-0.441932	0.999533	0.409081	-0.155272	0.993529	0.638562	-0.272197	0.999791	0.606257
DNAH17	102138570	NC_022287.1	75804365	75959984	-	0.1	0.07	0.09	0.08	0.12	0.05	0.12	0.09	0.07	0.0866667	0.0152753	0.0833333	0.0351188	0.0933333	0.0251661	-0.152	0.999533	0.799669	-0.0697027	0.993529	0.898528	-0.0708198	0.999791	0.905386
RNF224	102142543	NC_022286.1	1048108	1049122	-	0	0.07	0	0.12	0.21	0.07	0.06	0	0.13	0.0233333	0.0404145	0.133333	0.070946	0.0633333	0.0650641	2.29986	0.999533	0.311476	1.22393	0.993529	0.673508	1.10708	0.999791	0.551896
SLC38A1	102117589	NC_022282.1	44888042	44970679	-	0.18	0.14	0.1	0.15	0.18	0.15	0.24	0.17	0.16	0.14	0.04	0.16	0.0173205	0.19	0.043589	0.206671	0.999533	0.809257	0.315391	0.993529	0.678154	-0.0975305	0.999791	0.899968
RBP5	102138977	NC_022282.1	7556403	7562458	-	126.47	265.25	212.68	133	112	118.16	127.12	74.3	203.86	201.467	70.0662	121.053	10.7948	135.093	65.147	-0.831973	0.430464	0.00923353	-0.750137	0.822464	0.0832942	-0.0693858	0.999791	0.860367
NAIF1	102142403	NC_022286.1	100677580	100683433	+	5.9	7.92	5.47	4.37	9.32	7.54	6.49	9.23	6	6.43	1.30817	7.07667	2.50732	7.24	1.74072	0.0268599	0.999533	0.938008	-0.0584907	0.993529	0.798758	0.0982381	0.999791	0.766919
SLU7	101925694	NC_022277.1	159838872	159855967	-	7.71	7.75	5.58	6.59	8.26	6.97	7.95	8.73	8.24	7.01333	1.24146	7.27333	0.875348	8.30667	0.39425	-0.0603454	0.999533	0.82141	0.0297831	0.993529	0.889293	-0.0779817	0.999791	0.734393
TMEM89	102117804	NC_022273.1	103746124	103747395	-	0.5	1.25	0.67	0.26	0.83	0.29	0.57	0.61	1.1	0.806667	0.393234	0.46	0.32078	0.76	0.295127	-1.09901	0.999533	0.230524	-0.305593	0.993529	0.678026	-0.784254	0.999791	0.398498
LOC102123270	102123270	NC_022276.1	46726798	46896044	-	0	0.13	0	0	0	0	0.61	0	0	0.0433333	0.0750555	0	0	0.203333	0.352184	-1.11834	0.999533	0.78403	1.9969	0.993529	0.535032	-3.10914	0.999791	0.420584
LOC107126506	107126506	NC_022278.1	65349825	65356138	-	0.24	0.26	0.11	0.51	0.36	0.15	0.35	0.43	0.47	0.203333	0.0814453	0.34	0.180831	0.416667	0.061101	0.652153	0.999533	0.411972	0.850451	0.968304	0.184701	-0.186865	0.999791	0.777339
KAT2A	102115185	NC_022287.1	53821961	53831175	-	29.51	35.21	24.37	23.39	42.22	30.24	26.78	54.59	40.42	29.6967	5.42241	31.95	9.53076	40.5967	13.9058	-0.0129682	0.999533	0.964233	0.210043	0.993529	0.413485	-0.209907	0.999791	0.488925
STRBP	102115804	NC_022286.1	12856041	12931195	+	2	3.18	2.46	2.59	3.09	1.72	2.52	3.23	2.97	2.54667	0.594755	2.46667	0.693277	2.90667	0.359212	-0.0263004	0.999533	0.935069	0.0723028	0.993529	0.761502	-0.0867551	0.999791	0.759183
LOC102130187	102130187	NC_022290.1	40567022	40587129	-	0.3	0.32	0.59	0.5	0.53	0.34	0.5	0.57	0.43	0.403333	0.161967	0.456667	0.102144	0.5	0.07	0.0668356	0.999533	0.901838	0.0978296	0.993529	0.84062	-0.0173653	0.999791	0.969886
MINK1	102133339	NC_022287.1	4888165	4955716	+	9.71	11.64	7.72	11.49	14.31	10.26	10.31	14.81	11.33	9.69	1.96008	12.02	2.07637	12.15	2.35941	0.199244	0.999533	0.428644	0.104411	0.993529	0.614866	0.106964	0.999791	0.614234
ME3	101865520	NC_022285.1	82012271	82130828	-	0.66	0.42	0.13	0.79	0.78	0.77	0.85	1.37	1.02	0.403333	0.265393	0.78	0.01	1.08	0.265141	0.853999	0.999533	0.234259	1.19079	0.756901	0.0644162	-0.326641	0.999791	0.513094
HEPACAM	102125012	NC_022285.1	120708223	120725962	-	2.31	5.78	0.29	0.02	0.04	10.18	11.72	11.29	8.33	2.79333	2.77673	3.41333	5.86011	10.4467	1.84565	0.3787	0.999533	0.864985	1.74399	0.81325	0.0798532	-1.35092	0.999791	0.516876
LOC102131080	102131080	NC_022290.1	12635132	12647413	-	0.31	0.3	0.46	0.3	0	0.41	0.51	0.65	0.13	0.356667	0.0896289	0.236667	0.212211	0.43	0.269072	-0.640422	0.999533	0.527586	0.0284361	0.996051	0.968066	-0.651624	0.999791	0.540281
POGLUT2	102142808	NC_022288.1	85344142	85367580	-	2.3	1.25	1.35	4.01	2.6	2.22	1.87	4.72	2.78	1.63333	0.579511	2.94333	0.943098	3.12333	1.45569	0.709481	0.999533	0.100465	0.659465	0.891934	0.122988	0.0620755	0.999791	0.877252
LOC102135707	102135707	NC_022277.1	102046726	102079666	-	0.17	0.42	0.05	0.14	0.19	0.14	0.17	0.08	0.12	0.213333	0.188768	0.156667	0.0288675	0.123333	0.0450925	-0.520423	0.999533	0.532041	-0.917047	0.993529	0.291496	0.411093	0.999791	0.590231
LOC102138598	102138598	NC_022290.1	49858437	49859909	-	0.98	2.73	4.78	1.25	1.73	1.75	6.19	6.21	7.01	2.83	1.90197	1.57667	0.283078	6.47	0.467761	-0.976988	0.999533	0.107496	0.978484	0.761882	0.0658672	-1.94551	0.000114818	1.72911e-07
FMO2	101925939	NC_022272.1	29146720	29167785	+	2.7	3.03	3.36	0.97	3.09	2.53	2.08	2.23	4.28	3.03	0.33	2.19667	1.09861	2.86333	1.22916	-0.588436	0.999533	0.214025	-0.293745	0.993529	0.464088	-0.280669	0.999791	0.591965
ZSCAN20	102134996	NC_022272.1	194446753	194475608	-	0.13	0.12	0.12	0.14	0.09	0.09	0.14	0.08	0.12	0.123333	0.0057735	0.106667	0.0288675	0.113333	0.0305505	-0.324619	0.999533	0.586836	-0.310052	0.993529	0.575151	-0.00580825	0.999791	0.9927
LONRF1	101865184	NC_022279.1	12476898	12509980	-	1.9	1.65	2.09	4.57	2.96	1.44	2.28	3.39	3.9	1.88	0.220681	2.99	1.56522	3.19	0.828312	0.554172	0.999533	0.219372	0.550189	0.822564	0.0834774	0.0162267	0.999791	0.970436
CHRD	102145862	NC_022273.1	89075642	89085772	+	28.05	26.42	16.64	21.53	38.01	31.26	25.14	30.39	23.12	23.7033	6.17108	30.2667	8.28478	26.2167	3.75268	0.228041	0.999533	0.476206	-0.0786873	0.993529	0.749642	0.319472	0.999791	0.23813
LOC102146012	102146012	NC_022290.1	18668471	18674073	-	0.08	0	0.16	0.07	0.17	0	0.15	0.15	0.15	0.08	0.08	0.08	0.08544	0.15	0	-0.246285	0.999533	0.916174	0.637691	0.993529	0.707348	-0.855047	0.999791	0.644366
PELI3	102126676	NC_022285.1	8008322	8019792	-	0.38	0.36	0.42	0.65	0.78	0.35	0.38	0.42	0.82	0.386667	0.0305505	0.593333	0.22053	0.54	0.243311	0.475307	0.999533	0.403515	0.273921	0.993529	0.629466	0.213067	0.999791	0.714824
OGT	101866582	NC_022292.1	68566631	68609252	+	18.62	13.36	15.99	10.66	20.84	9.78	21	17.28	14.75	15.99	2.63	13.76	6.14723	17.6767	3.14382	-0.370029	0.999533	0.268142	-0.069208	0.993529	0.799438	-0.288477	0.999791	0.378398
CSK	102131034	NC_022278.1	52841547	52862720	+	16.76	16.83	12.56	13.11	17.79	18.02	16.51	20.14	15.12	15.3833	2.44533	16.3067	2.77078	17.2567	2.59196	-0.00049326	0.999533	0.998583	-0.0330532	0.993529	0.868906	0.0450932	0.999791	0.857463
NANOG	102114964	NC_022282.1	8221378	8228027	+	0.05	0	0	0.12	0	0	0	0.11	0	0.0166667	0.0288675	0.04	0.069282	0.0366667	0.0635085	0.805212	0.999533	0.843567	0.628484	0.993529	0.877592	0.189008	0.999791	0.963055
DOK1	102127645	NC_022284.1	35352548	35355958	-	4.26	3.39	3.39	3.71	5.95	3.64	4.3	5.81	3.86	3.68	0.502295	4.43333	1.31394	4.65667	1.02276	0.158066	0.999533	0.610687	0.114272	0.993529	0.653625	0.0570154	0.999791	0.842386
FN3KRP	101926623	NC_022287.1	80415448	80428460	+	5.22	8.45	8.79	6.26	8.32	7.79	10.11	12.61	9.01	7.48667	1.97034	7.45667	1.06969	10.5767	1.84481	-0.115958	0.999533	0.721361	0.271258	0.993529	0.323499	-0.375221	0.999791	0.153311
SS18L1	102138231	NC_022281.1	94123686	94154141	+	6.53	5.63	10.53	13.18	9.36	5.3	7.94	10.61	10.29	7.56333	2.60832	9.28	3.94061	9.61333	1.45796	0.151008	0.999533	0.708571	0.114625	0.993529	0.714308	0.0483857	0.999791	0.88419
MRC1	101925909	NC_022280.1	18370446	18469692	+	2.89	1.58	0.83	1.67	1.2	1.59	3.19	3.55	3.69	1.76667	1.04261	1.48667	0.251462	3.47667	0.257941	-0.348657	0.999533	0.463148	0.755111	0.81325	0.0808227	-1.09144	0.0370336	0.000269793
FRMD6	102117411	NC_022278.1	115662856	115943029	+	1.14	1.39	0.94	1.08	0.64	0.91	0.84	0.97	0.67	1.15667	0.225462	0.876667	0.221886	0.826667	0.150444	-0.499427	0.999533	0.202671	-0.706771	0.471583	0.0194706	0.218574	0.999791	0.58
PBK	102136923	NC_022279.1	28257827	28281274	-	0.05	0.23	0.1	0.17	0.1	0.41	0.24	0.84	0	0.126667	0.0929157	0.226667	0.162583	0.36	0.432666	0.992996	0.999533	0.404161	1.57161	0.993529	0.24909	-0.563332	0.999791	0.65425
SELENOS	102116299	NC_022278.1	82240549	82245860	-	14.78	12.06	14.49	37.03	16.41	24.32	14.71	24.5	19.34	13.7767	1.49373	25.92	10.4027	19.5167	4.89739	0.807865	0.812574	0.0324889	0.258295	0.993529	0.287488	0.562491	0.989479	0.118148
KLHDC1	102128862	NC_022278.1	113886044	113951106	+	1.02	0.96	0.83	0.79	1.52	0.72	0.94	1.16	0.81	0.936667	0.0971253	1.01	0.443058	0.97	0.176918	-0.0447656	0.999533	0.920106	-0.166911	0.993529	0.637971	0.135041	0.999791	0.757324
DIS3	102140984	NC_022288.1	55136835	55165951	-	2.51	1.65	2	2.84	2.24	1.42	2.3	2.43	2.15	2.05333	0.432474	2.16667	0.712835	2.29333	0.140119	-0.0626908	0.999533	0.867209	-0.0592699	0.993529	0.839691	0.00907806	0.999791	0.97813
ALG14	102126813	NC_022272.1	131840177	131933700	+	9.94	6.54	3.51	6.26	10.12	4.85	5.07	10.84	5.27	6.66333	3.21677	7.07667	2.72827	7.06	3.2751	-0.0474894	0.999533	0.916758	-0.170639	0.993529	0.707176	0.134991	0.999791	0.72925
CFAP52	102137679	NC_022287.1	9731146	9806018	+	0.2	0.03	0.03	0.18	0.1	0.06	0.03	0.09	0	0.0866667	0.0981495	0.113333	0.061101	0.04	0.0458258	0.261626	0.999533	0.845871	-1.41775	0.993529	0.401343	1.68422	0.999791	0.281917
BRD7	102124818	NC_022291.1	38123014	38176793	-	11.48	11.78	12.88	18.99	14.01	10.87	15.28	15.29	12.11	12.0467	0.737111	14.6233	4.0946	14.2267	1.83309	0.155013	0.999533	0.59229	0.0239175	0.993529	0.9083	0.142524	0.999791	0.609796
GPN1	102141464	NC_022284.1	83196924	83219231	-	7.67	9.66	8.45	9.75	8.92	9.71	10.78	12.19	12.72	8.59333	1.00271	9.46	0.468081	11.8967	1.00271	0.0492989	0.999533	0.859625	0.227928	0.993529	0.279758	-0.166856	0.999791	0.523824
ASB8	102136197	NC_022282.1	46914246	46945823	-	6.87	9.71	7.94	8.15	11.45	8.7	8.14	10.4	7.7	8.17333	1.43431	9.43333	1.768	8.74667	1.44863	0.0470178	0.999533	0.867116	-0.128949	0.993529	0.532476	0.188261	0.999791	0.461736
NUP214	101865169	NC_022286.1	7726444	7840235	-	3.98	3.57	2.37	3.28	5.01	3.24	2.84	3.39	2.5	3.30667	0.83668	3.84333	1.01056	2.91	0.44911	0.0849374	0.999533	0.783469	-0.424754	0.859452	0.104187	0.522003	0.70037	0.0414666
DCAF15	102136434	NC_022290.1	14292550	14301602	+	3.36	2.96	2.68	2.18	4.68	3.03	2.88	3.68	2.07	3	0.34176	3.29667	1.27115	2.87667	0.805005	0.00276801	0.999533	0.994013	-0.294225	0.993529	0.321944	0.310406	0.999791	0.409323
TPPP	102134362	NC_022277.1	431436	477548	-	0	0.28	0	0.18	0.43	0.11	0.03	0.23	0.11	0.0933333	0.161658	0.24	0.168226	0.123333	0.100664	1.27293	0.999533	0.373741	0.258928	0.993529	0.880355	1.02057	0.999791	0.319388
ANGPTL4	102135390	NC_022290.1	8746148	8753591	+	80.6	23.41	29.3	181.29	60.23	32.88	44.83	77	14.93	44.4367	31.4565	91.4667	78.9821	45.5867	31.0419	0.893784	0.999533	0.143313	-0.244088	0.993529	0.679064	1.14765	0.786896	0.056222
NUDT12	101867001	NC_022277.1	102097408	102111460	-	10.94	11.64	13.77	17.18	17.59	9.37	11.64	10.94	11.33	12.1167	1.47399	14.7133	4.632	11.3033	0.350761	0.0965638	0.999533	0.743219	-0.310318	0.945411	0.163878	0.418686	0.999791	0.125778
ASCC3	102139746	NC_022275.1	72656820	73029079	+	1.8	1.81	2.16	2.51	1.81	1.85	2.14	2.09	2.18	1.92333	0.20502	2.05667	0.393107	2.13667	0.0450925	0.0132094	0.999533	0.967625	0.0234063	0.993529	0.914462	0.00083927	0.999791	0.997876
LOC102128998	102128998	NC_022287.1	7617747	7627108	+	17.36	12.26	12	8.06	8.8	8.85	10.59	10.87	11.95	13.8733	3.02234	8.57	0.44238	11.1367	0.718146	-0.808832	0.330979	0.00636635	-0.536311	0.628334	0.0382877	-0.259761	0.999791	0.308518
TMEM61	102144349	NC_022272.1	172432487	172443890	-	5.86	10.45	2.95	8.2	22.6	12.41	9.74	20.61	10.17	6.42	3.78123	14.4033	7.40406	13.5067	6.15542	1.05061	0.840008	0.0348112	0.838941	0.771789	0.0694506	0.223328	0.999791	0.589577
LOC102122986	102122986	NC_022281.1	19578327	19621234	-	0.2	0.05	0.26	0.6	0.85	0.14	0.24	0.64	0.39	0.17	0.108167	0.53	0.360139	0.423333	0.202073	1.40187	0.999533	0.196764	1.08405	0.993529	0.261925	0.335044	0.999791	0.708205
CXCR4	102142487	NC_022283.1	22530596	22534472	-	2.45	0.91	0.77	1.23	0.67	2.21	2.1	2.4	1.09	1.37667	0.932166	1.37	0.779487	1.86333	0.686319	-0.0800231	0.999533	0.904218	0.193525	0.993529	0.734941	-0.26146	0.999791	0.651118
RC3H1	102118005	NC_022272.1	31872137	31965428	-	1.41	1.29	2.19	1.66	1.77	1.33	1.4	1.97	1.98	1.63	0.488672	1.58667	0.228983	1.78333	0.332014	-0.157667	0.999533	0.633148	-0.0932096	0.993529	0.763955	-0.0515452	0.999791	0.835068
MRPS18A	102143128	NC_022275.1	126855687	126873252	+	12.68	11.65	12.48	13.68	15.51	15.39	14.96	18.75	19	12.27	0.546168	14.86	1.02367	17.57	2.26378	0.171498	0.999533	0.527487	0.291264	0.954447	0.172938	-0.106834	0.999791	0.670676
GDAP1	102121059	NC_022279.1	75524055	75540430	+	0.37	0.39	0.35	0.32	0.41	0.4	0.07	0.33	0.11	0.37	0.02	0.376667	0.0493288	0.17	0.14	-0.103717	0.999533	0.840369	-1.41921	0.56149	0.0293183	1.33243	0.782273	0.0550223
CDKN2B	101866825	NC_022286.1	56766020	56771550	+	0.2	0.02	0.16	0.06	0.02	0.11	0.17	0.1	0.09	0.126667	0.0945163	0.0633333	0.0450925	0.12	0.043589	-1.07142	0.999533	0.384173	-0.343365	0.993529	0.7365	-0.715737	0.999791	0.532941
RPL27A	101925038	NC_022285.1	59145033	59150271	-	80.28	60	62.34	96.21	88.5	72.26	86.83	103.14	99.8	67.54	11.095	85.6567	12.2255	96.59	8.61581	0.219281	0.999533	0.395857	0.287929	0.946271	0.165477	-0.0562279	0.999791	0.785226
FKBP4	101925759	NC_022282.1	2969873	2979855	+	19.92	46.91	17.74	41.84	23.41	27.27	19.78	49.16	25.36	28.19	16.2486	30.84	9.71982	31.4333	15.6032	0.0522417	0.999533	0.899821	-0.0807975	0.993529	0.846076	0.143934	0.999791	0.690538
EDC4	102121750	NC_022291.1	56079378	56093517	+	4.39	5.8	4.21	5.87	6.14	4.71	5.2	6.66	6.12	4.8	0.870689	5.57333	0.759759	5.99333	0.738196	0.102318	0.999533	0.680321	0.116387	0.993529	0.55277	-0.00215539	0.999791	0.991983
CLUL1	102145875	NC_022289.1	61862086	61890219	+	0	0	0	0	0	0	0	0	0.03	0	0	0	0	0.01	0.0173205	NA	NA	NA	0.628484	0.993529	0.877592	-0.772773	0.999791	0.849792
CACNB4	102116137	NC_022283.1	40560690	40860427	-	0.03	0.03	0.02	0.01	0.03	0	0.04	0	0.04	0.0266667	0.0057735	0.0133333	0.0152753	0.0266667	0.023094	-1.34827	0.999533	0.39824	-0.0904356	0.994052	0.946641	-1.26132	0.999791	0.497688
ZNF575	102134063	NW_005093528.1	5616	10462	-	14.53	18.24	13.52	7.51	22.63	15.71	15.83	19.61	14.87	15.43	2.48538	15.2833	7.56902	16.77	2.50591	-0.134129	0.999533	0.728933	-0.10019	0.993529	0.583919	-0.0209495	0.999791	0.955141
PLEK2	102145572	NC_022278.1	131897937	131924707	-	0.25	0.24	0.2	0	0	0.05	0.38	0.18	0.19	0.23	0.0264575	0.0166667	0.0288675	0.25	0.112694	-3.85641	0.754649	0.0281232	-0.11415	0.993529	0.901216	-3.73862	0.657759	0.0360986
ZBED3	102141982	NC_022277.1	75258423	75271475	-	7.14	7.64	5.97	8.12	9.19	5.73	5.67	4.16	6.71	6.91667	0.857108	7.68	1.77147	5.51333	1.2822	0.0230292	0.999533	0.92873	-0.521765	0.796061	0.0740104	0.556647	0.869446	0.0755712
DIRAS3	102126583	NC_022272.1	159275343	159280908	+	0.03	0	0.11	0.03	0	0	0.03	0.06	0	0.0466667	0.0568624	0.01	0.0173205	0.03	0.03	-2.1054	0.999533	0.447467	-0.856192	0.993529	0.687715	-1.22096	0.999791	0.698528
GPR160	102119679	NC_022273.1	74242017	74293845	+	2.28	0.71	0.32	0.34	4.25	5.7	1.74	3.04	0.57	1.10333	1.03751	3.43	2.77249	1.78333	1.23557	1.34581	0.999533	0.0654978	0.369804	0.993529	0.552138	0.990688	0.999791	0.141379
ECSCR	102140930	NC_022277.1	138576767	138593887	-	2.01	1.82	1.01	1.16	1.45	1.61	2.12	1.12	2.27	1.61333	0.531068	1.40667	0.228108	1.83667	0.625167	-0.271264	0.999533	0.595873	0.0299285	0.994881	0.953869	-0.288093	0.999791	0.582422
MICB	102144416	NC_022275.1	139379898	139640361	-	0.9	0.41	1.05	1.01	2.33	0.28	1.83	0.83	0.66	0.786667	0.334714	1.20667	1.03905	1.10667	0.632166	0.407285	0.999533	0.581421	0.289741	0.993529	0.656477	0.12853	0.999791	0.860897
SLC9A4	102123155	NC_022284.1	6843831	6903734	+	0.09	0.06	0.04	0.04	0.11	0.03	0.04	0.03	0.03	0.0633333	0.0251661	0.06	0.043589	0.0333333	0.0057735	-0.287754	0.999533	0.795388	-1.21397	0.993529	0.269861	0.934572	0.999791	0.460522
POLR3H	101925613	NC_022281.1	9559723	9579421	+	14.68	15.4	10.9	13.02	17.13	17.62	15.17	20.3	16.92	13.66	2.41719	15.9233	2.52627	17.4633	2.6078	0.10608	0.999533	0.71428	0.0640599	0.993529	0.775738	0.0543194	0.999791	0.825764
LOC102128741	102128741	NC_022278.1	40970353	40971174	+	0	0.09	0.09	0.08	0.45	0	0.08	0	0	0.06	0.0519615	0.176667	0.240069	0.0266667	0.046188	1.39079	0.999533	0.538558	-1.22417	0.993529	0.69013	2.62513	0.999791	0.31377
RPS28	102134427	NC_022290.1	8669101	8670025	+	502.11	440.51	330.9	529.57	664.79	451.77	447.95	603.19	473.41	424.507	86.7196	548.71	107.792	508.183	83.2571	0.244187	0.999533	0.350293	0.0308446	0.993529	0.885478	0.225714	0.999791	0.26933
LRRC4C	102116664	NC_022285.1	26063955	27444256	+	0.29	0.17	0.28	0.38	0.23	0.12	0.41	0.29	0.49	0.246667	0.0665833	0.243333	0.130512	0.396667	0.100664	-0.534312	0.999533	0.365156	0.161511	0.993529	0.733738	-0.682959	0.999791	0.218606
SNF8	102117548	NC_022287.1	34297126	34314683	-	21.67	27.16	20.39	24.24	29.58	25.99	25.74	24.94	32	23.0733	3.59656	26.6033	2.72232	27.56	3.8659	0.0962072	0.999533	0.693472	0.0526773	0.993529	0.822217	0.0560452	0.999791	0.826982
PDK2	101867293	NC_022287.1	35487345	35503095	+	17.59	18.39	19.65	36.98	29.31	17.46	26.57	37.12	38.92	18.5433	1.03852	27.9167	9.83431	34.2033	6.67164	0.484611	0.999533	0.122257	0.657143	0.135828	0.0018206	-0.160684	0.999791	0.600083
JAKMIP3	102117561	NC_022280.1	131496823	131615728	+	0.06	0.02	0	0.13	0.04	0.02	0.02	0.06	0	0.0266667	0.0305505	0.0633333	0.0585947	0.0266667	0.0305505	0.656615	0.999533	0.683838	-0.697177	0.993529	0.724061	1.35458	0.999791	0.408785
SDF2L1	102114822	NC_022281.1	30083538	30085569	-	11.82	20.64	3.34	4.3	7.64	22.7	6.83	8.88	5.84	11.9333	8.65056	11.5467	9.80237	7.18333	1.55049	-0.0579607	0.999533	0.932915	-0.931952	0.825383	0.0866319	0.886591	0.999791	0.126795
NR2C2AP	102139217	NC_022290.1	19686951	19689021	-	3.95	3.23	3.07	2.55	3.58	4.32	3.5	3.39	2.35	3.41667	0.468757	3.48333	0.888951	3.08	0.634586	-0.0724632	0.999533	0.855761	-0.365634	0.993529	0.271655	0.30589	0.999791	0.448459
CCDC142	101867231	NC_022284.1	35427695	35439211	+	84.42	95.21	70.53	73.88	146.31	99.5	95.36	111.85	99.77	83.3867	12.3724	106.563	36.728	102.327	8.53712	0.119236	0.999533	0.713043	0.0233799	0.993529	0.891738	0.108455	0.999791	0.721944
COL11A1	102123840	NC_022272.1	123761829	123983200	+	0.03	0.02	0.03	0.03	0.01	0.02	0.01	0.01	0.03	0.0266667	0.0057735	0.02	0.01	0.0166667	0.011547	-0.374741	0.999533	0.783567	-1.00118	0.993529	0.458775	0.634441	0.999791	0.685049
LBX2	102128451	NC_022284.1	35409246	35413505	+	0.02	0.02	0.06	0.04	0	0	0	0	0.02	0.0333333	0.023094	0.0133333	0.023094	0.00666667	0.011547	-1.57408	0.999533	0.483187	-2.57575	0.993529	0.239429	0.984945	0.999791	0.803315
C18H18orf21	102124277	NC_022289.1	46020610	46027658	-	3.39	5.4	4.92	5.17	7.94	6.11	5.28	9.26	6.16	4.57	1.04971	6.40667	1.40863	6.9	2.09065	0.362716	0.999533	0.292694	0.355345	0.993529	0.241785	0.0199263	0.999791	0.949511
MAPRE1	101865348	NC_022281.1	64194254	64227647	+	3.82	3.49	3.61	4.62	3.85	4.48	4.37	6.56	4.88	3.64	0.167033	4.31667	0.410163	5.27	1.14591	0.140746	0.999533	0.642677	0.290322	0.989627	0.202285	-0.136408	0.999791	0.626933
GCSH	102115358	NC_022291.1	69338296	69351604	-	54.95	56.92	80.59	32.49	51.33	67.28	42.46	61.66	62.72	64.1533	14.2686	50.3667	17.415	55.6133	11.4034	-0.449784	0.999533	0.228064	-0.442705	0.847822	0.0968795	0.00693897	0.999791	0.983998
LOC102144128	102144128	NC_022273.1	107484204	107502029	-	3.23	2.22	0.89	1.73	1.62	2.22	3.47	4.28	1.61	2.11333	1.17364	1.85667	0.319427	3.12	1.36898	-0.26153	0.999533	0.621378	0.337937	0.993529	0.530721	-0.588301	0.999791	0.197938
IL15RA	102121571	NC_022280.1	6313224	6334358	-	3.58	2.1	1.32	1.54	1.47	3.71	2.22	2.47	1.42	2.33333	1.14793	2.24	1.27354	2.03667	0.548483	-0.129414	0.999533	0.845029	-0.425754	0.993529	0.443589	0.308863	0.999791	0.623009
TEX13B	102121362	NC_022292.1	105072764	105076742	-	0.03	0.02	0.02	0	0.04	0.05	0.05	0	0	0.0233333	0.0057735	0.03	0.0264575	0.0166667	0.0288675	-0.118897	0.999533	0.95016	-0.66419	0.993529	0.755219	0.554767	0.999791	0.825896
ZC3H7A	102140758	NC_022291.1	12028589	12062845	-	3.72	4.44	3.99	4.72	5.08	3.66	3.63	6.5	4.63	4.05	0.363731	4.48667	0.738196	4.92	1.45681	0.0261205	0.999533	0.918342	0.0399312	0.993529	0.864132	-0.00130776	0.999791	0.996041
LRRC38	102136272	NC_022272.1	215045292	215088078	+	0.08	0	0.03	0.02	0.03	0.08	0	0.12	0.02	0.0366667	0.0404145	0.0433333	0.0321455	0.0466667	0.064291	0.189934	0.999533	0.919117	0.105926	0.994881	0.958195	0.0927501	0.999791	0.959573
LOC102117143	102117143	NC_022275.1	141044125	141047265	+	71.04	78.95	88.4	81.03	39.96	64.38	234.33	296.1	116.72	79.4633	8.69138	61.79	20.6571	215.717	91.127	-0.458749	0.999533	0.188301	1.19938	0.0413737	0.000284445	-1.64686	0.00756739	3.22607e-05
PERM1	102121697	NC_022272.1	227449519	227455244	+	0.14	0.28	0.12	0.13	0.22	0.11	0.3	0.88	0.18	0.18	0.087178	0.153333	0.0585947	0.453333	0.374344	-0.346193	0.999533	0.688047	1.06418	0.952483	0.170942	-1.39904	0.883258	0.0804565
LOC102116507	102116507	NC_022275.1	143700132	143706867	+	2.45	1.78	2.29	0.74	1.93	0.95	1.48	2.78	1.15	2.17333	0.349905	1.20667	0.635164	1.80333	0.861762	-1.00831	0.999533	0.0676636	-0.556192	0.993529	0.240852	-0.435967	0.999791	0.468495
CCDC180	102131041	NC_022286.1	40397318	40491643	-	5.8	3.29	3.96	2.88	5.01	1.9	4.49	4.95	2.4	4.35	1.29965	3.26333	1.59004	3.94667	1.35906	-0.577036	0.999533	0.138882	-0.379343	0.993529	0.291736	-0.185697	0.999791	0.630135
WNT7B	102135636	NC_022281.1	4995010	5051576	+	1.48	2.67	2.95	0.86	2.81	2.34	1.82	2.34	2.32	2.36667	0.780534	2.00333	1.01766	2.16	0.294618	-0.359686	0.999533	0.461628	-0.351416	0.993529	0.297854	0.00509452	0.999791	0.990875
METTL6	102134881	NC_022273.1	32157448	32198246	+	7.03	10.13	7.34	7.5	11.19	8.15	8.3	10.95	7.92	8.16667	1.70735	8.94667	1.96978	9.05667	1.65065	0.000241052	0.999789	0.999343	-0.0673745	0.993529	0.781523	0.0798333	0.999791	0.770175
DLL4	102125764	NC_022278.1	17815944	17825773	+	1.82	1.2	0.52	1.47	0.7	0.75	0.93	0.86	1.26	1.18	0.650231	0.973333	0.430852	1.01667	0.21362	-0.386366	0.999533	0.480091	-0.416546	0.993529	0.406276	0.0430674	0.999791	0.925693
CIC	102146273	NC_022290.1	42793100	42820645	+	7.98	7.22	5	10.09	12.31	7.82	7.09	9.37	7.81	6.73333	1.54846	10.0733	2.24505	8.09	1.1655	0.464444	0.999533	0.103811	0.0246027	0.993529	0.914519	0.452099	0.739188	0.0472289
TMTC4	102132988	NC_022288.1	83209231	83279779	-	5.17	5.8	6.51	7.32	6.44	3.23	4.31	4.13	4.71	5.82667	0.670398	5.66333	2.15277	4.38333	0.296873	-0.177166	0.999533	0.597276	-0.596872	0.373224	0.0124125	0.430682	0.999791	0.190689
ZNF776	102127865	NC_022290.1	58404193	58415406	+	0.97	0.97	2.09	2.24	1.91	1.48	1.92	2.76	1.79	1.34333	0.646632	1.87667	0.381095	2.15667	0.52653	0.325987	0.999533	0.455322	0.43189	0.993529	0.297906	-0.0936464	0.999791	0.757817
MPV17L2	102145013	NC_022290.1	18583992	18587730	+	5.71	6.96	3.77	9.09	11.57	6.45	6.33	11.96	5.68	5.48	1.60739	9.03667	2.56042	7.99	3.45345	0.598572	0.999533	0.0744398	0.300472	0.993529	0.383962	0.309755	0.999791	0.352946
PIGO	102124499	NC_022286.1	44056189	44065094	+	2.31	2.47	3.08	3.97	2.63	2.3	3.3	3.62	3.37	2.62	0.406325	2.96667	0.88444	3.43	0.168226	0.0674556	0.999533	0.84113	0.165447	0.993529	0.501674	-0.0855164	0.999791	0.772146
LOC102117971	102117971	NC_022275.1	144372703	144373256	+	0.77	0.26	0.66	0.12	1.08	0.76	0.12	0.95	0.24	0.563333	0.26839	0.653333	0.488808	0.436667	0.44859	0.0588017	0.999533	0.959144	-0.675215	0.993529	0.561485	0.755291	0.999791	0.553381
TYW3	102131944	NC_022272.1	152496483	152535284	-	2.04	2.02	4.83	3.65	3.17	3.07	5.37	10.52	8.55	2.96333	1.61661	3.29667	0.310054	8.14667	2.59858	-0.0613799	0.999533	0.902647	0.988339	0.549124	0.0277042	-1.03652	0.141438	0.00198903
GPAT2	102117159	NC_022284.1	815133	828117	-	0	0.13	0.22	0.05	0.05	0.03	0.13	0.09	0.07	0.116667	0.110604	0.0433333	0.011547	0.0966667	0.0305505	-1.56474	0.999533	0.300684	-0.451943	0.993529	0.716825	-1.09891	0.999791	0.409232
NADK2	102116659	NC_022277.1	36600223	36646075	-	31.52	36.53	43.97	29.51	34.59	27.43	24.26	37.21	33.02	37.34	6.2644	30.51	3.68326	31.4967	6.60803	-0.411557	0.999533	0.101708	-0.482737	0.612529	0.0352032	0.0838176	0.999791	0.698514
CDC23	101865841	NC_022277.1	137272951	137308679	-	2.92	2.71	2.85	4.24	2.51	3.14	3.8	3.83	2.97	2.82667	0.106927	3.29667	0.875576	3.53333	0.488092	0.116934	0.999533	0.738719	0.0997663	0.993529	0.698379	0.0288093	0.999791	0.9325
LOC107129356	107129356	NC_022274.1	189576777	189578564	-	0.15	0.11	0.08	0	0.16	0.26	0.07	0.14	0.14	0.113333	0.0351188	0.14	0.131149	0.116667	0.0404145	0.205077	0.999533	0.883311	-0.191315	0.993529	0.863586	0.412641	0.999791	0.766599
SH2D2A	102130526	NC_022272.1	94888723	94899643	+	0.68	0.92	0.3	0.5	0.18	0.46	1.3	0.58	0.48	0.633333	0.312623	0.38	0.174356	0.786667	0.447363	-0.814773	0.999533	0.290425	0.135417	0.993529	0.844204	-0.941188	0.999791	0.220968
WDSUB1	102140774	NC_022283.1	47937769	48010694	-	1.49	1.59	1.73	2.89	1.58	1.85	1.44	2.44	1.77	1.60333	0.120554	2.10667	0.691689	1.88333	0.509542	0.250344	0.999533	0.577778	-0.0348538	0.993529	0.924469	0.298865	0.999791	0.489448
HUNK	102144013	NC_022274.1	14759896	14896984	-	0.27	0.52	0.26	0.26	0.81	0.28	0.24	0.38	0.43	0.35	0.147309	0.45	0.311929	0.35	0.0984886	0.242794	0.999533	0.676846	-0.211945	0.993529	0.661007	0.466307	0.999791	0.404782
LOC102132621	102132621	NC_022274.1	71701094	71703841	+	0	0	0.1	0.04	0.02	0	0	0	0	0.0333333	0.057735	0.02	0.02	0	0	-1.70469	0.999533	0.61877	-2.84509	0.993529	0.475875	1.15078	0.999791	0.777927
MSRA	102142280	NC_022279.1	10226737	10653119	-	28.69	27.39	29.37	34.78	28.62	26.02	22.85	39.73	31.8	28.4833	1.00605	29.8067	4.49895	31.46	8.44513	0.0940171	0.999533	0.700871	-0.125887	0.993529	0.539327	0.232525	0.999791	0.342495
SPATA22	102135360	NC_022287.1	3299227	3326469	-	8.75	2.21	3.46	13.24	4.02	1.37	2.93	8.59	11.35	4.80667	3.47175	6.21	6.23067	7.62333	4.29243	0.204719	0.999533	0.776465	0.406901	0.993529	0.501532	-0.190351	0.999791	0.780573
TCEA3	102129646	NC_022272.1	204990358	205036634	+	36.59	80.5	55.93	70.74	73.18	61.27	53.88	62.71	55.06	57.6733	22.0068	68.3967	6.2913	57.2167	4.79381	0.163567	0.999533	0.602722	-0.205615	0.993529	0.477869	0.38094	0.757699	0.0506196
LYVE1	102136766	NC_022285.1	57230042	57246498	+	3.53	5.99	2.76	2.41	1.89	3.07	3.09	3.9	4.86	4.09333	1.68708	2.45667	0.591383	3.95	0.886059	-0.806577	0.927865	0.0439193	-0.254066	0.993529	0.459281	-0.540598	0.999791	0.133139
RAB11B	101926365	NC_022290.1	8769742	8785078	+	51.51	71.3	68.6	144.94	79.29	62.76	93.25	137.2	67.33	63.8033	10.7316	95.6633	43.4678	99.26	35.3206	0.468921	0.999533	0.190186	0.396386	0.917813	0.142338	0.0831165	0.999791	0.818811
ZNF749	102140098	NC_022290.1	58095127	58099949	+	0.29	0.51	0.78	0.52	0.25	0.25	0.31	0.39	0.19	0.526667	0.245425	0.34	0.155885	0.296667	0.100664	-0.736281	0.999533	0.253899	-1.09407	0.769325	0.0688723	0.369484	0.999791	0.576538
YOD1	102139916	NC_022272.1	65622508	65630768	-	1.2	0.95	1.1	2.08	1.9	0.81	1.19	1.83	1.61	1.08333	0.125831	1.59667	0.687192	1.54333	0.325167	0.412517	0.999533	0.290336	0.269287	0.993529	0.307752	0.156292	0.999791	0.669863
TXNL4B	102132646	NC_022291.1	60495863	60564096	+	4.17	5.72	4.63	4.98	6.87	4.53	4.94	6.75	4.58	4.84	0.796053	5.46	1.24165	5.42333	1.16294	-0.0103547	0.999533	0.972797	-0.0454089	0.993529	0.855226	0.0472419	0.999791	0.866779
LOC102130462	102130462	NC_022274.1	177160949	177162880	+	0	0	0	0	0	0.03	0	0	0.1	0	0	0.01	0.0173205	0.0333333	0.057735	0.805212	0.999533	0.843567	2.17916	0.993529	0.585034	-1.35688	0.999791	0.701901
ID4	102139121	NC_022275.1	150828229	150833979	-	0.29	0.62	0.2	0.16	0.38	0.11	0.2	0.26	0.29	0.37	0.221133	0.216667	0.143643	0.25	0.0458258	-0.891125	0.999533	0.221343	-0.75148	0.993529	0.222283	-0.129328	0.999791	0.856485
RAD54L2	102125569	NC_022273.1	106736913	106870521	+	3.3	1.28	2.82	1.75	2.77	1.17	2.8	1.76	2.25	2.46667	1.05534	1.89667	0.810021	2.27	0.520288	-0.546355	0.999533	0.205871	-0.333997	0.993529	0.430844	-0.199389	0.999791	0.584792
TCEA1	102141095	NC_022279.1	55008333	55068292	-	10.37	11.39	13.95	14.21	9.13	10.41	10.69	13.16	13.78	11.9033	1.84438	11.25	2.64212	12.5433	1.6347	-0.182687	0.999533	0.56388	-0.137129	0.993529	0.55277	-0.0333184	0.999791	0.908092
TMEM233	102132904	NC_022282.1	123457528	123505465	+	0	0.07	0	0	0	0.03	0	0.03	0	0.0233333	0.0404145	0.01	0.0173205	0.01	0.0173205	-0.972235	0.999533	0.798562	-1.1508	0.993529	0.765488	0.189008	0.999791	0.963055
LOC102133005	102133005	NC_022274.1	55107747	55359737	-	3.91	4.78	4.45	5.77	2.32	5.69	4.55	5.9	5.19	4.38	0.439204	4.59333	1.96917	5.21333	0.675302	-0.00662472	0.999533	0.987475	0.0255223	0.993529	0.897753	-0.0198054	0.999791	0.961102
LOC102141968	102141968	NC_022284.1	20874	24768	-	0.04	0.02	0.02	0.09	0.07	0.02	0.04	0.13	0.04	0.0266667	0.011547	0.06	0.0360555	0.07	0.0519615	0.966605	0.999533	0.527876	1.05929	0.993529	0.443998	-0.0781175	0.999791	0.951927
SAT1	102146166	NC_022292.1	21738200	21741351	+	162.49	150.61	157.33	126.87	199.93	163.63	198.46	155.31	191.87	156.81	5.95705	163.477	36.5302	181.88	23.245	-0.0616426	0.999533	0.81442	0.00968913	0.996051	0.967497	-0.0584621	0.999791	0.836784
SQSTM1	102144942	NC_022277.1	179795256	179833713	+	79.14	78.44	88.8	140.94	85.75	70.2	69.77	121.93	80.49	82.1267	5.78986	98.9633	37.175	90.73	27.5465	0.18148	0.999533	0.583923	-0.0998058	0.993529	0.651455	0.292806	0.999791	0.368654
GCFC2	102116651	NC_022284.1	34114567	34163935	+	1.48	0.99	1.77	1.2	2.26	1.38	1.57	1.41	1.58	1.41333	0.39425	1.61333	0.567215	1.52	0.0953939	0.0437309	0.999533	0.920489	-0.113803	0.993529	0.764177	0.171014	0.999791	0.660617
LOC102131151	102131151	NC_022272.1	61355668	61361092	-	2.85	3.93	3.52	4.43	4.18	3.27	3.37	6.02	5.06	3.43333	0.545191	3.96	0.610492	4.81667	1.34165	0.0849108	0.999533	0.793345	0.257893	0.993529	0.380512	-0.160569	0.999791	0.609492
CCR6	102146283	NC_022275.1	3587254	3615460	-	1.01	1.65	1.07	0.99	1.72	1.09	1.62	1.55	1.3	1.24333	0.353459	1.26667	0.395769	1.49	0.168226	-0.091103	0.999533	0.818595	0.0647399	0.993529	0.845648	-0.144894	0.999791	0.692577
ABCA6	102127701	NC_022287.1	66224537	66285088	-	13.34	12.05	20.31	12.15	20.05	11.6	13.47	18	20.45	15.2333	4.44358	14.6	4.72784	17.3067	3.54128	-0.210306	0.999533	0.527908	-0.051231	0.993529	0.865326	-0.145884	0.999791	0.599816
ANKRD34C	102117181	NC_022278.1	57743801	57760399	+	0.01	0	0.01	0	0.01	0	0	0	0.01	0.00666667	0.0057735	0.00333333	0.0057735	0.00333333	0.0057735	-1.09079	0.999533	0.739363	-1.26508	0.993529	0.679561	0.189008	0.999791	0.963055
C18H18orf25	102122486	NC_022289.1	35613519	35714132	-	1.42	1.09	2.27	1.37	1.42	0.92	1.53	1.73	2.25	1.59333	0.608797	1.23667	0.275379	1.83667	0.371663	-0.475678	0.999533	0.222048	-0.0385426	0.993529	0.915812	-0.423488	0.999791	0.184641
RALGPS2	101865438	NC_022272.1	36683702	36869617	+	1.49	2.85	4.85	3.2	2.24	1.4	4.64	4.93	4.84	3.06333	1.69013	2.28	0.900666	4.80333	0.148436	-0.568741	0.999533	0.22487	0.421672	0.993529	0.309174	-0.978245	0.153837	0.00223314
ABI1	102130304	NC_022280.1	27208903	27326324	-	3.15	3.37	3.63	3.78	2.81	2.16	2.82	3.54	2.8	3.38333	0.240278	2.91667	0.81525	3.05333	0.421584	-0.340244	0.999533	0.292106	-0.378363	0.842896	0.093589	0.0505088	0.999791	0.86895
HMGB2	101865664	NC_022276.1	172561390	172564058	-	7.84	6.28	4.1	4.62	5.27	4.84	11.38	7.84	6.01	6.07333	1.87855	4.91	0.330606	8.41	2.73	-0.418332	0.999533	0.256226	0.270755	0.993529	0.49287	-0.67685	0.854466	0.0717743
NAPB	101866364	NC_022281.1	38839856	38891626	+	3.36	2.43	3.51	2.35	3.84	2.51	2.6	3.02	3.04	3.1	0.585064	2.9	0.817985	2.88667	0.248462	-0.233996	0.999533	0.484294	-0.33332	0.993529	0.224566	0.112626	0.999791	0.696892
NOL10	102139782	NC_022284.1	100287949	100404045	+	4.54	5.22	3.42	4.62	3.53	4.96	3.92	5.47	4.26	4.39333	0.908919	4.37	0.747061	4.55	0.814678	-0.108118	0.999533	0.74513	-0.183813	0.993529	0.442391	0.0876448	0.999791	0.773812
PHYHIP	101865054	NC_022279.1	22356882	22369204	-	0.27	0.17	0.19	0.29	0.55	0.39	0.29	0.35	0.46	0.21	0.052915	0.41	0.131149	0.366667	0.0862168	0.820151	0.999533	0.202425	0.56718	0.993529	0.339042	0.266326	0.999791	0.640808
MED29	101867096	NC_022290.1	39895501	39904384	+	10.63	14.2	13.67	11.01	17.38	13.45	11.7	16.47	13.23	12.8333	1.92646	13.9467	3.21391	13.8	2.43555	0.000490733	0.999533	0.998581	-0.125022	0.993529	0.528055	0.138307	0.999791	0.576886
CSRP1	101865289	NC_022272.1	59837676	59901522	-	91.27	155.28	124.97	99.71	128.1	144.9	99.1	115.32	110.24	123.84	32.02	124.237	22.8414	108.22	8.29653	-0.08737	0.999533	0.776586	-0.406624	0.804066	0.0769137	0.331946	0.999791	0.20292
SLC28A1	101926164	NC_022278.1	64824362	64894597	-	0.02	0	0.04	0	0	0.02	0	0.19	0.08	0.02	0.02	0.00666667	0.011547	0.09	0.0953939	-1.68495	0.999533	0.565432	2.03251	0.993529	0.249503	-3.68997	0.883258	0.0798203
MUS81	102118986	NC_022285.1	8647662	8657003	-	5.57	6.6	5.2	6.92	9.25	5.54	6.36	9.19	8.98	5.79	0.725465	7.23667	1.87516	8.17667	1.57678	0.189129	0.999533	0.493481	0.264318	0.993529	0.236048	-0.062896	0.999791	0.813203
RABIF	102130384	NC_022272.1	61266583	61278463	-	1.84	2.99	2.34	3.06	1.96	3.26	2.96	2.83	4.44	2.39	0.576628	2.76	0.7	3.41	0.894371	0.128049	0.999533	0.730157	0.318883	0.993529	0.324426	-0.17871	0.999791	0.634624
PTPN1	101865216	NC_022281.1	82325644	82401150	+	3.31	3.06	2.87	5.2	3.51	3.21	4.17	5.73	4.12	3.08	0.220681	3.97333	1.07286	4.67333	0.915442	0.253474	0.999533	0.416287	0.368963	0.81325	0.080232	-0.103121	0.999791	0.722409
FOXP1	102126481	NC_022273.1	126555649	127186394	-	8.82	6.03	17.38	7.13	7.49	4.98	8.12	6.49	9.19	10.7433	5.91439	6.53333	1.35722	7.93333	1.35964	-0.850188	0.87949	0.0383083	-0.636689	0.899677	0.129489	-0.200408	0.999791	0.478206
ARL13A	102118723	NC_022292.1	98102280	98121683	+	0	0	0	0	0	0.04	0	0.04	0	0	0	0.0133333	0.023094	0.0133333	0.023094	0.805212	0.999533	0.843567	0.628484	0.993529	0.877592	0.189008	0.999791	0.963055
LOC102127739	102127739	NC_022275.1	2418297	2421177	+	0.07	0.21	0.05	0	0.25	0.07	0.19	0.09	0.23	0.11	0.087178	0.106667	0.12897	0.17	0.072111	-0.11728	0.999533	0.931269	0.489743	0.993529	0.612715	-0.604146	0.999791	0.622545
LOC102140649	102140649	NC_022275.1	137875522	137882864	+	2.44	1.86	0.49	0.77	1.22	1.78	2.74	2.23	1.97	1.59667	1.00132	1.25667	0.505997	2.31333	0.391706	-0.430113	0.999533	0.484185	0.33937	0.993529	0.533795	-0.759005	0.939418	0.0981951
ZNF133	102126737	NC_022281.1	43951094	43982271	-	1.14	1.83	1.51	1.09	2.5	2.27	1.41	1.82	1.45	1.49333	0.345302	1.95333	0.756461	1.56	0.226053	0.05784	0.999533	0.890582	-0.298362	0.993529	0.318852	0.36826	0.999791	0.34729
FAM110A	102122112	NC_022281.1	61750791	61766685	-	0.68	1.06	0.92	0.93	1.51	1.48	1.47	1.04	1.3	0.886667	0.19218	1.30667	0.326548	1.27	0.216564	0.419126	0.999533	0.391876	0.340519	0.993529	0.445394	0.0902084	0.999791	0.848933
ZCCHC7	102114776	NC_022286.1	41646703	41886890	-	4.67	5.19	4.02	4.71	4.67	3.62	3.38	5.32	4.55	4.62667	0.586202	4.33333	0.618088	4.41667	0.976849	-0.194762	0.999533	0.47268	-0.294629	0.989627	0.203309	0.112265	0.999791	0.672749
IGF2BP3	102132254	NC_022274.1	97283725	97443536	+	0.15	0.06	0.14	0.01	0.06	0.08	0.03	0.06	0.04	0.116667	0.0493288	0.05	0.0360555	0.0433333	0.0152753	-1.34302	0.999533	0.20043	-1.72221	0.767896	0.068608	0.403178	0.999791	0.75179
KIAA1324L	101865751	NC_022274.1	125004315	125185303	+	0.06	0.11	0.05	0.04	2.82	0.4	0.06	0.08	0.13	0.0733333	0.0321455	1.08667	1.51186	0.09	0.0360555	3.73191	0.0235428	0.000151372	0.130484	0.993529	0.866586	3.61182	0.025911	0.00015977
UBTD2	102146576	NC_022277.1	171823317	171904981	-	1.28	1.42	1.72	3.48	1.48	1.78	1.72	2.53	2.13	1.47333	0.224796	2.24667	1.07858	2.12667	0.40501	0.504627	0.999533	0.251076	0.276792	0.993529	0.356768	0.241013	0.999791	0.554712
NEDD8	102118140	NC_022278.1	88000872	88016277	-	30.89	31.06	33.91	38.66	50.37	42.71	47.53	58.61	42.71	31.9533	1.69665	43.9133	5.94702	49.6167	8.1528	0.338305	0.999533	0.186031	0.404067	0.645765	0.0413314	-0.0530244	0.999791	0.821215
KCNB1	102123118	NC_022281.1	81150971	81264730	-	0	0	0	0.01	0	0	0.01	0.01	0	0	0	0.00333333	0.0057735	0.00666667	0.0057735	0.805212	0.999533	0.843567	1.49776	0.993529	0.710879	-0.682688	0.999791	0.843103
LHCGR	101865250	NC_022284.1	61525800	61588934	+	0	0.02	0	0	0	0	0	0	0	0.00666667	0.011547	0	0	0	0	-1.11834	0.999533	0.78403	-1.29507	0.993529	0.750954	NA	NA	NA
ZDHHC8	102141544	NC_022281.1	31293663	31314348	-	3.03	5.5	2.43	6.75	5.86	4.14	2.82	5.75	3.19	3.65333	1.62715	5.58333	1.32681	3.92	1.59559	0.500645	0.999533	0.17058	-0.137292	0.993529	0.710493	0.648839	0.698904	0.0411475
G6PC2	102133548	NC_022283.1	57782294	57791124	+	0.09	0.11	0.12	0.09	0.25	0.06	0.1	0.18	0.13	0.106667	0.0152753	0.133333	0.102144	0.136667	0.0404145	0.113523	0.999533	0.915171	0.194366	0.993529	0.822707	-0.0655698	0.999791	0.947666
DPY19L3	102120961	NC_022290.1	32737950	32820149	+	1.2	1.32	0.95	1.87	0.96	0.84	1.31	1.96	1.32	1.15667	0.188768	1.22333	0.563235	1.53	0.372424	-0.0288918	0.999533	0.942734	0.165737	0.993529	0.5233	-0.182863	0.999791	0.633384
USHBP1	102121217	NC_022290.1	17574451	17588057	-	3.36	2.09	1.96	1.44	3.49	2.68	1.84	2.95	2.61	2.47	0.773499	2.53667	1.03249	2.46667	0.568712	-0.0812804	0.999533	0.851515	-0.213926	0.993529	0.538582	0.146537	0.999791	0.71143
KCND2	101865527	NC_022274.1	153041539	153527572	+	0	0	0.01	0.01	0.04	0.06	0.01	0	0.03	0.00333333	0.0057735	0.0366667	0.0251661	0.0133333	0.0152753	2.96194	0.999533	0.150307	1.63766	0.993529	0.550104	1.35295	0.999791	0.418532
LOC102124659	102124659	NC_022272.1	192948766	192952538	+	0.04	0.09	0.04	0.1	0.09	0.04	0.11	0.07	0.19	0.0566667	0.0288675	0.0766667	0.0321455	0.123333	0.061101	0.416831	0.999533	0.730375	1.10379	0.993529	0.284169	-0.675689	0.999791	0.50898
SLC38A3	102133362	NC_022273.1	105448215	105463462	+	128.57	165.05	149.43	106.58	143.09	112.48	132.36	112.15	182.57	147.683	18.3026	120.717	19.5992	142.36	36.2594	-0.408771	0.999533	0.0786953	-0.250871	0.993529	0.36625	-0.145068	0.999791	0.618855
RCC1L	102125190	NC_022274.1	49520389	49557370	+	8.76	7.35	9.07	11.39	8.71	9.54	10.88	10.94	10.65	8.39333	0.916752	9.88	1.37197	10.8233	0.15308	0.121911	0.999533	0.676746	0.145349	0.993529	0.522052	-0.0110944	0.999791	0.966199
UNC119B	102115885	NC_022282.1	124659758	124672344	+	2.95	3.76	3.38	5.92	2.71	3.17	3.46	5.54	4.61	3.36333	0.405257	3.93333	1.73581	4.53667	1.04194	0.123102	0.999533	0.742631	0.199231	0.993529	0.3739	-0.0641745	0.999791	0.859413
DPYS	102146971	NC_022279.1	105546958	105634504	-	90.54	85.07	113.2	140.18	133.14	121.95	82.92	136	120.33	96.27	14.9147	131.757	9.19339	113.083	27.2719	0.319311	0.999533	0.217957	-0.0122475	0.995554	0.960653	0.344293	0.999791	0.14408
TBC1D12	102131977	NC_022280.1	92946119	93097537	+	0.67	0.52	0.69	0.91	0.96	0.51	0.66	0.84	0.65	0.626667	0.0929157	0.793333	0.246644	0.716667	0.106927	0.199164	0.999533	0.623097	-0.0416954	0.993529	0.899507	0.25438	0.999791	0.491429
DDIT4L	102131899	NC_022276.1	99371409	99459797	-	0	0	0.05	0.17	0.16	0.8	0.82	0.2	0.05	0.0166667	0.0288675	0.376667	0.366652	0.356667	0.408207	4.45203	0.179251	0.00231473	4.24998	0.305663	0.00823208	0.209314	0.999791	0.840793
ABCA12	102118220	NC_022283.1	104541504	104764699	-	0	0.01	0	0	0	0	0.01	0	0.01	0.00333333	0.0057735	0	0	0.00666667	0.0057735	-1.93237	0.999533	0.632884	-0.188082	0.994135	0.948547	-1.75594	0.999791	0.66309
FBXW12	102141775	NC_022273.1	103475855	103501282	+	0	0	0	0	0	0	0.04	0.04	0	0	0	0	0	0.0266667	0.023094	NA	NA	NA	1.49776	0.993529	0.710879	-1.64358	0.999791	0.684169
LOC102119446	102119446	NC_022290.1	15277903	15279112	-	0.06	0	0	0	0	0	0	0	0	0.02	0.034641	0	0	0	0	-1.11834	0.999533	0.78403	-1.29507	0.993529	0.750954	NA	NA	NA
C4H6orf47	102126525	NC_022275.1	139210389	139213548	+	2.67	4.23	4.64	4.9	4.92	3.76	3.1	4.87	3.92	3.84667	1.03944	4.52667	0.664028	3.96333	0.885795	0.114777	0.999533	0.720661	-0.194308	0.993529	0.510481	0.321165	0.999791	0.215335
SYTL5	102123789	NC_022292.1	36094948	36338377	+	0.43	0.26	0.09	0.07	0.25	0.09	0.2	0.29	0.18	0.26	0.17	0.136667	0.0986577	0.223333	0.0585947	-1.1526	0.999533	0.158936	-0.454525	0.993529	0.496751	-0.685221	0.999791	0.352115
IFT88	102125442	NC_022288.1	899305	1021694	-	4.9	5.28	4.39	4.88	6.63	4.11	3.45	4.8	4.95	4.85667	0.44658	5.20667	1.29137	4.4	0.826136	-0.0118191	0.999533	0.965295	-0.340047	0.910425	0.136703	0.340721	0.999791	0.215321
LOC102117050	102117050	NC_022285.1	6451017	6452549	+	0.18	0.08	0	0.02	0	0	0	0.11	0.13	0.0866667	0.090185	0.00666667	0.011547	0.08	0.07	-3.33283	0.999533	0.283227	-0.693539	0.993529	0.727143	-2.61678	0.999791	0.465982
HIGD1B	102126467	NC_022287.1	56661075	56665562	+	0.85	0.76	0.54	0.35	0.65	0.36	0.41	0.37	0.4	0.716667	0.159478	0.453333	0.170392	0.393333	0.0208167	-0.828525	0.999533	0.283355	-1.16778	0.8467	0.095987	0.35265	0.999791	0.691349
TEX2	101926499	NC_022287.1	61474014	61590798	-	6.05	5.76	5.63	8.06	4.07	6.09	5.4	8.73	8.32	5.81333	0.215019	6.07333	1.99505	7.48333	1.81583	-0.0314072	0.999533	0.927065	0.130419	0.993529	0.563592	-0.149251	0.999791	0.663411
CENPA	102137510	NC_022284.1	84091052	84100480	-	0.35	0.15	0.31	0.54	0.4	0.3	0.24	1.09	0.21	0.27	0.10583	0.413333	0.120554	0.513333	0.499633	0.453332	0.999533	0.506337	0.575675	0.993529	0.474776	-0.114233	0.999791	0.878208
IQCD	101925980	NC_022282.1	116916239	116944311	-	0.16	0.09	0.04	0	0.22	0	0.45	0.71	0.12	0.0966667	0.0602771	0.0733333	0.127017	0.426667	0.295691	-0.668285	0.999533	0.726485	1.98681	0.745094	0.0619052	-2.63591	0.794974	0.0580312
ZNF200	101926786	NC_022291.1	3496922	3509637	-	0.91	0.91	0.86	1.18	1.57	0.45	1.21	1.25	1.54	0.893333	0.0288675	1.06667	0.568536	1.33333	0.180093	0.133018	0.999533	0.805953	0.288936	0.993529	0.441111	-0.145188	0.999791	0.778982
TRIM3	102131801	NC_022285.1	61644470	61669392	+	9.04	7.99	4.45	8.13	11.02	7.29	6.06	10.78	7.54	7.16	2.40493	8.81333	1.95664	8.12667	2.41407	0.184755	0.999533	0.577732	-0.0631655	0.993529	0.842856	0.260134	0.999791	0.329155
SCAPER	101925203	NC_022278.1	54620628	55197343	-	2.09	2.25	2.04	1.95	3.34	1.81	2.46	2.6	2.34	2.12667	0.109697	2.36667	0.845833	2.46667	0.130128	0.00478332	0.999533	0.988011	-0.00908136	0.996051	0.966649	0.0254957	0.999791	0.933841
SYT6	102143572	NC_022272.1	112595662	112660629	+	0.09	0.06	0.08	0.1	0.09	0.04	0.06	0.02	0.05	0.0766667	0.0152753	0.0766667	0.0321455	0.0433333	0.0208167	0.0980543	0.999533	0.934465	-1.12447	0.993529	0.433063	1.22737	0.999791	0.408074
LOC102139239	102139239	NC_022291.1	78500818	78505125	-	45.25	64.93	50.35	65.34	100.64	79.78	55.16	87.41	39.66	53.51	10.2135	81.92	17.747	60.7433	24.3597	0.501441	0.999533	0.0636005	-0.058492	0.993529	0.839259	0.57223	0.826145	0.0638005
FAM241B	102142034	NC_022280.1	66044588	66047981	-	0.33	1.88	1.09	0.73	1.61	2.29	1.86	1.65	1.52	1.1	0.775048	1.54333	0.782134	1.67667	0.171561	0.421745	0.999533	0.569564	0.418191	0.993529	0.511979	0.0123287	0.999791	0.983313
VAMP4	102129742	NC_022272.1	29669705	29710601	-	3.46	3.06	2.53	2.24	3.17	2.2	2.62	2.87	2.62	3.01667	0.466512	2.53667	0.548847	2.70333	0.144338	-0.338455	0.999533	0.325843	-0.360253	0.993529	0.233371	0.0330282	0.999791	0.925677
GNRH1	102116563	NC_022279.1	25815085	25822427	-	2.09	3.2	3.29	1.35	3.26	2.69	2.55	2.45	2.12	2.86	0.668356	2.43333	0.980527	2.37333	0.225019	-0.331575	0.999533	0.417333	-0.430111	0.934784	0.152934	0.110867	0.999791	0.774531
PASD1	102124599	NC_022292.1	148512390	148615901	+	0	0	0	0	0	0.02	0	0	0	0	0	0.00666667	0.011547	0	0	0.805212	0.999533	0.843567	NA	NA	NA	1.15078	0.999791	0.777927
ADSS	101865977	NC_022272.1	4996959	5040935	+	2.96	2.91	3.03	4.08	2.05	2.07	2.97	2.94	2.92	2.96667	0.0602771	2.73333	1.16629	2.94333	0.0251661	-0.233231	0.999533	0.54328	-0.228855	0.993529	0.343619	0.00615431	0.999791	0.986899
SLC25A39	102117666	NC_022287.1	56113495	56119659	-	28.95	28.53	27.06	39.43	31.59	37.15	43.25	54.06	54	28.18	0.992421	36.0567	4.03273	50.4367	6.22391	0.254465	0.999533	0.332536	0.61464	0.0593262	0.000497235	-0.34768	0.999791	0.163867
TRMO	102122455	NC_022286.1	39856694	39883371	+	3.16	3.15	3.37	3.4	4.74	3.75	3.34	4.7	3.04	3.22667	0.124231	3.96333	0.695006	3.69333	0.884609	0.175003	0.999533	0.574086	-0.0854377	0.993529	0.7406	0.273773	0.999791	0.366256
NCS1	102119388	NC_022286.1	8823046	8890089	-	0.08	0.09	0.07	0.01	0.04	0.03	0.09	0.16	0.06	0.08	0.01	0.0266667	0.0152753	0.103333	0.051316	-1.72803	0.999533	0.131414	0.111116	0.993529	0.887919	-1.82338	0.947035	0.103076
C12H2orf69	102125989	NC_022283.1	89113153	89129371	+	1.43	1.57	1.43	1.97	1.77	1.38	1.52	1.98	1.96	1.47667	0.080829	1.70667	0.300056	1.82	0.26	0.0938521	0.999533	0.770593	0.0810732	0.993529	0.755777	0.0249021	0.999791	0.935229
CCNG2	102123656	NC_022276.1	57323734	57337064	-	2.56	2.64	4.9	2.96	2.55	2.71	2.78	2.6	3.57	3.36667	1.32851	2.74	0.20664	2.98333	0.515978	-0.421664	0.999533	0.256404	-0.399528	0.993529	0.277875	-0.00909251	0.999791	0.975568
GUCA2A	102130801	NC_022272.1	185516787	185518878	+	0.35	0.35	0.24	0	0	0	0.65	0	0.11	0.313333	0.0635085	0	0	0.253333	0.347898	-4.00723	0.999533	0.0722052	-0.431351	0.993529	0.777191	-3.58553	0.999791	0.223475
NXPE3	102122099	NC_022273.1	170345578	170387384	-	0.27	0.26	0.33	0.36	0.4	0.22	0.4	0.6	0.52	0.286667	0.0378594	0.326667	0.0945163	0.506667	0.100664	0.0937086	0.999533	0.882511	0.666729	0.976035	0.188929	-0.558025	0.999791	0.306277
RPS24	101865255	NC_022280.1	57567494	57574676	-	593.3	578.33	440.16	509.87	758.35	470.86	595.19	753.01	721.53	537.263	84.4264	579.693	155.946	689.91	83.5264	-0.0245266	0.999533	0.925801	0.136535	0.993529	0.474069	-0.148468	0.999791	0.52452
COPG2	102137206	NC_022274.1	163266225	163403981	-	3.26	4.7	3.81	3.63	4.82	3.92	4.55	3.89	3.49	3.92333	0.726659	4.12333	0.620511	3.97667	0.535288	-0.082341	0.999533	0.782466	-0.165539	0.993529	0.530535	0.0950591	0.999791	0.747992
FKBP10	102137423	NC_022287.1	53496706	53507050	+	2.69	2.03	1.22	1.56	2.05	1.62	2.54	3.27	2.86	1.98	0.736274	1.74333	0.26727	2.89	0.365923	-0.300849	0.999533	0.444403	0.322631	0.993529	0.344699	-0.611429	0.648994	0.0342843
LOC102115032	102115032	NC_022285.1	114711084	114713665	-	10.43	3.64	11.59	0.72	11.71	1.82	12.7	8.4	13.82	8.55333	4.29442	4.75	6.05258	11.64	2.86126	-1.08789	0.999533	0.17014	0.226446	0.993529	0.64653	-1.29991	0.878216	0.0785138
LRATD1	102120250	NC_022284.1	96379668	96386997	-	0.16	0.09	0.38	0.61	0.23	0.06	0.07	0.57	0.55	0.21	0.151327	0.3	0.281603	0.396667	0.283078	0.344814	0.999533	0.687121	0.648074	0.993529	0.42989	-0.291539	0.999791	0.732517
TIE1	102137798	NC_022272.1	184290433	184313887	-	3.6	4.01	2.28	2.31	2.44	2.9	4.03	3.25	4.34	3.29667	0.90401	2.55	0.31	3.87333	0.561635	-0.415294	0.999533	0.227336	0.0742831	0.993529	0.815021	-0.477331	0.999791	0.139596
CACNG3	101926678	NC_022291.1	23135364	23244545	+	0	0	0	0	0	0	0	0.03	0	0	0	0	0	0.01	0.0173205	NA	NA	NA	0.628484	0.993529	0.877592	-0.772773	0.999791	0.849792
FAM167B	102129001	NC_022272.1	195755450	195757455	-	10.96	3.48	5.02	5.46	5.1	8.08	4.88	9.77	8.01	6.48667	3.9498	6.21333	1.62657	7.55333	2.47678	-0.166237	0.999533	0.743303	-0.0403597	0.993529	0.933147	-0.113436	0.999791	0.769767
PDCD7	102123692	NC_022278.1	42605478	42622795	-	4.38	6.51	6.2	5.27	6.53	4.75	5.21	8	5.32	5.69667	1.15075	5.51667	0.915278	6.17667	1.58001	-0.168939	0.999533	0.560351	-0.118332	0.993529	0.646272	-0.0384572	0.999791	0.8823
LOC102136222	102136222	NC_022292.1	149750157	149751992	-	0.04	0	0	0	0	0.08	0	0	0.04	0.0133333	0.023094	0.0266667	0.046188	0.0133333	0.023094	-0.15656	0.999533	0.969394	-0.333288	0.993529	0.934902	0.189008	0.999791	0.963055
TRAF6	102128596	NC_022285.1	30895309	30918677	+	2.31	2.32	4.13	3.69	3.32	2.18	2.81	3.8	3.02	2.92	1.0479	3.06333	0.787041	3.21	0.521632	-0.0750682	0.999533	0.84001	-0.10873	0.993529	0.738313	0.046442	0.999791	0.866039
ERCC2	101926411	NC_022290.1	46122779	46153978	-	5.08	6.31	4.65	6.8	9.81	6.25	9.65	10.19	8.36	5.34667	0.86153	7.62	1.91643	9.4	0.940266	0.404383	0.999533	0.143412	0.606584	0.227851	0.00451857	-0.190612	0.999791	0.447806
ANKFN1	102145111	NC_022287.1	41813209	41960027	+	0	0.03	0.03	0.02	0	0.03	0	0	0	0.02	0.0173205	0.0166667	0.0152753	0	0	-0.134559	0.999533	0.960234	-2.18564	0.993529	0.588354	2.06811	0.999791	0.608374
BCL2	102138212	NC_022289.1	17013626	17218351	+	0.33	0.47	0.3	0.45	0.23	0.25	0.81	0.47	0.71	0.366667	0.0907377	0.31	0.121655	0.663333	0.174738	-0.338171	0.999533	0.48388	0.662189	0.87537	0.110474	-0.990874	0.66874	0.0377116
PTPN21	102116817	NC_022278.1	153382073	153473115	-	1.14	0.82	0.88	2.32	1.2	1.15	1.84	1.06	1.29	0.946667	0.170098	1.55667	0.661539	1.39667	0.400791	0.597918	0.999533	0.139032	0.369786	0.993529	0.32031	0.238517	0.999791	0.570984
FOLR2	102147063	NC_022285.1	67373940	67379152	+	8.36	2.45	0.5	2.1	2.48	5.8	6.76	8.46	10.18	3.77	4.09288	3.46	2.03539	8.46667	1.71001	-0.196628	0.999533	0.805759	0.943704	0.990175	0.205561	-1.12889	0.495506	0.0186373
SH3D19	101867103	NC_022276.1	150356233	150560355	-	10.43	9.34	14.1	26.63	12.17	7.95	11.54	20.18	14.19	11.29	2.49381	15.5833	9.79662	15.3033	4.42629	0.340838	0.999533	0.440692	0.192201	0.993529	0.488111	0.159835	0.999791	0.699617
AKAP14	101866939	NC_022292.1	116648644	116676187	+	0.25	0	0	0	0.19	0	0.08	0	0.31	0.0833333	0.144338	0.0633333	0.109697	0.13	0.160935	-0.788674	0.999533	0.807004	0.464837	0.993529	0.850283	-1.2333	0.999791	0.637312
CRTAP	102118029	NC_022273.1	14220935	14253361	-	3.1	4.14	3.38	3.39	4.01	2.48	2.85	3.07	3.52	3.54	0.538145	3.29333	0.769567	3.14667	0.341516	-0.231696	0.999533	0.384685	-0.380958	0.825383	0.08693	0.161009	0.999791	0.538296
MDH1	101865736	NC_022284.1	46418289	46437556	-	56.67	55.09	64.63	69.68	59.3	71.45	73.15	91.76	90.29	58.7967	5.11321	66.81	6.56379	85.0667	10.3463	0.0785807	0.999533	0.770444	0.304486	0.880581	0.113704	-0.213134	0.999791	0.38221
CD248	102134369	NC_022285.1	8187153	8189723	+	0.13	0.11	0.16	0.02	0.25	0.26	0.07	0.07	0.1	0.133333	0.0251661	0.176667	0.135769	0.08	0.0173205	0.293694	0.999533	0.782421	-0.920733	0.993529	0.343134	1.22888	0.999791	0.284581
LOC102136318	102136318	NC_022274.1	137660289	137674782	+	0.16	0	0	0.07	0.08	0	0	0.07	0	0.0533333	0.092376	0.05	0.043589	0.0233333	0.0404145	-0.228629	0.999533	0.940184	-1.24326	0.993529	0.743651	1.02233	0.999791	0.766279
PIK3C2B	102130782	NC_022272.1	62902427	62976382	-	3.7	5.49	3.83	2.75	5.15	4.29	3.93	4.66	4.42	4.34	0.998048	4.06333	1.21595	4.33667	0.372066	-0.198385	0.999533	0.531921	-0.216539	0.993529	0.301212	0.0304741	0.999791	0.916448
LOC102125324	102125324	NC_022290.1	20620693	20652133	-	0.16	0.16	0.14	0.01	0.02	0.12	0.12	0.07	0.04	0.153333	0.011547	0.05	0.0608276	0.0766667	0.0404145	-1.61845	0.999533	0.128892	-1.18032	0.899677	0.129826	-0.421426	0.999791	0.739598
LOC101864832	101864832	NC_022277.1	178023150	178026093	-	0.09	0.23	0.7	0.4	0.25	0.41	0.43	0.44	0.45	0.34	0.319531	0.353333	0.0896289	0.44	0.01	-0.0489101	0.999533	0.95191	0.146379	0.993529	0.846313	-0.183118	0.999791	0.753838
UBA7	102123739	NC_022273.1	105047819	105056593	-	6.21	6.9	4.01	3.29	4.98	4.32	8.33	6.08	5.78	5.70667	1.50932	4.19667	0.851724	6.73	1.39374	-0.550502	0.999533	0.0875742	0.0444219	0.993529	0.886832	-0.582725	0.849717	0.0692393
UBE2L6	102136629	NC_022285.1	16053977	16071812	+	34.02	30.84	23.52	24.76	17.77	35.74	38.65	54.84	44.71	29.46	5.38431	26.09	9.05853	46.0667	8.17982	-0.249048	0.999533	0.505286	0.415796	0.691429	0.0508154	-0.651795	0.8036	0.0605322
NASP	101866756	NC_022272.1	181955319	181986628	-	8.5	9.84	10.74	9.51	15.59	9.01	9.26	10.12	9.44	9.69333	1.12718	11.37	3.66317	9.60667	0.453578	0.126453	0.999533	0.662624	-0.193283	0.993529	0.371166	0.332259	0.999791	0.200519
CASP1	102118885	NC_022285.1	100967168	100977444	-	5.7	3.55	1.38	1.77	2.42	7.17	4.09	3.28	5.08	3.54333	2.16001	3.78667	2.94802	4.15	0.901499	0.0211051	0.999533	0.974843	-0.00975665	0.998428	0.985348	0.0443771	0.999791	0.939096
KDM6A	102122893	NC_022292.1	43181027	43452578	+	2.61	2.71	2.52	2.94	3.27	1.98	2.25	3.11	3.11	2.61333	0.0950438	2.73	0.670149	2.82333	0.496521	-0.081651	0.999533	0.771874	-0.132256	0.993529	0.551888	0.062879	0.999791	0.821015
LOC102128066	102128066	NC_022272.1	78455508	78457884	-	0.17	1.1	0.11	0.36	0.2	0.8	0.99	0.1	0.2	0.46	0.555068	0.453333	0.310698	0.43	0.487545	-0.000424361	0.999854	0.999674	-0.183893	0.993529	0.879493	0.198676	0.999791	0.853677
THBS4	102129227	NC_022277.1	78304643	78365251	+	0.13	0.15	0.02	0.02	0.13	0.17	0.06	0.06	0.06	0.1	0.07	0.106667	0.0776745	0.06	0	0.0175959	0.999533	0.988189	-0.944328	0.993529	0.395774	0.973102	0.999791	0.418703
GTF2B	101865381	NC_022272.1	138382106	138421181	+	9.44	9.19	7.76	10.49	8.98	6.73	8.22	9.7	8.68	8.79667	0.90644	8.73333	1.8921	8.86667	0.757452	-0.131014	0.999533	0.649069	-0.210691	0.993529	0.306652	0.0914387	0.999791	0.731072
CLCC1	102136384	NC_022272.1	117837958	117876771	+	7.99	7.3	9.03	8.37	9.03	6.35	8.7	10.07	8.5	8.10667	0.870881	7.91667	1.39633	9.09	0.854576	-0.160368	0.999533	0.56042	0.0042206	0.998329	0.984442	-0.151931	0.999791	0.498368
SHC4	102130383	NC_022278.1	25771154	25912983	-	0	0.01	0.01	0.07	0.01	0.05	0.03	0.01	0	0.00666667	0.0057735	0.0433333	0.0305505	0.0133333	0.0152753	2.30276	0.999533	0.194307	0.271284	0.993529	0.908596	2.04693	0.999791	0.217105
C16H17orf80	102134766	NC_022287.1	70426497	70442631	+	0.86	1.46	1.51	1.84	1.58	1.45	1.24	1.98	2.13	1.27667	0.361709	1.62333	0.198578	1.78333	0.47648	0.253509	0.999533	0.534019	0.260276	0.993529	0.494785	0.00560564	0.999791	0.988072
LPGAT1	102115662	NC_022272.1	70314196	70410536	-	5.51	7.29	10.64	9.99	10.57	7.61	5.96	9.14	9.72	7.81333	2.60473	9.39	1.56857	8.27333	2.02429	0.133673	0.999533	0.679014	-0.147535	0.993529	0.648585	0.293794	0.999791	0.250737
LOC102133283	102133283	NC_022292.1	10877856	10891970	-	0.12	0.18	0.06	0.39	0.27	0.43	0.24	0.17	0.06	0.12	0.06	0.363333	0.0832666	0.156667	0.0907377	1.45239	0.999533	0.214508	0.0993602	0.994052	0.940824	1.36657	0.999791	0.22245
ZC2HC1C	102138675	NC_022278.1	139760306	139769733	+	0.32	1.11	0.82	0.39	1.08	0.42	0.72	0.51	0.65	0.75	0.399625	0.63	0.39	0.626667	0.106927	-0.273694	0.999533	0.685468	-0.272833	0.993529	0.654386	0.010786	0.999791	0.985569
METTL5	102144548	NC_022283.1	58688913	58702173	-	6.32	9.93	7.26	5.5	8.12	5.71	8.54	8.56	8.29	7.83667	1.87281	6.44333	1.45583	8.46333	0.150444	-0.40237	0.999533	0.245169	-0.11327	0.993529	0.689296	-0.277792	0.999791	0.378284
NECAB3	102144140	NC_022281.1	64994229	65011326	-	3.48	6.11	3.37	3.68	6.5	3.57	5.48	6.9	5.91	4.32	1.55116	4.58333	1.66079	6.09667	0.728171	-0.0391715	0.999533	0.916383	0.281234	0.993529	0.335831	-0.308998	0.999791	0.315674
THOC1	101864817	NC_022289.1	61473480	61525736	-	6.11	5.9	5.2	4.09	7.03	5.27	5.31	4.5	5.36	5.73667	0.47648	5.46333	1.4795	5.05667	0.482735	-0.192784	0.999533	0.531919	-0.390299	0.894907	0.126646	0.209453	0.999791	0.511726
CTNNA2	102140007	NC_022284.1	29042677	30230467	-	0.05	0	0	0.02	0	0.04	0	0	0.02	0.0166667	0.0288675	0.02	0.02	0.00666667	0.011547	0.46987	0.999533	0.866327	-1.24318	0.993529	0.739456	1.72763	0.999791	0.564284
RNF41	102126112	NC_022282.1	55125549	55156028	-	3.26	4.49	3.76	4.18	5.13	3.3	3.34	4.85	3.12	3.83667	0.618574	4.20333	0.915223	3.77	0.941754	0.00730212	0.999533	0.978845	-0.245328	0.993529	0.288203	0.264782	0.999791	0.31645
CALCOCO2	101865725	NC_022287.1	34185969	34220565	+	19.12	19.55	23.34	25.28	20.38	16.21	20.85	24.29	24.77	20.67	2.32226	20.6233	4.53989	23.3033	2.13816	-0.140716	0.999533	0.58754	-0.117285	0.993529	0.557629	-0.0112529	0.999791	0.961168
HBEGF	102120009	NC_022277.1	139473653	139488240	-	6.14	1.52	1.65	5.68	3.81	4.09	1.24	2.21	4.13	3.10333	2.63063	4.52667	1.00858	2.52667	1.47079	0.418913	0.999533	0.439551	-0.53166	0.993529	0.396745	0.96486	0.604389	0.0294477
ADAM23	102132285	NC_022283.1	96035974	96209071	+	0.11	0.14	0.16	0.11	0.03	0.12	0.31	0.14	0.04	0.136667	0.0251661	0.0866667	0.0493288	0.163333	0.136504	-0.752079	0.999533	0.335448	0.0268746	0.996051	0.972995	-0.767958	0.999791	0.403414
DGCR8	102142445	NC_022281.1	31330922	31364082	-	8.28	11.13	6.93	11.38	16.33	7.81	8.27	13.87	9.91	8.78	2.14418	11.84	4.27859	10.6833	2.87898	0.301684	0.999533	0.328212	0.0496416	0.993529	0.835785	0.264037	0.999791	0.359375
EPHA7	102134451	NC_022275.1	80472202	80650964	+	0.04	0	0	0.01	0.04	0	0	0	0	0.0133333	0.023094	0.0166667	0.0208167	0	0	0.363336	0.999533	0.897661	-2.2053	0.993529	0.584841	2.57417	0.999791	0.501683
ARHGAP12	102138572	NC_022280.1	32394147	32520565	-	4.52	4.59	5.46	4.42	5.65	3.74	4	3.65	4.02	4.85667	0.523673	4.60333	0.968108	3.89	0.208087	-0.208945	0.999533	0.437499	-0.528296	0.549124	0.0278449	0.3316	0.999791	0.200474
SH2D3A	102139854	NC_022290.1	6957277	6975049	-	0.65	1.63	0.84	0.6	1.22	0.87	0.74	0.79	0.69	1.04	0.519711	0.896667	0.310859	0.74	0.05	-0.310446	0.999533	0.569775	-0.685534	0.946395	0.165977	0.385962	0.999791	0.44423
LOC102114867	102114867	NW_005093431.1	912	10052	-	0	0.23	0	0	0	0.06	0	0	0	0.0766667	0.132791	0.02	0.034641	0	0	-1.55484	0.999533	0.653595	-2.69256	0.993529	0.500838	1.15078	0.999791	0.777927
RPIA	102115771	NC_022284.1	19616851	19672824	-	1.39	1.59	2.02	1.07	1.35	1.65	1.38	2.09	1.15	1.66667	0.321921	1.35667	0.290057	1.54	0.49	-0.401772	0.999533	0.367285	-0.351293	0.993529	0.358097	-0.0362921	0.999791	0.934874
C15H9orf153	102139049	NC_022286.1	96904379	96938915	-	0	0	0.03	0	0.03	0	0	0	0	0.01	0.0173205	0.01	0.0173205	0	0	-0.15656	0.999533	0.969394	-1.29507	0.993529	0.750954	1.15078	0.999791	0.777927
LOC102131463	102131463	NC_022281.1	32457139	32467701	+	0.03	0.03	0.03	0.03	0.03	0	0.09	0.03	0.12	0.03	0	0.02	0.0173205	0.08	0.0458258	-0.789056	0.999533	0.730374	1.12731	0.993529	0.4653	-1.90206	0.999791	0.316871
LOC107128859	107128859	NC_022273.1	99358993	99359889	-	0.23	0	0.55	0.28	0.16	0.08	0	0.14	0.15	0.26	0.276225	0.173333	0.100664	0.0966667	0.083865	-0.758302	0.999533	0.618962	-1.74457	0.993529	0.320849	0.994668	0.999791	0.565624
GPR101	102142218	NC_022292.1	133854811	133864902	-	0	0	0	0	0	0	0	0.01	0.01	0	0	0	0	0.00666667	0.0057735	NA	NA	NA	1.47618	0.993529	0.714995	-1.61902	0.999791	0.688805
BAIAP2L2	102116724	NC_022281.1	13092884	13127042	+	6.46	4.73	0.47	3.25	11.53	0.65	6.02	12.89	9.5	3.88667	3.08276	5.14333	5.68174	9.47	3.4351	0.175254	0.999533	0.890399	1.04362	0.898599	0.128861	-0.855617	0.999791	0.203646
TUSC2	101926866	NC_022273.1	105572234	105575854	-	7.01	9.06	7.61	9.32	7.91	9.18	9.27	12.95	9.16	7.89333	1.05396	8.80333	0.77681	10.46	2.1571	0.059395	0.999533	0.836451	0.177474	0.993529	0.407666	-0.105794	0.999791	0.694457
PPP1R15A	102128912	NC_022290.1	49688449	49692507	+	15.77	8.26	6.38	10.67	7.98	6.97	6.79	9.74	8.4	10.1367	4.96834	8.54	1.91251	8.31	1.47706	-0.406772	0.999533	0.304936	-0.53246	0.930866	0.150246	0.138258	0.999791	0.606041
RUFY4	102139999	NC_022283.1	107709566	107732683	+	0.38	0	0	0.02	0	0.06	0.18	0.04	0.07	0.126667	0.219393	0.0266667	0.0305505	0.0966667	0.0737111	-2.42751	0.999533	0.224576	-0.602698	0.993529	0.723198	-1.82133	0.999791	0.226976
SIGLEC15	102126346	NC_022289.1	36066609	36085206	-	2.36	1.63	2.58	2.47	4.15	2.3	2.24	4.51	3.6	2.19	0.497293	2.97333	1.02256	3.45	1.14241	0.292717	0.999533	0.426633	0.399265	0.993529	0.240318	-0.0931193	0.999791	0.783656
LOC107128178	107128178	NC_022290.1	11530298	11534991	-	4.78	10.14	5.61	3.7	6.35	7.99	7.15	6.31	10.53	6.84333	2.885	6.01333	2.16472	7.99667	2.23377	-0.272872	0.999533	0.523942	0.0949535	0.993529	0.809707	-0.354677	0.999791	0.393658
GTF3C4	102129999	NC_022286.1	6114851	6134719	-	0.67	0.65	0.7	1.41	0.94	0.74	1.13	1.02	1.11	0.673333	0.0251661	1.03	0.343948	1.08667	0.0585947	0.490953	0.999533	0.267959	0.471582	0.974516	0.187428	0.0306679	0.999791	0.940396
SPATA13	101867118	NC_022288.1	4297416	4622450	+	8.22	8.27	10.14	6.39	12.12	5.36	9.07	6.22	7.58	8.87667	1.09436	7.95667	3.64215	7.62333	1.42549	-0.291971	0.999533	0.371526	-0.411233	0.902141	0.131215	0.1312	0.999791	0.701576
THOC3	102135093	NC_022277.1	175680901	175689625	-	7.62	9.08	8.93	9.11	10.13	8.06	7.01	8.55	7.84	8.54333	0.80314	9.1	1.03504	7.8	0.770779	-0.0288396	0.999533	0.91055	-0.353105	0.825383	0.0847391	0.336577	0.999791	0.152377
MOB3A	102138713	NC_022290.1	1929272	1955239	-	0.86	0.86	0.57	1.45	0.68	0.5	0.68	0.79	0.61	0.763333	0.167432	0.876667	0.504612	0.693333	0.0907377	0.0872218	0.999533	0.88887	-0.361563	0.993529	0.475558	0.458929	0.999791	0.457653
IKBIP	102128293	NC_022282.1	102322279	102352634	-	3.92	6.39	3.63	3.93	5.57	4.21	4.65	6.89	4.65	4.64667	1.51672	4.57	0.877268	5.39667	1.29326	-0.0794822	0.999533	0.801435	0.031845	0.993529	0.907334	-0.099679	0.999791	0.713652
IER2	102128131	NC_022290.1	13414035	13418446	+	7	4.37	3.4	17.69	11.97	8.66	3.95	11.56	10.83	4.92333	1.8627	12.7733	4.56829	8.78	4.1988	1.24738	0.103839	0.00105478	0.579407	0.955924	0.174074	0.680379	0.924748	0.090823
CXCR2	102139639	NC_022283.1	107767510	107778699	+	2.7	0.43	0.43	0.91	0.61	1.06	1.58	2.16	2.01	1.18667	1.31059	0.86	0.229129	1.91667	0.301054	-0.585049	0.999533	0.453881	0.422652	0.993529	0.561587	-0.997348	0.621835	0.030779
DLG3	102136736	NC_022292.1	67486160	67544795	+	3.06	2.67	4.09	4.3	1.73	2.06	1.8	1.78	3.33	3.27333	0.733644	2.69667	1.3983	2.30333	0.889176	-0.389075	0.999533	0.360161	-0.719866	0.734271	0.0596165	0.342373	0.999791	0.450198
ARL5B	102135758	NC_022280.1	19242360	19264802	+	0.83	0.86	1.02	1.48	1.2	0.62	0.75	1.23	1.27	0.903333	0.102144	1.1	0.438634	1.08333	0.289367	0.141313	0.999533	0.713773	0.0253678	0.993529	0.93323	0.128455	0.999791	0.736607
CCDC43	102123335	NC_022287.1	56476704	56491615	-	1.48	1.94	2.01	2.23	2.24	1.09	1.93	2.18	2.08	1.81	0.287924	1.85333	0.661085	2.06333	0.125831	-0.0877475	0.999533	0.835699	-0.020287	0.994451	0.949944	-0.0554103	0.999791	0.887853
SEC22B	102125148	NC_022272.1	106538113	106560702	+	13.67	14.82	11.2	18.14	6.72	16.43	11.5	16.34	13.24	13.23	1.84968	13.7633	6.15934	13.6933	2.45164	-0.0157208	0.999533	0.969922	-0.177713	0.993529	0.342809	0.174189	0.999791	0.664893
ARNTL2	102123124	NC_022282.1	28032747	28107647	+	0.47	0.46	0	2.24	1.01	1.16	0.28	1.68	0.9	0.31	0.268514	1.47	0.671044	0.953333	0.701522	2.10148	0.481744	0.0111827	1.27115	0.993529	0.208977	0.840356	0.999791	0.186051
MED26	102146882	NC_022290.1	16862013	16915879	-	2.13	2.14	1.69	2.52	3.05	1.35	1.75	2.96	1.87	1.98667	0.25697	2.30667	0.869847	2.19333	0.666658	0.0756942	0.999533	0.836752	-0.0972981	0.993529	0.735005	0.18592	0.999791	0.608311
TRIM8	101925146	NC_022280.1	101657577	101671450	+	11.85	13	12.61	13.78	15.14	12.98	13.7	17	15.97	12.4867	0.584836	13.9667	1.09203	15.5567	1.68838	0.0450864	0.999533	0.842968	0.093095	0.993529	0.582327	-0.0355509	0.999791	0.864644
SMARCE1	102138193	NC_022287.1	52275851	52298006	-	8.52	10.22	9.09	9.06	8.63	9.82	9.44	10.63	8.91	9.27667	0.865236	9.17	0.602578	9.66	0.880852	-0.110564	0.999533	0.66792	-0.154496	0.993529	0.37079	0.0560548	0.999791	0.817365
RESP18	102116891	NC_022283.1	109014820	109020219	-	0.25	0.03	0	0	0.03	0.09	0.46	0.11	0.24	0.0933333	0.136504	0.04	0.0458258	0.27	0.176918	-1.25268	0.999533	0.519218	1.3613	0.993529	0.294639	-2.62183	0.736813	0.0469976
ARMC12	102120496	NC_022275.1	135023750	135036757	-	5.72	3.69	4.68	4.95	6.43	4.42	5.52	11.68	7.62	4.69667	1.0151	5.26667	1.04175	8.27333	3.13154	0.0278745	0.999533	0.935625	0.567283	0.839397	0.0927643	-0.526708	0.947035	0.102528
ROBO4	102123569	NC_022285.1	120679405	120693161	-	1.26	0.81	0.72	0.77	1.09	0.76	0.78	1.48	1.53	0.93	0.28931	0.873333	0.187705	1.26333	0.419325	-0.226137	0.999533	0.589608	0.204969	0.993529	0.61185	-0.417934	0.999791	0.287274
GORAB	101866991	NC_022272.1	28479914	28500444	+	1.87	2.11	2.47	2.34	2.02	1.66	1.4	2.14	2.43	2.15	0.301993	2.00667	0.340196	1.99	0.531131	-0.224121	0.999533	0.576037	-0.343051	0.993529	0.35842	0.131401	0.999791	0.748661
HDAC5	102140055	NC_022287.1	55842639	55891746	-	4.12	6.73	5.56	4.59	7.36	6.26	5.03	7.17	6.18	5.47	1.30733	6.07	1.39474	6.12667	1.071	0.0418433	0.999533	0.88979	-0.0363684	0.993529	0.876769	0.0907802	0.999791	0.729629
NOX1	102116010	NC_022292.1	97977718	98005349	-	0.19	0.32	0.17	0.09	0.27	0.28	0.21	0.11	0.09	0.226667	0.0814453	0.213333	0.106927	0.136667	0.064291	-0.170114	0.999533	0.803328	-0.867815	0.967486	0.184215	0.708424	0.999791	0.355246
GDPGP1	102121174	NC_022278.1	70544753	70553464	+	5.1	8.94	6.19	5.04	12.86	7.77	7.1	7.61	6.31	6.74333	1.9789	8.55667	3.96891	7.00667	0.655006	0.207756	0.999533	0.589353	-0.168648	0.993529	0.529047	0.388266	0.999791	0.268884
ARHGEF4	102136064	NC_022283.1	140556	360906	-	0.02	0.01	0.02	0.05	0.05	0.06	0.02	0.02	0.01	0.0166667	0.0057735	0.0533333	0.0057735	0.0166667	0.0057735	1.60335	0.999533	0.184908	-0.352601	0.993529	0.811313	1.96628	0.947035	0.102503
ZNRF3	102120575	NC_022281.1	22452702	22527155	-	1.54	1.77	2.02	2.21	2.21	1.18	1.24	1.63	1.88	1.77667	0.240069	1.86667	0.594671	1.58333	0.322542	-0.0725949	0.999533	0.819367	-0.393673	0.897934	0.127537	0.333152	0.999791	0.285788
SLC39A7	102133931	NC_022275.1	137584187	137587779	-	33.66	32.26	25.82	41.33	44.35	39.31	38.56	50.65	38.55	30.58	4.18129	41.6633	2.53648	42.5867	6.98305	0.381696	0.999533	0.109173	0.251057	0.955924	0.174529	0.142886	0.999791	0.482923
WASHC5	101864879	NC_022279.1	126404192	126468231	-	2.19	1.85	2.32	3	2.2	1.67	2.19	3.14	3.09	2.12	0.242693	2.29	0.669552	2.80667	0.534634	-0.0148762	0.999533	0.965197	0.170097	0.993529	0.519344	-0.172095	0.999791	0.585743
RAB15	102122354	NC_022278.1	129297319	129324833	-	0.16	0.12	0.1	0.09	0.15	0.04	0.21	0.09	0.12	0.126667	0.0305505	0.0933333	0.0550757	0.14	0.06245	-0.621686	0.999533	0.522142	-0.0917185	0.993529	0.911373	-0.522712	0.999791	0.59654
PA2G4	101867185	NC_022282.1	55019759	55028868	+	25.39	33.72	24	35.45	32.09	32.17	26.86	31.1	27.71	27.7033	5.25673	33.2367	1.91722	28.5567	2.24322	0.162199	0.999533	0.518133	-0.175074	0.993529	0.352821	0.349076	0.959271	0.106816
PIK3CB	102142026	NC_022273.1	40799233	40988675	-	1.2	0.88	0.67	1.36	0.61	1	1.2	1.29	1.07	0.916667	0.266896	0.99	0.3751	1.18667	0.110604	0.0204736	0.999533	0.964424	0.142423	0.993529	0.670827	-0.110511	0.999791	0.787649
ATP5MPL	102135116	NC_022278.1	169282061	169292225	-	191.65	226.25	151.83	174.23	319.35	242.48	236.83	261.99	258.93	189.91	37.2405	245.353	72.6027	252.583	13.7283	0.252368	0.999533	0.399182	0.202323	0.993529	0.30954	0.0626944	0.999791	0.818511
DAO	102146162	NC_022282.1	112530251	112551018	+	11.38	2.66	2.59	8.73	6.37	33.05	10.15	5.25	22.16	5.54333	5.05482	16.05	14.7696	12.52	8.70056	1.48581	0.87949	0.0381671	0.973725	0.937495	0.156897	0.528586	0.999791	0.429438
GABRG1	102120997	NC_022276.1	45965539	46053324	-	0	0	0.04	0	0	0.02	0	0	0	0.0133333	0.023094	0.00666667	0.011547	0	0	-1.10409	0.999533	0.71289	-3.26168	0.993529	0.411283	2.18307	0.999791	0.587688
ACTR5	102131747	NC_022281.1	70363226	70387592	+	1.18	2.23	1.82	1.82	1.93	1.8	1.66	2.26	1.43	1.74333	0.529182	1.85	0.07	1.78333	0.428525	-0.0177815	0.999533	0.962789	-0.192221	0.993529	0.585578	0.185829	0.999791	0.583992
MRPS18B	101865980	NC_022275.1	140342211	140350526	-	34.24	36.85	34.83	42.1	35.63	48.19	37.77	57.1	45.49	35.3067	1.36873	41.9733	6.28096	46.7867	9.73002	0.154811	0.999533	0.582131	0.171685	0.993529	0.332118	-0.00384198	0.999791	0.98874
XRCC3	102125665	NC_022278.1	169043728	169059294	-	2.84	3.11	2.71	2.64	5.4	2.11	4.95	4.33	4.19	2.88667	0.204042	3.38333	1.76647	4.49	0.404475	0.083985	0.999533	0.828089	0.431204	0.835091	0.0904096	-0.336299	0.999791	0.371133
LOC102129084	102129084	NW_005094026.1	5037	16654	-	1	2.77	1.84	2.91	2.62	2.69	3.32	2.38	3.94	1.87	0.885381	2.74	0.151327	3.21333	0.785451	0.443399	0.999533	0.330527	0.590996	0.989627	0.203962	-0.134636	0.999791	0.726918
SYNE3	102117778	NC_022278.1	160506029	160569354	-	0.18	0.35	0.05	0.63	0.17	0.04	0.19	0.21	0.15	0.193333	0.150444	0.28	0.31	0.183333	0.0305505	0.41342	0.999533	0.681107	-0.263261	0.993529	0.731914	0.68258	0.999791	0.454564
KHDRBS1	101866029	NC_022272.1	195968337	196011528	-	8.1	9.79	10.13	13.3	9.49	9.54	10.69	12.45	14.31	9.34	1.08724	10.7767	2.18541	12.4833	1.81023	0.0980833	0.999533	0.736696	0.197872	0.993529	0.396012	-0.0877751	0.999791	0.755095
CNGA3	102137115	NC_022284.1	2541848	2628228	+	0.08	0.18	0.04	0.27	0.26	0.04	0	0.04	0	0.1	0.072111	0.19	0.13	0.0133333	0.023094	0.821443	0.999533	0.418674	-3.29132	0.677556	0.0471594	4.11552	0.318398	0.00810986
KRT36	102131577	NC_022287.1	53142221	53145936	-	0.12	0.04	0	0.08	0.04	0.04	0.04	0.08	0.08	0.0533333	0.061101	0.0533333	0.023094	0.0666667	0.023094	-0.168168	0.999533	0.930983	-0.0189184	0.998677	0.991286	-0.135938	0.999791	0.936591
GPNMB	102133517	NC_022274.1	97489374	97518293	-	2.33	1.66	0.46	3.59	0.72	1.59	2.85	5.02	4	1.48333	0.947435	1.96667	1.47161	3.95667	1.08565	0.324629	0.999533	0.628216	1.18445	0.496398	0.0215907	-0.848624	0.958913	0.106607
GMPPA	101865209	NC_022283.1	109184859	109192996	+	14.17	19.63	11.38	20.7	18.38	23.19	12.69	20.85	14.58	15.06	4.19639	20.7567	2.4055	16.04	4.27143	0.3519	0.999533	0.259484	-0.162782	0.993529	0.536271	0.526804	0.798054	0.0586127
ATP7B	101866907	NC_022288.1	31185431	31268636	-	4.96	4.52	4.55	4.18	4.56	5.43	3.96	4.86	4.67	4.67667	0.245832	4.72333	0.640807	4.49667	0.474377	-0.0918118	0.999533	0.742706	-0.284237	0.897934	0.127568	0.20538	0.999791	0.434245
CPB1	102133877	NC_022273.1	51044678	51076467	+	0	0	0.04	0.12	0.09	0	0.08	0.04	0.04	0.0133333	0.023094	0.07	0.06245	0.0533333	0.023094	1.99045	0.999533	0.456623	1.58992	0.993529	0.497889	0.422344	0.999791	0.821399
LOC107126539	107126539	NC_022290.1	41681008	41681642	+	3.39	3.41	1.86	0.83	5.07	0.38	0	2.52	2.48	2.88667	0.889176	2.09333	2.58767	1.66667	1.44351	-0.667332	0.999533	0.427751	-1.06085	0.993529	0.264889	0.407464	0.999791	0.729724
GCH1	102140302	NC_022278.1	119063816	119117610	-	7.95	10.85	13.97	16.08	8.97	1.96	8.13	15.52	18.84	10.9233	3.01067	9.00333	7.06006	14.1633	5.48237	-0.427683	0.999533	0.466431	0.130448	0.993529	0.730736	-0.547303	0.999791	0.351302
LOC102115290	102115290	NC_022286.1	79053714	79056959	+	0	0	0	0	0.03	0.03	0.02	0.02	0	0	0	0.02	0.0173205	0.0133333	0.011547	1.75233	0.999533	0.663968	1.49776	0.993529	0.710879	0.255415	0.999791	0.925662
SCLT1	102118866	NC_022276.1	127878148	128078822	-	0.47	0.63	0.36	0.34	0.6	0.26	0.65	0.48	0.42	0.486667	0.135769	0.4	0.177764	0.516667	0.119304	-0.400155	0.999533	0.48483	-0.125214	0.993529	0.796435	-0.265298	0.999791	0.637766
UFC1	102131581	NC_022272.1	90493554	90520964	-	20.86	28.8	23.89	24.18	28.13	27.09	24.66	35.57	26.57	24.5167	4.00692	26.4667	2.04745	28.9333	5.82632	0.00422325	0.999533	0.986989	0.00944852	0.996051	0.9628	0.00714637	0.999791	0.97565
XRCC6	101866663	NC_022281.1	9442420	9520591	-	42.58	50.24	45.19	75.01	56.35	47.09	53.97	75.88	69.18	46.0033	3.89423	59.4833	14.2213	66.3433	11.2271	0.263669	0.999533	0.321959	0.302746	0.801199	0.0760867	-0.0272241	0.999791	0.914855
DLEU7	102136669	NC_022288.1	30042236	30070261	-	0.02	0.03	0	0	0	0	0.01	0.01	0.01	0.0166667	0.0152753	0	0	0.01	0	-3.29244	0.999533	0.28551	-1.03409	0.993529	0.567986	-2.25875	0.999791	0.502942
MPL	101864977	NC_022272.1	184265803	184282392	-	3.09	3.1	2.84	3.17	4.08	2.72	3.11	3.31	2.55	3.01	0.147309	3.32333	0.692844	2.99	0.393954	0.0139329	0.999533	0.95956	-0.230973	0.993529	0.310563	0.256833	0.999791	0.344192
SLC13A5	102130679	NC_022287.1	6709547	6738986	-	19.66	4.8	6.54	27.08	22.89	1.54	4.91	19.73	36.96	10.3333	8.12385	17.17	13.6971	20.5333	16.0401	0.538322	0.999533	0.628798	0.74128	0.993529	0.276021	-0.190075	0.999791	0.870123
DENND2C	102140824	NC_022272.1	112080648	112173681	+	0.04	0.22	0.15	0.23	0.21	0.4	0.24	0.17	0.11	0.136667	0.0907377	0.28	0.104403	0.173333	0.0650641	0.981594	0.999533	0.229919	0.13838	0.993529	0.871502	0.854913	0.999791	0.235528
MAP6	102127662	NC_022285.1	70895809	70978873	-	0.14	0.16	0.13	0.04	0.38	0.1	0.07	0.31	0.18	0.143333	0.0152753	0.173333	0.181475	0.186667	0.120139	0.12914	0.999533	0.886346	0.174011	0.993529	0.818605	-0.0264295	0.999791	0.977806
DEPTOR	102124257	NC_022279.1	121135588	121321653	+	2.31	1.69	2.85	2.71	3.94	1.53	3.01	2.26	2.99	2.28333	0.58046	2.72667	1.20509	2.75333	0.427356	0.0933378	0.999533	0.826675	0.0578339	0.993529	0.875582	0.048036	0.999791	0.90423
LOC102137625	102137625	NC_022275.1	144540595	144541062	+	0	0	0	0.14	0	0	0	0	0.15	0	0	0.0466667	0.080829	0.05	0.0866025	0.805212	0.999533	0.843567	0.628484	0.993529	0.877592	0.189008	0.999791	0.963055
ZNF484	101925654	NC_022286.1	112447613	112579794	+	0.04	0.2	0.04	0.16	0.14	0.13	0.14	0.39	0.25	0.0933333	0.092376	0.143333	0.0152753	0.26	0.1253	0.390437	0.999533	0.706033	1.14272	0.989978	0.205168	-0.745274	0.999791	0.334284
LOC102144252	102144252	NC_022281.1	12879460	12906658	+	3.56	3.25	1.82	2.2	3.72	3.58	4.35	4.03	4.03	2.87667	0.928134	3.16667	0.840079	4.13667	0.184752	0.0365536	0.999533	0.925791	0.327104	0.993529	0.305864	-0.278617	0.999791	0.40113
LOC102135073	102135073	NC_022276.1	100835441	100835887	+	188.17	90.7	177.97	217.06	270.24	235.86	251.59	299.4	258.73	152.28	53.5731	241.053	26.9677	269.907	25.7903	0.528161	0.999533	0.135649	0.583994	0.801199	0.0758824	-0.0427559	0.999791	0.835788
FOXK2	102130025	NC_022287.1	80210346	80290534	+	1.4	5.98	1.18	3.93	2.72	1.41	1.53	4.5	2.49	2.85333	2.71001	2.68667	1.26033	2.84	1.51562	-0.176555	0.999533	0.775482	-0.229718	0.993529	0.714082	0.0630309	0.999791	0.894285
RNF19A	101865319	NC_022279.1	101363702	101452114	-	4.04	3.74	5.95	5.15	5.03	3.25	4.86	5.18	6.08	4.57667	1.19876	4.47667	1.06402	5.37333	0.632561	-0.165327	0.999533	0.618092	0.00446047	0.998428	0.987897	-0.156985	0.999791	0.566378
MRPS21	102135226	NC_022272.1	101775216	101788796	-	28.7	42.73	33.61	29.4	53.34	45.16	36.33	34.39	31.74	35.0133	7.1195	42.6333	12.1684	34.1533	2.30413	0.174754	0.999533	0.591401	-0.243933	0.993529	0.31293	0.430565	0.999791	0.164587
COCH	101866746	NC_022278.1	94760988	94778009	+	0.16	0.16	0.05	0.17	0.19	0.1	0.22	0.19	0.28	0.123333	0.0635085	0.153333	0.0472582	0.23	0.0458258	0.203591	0.999533	0.836499	0.692496	0.993529	0.405441	-0.47757	0.999791	0.564102
SCG5	102121663	NC_022278.1	9266837	9322979	+	0	0.07	0.16	0.12	0.05	0.26	0.62	0.06	0.44	0.0766667	0.0802081	0.143333	0.106927	0.373333	0.28589	1.29903	0.999533	0.463373	2.39627	0.880581	0.113846	-1.08735	0.999791	0.39686
TPGS1	102122386	NC_022290.1	246132	251297	+	0.89	0.84	0.64	1.08	1.33	0.99	0.96	1.11	0.84	0.79	0.132288	1.13333	0.176163	0.97	0.135277	0.400831	0.999533	0.241535	0.0781095	0.993529	0.79487	0.334744	0.999791	0.282333
MTMR2	101866399	NC_022285.1	91712962	91799385	-	0.97	0.52	0.42	0.51	0.43	0.55	0.6	1.22	0.67	0.636667	0.292973	0.496667	0.061101	0.83	0.339559	-0.454739	0.999533	0.40565	0.143616	0.993529	0.769369	-0.586517	0.999791	0.224645
LOC102129444	102129444	NC_022282.1	56640714	56641299	+	0.44	0.42	0	0	0	0	0	0	0	0.286667	0.248462	0	0	0	0	-3.56558	0.999533	0.216467	-3.74262	0.980547	0.191425	NA	NA	NA
CREM	101926485	NC_022280.1	35792085	35878724	+	24.15	14.32	16.34	17.71	16.95	13.62	14.55	17.66	15.28	18.27	5.19143	16.0933	2.17542	15.83	1.62631	-0.262039	0.999533	0.418221	-0.420137	0.918124	0.142634	0.170823	0.999791	0.44871
PKIB	101926857	NC_022275.1	26651941	26768356	+	0.73	0.55	0.35	0.47	0.38	0.44	0.51	1.2	0.16	0.543333	0.190088	0.43	0.0458258	0.623333	0.529182	-0.447487	0.999533	0.484011	-0.104028	0.993529	0.888331	-0.331308	0.999791	0.659092
SIAH1	102143770	NC_022291.1	36033628	36113884	-	5.27	5.83	6.92	7.52	9	5.2	8.99	6.3	6.24	6.00667	0.839067	7.24	1.91541	7.17667	1.57068	0.129059	0.999533	0.674897	0.049192	0.993529	0.873021	0.0911412	0.999791	0.779603
LOC102116984	102116984	NC_022290.1	54413914	54426322	-	0.47	0.48	0.54	0.24	0.78	0.52	0.76	0.72	0.4	0.496667	0.0378594	0.513333	0.270062	0.626667	0.197315	-0.0766018	0.999533	0.897845	0.120042	0.993529	0.805632	-0.183555	0.999791	0.759792
MTERF4	102134576	NC_022283.1	131035116	131043836	-	3.72	5.06	3.41	4.33	4.27	3.61	4.49	6.53	4.62	4.06333	0.876945	4.07	0.3995	5.21333	1.14212	-0.0996124	0.999533	0.720445	0.143045	0.993529	0.542	-0.230867	0.999791	0.349401
DENND2A	102134684	NC_022274.1	173532822	173665379	-	0.7	0.9	0.27	0.33	0.6	0.47	0.4	0.77	0.56	0.623333	0.321921	0.466667	0.135031	0.576667	0.185562	-0.521043	0.999533	0.352781	-0.29643	0.993529	0.559247	-0.213672	0.999791	0.664409
MRPS16	102127581	NC_022280.1	62300151	62304462	+	29.38	34.77	33.95	30.34	44.9	31.99	35.07	40.07	38.51	32.7	2.90429	35.7433	7.97271	37.8833	2.55823	-0.000855457	0.999533	0.997273	-0.00791862	0.996051	0.962607	0.019615	0.999791	0.932078
SPICE1	102131844	NC_022273.1	158750110	158816199	+	1.1	1.23	1.38	1.45	1.48	1.28	1.5	1.67	1.71	1.23667	0.140119	1.40333	0.107858	1.62667	0.111505	0.0707331	0.999533	0.81898	0.17381	0.993529	0.500377	-0.0905835	0.999791	0.743236
MKX	102144859	NC_022280.1	28045954	28126011	-	0.02	0	0.02	0	0.04	0	0	0	0	0.0133333	0.011547	0.0133333	0.023094	0	0	-0.223572	0.999533	0.941162	-2.23143	0.993529	0.580184	2.01355	0.999791	0.618291
NDUFB10	102133526	NC_022291.1	2019448	2022305	+	83.01	108.48	76.75	101.92	112.95	105.75	95.37	138	131.54	89.4133	16.8063	106.873	5.60015	121.637	22.9758	0.152924	0.999533	0.527898	0.222141	0.993529	0.288156	-0.0567041	0.999791	0.801581
FUS	101925561	NC_022291.1	29840996	29853230	+	30.18	38.8	27.44	37.83	33.45	24.89	31.39	27.94	27.25	32.14	5.9282	32.0567	6.58156	28.86	2.21804	-0.121517	0.999533	0.640578	-0.352836	0.87718	0.112284	0.242593	0.999791	0.340188
RIOK1	101925429	NC_022275.1	163545536	163574712	-	4.48	4.93	4.81	6	5.88	4.26	4.22	7.18	5.28	4.74	0.233024	5.38	0.971802	5.56	1.49973	0.0553936	0.999533	0.844374	-0.0328125	0.993529	0.8911	0.100847	0.999791	0.723196
LOC102117077	102117077	NC_022272.1	142859060	142892469	+	45.31	39.49	63.46	50.92	35.86	48.2	54.72	50.76	72.71	49.42	12.5024	44.9933	8.02577	59.3967	11.6985	-0.243678	0.999533	0.465913	0.0461231	0.993529	0.880075	-0.276999	0.999791	0.366659
KIAA0319L	102118523	NC_022272.1	192337442	192465677	+	12.57	9.37	10.06	16.08	20.2	10.76	11.54	16.22	11.41	10.6667	1.68405	15.68	4.73269	13.0567	2.7403	0.426755	0.999533	0.150825	0.05622	0.993529	0.804736	0.382925	0.999791	0.141922
GLRX	101925069	NC_022277.1	94229085	94238218	-	15.17	11.96	10.69	13.7	10.04	7.2	13.31	18.55	17.08	12.6067	2.30895	10.3133	3.25861	16.3133	2.70282	-0.424104	0.999533	0.198825	0.12712	0.993529	0.597472	-0.538907	0.842511	0.0671662
MEFV	102118440	NC_022291.1	3513519	3528627	-	2.93	0.78	0.7	1.05	0.88	0.69	1.76	1.58	1.41	1.47	1.26503	0.873333	0.180093	1.58333	0.175024	-0.885375	0.999533	0.142332	-0.118225	0.993529	0.839894	-0.751852	0.735463	0.0466445
SNX13	102125331	NC_022274.1	102820728	102996654	+	1.84	1.93	5	2.71	1.9	1.36	2.04	3.21	2.86	2.92333	1.79901	1.99	0.679485	2.70333	0.600528	-0.734014	0.999533	0.122354	-0.400652	0.993529	0.371218	-0.320633	0.999791	0.320414
MBD6	101866422	NC_022282.1	56502203	56511805	+	12.88	14.14	14.62	19.54	22.99	21.37	17.77	24.48	16.01	13.88	0.898666	21.3	1.72606	19.42	4.46957	0.502304	0.813586	0.0326173	0.246521	0.993529	0.210052	0.268345	0.999791	0.245243
FECH	102140205	NC_022289.1	22984334	23024524	+	6.77	9.46	10.25	9.45	5.75	7.57	9.13	8.69	10.37	8.82667	1.8244	7.59	1.85008	9.39667	0.871168	-0.319046	0.999533	0.337908	-0.11645	0.993529	0.65224	-0.190766	0.999791	0.538114
KTN1	101926472	NC_022278.1	119838332	119924253	+	10.28	12.16	11.15	13.41	14.07	11.01	12.21	14.11	13.73	11.1967	0.940868	12.83	1.61034	13.35	1.00539	0.0808392	0.999533	0.718154	0.0260054	0.993529	0.87597	0.0669355	0.999791	0.744325
CEP85L	101866220	NC_022275.1	22449276	22686296	-	0.46	0.4	0.47	0.52	0.76	0.41	1.28	0.3	0.03	0.443333	0.0378594	0.563333	0.178979	0.536667	0.657749	0.170262	0.999533	0.668633	-0.0185259	0.998329	0.983975	0.197159	0.999791	0.819248
CUBN	102122476	NC_022280.1	17365930	17677475	-	0.32	0.54	0.38	0.23	0.57	0.39	0.38	0.45	0.32	0.413333	0.113725	0.396667	0.170098	0.383333	0.0650641	-0.174893	0.999533	0.684764	-0.300791	0.993529	0.346267	0.137677	0.999791	0.736771
C9H10orf113	102140329	NC_022280.1	21642127	21666121	-	0	0	0	0	0	0	0	0.02	0	0	0	0	0	0.00666667	0.011547	NA	NA	NA	0.628484	0.993529	0.877592	-0.772773	0.999791	0.849792
CEP70	101925551	NC_022273.1	40635520	40737694	-	3.78	3.22	3.42	4.04	3.97	3.11	4.77	5.1	5.42	3.47333	0.283784	3.70667	0.517912	5.09667	0.325013	-0.0936679	0.999533	0.747994	0.345786	0.913117	0.140002	-0.426891	0.947035	0.102153
ATP6V1H	101926423	NC_022279.1	54760104	54882228	-	5.64	5.11	6.86	7.8	7.5	4.88	4.86	8.84	6.87	5.87	0.897385	6.72667	1.60628	6.85667	1.99003	0.0617343	0.999533	0.843878	-0.0217367	0.993529	0.938333	0.0961592	0.999791	0.746227
PAK5	101926721	NC_022281.1	52632367	52935897	+	0	0	0	0	0	0	0.01	0	0	0	0	0	0	0.00333333	0.0057735	NA	NA	NA	0.628484	0.993529	0.877592	-0.772773	0.999791	0.849792
EBP	102125224	NC_022292.1	47037298	47045968	+	190.88	241.05	320.41	62.85	118	81.74	245.3	145.3	302.41	250.78	65.3109	87.53	28.0272	231.003	79.5247	-1.64427	0.00018829	3.8659e-07	-0.301233	0.993529	0.419412	-1.32988	0.0410226	0.000315814
LOC102125090	102125090	NC_022282.1	129318497	129322390	+	0	0	0	0	0	0	0.09	0	0	0	0	0	0	0.03	0.0519615	NA	NA	NA	0.628484	0.993529	0.877592	-0.772773	0.999791	0.849792
CDH5	102134170	NC_022291.1	54469255	54507727	+	5.47	3.08	2.39	3.93	3.28	3.28	4	5.17	5.98	3.64667	1.6163	3.49667	0.375278	5.05	0.99544	-0.174289	0.999533	0.646966	0.244463	0.993529	0.502928	-0.405709	0.999791	0.143682
RAP1GAP	101925108	NC_022272.1	206763144	206837185	+	0.56	0.93	0.68	1.08	0.69	1.49	0.7	0.98	0.67	0.723333	0.188768	1.08667	0.400042	0.783333	0.170978	0.529614	0.999533	0.281105	-0.094665	0.993529	0.80989	0.636505	0.999791	0.172923
LOC101865018	101865018	NC_022274.1	167386487	167399971	+	7.97	15.78	8.16	8.14	3.27	4.65	7.96	11.02	4.37	10.6367	4.45527	5.35333	2.51003	7.78333	3.32852	-1.07312	0.559931	0.0144309	-0.67931	0.821596	0.0830963	-0.383556	0.999791	0.391087
LOC102125863	102125863	NC_022283.1	78596051	78597339	+	1.77	0.4	0.21	0.15	0.28	0.16	0.52	0.52	0.79	0.793333	0.851136	0.196667	0.0723418	0.61	0.155885	-2.13104	0.897846	0.0414086	-0.619521	0.993529	0.496225	-1.49677	0.921676	0.0901732
BTBD3	102127595	NC_022281.1	50543986	50579736	-	0.72	0.76	0.2	0.98	0.9	0.38	1.14	1.61	0.84	0.56	0.31241	0.753333	0.325781	1.19667	0.388115	0.29338	0.999533	0.604939	0.826353	0.857345	0.102455	-0.521183	0.999791	0.222877
TMEM191C	102119059	NC_022281.1	30276386	30279262	+	0.19	0.49	0.53	0.44	1.32	0.57	0.16	0.64	0.43	0.403333	0.185831	0.776667	0.475009	0.41	0.240624	0.785696	0.999533	0.297436	-0.227147	0.993529	0.776632	1.02494	0.999791	0.170942
BAG3	102136163	NC_022280.1	118889870	118916718	+	3.97	4.79	4.37	8.05	4.32	4.7	3.96	6.09	5.33	4.37667	0.410041	5.69	2.05263	5.12667	1.07946	0.287636	0.999533	0.400773	-0.0214469	0.993529	0.927	0.321137	0.999791	0.336218
RNF11	102130402	NC_022272.1	176271862	176308581	-	10.64	9.84	11.48	16.53	8.51	8.7	9.83	17.37	14.46	10.6533	0.820081	11.2467	4.57649	13.8867	3.80256	-0.0383436	0.999533	0.912693	0.137557	0.993529	0.565488	-0.163651	0.999791	0.633858
PLEKHN1	102120819	NC_022272.1	227455375	227464198	-	0.14	0.05	0.11	0.1	0.29	0.19	0.33	0.38	0.1	0.1	0.0458258	0.193333	0.0950438	0.27	0.149332	0.773735	0.999533	0.446144	1.17339	0.989627	0.201374	-0.386621	0.999791	0.656329
FOXJ1	102123604	NC_022287.1	73485265	73490177	-	0.08	0	0	0.05	0	0	0	0	0	0.0266667	0.046188	0.0166667	0.0288675	0	0	-0.846796	0.999533	0.794076	-2.79085	0.993529	0.484674	1.94595	0.999791	0.630663
FAM210B	102120477	NC_022281.1	88195738	88207858	+	36.88	46.93	43.07	40.06	47.52	31.51	40.51	46.43	42.56	42.2933	5.06982	39.6967	8.01118	43.1667	3.00627	-0.217746	0.999533	0.354075	-0.189191	0.993529	0.258641	-0.0165085	0.999791	0.936629
GPRC5C	102122228	NC_022287.1	71673141	71694060	+	9.69	12.63	9.86	14.4	13.81	11.28	9.35	16.37	19.59	10.7267	1.65053	13.1633	1.65748	15.1033	5.23619	0.174369	0.999533	0.459061	0.296681	0.993529	0.316871	-0.109692	0.999791	0.720416
ANKRD22	102138347	NC_022280.1	87376033	87404692	-	1.51	0.05	0.12	0.29	0.29	0.55	0.25	0.77	0.34	0.56	0.823468	0.376667	0.150111	0.453333	0.277909	-0.792688	0.999533	0.457699	-0.294169	0.993529	0.77643	-0.493879	0.999791	0.481218
GCAT	101867177	NC_022281.1	13428241	13437849	-	55.35	57.14	56.73	40.85	60.06	63.54	37.17	65.27	73.56	56.4067	0.937781	54.8167	12.22	58.6667	19.0725	-0.146941	0.999533	0.607508	-0.176559	0.993529	0.514816	0.0434956	0.999791	0.894275
LOC102124933	102124933	NC_022290.1	23116561	23149324	+	0	0	0	0	0.04	0	0.03	0	0	0	0	0.0133333	0.023094	0.01	0.0173205	0.805212	0.999533	0.843567	0.628484	0.993529	0.877592	0.189008	0.999791	0.963055
LOC102136403	102136403	NC_022287.1	54552453	54553549	-	31.78	40.25	37.78	31.22	59.72	53.12	50.54	44.28	36.03	36.6033	4.35587	48.02	14.9188	43.6167	7.27771	0.279605	0.999533	0.387779	0.0434322	0.993529	0.858424	0.248628	0.999791	0.450832
CRYBB3	102115720	NC_022281.1	26672799	26680617	+	0.14	0.09	0	0.1	0.19	0.03	0.08	0.27	0.11	0.0766667	0.070946	0.106667	0.0802081	0.153333	0.102144	0.486569	0.999533	0.78895	0.996965	0.993529	0.474378	-0.495118	0.999791	0.724206
ASTE1	102145855	NC_022273.1	33270110	33278990	-	0.25	0.5	0.64	0.8	0.61	0.61	0.58	0.27	0.63	0.463333	0.197569	0.673333	0.109697	0.493333	0.195021	0.431784	0.999533	0.518386	-0.0963266	0.993529	0.893401	0.540982	0.999791	0.417893
CSNK1G3	102144316	NC_022277.1	122439109	122547677	+	1.16	1.63	2.19	1.85	1.71	1.42	1.52	2.3	2.14	1.66	0.515655	1.66	0.219317	1.98667	0.411987	-0.112083	0.999533	0.751543	0.0259413	0.993529	0.936517	-0.125515	0.999791	0.656517
PRKAB1	102133927	NC_022282.1	123526391	123539430	+	4.87	4.35	5.07	5.28	5.06	4.47	5.06	6.99	4.61	4.76333	0.371663	4.93667	0.418848	5.55333	1.26437	-0.0678151	0.999533	0.807471	-0.0165083	0.994052	0.944776	-0.0386806	0.999791	0.88142
CPN1	102146119	NC_022280.1	98934242	98979060	-	49.28	24.31	22.45	63.64	31.03	36.3	24.17	42.85	33.72	32.0133	14.9823	43.6567	17.5055	33.58	9.34079	0.332391	0.999533	0.432672	-0.179943	0.993529	0.619113	0.524529	0.999791	0.124122
CDV3	102128643	NC_022273.1	35761682	35777224	+	10.12	10.97	14.48	31.31	11.57	14.44	12.18	27.93	15.88	11.8567	2.31128	19.1067	10.6654	18.6633	8.23564	0.653101	0.999533	0.136272	0.447898	0.942723	0.159744	0.216753	0.999791	0.623372
PTPMT1	102136103	NC_022285.1	19961918	19971602	-	9.76	12.08	9.27	9.98	14.03	10.63	11.14	12.47	10.68	10.37	1.50103	11.5467	2.17505	11.43	0.92957	0.0385556	0.999533	0.87829	-0.0757433	0.993529	0.6783	0.126285	0.999791	0.583921
LOC102146589	102146589	NC_022278.1	57088709	57113174	+	0.28	0.54	0.17	0.35	0.31	0.23	0.18	0.22	0.35	0.33	0.19	0.296667	0.061101	0.25	0.0888819	-0.262258	0.999533	0.689227	-0.612887	0.993529	0.353791	0.363009	0.999791	0.569751
LOC102122029	102122029	NC_022276.1	1231076	1234171	+	0.3	0.56	0.4	0.33	0.69	0.43	0.48	0.45	0.31	0.42	0.131149	0.483333	0.185831	0.413333	0.0907377	0.0928637	0.999533	0.871933	-0.226689	0.993529	0.662432	0.330737	0.999791	0.555473
LIX1	102116787	NC_022277.1	95509709	95561075	-	0	0.04	0.03	0.02	0.05	0.02	0.01	0.03	0	0.0233333	0.0208167	0.03	0.0173205	0.0133333	0.0152753	-0.156599	0.999533	0.934582	-1.46438	0.993529	0.564091	1.31333	0.999791	0.584508
ZDHHC1	102142076	NC_022291.1	55549862	55574770	-	1.52	1.81	0.66	1.05	2.68	0.95	1.91	2.35	1.63	1.33	0.59808	1.56	0.971236	1.96333	0.362951	0.226875	0.999533	0.673725	0.332421	0.993529	0.431898	-0.0946277	0.999791	0.837809
CCDC155	102118562	NC_022290.1	50195858	50230516	+	0	0.03	0	0	0	0	0	0	0	0.01	0.0173205	0	0	0	0	-1.11834	0.999533	0.78403	-1.29507	0.993529	0.750954	NA	NA	NA
RASL10A	102146011	NC_022281.1	22191585	22193969	+	4.92	6.04	3.44	2.77	9.52	5.03	6.4	7.77	5.98	4.8	1.30415	5.77333	3.43585	6.71667	0.936073	0.0853846	0.999533	0.856568	0.248658	0.993529	0.359663	-0.151423	0.999791	0.733225
SLMAP	102130568	NC_022273.1	113071530	113259525	+	4.22	5.41	5.67	5.25	6.44	3.91	3.9	4.38	4.91	5.1	0.773111	5.2	1.26574	4.39667	0.505206	-0.0657782	0.999533	0.816446	-0.48476	0.633456	0.0389155	0.43107	0.947035	0.10305
SERINC3	101865346	NC_022281.1	76208674	76234100	-	9.42	11.19	12.61	15.51	12.94	11.17	11.56	16.52	14.67	11.0733	1.5982	13.2067	2.18225	14.25	2.50653	0.135677	0.999533	0.611768	0.130797	0.993529	0.537729	0.0171405	0.999791	0.941411
ENTPD3	102138702	NC_022273.1	95327016	95370437	+	0.27	0.29	0.21	0.17	0.37	0.22	0.18	0.41	0.23	0.256667	0.0416333	0.253333	0.104083	0.273333	0.120968	-0.0865443	0.999533	0.913303	-0.0913513	0.993529	0.898882	0.0196504	0.999791	0.980262
CCL22	102124165	NC_022291.1	45381524	45391774	+	1.16	1.48	1.59	1.4	2.86	2.31	1.84	2.46	1.81	1.41	0.223383	2.19	0.73736	2.03667	0.366924	0.52387	0.999533	0.190084	0.304546	0.993529	0.301364	0.232966	0.999791	0.524655
TTC21A	102124409	NC_022273.1	94028242	94059878	+	0.87	0.69	0.74	1.01	1.22	0.72	0.9	1.91	0.85	0.766667	0.0929157	0.983333	0.251064	1.22	0.59808	0.208803	0.999533	0.585542	0.3926	0.993529	0.312414	-0.171611	0.999791	0.668018
RAC2	102137056	NC_022281.1	14030817	14049407	+	6.33	4.35	3.81	2.16	2.06	5.89	11.6	7.2	5.84	4.83	1.3268	3.37	2.18296	8.21333	3.01074	-0.579146	0.999533	0.27129	0.566849	0.934784	0.153274	-1.13309	0.637493	0.0324761
ZMYND12	101865853	NC_022272.1	185223587	185254233	+	2.13	3.68	2.45	1.48	1.83	2.33	2.27	2.3	3.2	2.75333	0.818311	1.88	0.4272	2.59	0.528488	-0.610127	0.999533	0.146105	-0.269069	0.993529	0.446697	-0.329385	0.999791	0.434931
LOC102123204	102123204	NC_022279.1	139983320	140175254	-	16.71	5.99	0.15	1.25	0.1	1.59	0.09	1.3	1.34	7.61667	8.39898	0.98	0.780833	0.91	0.710422	-2.99881	0.999533	0.0615706	-3.33435	0.60311	0.0341212	0.348913	0.999791	0.701249
LOC102127528	102127528	NC_022285.1	60165943	60179504	+	0	0	0.06	0	0	0.11	0.05	0.15	0.05	0.02	0.034641	0.0366667	0.0635085	0.0833333	0.057735	0.869101	0.999533	0.816549	1.82567	0.993529	0.421445	-0.96999	0.999791	0.673821
LOC102128268	102128268	NC_022290.1	20350927	20381005	-	3.52	2.47	3.36	3.22	3.53	2.26	3.48	3.35	2.89	3.11667	0.565715	3.00333	0.662143	3.24	0.31	-0.189378	0.999533	0.580298	-0.164946	0.993529	0.58248	-0.0117027	0.999791	0.969407
RPS21	102144528	NC_022281.1	94378120	94379689	+	290.85	248.71	190.91	183.8	344.19	195.48	286.75	323.6	350.17	243.49	50.1741	241.157	89.4204	320.173	31.8486	-0.14844	0.999533	0.635534	0.189312	0.993529	0.415048	-0.324877	0.999791	0.245519
SDK1	102128786	NC_022274.1	38318383	39288205	+	0	0	0	0.01	0	0.01	0	0	0	0	0	0.00666667	0.0057735	0	0	1.72262	0.999533	0.669524	NA	NA	NA	2.06811	0.999791	0.608374
LOC101864802	101864802	NC_022280.1	38444447	38469907	-	0.46	0.44	0.78	0.9	0.71	0.5	0.9	1.09	0.92	0.56	0.190788	0.703333	0.200083	0.97	0.104403	0.14998	0.999533	0.751931	0.483461	0.993529	0.211771	-0.319224	0.999791	0.410771
SHD	102136840	NC_022290.1	4299306	4305366	+	0.86	1.27	0.35	0.21	0.36	0.11	0.21	0.26	0.22	0.826667	0.460905	0.226667	0.125831	0.23	0.0264575	-1.99105	0.693298	0.0235245	-2.04266	0.340719	0.0099591	0.0597501	0.999791	0.956217
ELANE	102135637	NC_022290.1	611651	615616	+	0.3	0.3	0.18	0.71	1.32	1.64	0.22	0.77	0.34	0.26	0.069282	1.22333	0.472476	0.443333	0.289194	2.13377	0.31176	0.00584001	0.504043	0.993529	0.574033	1.6403	0.568964	0.0246082
GSAP	102115987	NC_022274.1	134861559	134973079	+	8.29	6.48	5.91	6.43	6.57	4.72	6.05	5.57	5.16	6.89333	1.24267	5.90667	1.03006	5.59333	0.445459	-0.347185	0.999533	0.219357	-0.515757	0.645117	0.0411226	0.180664	0.999791	0.485762
LOC102123502	102123502	NC_022274.1	41208113	41234462	-	1.53	1.5	0.86	0.86	2.33	1.19	1.24	1.76	1.46	1.29667	0.378462	1.46	0.771298	1.48667	0.261024	0.0323367	0.999533	0.946263	-0.0165345	0.996051	0.962803	0.0612156	0.999791	0.889301
RCOR2	102141863	NC_022285.1	10659677	10665383	+	0.28	0.14	0.1	0.23	0.24	0.03	0.25	0.18	0.34	0.173333	0.0945163	0.166667	0.118462	0.256667	0.0802081	-0.281905	0.999533	0.783448	0.323536	0.993529	0.686713	-0.593588	0.999791	0.526416
POLR3G	102141060	NC_022277.1	88878651	88920099	+	4.92	4.88	5.96	5.11	6.75	3.91	4.36	3.96	4.52	5.25333	0.612318	5.25667	1.42567	4.28	0.288444	-0.182309	0.999533	0.519097	-0.542726	0.514308	0.0235178	0.372499	0.999791	0.174476
ALDH1L2	102115759	NC_022282.1	108745678	108809763	-	0.11	0.07	0	0.02	0.05	0.13	0.06	0.16	0.02	0.06	0.0556776	0.0666667	0.0568624	0.08	0.072111	0.0978165	0.999533	0.948929	0.196272	0.993529	0.890047	-0.0903494	0.999791	0.946747
TERB1	102143896	NC_022291.1	54888745	54940471	-	1.72	2.68	2.55	1.47	1.56	1.87	2.14	2.26	2.16	2.31667	0.520801	1.63333	0.209841	2.18667	0.064291	-0.625064	0.999533	0.0863909	-0.28816	0.993529	0.317419	-0.325296	0.999791	0.330174
KLLN	102134010	NC_022280.1	86414003	86416361	-	0.14	0.12	0.12	0.08	0.06	0.08	0.05	0.03	0	0.126667	0.011547	0.0733333	0.011547	0.0266667	0.0251661	-0.854495	0.999533	0.455427	-2.44462	0.8112	0.0791866	1.59906	0.999791	0.349058
ATF4	102117938	NC_022281.1	11651699	11654714	-	91.36	120.04	97.83	153.99	135.1	92.26	85.61	190.03	118.91	103.077	15.0426	127.117	31.6299	131.517	53.3393	0.180542	0.999533	0.489618	0.100666	0.993529	0.704792	0.0916331	0.999791	0.759007
SNRNP48	102144660	NC_022275.1	163353299	163375205	-	2.42	2.76	2.99	2.79	4.16	2.1	2.61	3.22	2.63	2.72333	0.286764	3.01667	1.04854	2.82	0.346554	0.00604468	0.999533	0.98486	-0.176795	0.993529	0.428938	0.195588	0.999791	0.507156
LOC102122677	102122677	NC_022285.1	60997439	60999018	-	0.31	1.81	0.61	0.65	0.7	0.38	0.73	2.04	1.17	0.91	0.793725	0.576667	0.172143	1.31333	0.666658	-0.745815	0.999533	0.317889	0.324339	0.993529	0.640872	-1.05994	0.849717	0.0691957
NRG4	102119641	NC_022278.1	54199645	54321239	-	5.89	4.51	5.39	4.8	2.96	5.89	5.86	6.28	8.04	5.26333	0.698665	4.55	1.48091	6.72667	1.1566	-0.360134	0.999533	0.349799	0.123199	0.993529	0.65945	-0.470515	0.999791	0.198867
CCDC171	102134617	NC_022286.1	62772417	63161522	-	0.02	0.17	0.03	0.06	0.03	0.07	0.01	0.07	0.07	0.0733333	0.083865	0.0533333	0.0208167	0.05	0.034641	-0.436862	0.999533	0.726902	-0.663871	0.993529	0.597231	0.237818	0.999791	0.844825
CD300LD	102128637	NC_022287.1	71808409	71823477	-	0	0	0	0	0	0	0.08	0	0	0	0	0	0	0.0266667	0.046188	NA	NA	NA	0.628484	0.993529	0.877592	-0.772773	0.999791	0.849792
ARMT1	101866623	NC_022275.1	57644623	57662487	+	1.87	2.53	2.62	3.01	3.08	1.46	2.37	3.16	3.73	2.34	0.409512	2.51667	0.915769	3.08667	0.682959	-0.0377172	0.999533	0.922471	0.178526	0.993529	0.567057	-0.204242	0.999791	0.58336
GLCCI1	101866971	NC_022274.1	112977349	113109264	-	0.68	0.85	0.83	0.55	0.61	0.7	0.93	0.58	0.77	0.786667	0.0929157	0.62	0.0754983	0.76	0.175214	-0.448021	0.999533	0.254463	-0.248114	0.993529	0.51245	-0.188176	0.999791	0.662815
DNMT3L	102131847	NC_022274.1	2500970	2515422	+	2.58	2.63	1.22	3.69	3.25	1.98	1.27	8.76	5.7	2.14333	0.800021	2.97333	0.887938	5.24333	3.76582	0.365284	0.999533	0.404824	1.03534	0.806013	0.0772737	-0.65811	0.999791	0.224983
LOC102138308	102138308	NC_022272.1	87282469	87283993	-	0.4	0.15	0.33	0.08	0.45	0.55	0.27	0.48	0.52	0.293333	0.12897	0.36	0.247588	0.423333	0.134288	0.225583	0.999533	0.820823	0.329774	0.993529	0.680438	-0.0879414	0.999791	0.922558
LOC102147078	102147078	NC_022286.1	43949314	43950908	-	2.94	4.67	4.23	9.42	2.69	3.86	5.77	9.72	8.59	3.94667	0.899129	5.32333	3.59572	8.02667	2.03436	0.340964	0.999533	0.497742	0.801717	0.275863	0.00660812	-0.449425	0.999791	0.340841
BAG4	102143723	NC_022279.1	38988856	39029285	+	1.32	1.39	2	1.98	1.42	1.17	1.5	2.59	3.22	1.57	0.374032	1.52333	0.414769	2.43667	0.870192	-0.166011	0.999533	0.657661	0.416928	0.993529	0.258187	-0.570566	0.999791	0.131219
ZNF549	102141810	NC_022290.1	58161897	58176510	+	0.84	1.06	1.22	0.74	1.16	0.67	1	1.33	0.89	1.04	0.190788	0.856667	0.265016	1.07333	0.228983	-0.427602	0.999533	0.27809	-0.191858	0.993529	0.55098	-0.222623	0.999791	0.548151
LOC101867320	101867320	NC_022292.1	36988584	36990965	+	28.7	29.92	14.07	17.17	43.54	80.15	7.7	9.26	15.03	24.23	8.81994	46.9533	31.6284	10.6633	3.86125	0.898668	0.999533	0.0890441	-1.38512	0.0389395	0.000257822	2.29853	0.00294072	9.5215e-06
NFE2L1	102120044	NC_022287.1	33380531	33393676	+	35.13	40.78	32.72	51.87	50.01	44.88	43.15	51.98	47.24	36.21	4.13711	48.92	3.62023	47.4567	4.41899	0.324808	0.999533	0.136496	0.171847	0.993529	0.252968	0.165079	0.999791	0.395758
NUDT18	102138807	NC_022279.1	22243502	22252163	-	3.08	3.16	1.23	3.2	2.3	3.28	2.37	3.2	2.05	2.49	1.09192	2.92667	0.544181	2.54	0.593549	0.14443	0.999533	0.746162	-0.197594	0.993529	0.627867	0.352897	0.999791	0.319033
C1H1orf226	102133329	NC_022272.1	89346676	89377346	-	11.68	14.97	12.84	9.96	26.62	13.68	11.57	24.81	14.32	13.1633	1.66866	16.7533	8.74488	16.9	6.98689	0.225763	0.999533	0.519791	0.135876	0.993529	0.626312	0.103177	0.999791	0.781283
MORC2	102144517	NC_022281.1	20449195	20490823	+	3.07	3.26	3.08	5.71	4.39	3.82	3.09	5.05	3.94	3.13667	0.106927	4.64	0.969484	4.02667	0.98287	0.454648	0.999533	0.1137	0.131216	0.993529	0.555147	0.336025	0.999791	0.233594
LOC107127746	107127746	NC_022287.1	22155656	22159200	-	0	0	0.02	0	0.02	0	0	0	0.02	0.00666667	0.011547	0.00666667	0.011547	0.00666667	0.011547	-0.15656	0.999533	0.969394	-0.333288	0.993529	0.934902	0.189008	0.999791	0.963055
RBM4	102121010	NC_022285.1	7825899	7880982	-	11.98	17.33	14.52	15.56	15.51	16.5	13.69	24.05	17.9	14.61	2.67614	15.8567	0.557704	18.5467	5.21019	0.0469552	0.999533	0.85462	0.139993	0.993529	0.527768	-0.0805552	0.999791	0.740478
PLEKHA1	102122978	NC_022280.1	121678765	121736129	+	4.01	3.74	5.86	6.27	7.05	4.15	3.61	6.52	4.87	4.53667	1.15396	5.82333	1.50071	5	1.45935	0.205387	0.999533	0.527408	-0.118319	0.993529	0.690434	0.336274	0.999791	0.226913
SLC16A6	101925417	NC_022287.1	65422969	65449871	-	0.27	0.37	0.25	0.18	0.17	0.37	0.46	0.13	0.12	0.296667	0.064291	0.24	0.112694	0.236667	0.193477	-0.400959	0.999533	0.543714	-0.492468	0.993529	0.50258	0.105268	0.999791	0.898267
CTSD	102125635	NC_022285.1	1710091	1720827	-	262.93	223.11	164.26	486.09	336.86	455.91	330.58	511.41	358.37	216.767	49.6399	426.287	78.9022	400.12	97.3764	0.880834	0.277631	0.00480019	0.647278	0.276816	0.00682113	0.245941	0.999791	0.370763
FAM218A	102125882	NC_022276.1	164270840	164272794	+	0.03	0.03	0.04	0	0	0	0.03	0	0.07	0.0333333	0.0057735	0	0	0.0333333	0.0351188	-2.60045	0.999533	0.41246	-0.27351	0.993529	0.889996	-2.33612	0.999791	0.547127
CD14	102129342	NC_022277.1	139758187	139760240	-	197.71	144.09	157.28	134.02	288.53	141.58	119.32	95.75	196.14	166.36	27.9394	188.043	87.1061	137.07	52.496	0.02462	0.999533	0.941644	-0.481446	0.946395	0.165893	0.519611	0.999791	0.176901
CWH43	102146179	NC_022276.1	49095098	49188914	+	0	0.03	0	0	0	0	0	0	0	0.01	0.0173205	0	0	0	0	-1.11834	0.999533	0.78403	-1.29507	0.993529	0.750954	NA	NA	NA
LOC102147021	102147021	NC_022291.1	63385548	63388625	+	0	0	0	0	0	0	0	0.05	0	0	0	0	0	0.0166667	0.0288675	NA	NA	NA	0.628484	0.993529	0.877592	-0.772773	0.999791	0.849792
CD300LG	102132590	NC_022287.1	55548665	55567489	+	9.18	8.61	5.92	4.6	7.93	7.96	8.3	10.41	11.64	7.90333	1.7411	6.83	1.93129	10.1167	1.68921	-0.311884	0.999533	0.368582	0.127851	0.993529	0.613812	-0.426611	0.999791	0.187983
TMEM206	101925851	NC_022272.1	70955956	71003636	-	0.38	0.7	0.26	0.35	0.33	0.32	0.49	0.39	0.28	0.446667	0.22745	0.333333	0.0152753	0.386667	0.10504	-0.527327	0.999533	0.465619	-0.383547	0.993529	0.563126	-0.133837	0.999791	0.849428
METTL26	102122402	NC_022291.1	653729	656189	-	5.35	9	7.25	5.99	10.45	11.02	10.88	13.37	7.98	7.2	1.82551	9.15333	2.75431	10.7433	2.6976	0.244543	0.999533	0.529972	0.384838	0.99263	0.207813	-0.128345	0.999791	0.713626
EFNB2	102117432	NC_022288.1	88951705	88998300	-	0.95	1.48	0.41	0.76	0.79	0.8	0.91	0.75	1.18	0.946667	0.535008	0.783333	0.0208167	0.946667	0.217332	-0.361672	0.999533	0.450386	-0.179096	0.993529	0.712342	-0.169435	0.999791	0.657826
IL10	102133450	NC_022272.1	65339870	65345984	-	5.82	6.04	6.76	4.12	6.76	4.76	6.39	6.57	4.62	6.20667	0.491664	5.21333	1.37715	5.86	1.07764	-0.383902	0.999533	0.192166	-0.308717	0.993529	0.209316	-0.0627467	0.999791	0.833172
RPS6KB1	101925564	NC_022287.1	45463017	45525195	+	4.01	4.42	6.18	6.85	5.44	4.48	2.91	5.02	5.22	4.87	1.15287	5.59	1.1921	4.38333	1.27986	0.0149751	0.999533	0.959183	-0.370399	0.899677	0.129553	0.397924	0.999791	0.151781
HELQ	101926248	NC_022276.1	50929331	50977569	+	2.26	3.07	2.89	2.34	2.85	1.67	2.64	2.85	2.65	2.74	0.425323	2.28667	0.591805	2.71333	0.118462	-0.332476	0.999533	0.280544	-0.139272	0.993529	0.560874	-0.181193	0.999791	0.52304
PXK	101926222	NC_022273.1	113686317	113786997	+	4.47	4.91	7.1	4.39	4.9	3.69	5.8	5.16	5.49	5.49333	1.4087	4.32667	0.607481	5.48333	0.320052	-0.476531	0.999533	0.129378	-0.210949	0.993529	0.471018	-0.252867	0.999791	0.336539
LOC102136965	102136965	NC_022290.1	58140250	58148769	+	1.16	2.12	1.09	0.75	2.06	1.34	2.34	1.61	1.55	1.45667	0.575529	1.38333	0.656074	1.83333	0.439811	-0.198134	0.999533	0.684127	0.147425	0.993529	0.719875	-0.334897	0.999791	0.473888
ATP10A	102127028	NC_022278.1	3657154	3843088	-	0.18	0.19	0.14	0.12	0.07	0.24	0.5	0.28	0.15	0.17	0.0264575	0.143333	0.0873689	0.31	0.176918	-0.392686	0.999533	0.596791	0.651085	0.993529	0.29825	-1.03249	0.999791	0.16927
ZBTB20	102119187	NC_022273.1	157111243	157929798	+	4.02	5	2.93	1.2	5.29	3.17	4.9	4.07	4.8	3.98333	1.03549	3.22	2.04546	4.59	0.4531	-0.410682	0.999533	0.385028	-0.0664977	0.993529	0.81816	-0.331651	0.999791	0.46991
CA11	101926608	NC_022290.1	49471792	49480971	-	2.62	4.54	2.49	2.28	4.28	5.48	5.94	4.44	6.16	3.21667	1.14788	4.01333	1.61658	5.51333	0.93602	0.250411	0.999533	0.590723	0.535007	0.914214	0.140501	-0.273697	0.999791	0.525317
HKDC1	102147228	NC_022280.1	66428964	66477074	-	0.04	0.77	0.19	0.03	0.04	0.04	0.27	0.13	0.1	0.333333	0.38553	0.0366667	0.0057735	0.166667	0.0907377	-3.27307	0.260796	0.00427149	-1.10176	0.993529	0.266516	-2.16141	0.720217	0.0442289
TNMD	102142735	NC_022292.1	97690877	97706732	+	9.38	0.1	0.05	0.26	1.05	0.05	0.13	0.04	0	3.17667	5.3723	0.453333	0.527289	0.0566667	0.0665833	-3.05592	0.999533	0.131932	-5.95355	0.339433	0.00988206	2.92545	0.717066	0.0437646
LOC107127915	107127915	NC_022288.1	5281101	5282409	-	0	0	0	0	0.06	0	0	0.05	0	0	0	0.02	0.034641	0.0166667	0.0288675	0.805212	0.999533	0.843567	0.628484	0.993529	0.877592	0.189008	0.999791	0.963055
LOC102118303	102118303	NC_022274.1	42084987	42096683	-	0.08	0.04	0.12	0.05	0.12	0.08	0.19	0.16	0.07	0.08	0.04	0.0833333	0.0351188	0.14	0.06245	-0.0585295	0.999533	0.957527	0.582609	0.993529	0.532481	-0.62689	0.999791	0.515684
SNX33	102141882	NC_022278.1	53840467	53853970	+	2.91	1.97	2.91	3.87	3.44	2.21	2.94	3.41	3.7	2.59667	0.542709	3.17333	0.86153	3.35	0.383536	0.147939	0.999533	0.654959	0.137553	0.993529	0.618099	0.0231643	0.999791	0.933393
USP45	101925180	NC_022275.1	74292000	74377345	+	1.36	1.35	3.08	1.64	2.28	1.15	1.92	1.64	1.18	1.93	0.995942	1.69	0.566657	1.58	0.373631	-0.418205	0.999533	0.368655	-0.559853	0.993529	0.226841	0.154078	0.999791	0.679313
ZFYVE19	102120153	NC_022278.1	17670133	17677538	+	3.58	4.93	4.42	5.32	11.02	5.82	4.36	8.97	4.52	4.31	0.681689	7.38667	3.15647	5.95	2.61662	0.639749	0.999533	0.0698306	0.213214	0.993529	0.503418	0.439778	0.999791	0.236091
UBE4B	102140439	NC_022272.1	218019460	218165652	-	3.16	3.77	4.67	7.46	5.16	3.72	4.5	7.97	5.07	3.86667	0.759627	5.44667	1.88641	5.84667	1.86082	0.366224	0.999533	0.281306	0.347385	0.987868	0.199272	0.0307523	0.999791	0.922749
SLC2A9	102130760	NC_022276.1	8958938	9111031	-	12.05	0.33	1.48	3.97	0.29	11.14	1.62	15.4	3.58	4.62	6.46021	5.13333	5.51776	6.86667	7.45478	0.112192	0.999533	0.945689	0.21133	0.993529	0.88293	-0.0831794	0.999791	0.952321
ANK1	102137552	NC_022279.1	42603873	42857687	-	0	0	0	0.07	0.01	0.1	0.02	0.02	0.02	0	0	0.06	0.0458258	0.02	0	4.43765	0.803355	0.0317731	2.11418	0.993529	0.500209	2.3373	0.999791	0.123904
CCDC68	102117678	NC_022289.1	25608909	25663137	+	0.46	0.77	1.1	1.49	1.71	0.39	0.86	0.54	1.95	0.776667	0.320052	1.19667	0.707201	1.11667	0.739211	0.46751	0.999533	0.450524	0.310312	0.993529	0.60716	0.168577	0.999791	0.791692
LOC102122876	102122876	NC_022282.1	10899017	10910381	-	0.18	0.15	0.06	0.11	0.06	0.06	0.03	0	0.14	0.13	0.06245	0.0766667	0.0288675	0.0566667	0.0737111	-0.862572	0.999533	0.468811	-1.37828	0.993529	0.326333	0.521327	0.999791	0.748586
RAB33A	102119481	NC_022292.1	127052076	127066791	+	0.04	0.04	0	0	0.04	0	0	0.04	0.08	0.0266667	0.023094	0.0133333	0.023094	0.04	0.04	-1.02251	0.999533	0.757853	0.267445	0.993529	0.910119	-1.28105	0.999791	0.680371
CPXM2	102139207	NC_022280.1	123044966	123192308	-	1.91	1.22	3.5	1.47	0.44	0.5	0.93	2	1.81	2.21	1.16923	0.803333	0.578129	1.58	0.570877	-1.59285	0.336633	0.00652968	-0.747342	0.887874	0.117096	-0.832542	0.998607	0.122238
HIBCH	101865465	NC_022283.1	79393049	79513044	-	11.76	19.75	20.93	19.12	11.03	22.26	15.06	30.37	29.43	17.48	4.98868	17.47	5.79397	24.9533	8.58076	-0.0811928	0.999533	0.838663	0.263022	0.993529	0.431836	-0.331153	0.999791	0.392439
TRIM68	102126798	NC_022285.1	66170075	66179702	+	3.56	4.08	3.25	1.7	5.26	3.37	3.92	3.72	3.32	3.63	0.419404	3.44333	1.78113	3.65333	0.305505	-0.2031	0.999533	0.619393	-0.199769	0.993529	0.386793	0.00827278	0.999791	0.983673
HNRNPA3	102137867	NC_022283.1	66163096	66175945	+	15.39	16.85	16.41	14.29	14.5	13.89	15.63	16.9	16.46	16.2167	0.748955	14.2267	0.309892	16.33	0.644903	-0.263934	0.999533	0.241373	-0.272895	0.825383	0.0858635	0.0212945	0.999791	0.920885
EMP1	102126372	NC_022282.1	13796770	13817065	+	0.43	0.23	0.18	0.25	0.17	0.18	0.13	0.21	0.19	0.28	0.132288	0.2	0.043589	0.176667	0.0416333	-0.621216	0.999533	0.403772	-0.912181	0.978055	0.190272	0.303917	0.999791	0.694922
LOC102118112	102118112	NW_005100009.1	1405	2831	+	6.99	8.52	8.65	17.78	10.92	6.66	6.81	14.12	12.23	8.05333	0.923165	11.7867	5.61043	11.0533	3.79439	0.42047	0.999533	0.274775	0.213105	0.993529	0.472137	0.219308	0.999791	0.579101
SMAP2	102123195	NC_022272.1	187296475	187349712	-	15.67	26.08	20.59	19.37	11.87	14.94	17.88	19.25	21.1	20.78	5.2076	15.3933	3.7705	19.41	1.61595	-0.525755	0.999533	0.104213	-0.306128	0.989627	0.204563	-0.208025	0.999791	0.474546
ABI3	102141366	NC_022287.1	34585739	34598738	+	4.63	1.8	1.1	1.65	1.47	2.64	2.48	5.37	3.44	2.51	1.86904	1.92	0.63	3.76333	1.47188	-0.391764	0.999533	0.507137	0.371952	0.993529	0.503568	-0.752962	0.885514	0.0817617
VOPP1	102136577	NC_022274.1	64819643	64925178	+	1.04	1.74	1.62	1.27	1.24	2.13	4.14	1.61	2.07	1.46667	0.374344	1.54667	0.505404	2.60667	1.34768	0.00174789	0.999533	0.996851	0.663963	0.94799	0.168505	-0.649431	0.999791	0.20124
ASIC3	102146649	NC_022274.1	183733537	183741078	+	0.5	0.38	0.17	0.39	0.55	0.44	0.33	0.85	0.5	0.35	0.167033	0.46	0.0818535	0.56	0.265141	0.282928	0.999533	0.615773	0.453539	0.993529	0.416197	-0.159515	0.999791	0.743738
PRAM1	102138095	NC_022290.1	8875471	8897465	-	1.34	0.93	0.87	0.75	1.75	0.96	1.27	1.93	1.79	1.04667	0.255799	1.15333	0.527289	1.66333	0.347755	-0.00166858	0.999533	0.997224	0.435875	0.993529	0.232568	-0.423822	0.999791	0.322231
SMLR1	102129433	NC_022275.1	34992085	35000208	+	12.93	10.42	19.65	18.27	27.69	12.98	15.35	14.53	21.67	14.3333	4.77234	19.6467	7.451	17.1833	3.90714	0.294919	0.999533	0.440652	0.0406681	0.993529	0.911115	0.267441	0.999791	0.43174
IL1A	101926546	NC_022284.1	16913599	16924562	-	0.05	0.09	0.03	0.03	0	0.07	0	0.06	0	0.0566667	0.0305505	0.0333333	0.0351188	0.02	0.034641	-1.09408	0.999533	0.551353	-2.00606	0.993529	0.318095	0.97828	0.999791	0.733009
ST3GAL2	102132648	NC_022291.1	62216692	62278009	+	0.89	0.81	1.1	8.87	2.18	1.77	0.73	2.8	1.2	0.933333	0.149778	4.27333	3.98611	1.57667	1.08519	2.08771	0.0626221	0.000524445	0.496519	0.993529	0.326202	1.60392	0.381128	0.0112296
SPPL2A	102115657	NC_022278.1	27698435	27769356	-	1.81	2.33	2.62	3.69	2.57	1.46	1.88	2.18	2.93	2.25333	0.410406	2.57333	1.115	2.33	0.540833	0.0561701	0.999533	0.897294	-0.169605	0.993529	0.632828	0.236874	0.999791	0.58386
CLIP1	101925088	NC_022282.1	126479752	126604564	-	4.47	3.19	4.8	5.26	4.11	4.14	5.49	4.5	4.44	4.15333	0.850431	4.50333	0.655464	4.81	0.589661	0.00500879	0.999533	0.987216	-0.00329135	0.998677	0.990931	0.0205323	0.999791	0.941044
CSRNP3	102118461	NC_022283.1	54338315	54559509	+	0.44	0.58	0.76	0.28	0.59	0.44	0.65	0.36	0.51	0.593333	0.160416	0.436667	0.155027	0.506667	0.145029	-0.578625	0.999533	0.155329	-0.414419	0.993529	0.299142	-0.15178	0.999791	0.725056
TYROBP	102124022	NC_022290.1	36385468	36389848	-	25.38	14.62	5.36	8.16	8.76	15.18	15.83	18.05	14.81	15.12	10.0194	10.7	3.89138	16.23	1.65662	-0.583451	0.999533	0.295672	-0.116846	0.993529	0.815687	-0.455216	0.999791	0.236648
MYLK	102130711	NC_022273.1	148311650	148531883	+	24.55	30.51	40.88	17.01	30.97	23.53	27.38	25.86	33.89	31.98	8.26365	23.8367	6.98505	29.0433	4.26559	-0.510197	0.999533	0.106827	-0.31974	0.993529	0.271971	-0.177354	0.999791	0.526099
STARD3	102144492	NC_022287.1	51243635	51270629	+	9.96	8.31	7.01	12.35	10.94	8.2	8.9	14.28	11.36	8.42667	1.47846	10.4967	2.11022	11.5133	2.69328	0.193698	0.999533	0.503225	0.21343	0.993529	0.377146	-0.00733874	0.999791	0.977402
GTF2A1	102127681	NC_022278.1	146037161	146084921	-	1.55	1.7	2.37	2.32	1.72	1.69	1.47	2.13	1.65	1.87333	0.436616	1.91	0.355387	1.75	0.341174	-0.0679634	0.999533	0.83925	-0.327168	0.993529	0.246641	0.271841	0.999791	0.341136
FAM71F1	102142324	NC_022274.1	161347359	161370664	+	0	0	0	0	0	0	0.04	0	0	0	0	0	0	0.0133333	0.023094	NA	NA	NA	0.628484	0.993529	0.877592	-0.772773	0.999791	0.849792
ORMDL1	101867514	NC_022283.1	78940812	78954885	-	11.29	12.14	9.29	13.06	9.94	11.45	7.32	14.03	11.12	10.9067	1.46316	11.4833	1.56027	10.8233	3.36482	-0.0418559	0.999533	0.879016	-0.260727	0.993529	0.289404	0.231601	0.999791	0.419723
C7H15orf41	102115275	NC_022278.1	13345033	13584893	+	1.73	1.91	3.39	0.7	2.5	2.07	2.25	2.28	2.1	2.34333	0.910897	1.75667	0.940018	2.21	0.0964365	-0.506725	0.999533	0.318082	-0.310999	0.993529	0.396137	-0.18226	0.999791	0.692764
NAP1L1	101925480	NC_022282.1	75236632	75275330	-	41.55	37.61	38.81	46.05	49.19	30.02	38.33	43.23	39.57	39.3233	2.01954	41.7533	10.2819	40.3767	2.54765	-0.0662992	0.999533	0.790332	-0.219764	0.955924	0.174724	0.165466	0.999791	0.468307
LOC102128892	102128892	NC_022289.1	20753637	20762379	-	0	0	0	0.15	0	0	0	0	0	0	0	0.05	0.0866025	0	0	0.805212	0.999533	0.843567	NA	NA	NA	1.15078	0.999791	0.777927
SMIM17	102125475	NC_022290.1	57371103	57432440	+	4.1	4.54	2.49	2.49	3.09	2.91	3.88	2.92	3.09	3.71	1.07921	2.83	0.307896	3.29667	0.512282	-0.499286	0.999533	0.147716	-0.364748	0.993529	0.275921	-0.122391	0.999791	0.710104
PCDHB14	102146198	NC_022277.1	140344547	140352024	+	0.51	0.37	0.62	0.71	0.73	0.68	0.94	0.62	0.62	0.5	0.1253	0.706667	0.0251661	0.726667	0.184752	0.37662	0.999533	0.325651	0.324803	0.993529	0.418937	0.0641461	0.999791	0.862197
BSND	102143974	NC_022272.1	172415176	172425901	-	0	0	0	0	0	0.05	0	0	0.05	0	0	0.0166667	0.0288675	0.0166667	0.0288675	0.805212	0.999533	0.843567	0.628484	0.993529	0.877592	0.189008	0.999791	0.963055
DDX42	102138066	NC_022287.1	61068027	61116233	+	9.85	10.45	10.51	13.14	14.28	10.16	9.22	12.59	11	10.27	0.364966	12.5267	2.12738	10.9367	1.68589	0.149849	0.999533	0.518794	-0.142974	0.993529	0.412678	0.305345	0.999791	0.155368
EPS8L2	102127654	NC_022285.1	533970	556360	+	15.74	32.36	19.13	32.43	33.56	21.39	32.68	29.51	36.99	22.41	8.78208	29.1267	6.72393	33.06	3.75445	0.266862	0.999533	0.405225	0.366628	0.993529	0.232003	-0.0881528	0.999791	0.734947
LOC102130591	102130591	NC_022274.1	183041444	183047507	+	1.83	2.52	1.47	2.17	2.83	1.4	2.6	2.7	2.05	1.94	0.533573	2.13333	0.715705	2.45	0.35	0.0528491	0.999533	0.887039	0.237318	0.993529	0.456124	-0.173248	0.999791	0.61479
BCAS2	101865363	NC_022272.1	112177256	112191918	+	9.25	7.72	8.23	14.96	9.78	8.8	8.6	13.52	11.04	8.4	0.779038	11.18	3.31005	11.0533	2.46003	0.293201	0.999533	0.375125	0.157114	0.993529	0.515938	0.148959	0.999791	0.631072
CLN3	101925740	NC_022291.1	27610779	27630797	-	25.4	22.37	20.22	27.68	24.8	24.73	24.38	29.11	30.01	22.6633	2.60243	25.7367	1.68334	27.8333	3.02434	0.0578111	0.999533	0.818728	0.0651857	0.993529	0.742558	0.00510152	0.999791	0.982126
COL4A4	102118598	NC_022283.1	116803499	116960815	-	0.04	0.02	0.02	0.22	0.87	0.05	0.04	0.06	0.02	0.0266667	0.011547	0.38	0.432782	0.04	0.02	3.51496	0.0218855	0.000138351	0.129442	0.993529	0.893827	3.3978	0.0215897	0.000125826
ORC6	102131233	NC_022291.1	34344802	34354151	+	1.36	2.09	1.46	1.38	2.97	1.81	2.18	2.86	1.73	1.63667	0.395769	2.05333	0.822456	2.25667	0.568888	0.224141	0.999533	0.62359	0.26224	0.993529	0.480368	-0.0263239	0.999791	0.950479
GRASP	102145402	NC_022282.1	50898827	50907386	+	2.59	0.7	1.06	0.51	1.46	0.65	1.22	1.94	1.26	1.45	1.00354	0.873333	0.512868	1.47333	0.40464	-0.897637	0.999533	0.160239	-0.240807	0.993529	0.658035	-0.643023	0.999791	0.214861
ZDHHC16	101926118	NC_022280.1	96268475	96280250	+	4.38	8.47	6.85	6.05	5.87	5.1	5.95	9.32	7.61	6.56667	2.05967	5.67333	0.504612	7.62667	1.68506	-0.318216	0.999533	0.335754	-0.0104372	0.996051	0.972137	-0.296059	0.999791	0.261589
PPT1	102126191	NC_022272.1	187660660	187686574	+	8.32	10.34	11.05	4.42	7.64	7.63	14.14	17.76	11.55	9.90333	1.41642	6.56333	1.85619	14.4833	3.1192	-0.70766	0.87949	0.0386333	0.2959	0.991314	0.207098	-0.99046	0.160844	0.0023956
CNMD	102123867	NC_022288.1	32041630	32078050	-	0.04	0	0.04	0	0.13	0	0.08	0.08	0.08	0.0266667	0.023094	0.0433333	0.0750555	0.08	0	0.360366	0.999533	0.899276	1.23285	0.993529	0.497546	-0.841851	0.999791	0.683177
COL9A2	102123592	NC_022272.1	187386832	187404037	+	0.64	2.6	0.9	0.37	0.92	0.28	0.53	0.65	0.74	1.38	1.06452	0.523333	0.346458	0.64	0.105357	-1.5284	0.599396	0.0166841	-1.29044	0.498107	0.0219331	-0.226193	0.999791	0.693037
LOC107128195	107128195	NC_022290.1	16245198	16249746	+	0.08	0.08	0.08	0.01	0.05	0.01	0.07	0.1	0.07	0.08	0	0.0233333	0.023094	0.08	0.0173205	-1.75087	0.999533	0.161677	-0.25947	0.993529	0.765139	-1.47564	0.999791	0.246486
DNAJC10	101866505	NC_022283.1	71729131	71783614	+	4.69	2.97	3.01	7.02	2.23	5.19	4.75	7.28	4.44	3.55667	0.981699	4.81333	2.41711	5.49	1.55792	0.329985	0.999533	0.472663	0.37738	0.989978	0.204912	-0.0348608	0.999791	0.93483
MAPK12	101867305	NC_022281.1	592783	602644	+	1.33	2.44	1.11	2.3	2.95	2.27	2.55	2.51	3.13	1.62667	0.712905	2.50667	0.384231	2.73	0.346987	0.530508	0.999533	0.203909	0.526954	0.966466	0.181411	0.0157484	0.999791	0.963319
LOC102128713	102128713	NW_005094018.1	1727	3410	+	0	0.16	0	0.43	0	0	0	0	0	0.0533333	0.092376	0.143333	0.248261	0	0	1.22591	0.999533	0.732912	-1.29507	0.993529	0.750954	2.52611	0.999791	0.527838
RNF8	102124176	NC_022275.1	133307447	133347681	-	2.15	4.38	3.55	3.67	3.85	3	3.25	4.93	3.61	3.36	1.12708	3.50667	0.447921	3.93	0.884534	-0.0219978	0.999533	0.954107	-0.0180636	0.994885	0.959271	0.00704647	0.999791	0.979994
EGFL6	102146531	NC_022292.1	11335438	11400072	+	0.03	0	0.03	0	0	0	0.03	0	0.03	0.02	0.0173205	0	0	0.02	0.0173205	-2.05584	0.999533	0.610329	-0.296884	0.993529	0.905281	-1.75594	0.999791	0.66309
SORT1	102123074	NC_022272.1	117357325	117444237	+	1.78	2.09	1.69	2.69	2.01	2.12	3.66	2.44	3.17	1.85333	0.209841	2.27333	0.365011	3.09	0.613922	0.200201	0.999533	0.531344	0.551885	0.794794	0.073802	-0.340585	0.999791	0.323023
NOL6	102124237	NC_022286.1	45372387	45396417	+	3.36	4.19	1.78	5.49	4.11	4.06	2.18	4.93	2.44	3.11	1.2243	4.55333	0.811562	3.18333	1.51823	0.454715	0.999533	0.20967	-0.211999	0.993529	0.583897	0.677992	0.716204	0.0435389
APPBP2	102125795	NC_022287.1	47374334	47455199	+	3.75	3.49	4.71	5.08	5.41	3.71	3.35	4.6	3.7	3.98333	0.642599	4.73333	0.901462	3.88333	0.644851	0.12063	0.999533	0.669737	-0.273266	0.993529	0.244737	0.406565	0.877288	0.0778294
HCK	102115729	NC_022281.1	63380354	63430432	+	8.77	3.61	2.3	4.32	1.58	6.67	4.37	5.67	4.43	4.89333	3.42059	4.19	2.54749	4.82333	0.733848	-0.288978	0.999533	0.639233	-0.259223	0.993529	0.590112	-0.0166866	0.999791	0.973445
METTL15	101865385	NC_022285.1	38937519	39377315	-	1.88	1.45	2.11	1.29	1.92	1.83	1.77	2.31	2	1.81333	0.335012	1.68	0.340735	2.02667	0.270986	-0.12023	0.999533	0.728983	0.139833	0.993529	0.590797	-0.246808	0.999791	0.440034
CHRDL1	102137746	NC_022292.1	107751994	107873702	-	0.05	0.1	0.07	0.1	0.03	0.13	0.05	0.03	0.16	0.0733333	0.0251661	0.0866667	0.051316	0.08	0.07	0.377566	0.999533	0.727717	0.0404885	0.996051	0.970738	0.350128	0.999791	0.755008
C1QTNF9	102116952	NC_022288.1	4622407	4645072	+	0.35	2.14	0.17	1.04	0.85	0.93	1.07	0.41	0.21	0.886667	1.08914	0.94	0.0953939	0.563333	0.450037	0.0603054	0.999533	0.941843	-0.764356	0.993529	0.442293	0.83972	0.999791	0.224768
FOS	102143716	NC_022278.1	139982378	139986176	+	10.87	10.74	1.08	52.72	34.4	10.73	2.12	29.99	14.39	7.56333	5.61511	32.6167	21.0517	15.5	13.9681	1.98231	0.235849	0.00367001	0.750366	0.993529	0.519867	1.24304	0.999791	0.217123
RPS27A	102142514	NC_022284.1	54791456	54794612	-	25.95	26.21	27.66	25.84	35.74	26.25	40.74	35.87	37.92	26.6067	0.92143	29.2767	5.60116	38.1767	2.44512	0.0118418	0.999533	0.963302	0.310037	0.945411	0.163788	-0.285921	0.999791	0.267602
CDX1	102125638	NC_022277.1	149516591	149534669	+	0	0.04	0	0	0.04	0.07	0.03	0	0.07	0.0133333	0.023094	0.0366667	0.0351188	0.0333333	0.0351188	1.39987	0.999533	0.641494	1.22393	0.993529	0.673508	0.190103	0.999791	0.935688
MARK2	102143161	NC_022285.1	10665584	10744635	-	5.07	5.17	4.15	4.64	6.49	5.18	5.04	6.37	5.03	4.79667	0.562257	5.43667	0.951332	5.48	0.770779	0.0697464	0.999533	0.787962	-0.0312636	0.993529	0.868867	0.113431	0.999791	0.629975
ARL6	101865810	NC_022273.1	174177772	174215808	-	0.23	0.72	0.38	0.29	0.39	0.42	0.25	0.25	0.5	0.443333	0.251064	0.366667	0.0680686	0.333333	0.144338	-0.301379	0.999533	0.556363	-0.214842	0.993529	0.639617	-0.0757438	0.999791	0.882828
FSD1	101865139	NC_022290.1	4326441	4340960	+	0.46	0.46	0.18	0.15	0.16	0.13	0.1	0.15	0.04	0.366667	0.161658	0.146667	0.0152753	0.0966667	0.0550757	-1.44519	0.999533	0.125258	-2.30079	0.496786	0.0217423	0.874045	0.999791	0.493384
FAM193A	102138505	NC_022276.1	2561770	2784721	+	3.51	3.61	3.55	4.63	6.31	3.07	4.22	5.23	4	3.55667	0.0503322	4.67	1.62037	4.48333	0.655922	0.250451	0.999533	0.40027	0.107184	0.993529	0.568232	0.155709	0.999791	0.579835
LOC102133449	102133449	NC_022285.1	121317652	121320435	+	0.04	0	0	0	0	0.1	0	0	0	0.0133333	0.023094	0.0333333	0.057735	0	0	0.869318	0.999533	0.817366	-1.29507	0.993529	0.750954	2.18307	0.999791	0.587688
DPM2	102145099	NC_022286.1	100807054	100810985	+	8.01	7.67	6.12	9.16	21.26	9.43	10.36	11.74	9.09	7.26667	1.00749	13.2833	6.90931	10.3967	1.32538	0.720989	0.962154	0.0488147	0.295027	0.966976	0.182964	0.438199	0.999791	0.205185
ITGB5	102123619	NC_022273.1	147244637	147371038	+	5.03	5.42	3.82	8.04	5.67	5.92	6.99	6.39	6.32	4.75667	0.834286	6.54333	1.30216	6.56667	0.368284	0.356281	0.999533	0.231223	0.258112	0.993529	0.27258	0.10936	0.999791	0.696477
EARS2	101926460	NC_022291.1	22476259	22512861	-	3.56	3.9	3.12	4.56	2.29	3.94	2.91	3.55	2.94	3.52667	0.391067	3.59667	1.1733	3.13333	0.361156	-0.0588473	0.999533	0.873095	-0.393275	0.716308	0.0555983	0.34604	0.999791	0.330916
SSC4D	102130443	NC_022274.1	47038865	47061020	+	6.91	6.22	3.34	4.44	2.83	6.8	3.86	10.03	8.19	5.49	1.89365	4.69	1.99677	7.36	3.16763	-0.290346	0.999533	0.519965	0.177134	0.993529	0.650432	-0.453764	0.999791	0.309801
TRAF5	102142772	NC_022272.1	69896698	69943409	+	0.9	0.81	0.59	1.22	0.38	0.81	0.8	1.07	0.63	0.766667	0.159478	0.803333	0.42004	0.833333	0.221886	-0.0341385	0.999533	0.95543	-0.0886675	0.993529	0.84534	0.067156	0.999791	0.910544
GUCA1A	102146663	NC_022275.1	128441061	128447880	-	0.07	0.36	0.05	0.04	0.17	0.07	0.11	0.09	0.25	0.16	0.173494	0.0933333	0.0680686	0.15	0.087178	-0.845169	0.999533	0.46394	-0.25692	0.993529	0.804787	-0.577443	0.999791	0.588605
TCERG1L	102142304	NC_022280.1	130516452	130749296	-	0	0	0	0	0.03	0	0.03	0	0.03	0	0	0.01	0.0173205	0.02	0.0173205	0.805212	0.999533	0.843567	1.61173	0.993529	0.689251	-0.788659	0.999791	0.815186
UGP2	101865269	NC_022284.1	46128891	46190290	-	139.01	218.45	199.23	158.48	280.62	237.01	127.71	140.39	120.47	185.563	41.4459	225.37	61.8964	129.523	10.083	0.185009	0.999533	0.544685	-0.782693	0.0641347	0.000559284	0.980332	0.0271153	0.000171199
ODF2L	101867061	NC_022272.1	140900271	140964035	+	38.8	41.21	40.25	28.29	55.54	37.94	41.66	40.97	39.08	40.0867	1.21327	40.59	13.8169	40.57	1.3357	-0.11535	0.999533	0.691714	-0.200267	0.993529	0.246871	0.0976526	0.999791	0.731446
SGK1	101866184	NC_022275.1	38413301	38594899	-	39.2	5.03	4.38	49.88	14.78	21.32	7.93	11.53	8.62	16.2033	19.9183	28.66	18.6657	9.36	1.91068	0.696048	0.999533	0.525044	-1.04107	0.993529	0.293759	1.74921	0.0116181	5.20372e-05
RAB5B	101865961	NC_022282.1	54877140	54903461	+	7.16	7.58	12.81	16.83	5.07	7.99	7.8	10.39	12.15	9.18333	3.1478	9.96333	6.12331	10.1133	2.18816	0.0065696	0.999533	0.989061	-0.0955423	0.993529	0.77471	0.113968	0.999791	0.795842
RPP30	101865277	NC_022280.1	89416027	89446536	+	6.41	7.46	6.38	3.95	9.14	5.56	10.27	7.52	5.47	6.75	0.615061	6.21667	2.65658	7.75333	2.40849	-0.280229	0.999533	0.440684	0.0800897	0.993529	0.808402	-0.348758	0.999791	0.382533
LOC102130401	102130401	NC_022278.1	71553478	71561263	+	0.35	0.67	0.97	0.39	0.48	0	0.31	0.35	0.16	0.663333	0.310054	0.29	0.255147	0.273333	0.100167	-1.27955	0.999533	0.258968	-1.42127	0.891934	0.122818	0.151355	0.999791	0.910796
ADGRD1	102134045	NC_022282.1	135367696	135558771	+	0	0.18	0	0.04	0.03	0.37	0.22	0.07	0.1	0.06	0.103923	0.146667	0.193477	0.13	0.0793725	1.37052	0.999533	0.393292	0.946458	0.993529	0.531611	0.431811	0.999791	0.70697
LOC102136791	102136791	NC_022286.1	90304709	90460640	+	1.18	1.03	0.82	0.71	0.78	0.84	0.91	1.2	0.84	1.01	0.180831	0.776667	0.0650641	0.983333	0.190875	-0.494878	0.999533	0.200839	-0.26667	0.993529	0.402618	-0.215738	0.999791	0.555604
PSMD11	102128230	NC_022287.1	28824326	28861881	+	11.03	9.18	13.66	14.11	10.25	11.99	12.77	11.68	12.75	11.29	2.25129	12.1167	1.93311	12.4	0.623618	-0.0121413	0.999533	0.970321	-0.0847064	0.993529	0.760351	0.0850253	0.999791	0.767737
FAIM	102140061	NC_022273.1	40753410	40778472	+	0.97	0.97	0.6	0.94	0.78	0.66	0.66	0.85	0.59	0.846667	0.21362	0.793333	0.140475	0.7	0.134536	-0.11407	0.999533	0.827655	-0.43315	0.993529	0.378607	0.331022	0.999791	0.542191
MSN	102142988	NC_022292.1	62212536	62288245	+	11.99	10.16	7.28	7.23	6.8	10.17	10.91	11.12	9.65	9.81	2.37443	8.06667	1.83418	10.56	0.795047	-0.366332	0.999533	0.281691	-0.111344	0.993529	0.657212	-0.242501	0.999791	0.422208
ARHGAP25	101864837	NC_022284.1	41159639	41254668	-	1.36	1.87	0.59	0.47	0.63	0.9	1.41	1.03	1.39	1.27333	0.644386	0.666667	0.217332	1.27667	0.213854	-0.999387	0.897846	0.0414399	-0.168198	0.993529	0.69507	-0.819843	0.776401	0.053913
YAP1	102134227	NC_022285.1	98032460	98155398	+	1.79	1.05	1.79	4.99	2.5	2.03	1.9	2.95	2.92	1.54333	0.427239	3.17333	1.59073	2.59	0.597746	0.878376	0.948278	0.0472909	0.558917	0.893916	0.124975	0.333145	0.999791	0.380443
LOC107129134	107129134	NC_022274.1	63981509	63982491	+	0.27	0	0.15	0.19	0	0	0	0.23	0.26	0.14	0.135277	0.0633333	0.109697	0.163333	0.142244	-1.5907	0.999533	0.522242	-0.145168	0.993529	0.936703	-1.42666	0.999791	0.568714
TRMT44	102131251	NC_022276.1	4327111	4390136	-	3	2.63	2.32	2.57	4.38	2.12	2.82	2.5	2.83	2.65	0.340441	3.02333	1.19626	2.71667	0.187705	0.0776361	0.999533	0.823795	-0.172681	0.993529	0.52406	0.261785	0.999791	0.44548
TCEAL8	101867325	NC_022292.1	100083159	100085358	-	36.73	60.27	37.13	54.43	42.69	28.17	49.8	47.16	44.09	44.71	13.4768	41.7633	13.1545	47.0167	2.8577	-0.214611	0.999533	0.508963	-0.128624	0.993529	0.611404	-0.0751837	0.999791	0.794094
DLX5	102144020	NC_022274.1	114959977	114965984	+	0.04	0.07	0.02	0.16	0.07	0	0.06	0.04	0.02	0.0433333	0.0251661	0.0766667	0.0802081	0.04	0.02	0.662364	0.999533	0.668321	-0.308628	0.993529	0.825128	0.975081	0.999791	0.531959
CEP44	101865133	NC_022276.1	173538367	173582294	+	1.29	0.82	1.15	1.28	1.66	0.87	1.58	1.12	0.67	1.08667	0.241316	1.27	0.395095	1.12333	0.455009	0.0463711	0.999533	0.921551	-0.287625	0.993529	0.563129	0.344957	0.999791	0.495916
CCDC114	102139604	NC_022290.1	49108423	49136210	-	0.26	0.26	0.17	2.75	1.35	1.75	0.37	1.49	0.22	0.23	0.0519615	1.95	0.72111	0.693333	0.693998	2.80454	4.93298e-05	9.0621e-08	1.1245	0.926162	0.147871	1.68941	0.333556	0.00880196
ARPP21	101926832	NC_022273.1	11618567	11775679	-	0.15	0	0	0.08	0	0.04	0.01	0	0	0.05	0.0866025	0.04	0.04	0.00333333	0.0057735	-0.563481	0.999533	0.784934	-3.41435	0.993529	0.22115	2.86196	0.999791	0.244833
HEXIM2	102139298	NC_022287.1	56976428	56988493	+	2.2	3.98	2.85	2.62	3.74	3.25	3.37	2.75	3.59	3.01	0.900722	3.20333	0.561456	3.23667	0.435584	0.00997984	0.999533	0.976574	-0.0842806	0.993529	0.798786	0.106405	0.999791	0.738188
LOC102145192	102145192	NC_022278.1	236239	240885	-	4.84	5.83	5.87	2.91	4.35	2.92	4.34	6.19	4.83	5.51333	0.583467	3.39333	0.828513	5.12	0.958488	-0.82772	0.868185	0.0372924	-0.338724	0.993529	0.276056	-0.475612	0.999791	0.223777
DPY30	102144448	NC_022284.1	78693288	78719577	+	35.8	53.96	39.3	28.32	58.63	37.77	35.62	43.48	40.43	43.02	9.63458	41.5733	15.5088	39.8433	3.96271	-0.177522	0.999533	0.589016	-0.334903	0.891067	0.119767	0.169661	0.999791	0.573539
EPS15L1	102141791	NC_022290.1	16628323	16754020	-	2.46	2.75	2.14	3.72	3.29	2.48	2.54	3.28	2.53	2.45	0.305123	3.16333	0.62963	2.78333	0.430155	0.241107	0.999533	0.427575	-0.0129071	0.994881	0.956804	0.266035	0.999791	0.343628
LOC102140364	102140364	NC_022274.1	145653219	145655469	-	13.22	17.15	13.02	12.35	14.35	15.38	15.56	13.93	13.8	14.4633	2.32887	14.0267	1.54066	14.43	0.980765	-0.143859	0.999533	0.609003	-0.207992	0.993529	0.368352	0.0759032	0.999791	0.785665
CCNC	102114973	NC_022275.1	74241727	74268394	+	5.28	5.72	4.9	5.23	4.5	4.77	5.63	6.09	4.56	5.3	0.410366	4.83333	0.369098	5.42667	0.785005	-0.235468	0.999533	0.392411	-0.188235	0.993529	0.389731	-0.0354649	0.999791	0.896818
CAMK2G	101865637	NC_022280.1	61745120	61808201	+	2.5	3.22	2.49	3.06	3.51	2.82	3.02	3.6	4.14	2.73667	0.418609	3.13	0.350286	3.58667	0.560119	0.0843755	0.999533	0.758138	0.179376	0.993529	0.469065	-0.0828346	0.999791	0.75783
MYO6	101865607	NC_022275.1	98075026	98238517	-	3.11	4.4	2.46	2.31	2.95	2.71	3.89	5.15	3.88	3.32333	0.987438	2.65667	0.323316	4.30667	0.730365	-0.425438	0.999533	0.165746	0.154663	0.993529	0.540278	-0.568541	0.533752	0.0214741
NSUN3	102137191	NC_022273.1	177816943	177878553	-	0.36	0.49	0.42	0.44	0.35	0.5	0.47	0.44	0.55	0.423333	0.0650641	0.43	0.0754983	0.486667	0.0568624	-0.0586749	0.999533	0.920018	0.0177769	0.996051	0.971612	-0.0656885	0.999791	0.907424
ADAM32	102121434	NC_022279.1	39950223	40123016	+	0.03	0	0.03	0	0	0.13	0.07	0	0.03	0.02	0.0173205	0.0433333	0.0750555	0.0333333	0.0351188	1.26294	0.999533	0.624729	0.724665	0.993529	0.749855	0.551199	0.999791	0.818334
LOC102142801	102142801	NC_022280.1	5504670	5527891	-	473.78	367.11	478.82	483.43	440.32	445.91	557.77	757.47	536.93	439.903	63.0912	456.553	23.4431	617.39	121.76	-0.06433	0.999533	0.807547	0.247334	0.993529	0.26175	-0.299195	0.999791	0.166616
RAPGEFL1	102128498	NC_022287.1	51813487	51832325	+	9.39	14.85	9.59	4.89	16.08	13.28	11.22	14.68	10.17	11.2767	3.09621	11.4167	5.82306	12.0233	2.35988	-0.0886448	0.999533	0.836441	-0.127366	0.993529	0.589997	0.051772	0.999791	0.898797
CLEC2A	102139616	NC_022282.1	10248650	10271931	-	0.08	0	0	0.29	0	0	0	0	0	0.0266667	0.046188	0.0966667	0.167432	0	0	1.63953	0.999533	0.622936	-1.29507	0.993529	0.750954	2.93855	0.999791	0.460097
ABCC5	101926071	NC_022273.1	88591446	88687659	-	2.49	2.26	1.02	1.63	1.97	1.8	1.84	2.55	1.72	1.92333	0.790717	1.8	0.17	2.03667	0.44859	-0.134514	0.999533	0.696668	-0.0940843	0.993529	0.764984	-0.0290019	0.999791	0.909371
EIF2AK1	101865823	NC_022274.1	41296414	41339531	-	12.12	11.32	15.91	17.21	10.81	9.77	9.47	11.32	11.71	13.1167	2.45194	12.5967	4.02896	10.8333	1.19668	-0.190624	0.999533	0.567181	-0.510223	0.637593	0.0397101	0.331722	0.999791	0.261778
FAM114A2	101865230	NC_022277.1	153247129	153299286	-	3.78	5.3	3.69	5.4	5.79	4.95	3.85	5.78	4.61	4.25667	0.904673	5.38	0.420357	4.74667	0.972231	0.23388	0.999533	0.394929	-0.0596481	0.993529	0.802219	0.305511	0.999791	0.215556
BIN2	101865194	NC_022282.1	50188576	50228590	-	4.25	2.25	1.59	2.46	2.14	2.23	4.67	3.71	2.78	2.69667	1.38511	2.27667	0.165025	3.72	0.94504	-0.358151	0.999533	0.420372	0.253107	0.993529	0.567693	-0.598824	0.928068	0.0924088
LOC102133669	102133669	NC_022292.1	100810779	100813296	+	0.08	0.08	0.16	0	0	0	0	0	0	0.106667	0.046188	0	0	0	0	-3.03188	0.999533	0.288418	-3.20789	0.993529	0.229096	NA	NA	NA
CHD8	102142141	NC_022278.1	84962526	85030582	-	3.66	4.51	3.84	3.83	4.11	3.42	4.29	4.96	4.03	4.00333	0.447921	3.78667	0.347035	4.42667	0.479826	-0.206469	0.999533	0.392047	-0.100624	0.993529	0.594393	-0.0940224	0.999791	0.664898
LAMA1	102146003	NC_022289.1	68140329	68316258	-	0.16	0.94	0.44	0.06	0.34	0.03	0.5	0.35	0.13	0.513333	0.395137	0.143333	0.170978	0.326667	0.1861	-2.03305	0.492955	0.0116394	-0.82962	0.993529	0.216377	-1.19389	0.999791	0.138887
LOC102119242	102119242	NW_005100036.1	54	1726	-	0.04	0.13	0	0	0	0	0.04	0.08	0	0.0566667	0.0665833	0	0	0.04	0.04	-2.9552	0.999533	0.381984	-0.760644	0.993529	0.722099	-2.17832	0.999791	0.586002
LOC102133386	102133386	NC_022290.1	41679560	41680751	+	1.66	0.83	0.85	0.59	3.1	0.09	0.09	1.1	2.54	1.11333	0.473533	1.26	1.61298	1.24333	1.23127	-0.0511746	0.999533	0.958989	-0.082263	0.993529	0.93251	0.0442964	0.999791	0.969972
LOC102136364	102136364	NC_022285.1	67237636	67243422	+	0.82	1.13	0.94	1.25	0.99	1.08	1.24	1.34	1.14	0.963333	0.156312	1.10667	0.132035	1.24	0.1	0.0930846	0.999533	0.818097	0.147759	0.993529	0.663944	-0.0433999	0.999791	0.905011
IPO13	101926024	NC_022272.1	183604269	183625594	-	4	5.79	4.2	9.07	5.56	5.77	4.95	9.32	6.38	4.66333	0.980833	6.8	1.96868	6.88333	2.22806	0.443295	0.999533	0.167523	0.323773	0.993529	0.211015	0.131257	0.999791	0.677226
DBNDD2	102123368	NC_022281.1	77123424	77128285	+	2.45	4.38	1.89	2.78	2.51	2.46	5.36	5.93	3.8	2.90667	1.30631	2.58333	0.172143	5.03	1.10268	-0.243636	0.999533	0.55907	0.577316	0.884436	0.115845	-0.810142	0.485458	0.0174825
KLF10	102125677	NC_022279.1	103804089	103810981	-	2.18	0.92	4.97	9.12	7.05	2.61	3.88	8.04	8.58	2.69	2.07261	6.26	3.32612	6.83333	2.57187	1.03664	0.999533	0.0835433	1.07214	0.744616	0.0616601	-0.0227624	0.999791	0.958975
LOC102120124	102120124	NW_005093448.1	3214	12114	+	4.67	2.75	4.52	10.89	4.61	5.33	1.29	9.61	4.49	3.98	1.06785	6.94333	3.43682	5.13	4.19676	0.684098	0.999533	0.149588	0.0611838	0.993529	0.920038	0.633742	0.999791	0.291153
LOC101865922	101865922	NC_022272.1	115218054	115305399	+	1.64	0.8	0.29	0.71	1.35	1.25	0.93	3.02	2.13	0.91	0.681689	1.10333	0.344287	2.02667	1.04882	-0.0388205	0.999533	0.953845	0.911605	0.945277	0.160912	-0.939229	0.86768	0.0749941
OTUD6B	102116075	NC_022279.1	92232832	92271845	+	0.53	0.88	0.92	1.51	0.29	0.94	0.68	1.1	0.8	0.776667	0.214554	0.913333	0.610437	0.86	0.216333	0.17083	0.999533	0.780648	-0.0745339	0.993529	0.849416	0.258612	0.999791	0.659269
FILIP1	102122768	NC_022275.1	98486260	98702888	+	1.08	1.24	0.7	0.78	0.77	0.85	0.8	0.78	0.96	1.00667	0.277369	0.8	0.043589	0.846667	0.0986577	-0.436298	0.999533	0.260654	-0.468119	0.970707	0.185708	0.0434129	0.999791	0.905785
ARL6IP4	102124312	NC_022282.1	127248562	127252325	+	15.96	18.66	18.02	15.52	26.99	18.1	21.43	21.96	22.99	17.5467	1.41086	20.2033	6.01733	22.1267	0.793242	0.0747822	0.999533	0.788551	0.120364	0.993529	0.526523	-0.0331264	0.999791	0.901785
HIVEP2	102133922	NC_022275.1	47267685	47368098	-	0.53	0.31	0.47	0.66	0.64	0.2	0.39	0.33	0.32	0.436667	0.113725	0.5	0.26	0.346667	0.0378594	0.0467849	0.999533	0.918413	-0.529181	0.888836	0.118321	0.587423	0.999791	0.169766
ZFP62	102125639	NC_022277.1	180859938	180877567	-	0.97	1.26	1.48	1.12	1.25	1.11	1.23	1.44	1.35	1.23667	0.255799	1.16	0.0781025	1.34	0.105357	-0.20162	0.999533	0.524237	-0.0881019	0.993529	0.741951	-0.101112	0.999791	0.702081
HCST	102121467	NC_022290.1	36382748	36385340	+	13.05	6.24	5.06	2.97	5.05	7.75	14.42	8.41	7.23	8.11667	4.31294	5.25667	2.39669	10.02	3.85592	-0.71885	0.999533	0.208526	0.104602	0.993529	0.83923	-0.810945	0.999791	0.130262
GRIN1	102115033	NC_022286.1	1109643	1139330	-	0.13	0.09	0.1	0.07	0.15	0.06	0.22	0.22	0.14	0.106667	0.0208167	0.0933333	0.0493288	0.193333	0.046188	-0.507484	0.999533	0.586453	0.654833	0.993529	0.35031	-1.14859	0.999791	0.157236
GULP1	102120990	NC_022283.1	77432039	77746539	+	0.06	0.07	0.58	0.5	0	0.02	0.07	0	0.02	0.236667	0.297377	0.173333	0.283078	0.03	0.0360555	-0.653366	0.999533	0.640709	-2.9279	0.602454	0.0338254	2.2671	0.999791	0.197327
MAP1S	102133247	NC_022290.1	18061386	18078267	+	4.34	3.89	3.89	5.04	5.93	3	3.67	6.85	4.87	4.04	0.259808	4.65667	1.50214	5.13	1.60586	0.0623473	0.999533	0.840669	0.0986538	0.993529	0.696626	-0.0234511	0.999791	0.940166
HES1	102146862	NC_022273.1	3405776	3408322	-	12.08	13.09	14.76	24.22	18.38	13.9	13.14	26.84	15.71	13.31	1.35348	18.8333	5.17491	18.5633	7.28208	0.375276	0.999533	0.20993	0.223546	0.993529	0.416604	0.163729	0.999791	0.602772
CCT5	101926268	NC_022277.1	10354995	10370388	+	17	22.89	16.11	31.34	21.5	18.41	20.46	32.98	23.84	18.6667	3.68449	23.75	6.75227	25.76	6.47707	0.238146	0.999533	0.427789	0.233092	0.993529	0.284897	0.0165723	0.999791	0.953237
ST3GAL4	102126028	NC_022285.1	122182423	122242801	+	22.53	16.45	24.48	30.72	23.06	8.66	27.84	33.11	34.81	21.1533	4.18827	20.8133	11.2003	31.92	3.63418	-0.157761	0.999533	0.716956	0.36738	0.942631	0.15945	-0.513512	0.999791	0.199035
PCSK2	102139968	NC_022281.1	44791502	45046234	-	0	0	0	0	0	0	0	0	0.01	0	0	0	0	0.00333333	0.0057735	NA	NA	NA	0.628484	0.993529	0.877592	-0.772773	0.999791	0.849792
FBXO16	102146726	NC_022279.1	28888881	28932493	-	0	0	0	0	0.04	0	0.08	0	0.07	0	0	0.0133333	0.023094	0.05	0.043589	0.805212	0.999533	0.843567	2.61509	0.993529	0.446581	-1.79285	0.999791	0.527704
NME6	102139844	NC_022273.1	103384718	103392199	-	16.9	26.12	19.25	14.91	23.41	18.91	16.18	30.53	18.25	20.7567	4.7911	19.0767	4.25245	21.6533	7.75678	-0.232573	0.999533	0.430146	-0.179902	0.993529	0.506966	-0.0399709	0.999791	0.892684
ITGA5	102114969	NC_022282.1	53318451	53342696	-	9.89	16.29	8.34	9.68	16.59	14.97	6.09	10.33	6.39	11.5067	4.21436	13.7467	3.61378	7.60333	2.36612	0.161241	0.999533	0.637518	-0.825354	0.245446	0.00520396	0.999082	0.0916951	0.000955003
ADH5	102122307	NC_022276.1	98284751	98310415	-	151.95	192.78	187.8	150.69	226.36	163.35	230.35	194.27	208.08	177.51	22.2752	180.133	40.5308	210.9	18.2046	-0.103547	0.999533	0.678685	0.0473272	0.993529	0.831075	-0.138496	0.999791	0.584579
OTUD3	101867027	NC_022272.1	208519477	208548376	-	0.44	0.34	0.42	0.7	0.58	0.38	0.3	0.78	0.48	0.4	0.052915	0.553333	0.161658	0.52	0.242487	0.341846	0.999533	0.47888	0.119786	0.993529	0.799247	0.234805	0.999791	0.631593
SMIM15	101866699	NC_022277.1	60729634	60733559	-	9.19	8.9	10.63	11.12	9.39	8.53	7.06	8.88	8.94	9.57333	0.926517	9.68	1.31913	8.29333	1.06852	-0.110569	0.999533	0.702157	-0.43815	0.731281	0.058721	0.340133	0.999791	0.199769
ARPIN	102116424	NC_022278.1	70177597	70189293	-	4.85	5.36	6.87	7.33	5.02	9.09	9.14	8.14	9.43	5.69333	1.05044	7.14667	2.04118	8.90333	0.676782	0.222922	0.999533	0.5834	0.420818	0.946031	0.165142	-0.185549	0.999791	0.623915
ACOT8	102141803	NC_022281.1	77509376	77527257	-	9.88	10.48	9.65	8.14	9.95	12.81	11.4	16.28	11.11	10.0033	0.428525	10.3	2.35459	12.93	2.90481	-0.082421	0.999533	0.797919	0.098698	0.993529	0.624998	-0.167593	0.999791	0.589163
LOC102119981	102119981	NC_022275.1	143695652	143699908	-	2.15	2.11	1.69	1.23	3.65	1.7	1.84	1.61	1.67	1.98333	0.25482	2.19333	1.28321	1.70667	0.119304	0.00121465	0.999533	0.998059	-0.426441	0.993529	0.2586	0.437889	0.999791	0.386751
ZDHHC19	102136811	NC_022273.1	460692	472881	-	0.71	0.47	0.39	0.04	0.66	0.25	0.43	0.54	0.48	0.523333	0.166533	0.316667	0.315331	0.483333	0.0550757	-0.897556	0.999533	0.333977	-0.33976	0.993529	0.575757	-0.543747	0.999791	0.557763
PSMA8	101866612	NC_022289.1	56128432	56146764	-	0	0	0	0	0	0	0.14	0.14	0	0	0	0	0	0.0933333	0.080829	NA	NA	NA	1.49776	0.993529	0.710879	-1.64358	0.999791	0.684169
LOC102123923	102123923	NC_022275.1	100711647	100712302	+	0	0	0	0	0	0	0	0.27	0	0	0	0	0	0.09	0.155885	NA	NA	NA	1.35372	0.993529	0.738463	-1.49821	0.999791	0.711733
PTPRO	102142195	NC_022282.1	15971931	16248509	+	0.05	0	0	0	0	0.01	0.03	0.02	0.03	0.0166667	0.0288675	0.00333333	0.0057735	0.0266667	0.0057735	-2.06874	0.999533	0.516106	0.679491	0.993529	0.705416	-2.73183	0.999791	0.191522
SVOP	102116377	NC_022282.1	112563151	112661634	-	0	0	0.03	0	0.03	0	0.03	0.03	0	0.01	0.0173205	0.01	0.0173205	0.02	0.0173205	-0.15656	0.999533	0.969394	0.537733	0.993529	0.864306	-0.682729	0.999791	0.842136
GNB3	102125334	NC_022282.1	7144715	7152060	+	1.15	1.13	0.59	0.55	1.23	0.54	0.99	0.84	0.82	0.956667	0.3177	0.773333	0.395517	0.883333	0.0929157	-0.446361	0.999533	0.394245	-0.31441	0.993529	0.46557	-0.121228	0.999791	0.807786
CCDC102B	102120839	NC_022289.1	10998905	11299454	-	0.04	0.17	0.23	0.08	0.03	0.13	0.04	0.19	0.14	0.146667	0.0971253	0.08	0.05	0.123333	0.0763763	-1.21224	0.999533	0.280665	-0.52875	0.993529	0.58733	-0.667239	0.999791	0.562516
KIAA2012	102128948	NC_022283.1	91505208	91648678	+	0.23	0.17	0.09	0.12	0.18	0.29	0.19	0.32	0.29	0.163333	0.0702377	0.196667	0.0862168	0.266667	0.0680686	0.248969	0.999533	0.748977	0.522837	0.993529	0.409757	-0.262997	0.999791	0.697082
LOC107130323	107130323	NC_022272.1	217527018	217531043	+	0.12	0.04	0.08	0.08	0.08	0.04	0.15	0.11	0.08	0.08	0.04	0.0666667	0.023094	0.113333	0.0351188	-0.452276	0.999533	0.770636	0.246938	0.993529	0.845858	-0.68546	0.999791	0.630777
CDKN1A	102136063	NC_022275.1	134044957	134053859	-	4.77	10.06	5.95	48.78	11.6	24.53	23.88	65.23	9.15	6.92667	2.77695	28.3033	18.875	32.7533	29.0739	1.95598	0.0180899	0.000106005	1.96327	0.0582731	0.000478955	0.00253052	0.999791	0.996694
KRT82	102121620	NC_022282.1	51262062	51274328	-	0.15	0	0	0	0	0	0	0	0	0.05	0.0866025	0	0	0	0	-3.61629	0.999533	0.293698	-3.79139	0.993529	0.306678	NA	NA	NA
WIPI1	102118159	NC_022287.1	65570427	65609412	-	4.76	2.77	3.57	3.93	2.86	3.6	4.63	8.39	5.97	3.7	1.00135	3.46333	0.547936	6.33	1.90568	-0.206753	0.999533	0.588585	0.521355	0.876543	0.111611	-0.715266	0.598595	0.0283375
LDLRAD3	101866490	NC_022285.1	31182571	31471618	-	0.79	0.74	0.7	1.12	0.75	0.55	0.85	0.58	0.57	0.743333	0.0450925	0.806667	0.289194	0.666667	0.15885	0.00155163	0.999533	0.997143	-0.364239	0.993529	0.356693	0.374755	0.999791	0.418917
HEG1	102122854	NC_022273.1	147116885	147178862	+	0.88	1.11	0.69	0.7	0.77	0.9	0.71	0.81	1	0.893333	0.210317	0.79	0.101489	0.84	0.147309	-0.268915	0.999533	0.427624	-0.298347	0.993529	0.310664	0.0415217	0.999791	0.900038
MFAP3L	101925664	NC_022276.1	169191957	169239207	-	1.99	1.32	0.79	2.48	1.16	2.11	1.03	4.44	0.78	1.36667	0.60136	1.91667	0.680906	2.08333	2.04476	0.418451	0.999533	0.358541	0.299746	0.993529	0.619241	0.130788	0.999791	0.819943
SLC22A4	102121922	NC_022277.1	131285520	131336899	+	2.39	2.24	1.57	1.36	2.9	2.02	1.97	2.06	1.07	2.06667	0.436616	2.09333	0.772615	1.7	0.547449	-0.109949	0.999533	0.769973	-0.507061	0.924115	0.146556	0.409648	0.999791	0.307361
DNASE1L2	102116493	NC_022291.1	2311286	2313797	+	0.68	1.21	0.45	1.06	2.7	1.06	0.41	1.66	0.53	0.78	0.389744	1.60667	0.946854	0.866667	0.689662	0.904606	0.999533	0.122309	-0.114255	0.993529	0.863817	1.03101	0.944282	0.0998779
LUZP6	102115102	NC_022274.1	168899895	168902127	-	12.96	17.23	17.38	16.36	14.13	19.7	17.54	25.1	17.18	15.8567	2.50971	16.73	2.80337	19.94	4.47231	-0.0126551	0.999533	0.969418	0.100221	0.993529	0.680762	-0.100047	0.999791	0.743463
HUS1B	102130996	NC_022275.1	170391500	170428426	+	0.13	0.13	0.04	0.27	0.09	0.08	0.2	0.15	0.12	0.1	0.0519615	0.146667	0.106927	0.156667	0.0404145	0.472704	0.999533	0.721002	0.462557	0.993529	0.68754	0.0199004	0.999791	0.98647
MMP9	102117693	NC_022281.1	77688858	77696788	+	0.94	0.36	0.2	1.42	0.2	0.24	0.34	0.36	0.16	0.5	0.389358	0.62	0.693109	0.286667	0.110151	0.194852	0.999533	0.82506	-1.05574	0.946031	0.165051	1.26082	0.999791	0.142247
TMUB1	102118314	NC_022274.1	183769943	183772410	-	36.3	44.45	33.11	42.83	53.81	42.49	36.55	50.52	46.91	37.9533	5.84799	46.3767	6.4397	44.66	7.2517	0.174916	0.999533	0.455944	0.0176184	0.993529	0.925786	0.169743	0.999791	0.434128
NBEAL2	102119044	NC_022273.1	101984351	102013858	+	1.59	1.13	0.71	0.44	0.79	0.75	1.84	0.85	0.92	1.14333	0.440151	0.66	0.191572	1.20333	0.552479	-0.901911	0.814114	0.0327942	-0.102655	0.993529	0.824128	-0.786292	0.894952	0.0839687
FAM76A	102115427	NC_022272.1	200454208	200492360	-	1.86	3.35	2.45	2.22	3.2	1.58	1.77	2.72	2.74	2.55333	0.750355	2.33333	0.815925	2.41	0.554346	-0.265047	0.999533	0.461447	-0.304481	0.993529	0.326473	0.0515476	0.999791	0.877399
LOC102129925	102129925	NC_022274.1	26339836	26342241	-	0.29	0.1	0.12	0.07	0.35	0.2	0.27	0.18	1.82	0.17	0.104403	0.206667	0.140119	0.756667	0.921973	0.11515	0.999533	0.914237	2.02177	0.699427	0.0525206	-1.8904	0.819626	0.0626509
LOC102130480	102130480	NC_022275.1	142633849	142642409	-	0.61	1.48	0.99	0.23	0.5	1.04	1.41	0.34	0.69	1.02667	0.436157	0.59	0.412432	0.813333	0.545558	-0.777983	0.999533	0.184782	-0.489848	0.993529	0.370364	-0.27575	0.999791	0.683548
CAND2	102127715	NC_022273.1	143846241	143884651	+	0.06	0.07	0	0.05	0.15	0.07	0.04	0.13	0.08	0.0433333	0.0378594	0.09	0.052915	0.0833333	0.0450925	0.951025	0.999533	0.434216	0.729013	0.993529	0.537257	0.230665	0.999791	0.808744
ZNF320	102134035	NC_022290.1	53580959	53592840	-	2.99	1.63	2.92	1.35	1.99	1.09	2.77	3.12	1.59	2.51333	0.765789	1.47667	0.463177	2.49333	0.801644	-0.923732	0.70285	0.0239245	-0.253624	0.993529	0.521489	-0.657772	0.892721	0.0832455
C19H19orf25	102124128	NC_022290.1	1263261	1269525	-	5.37	6.61	3.6	4.55	6.71	8.04	5.14	9.2	5.38	5.19333	1.51276	6.43333	1.76137	6.57333	2.27792	0.222029	0.999533	0.547291	0.104216	0.993529	0.732598	0.130663	0.999791	0.706158
MTMR3	102130837	NC_022281.1	21427567	21573648	-	2.01	1.92	2.92	2.87	2.57	2.15	2.85	4.23	3.19	2.28333	0.553203	2.53	0.361663	3.42333	0.718981	0.0265811	0.999533	0.9315	0.34394	0.989627	0.204368	-0.304885	0.999791	0.199818
SLC1A7	102137921	NC_022272.1	174291622	174347372	+	0	0.33	0.03	0.02	0.11	0.17	0.12	0.07	0.14	0.12	0.182483	0.1	0.0754983	0.11	0.0360555	-0.249557	0.999533	0.868515	-0.732264	0.993529	0.623027	0.49046	0.999791	0.694023
KLHL6	102122235	NC_022273.1	88166606	88234362	-	0.6	0.3	0.38	0.13	0.46	0.34	0.53	0.39	0.3	0.426667	0.155349	0.31	0.167033	0.406667	0.115902	-0.600037	0.999533	0.391988	-0.274238	0.993529	0.641156	-0.313405	0.999791	0.652076
KDELR2	101866217	NC_022274.1	41786208	41810751	-	49.92	69.57	49.89	71.88	71.15	86.24	49.3	81.97	53.83	56.46	11.3536	76.4233	8.50931	61.7	17.6999	0.339047	0.999533	0.220591	-0.11404	0.993529	0.611234	0.465623	0.883258	0.0796536
NDUFA1	102144790	NC_022292.1	116631972	116637458	+	60.63	71.32	51.4	51.23	107.78	77.51	73.37	84.57	65.79	61.1167	9.96891	78.84	28.2985	74.5767	9.44797	0.248121	0.999533	0.438187	0.0692736	0.993529	0.716624	0.191359	0.999791	0.526898
NPFFR2	102134940	NC_022276.1	62441305	62540570	-	0	0	0	0.03	0.04	0	0.03	0	0.07	0	0	0.0233333	0.0208167	0.0333333	0.0351188	1.63616	0.999533	0.685777	2.19258	0.993529	0.565378	-0.520469	0.999791	0.838474
NEK7	102146083	NC_022272.1	56458843	56604992	+	5.29	5.76	7.65	7.97	5.45	3.99	5.36	6.22	6.91	6.23333	1.24917	5.80333	2.01339	6.16333	0.776552	-0.217923	0.999533	0.527067	-0.234501	0.993529	0.368859	0.0285325	0.999791	0.927317
PCTP	102142793	NC_022287.1	41251589	41319382	+	10.47	10.42	9.49	11.85	12.86	9.21	12.97	13.65	11.78	10.1267	0.551936	11.3067	1.88468	12.8	0.94652	0.0464677	0.999533	0.84573	0.0973682	0.993529	0.606259	-0.0390977	0.999791	0.865708
RNF20	102127168	NC_022286.1	36165408	36193933	-	6.43	5.14	6.5	8.19	6.84	6.58	6.4	10.03	5.97	6.02333	0.765789	7.20333	0.864311	7.46667	2.2303	0.141812	0.999533	0.615838	0.072985	0.993529	0.778397	0.0811247	0.999791	0.760913
ENTPD1	102132860	NC_022280.1	94370432	94565545	+	2.09	1.76	2.05	1.98	2.55	2.13	2.32	3.31	2.83	1.96667	0.180093	2.22	0.295466	2.82	0.495076	0.00846841	0.999533	0.97865	0.276326	0.993529	0.272129	-0.254504	0.999791	0.36796
GUCY1A1	101866366	NC_022276.1	154922790	154993202	+	1.37	1.1	0.56	0.4	0.94	0.82	0.89	0.64	1.08	1.01	0.412432	0.72	0.283549	0.87	0.220681	-0.555613	0.999533	0.26225	-0.395619	0.993529	0.380158	-0.147199	0.999791	0.756313
LOC102146524	102146524	NC_022291.1	22629833	22654650	-	0.15	0.14	0.19	0.04	0.05	0.05	0.18	0.13	0.18	0.16	0.0264575	0.0466667	0.0057735	0.163333	0.0288675	-1.90037	0.999533	0.206277	-0.187273	0.993529	0.857776	-1.7033	0.999791	0.258617
ARHGDIG	102142597	NC_022291.1	274093	275791	+	0.5	0.06	0.06	0.1	0.47	0	0.21	0.31	0.27	0.206667	0.254034	0.19	0.247588	0.263333	0.0503322	-0.349944	0.999533	0.823911	0.092314	0.993529	0.938081	-0.423818	0.999791	0.748357
KIAA1328	102119805	NC_022289.1	44812525	45200708	-	0.41	0.41	0.28	0.65	0.49	0.27	0.31	0.54	0.4	0.366667	0.0750555	0.47	0.190788	0.416667	0.115902	0.277833	0.999533	0.578463	-0.0052506	0.998677	0.990101	0.295472	0.999791	0.539987
RIMKLA	102128755	NC_022272.1	185260338	185303757	-	0.61	0.79	0.54	0.27	0.83	0.69	0.62	0.67	0.42	0.646667	0.12897	0.596667	0.291433	0.57	0.132288	-0.22055	0.999533	0.626294	-0.40184	0.967486	0.184297	0.193703	0.999791	0.672467
PMAIP1	102120192	NC_022289.1	20632133	20636509	-	1.99	0.77	1.17	1.35	0.99	0.81	0.91	0.64	2.32	1.31	0.621932	1.05	0.274955	1.29	0.902164	-0.534103	0.999533	0.315518	-0.255053	0.993529	0.686514	-0.266235	0.999791	0.655324
IDH1	101925790	NC_022283.1	97830088	97848725	-	72.18	95.27	107.83	94	106.41	70.27	92.29	103.23	119.9	91.76	18.0823	90.2267	18.3631	105.14	13.9037	-0.152724	0.999533	0.569693	-0.0219375	0.993529	0.927926	-0.11849	0.999791	0.611277
LOC107127695	107127695	NC_022287.1	1955329	1956318	-	0	0	0.07	0	0	0	0	0	0	0.0233333	0.0404145	0	0	0	0	-1.11834	0.999533	0.78403	-1.29507	0.993529	0.750954	NA	NA	NA
CNNM2	102134661	NC_022280.1	101953741	102128097	+	3.5	3.42	4.1	5.44	5.29	2.98	3.64	4.28	3.29	3.67333	0.371663	4.57	1.37902	3.73667	0.502029	0.198158	0.999533	0.542965	-0.147242	0.993529	0.533181	0.357736	0.999791	0.224658
JAKMIP2	102130777	NC_022277.1	146847099	147038138	-	0.84	1.02	1.11	0.88	1.19	0.95	0.84	1.11	1	0.99	0.137477	1.00667	0.162583	0.983333	0.135769	-0.0816112	0.999533	0.804847	-0.216294	0.993529	0.428133	0.147505	0.999791	0.630114
MICALL1	101926443	NC_022281.1	13268832	13307181	-	2.81	2.73	1.8	3.68	2.75	3.5	2.56	4.52	2.89	2.44667	0.561456	3.31	0.493254	3.32333	1.0494	0.341789	0.999533	0.310492	0.202057	0.993529	0.487379	0.152044	0.999791	0.627454
FOXQ1	102136073	NC_022275.1	169748811	169751104	-	0.03	0.03	0.03	0	0.04	0	0.06	0	0.45	0.03	0	0.0133333	0.023094	0.17	0.244336	-1.63843	0.999533	0.537628	2.15526	0.993529	0.212165	-3.781	0.893649	0.0834766
GPR85	102146275	NC_022274.1	145618628	145625955	-	0.06	0.01	0.04	0.03	0.05	0.03	0	0.01	0.03	0.0366667	0.0251661	0.0366667	0.011547	0.0133333	0.0152753	-0.370731	0.999533	0.785994	-1.77588	0.993529	0.275412	1.41866	0.999791	0.422234
INPPL1	102115401	NC_022285.1	67381050	67396370	+	15.73	17.48	13.38	18.18	15.98	16.3	13.08	22.52	13.97	15.53	2.0573	16.82	1.18861	16.5233	5.2123	0.0178549	0.999533	0.941326	-0.139238	0.993529	0.528411	0.169353	0.999791	0.502272
CD70	102130438	NC_022290.1	6784757	6790115	-	0.06	0	0.06	0	0	0	0.11	0.05	0	0.04	0.034641	0	0	0.0533333	0.0550757	-2.05584	0.999533	0.610329	0.236483	0.993529	0.920095	-2.27593	0.999791	0.563323
ECT2	102138205	NC_022273.1	77014424	77085440	+	0.18	0.17	0.08	0.18	0.07	0.11	0.2	0.33	0.1	0.143333	0.0550757	0.12	0.0556776	0.21	0.115326	-0.335583	0.999533	0.690166	0.361299	0.993529	0.611698	-0.684718	0.999791	0.391407
ICE2	102143029	NC_022278.1	37793947	37836528	-	0.51	0.45	0.85	1.09	0.54	0.53	0.72	1.05	1.22	0.603333	0.215716	0.72	0.320468	0.996667	0.254231	0.159796	0.999533	0.77669	0.486973	0.993529	0.282528	-0.313016	0.999791	0.529249
LMTK2	102126984	NC_022274.1	42299183	42411480	+	2.41	2.2	2.28	2.62	2.95	1.5	1.93	3.44	2.33	2.29667	0.105987	2.35667	0.760022	2.56667	0.782326	-0.10697	0.999533	0.722258	-0.0870525	0.993529	0.710028	-0.00722371	0.999791	0.980907
ARAF	101925249	NC_022292.1	46020567	46031569	+	17.26	19.56	15.57	23.43	23.81	19.87	21.36	25.53	26.02	17.4633	2.00276	22.37	2.17338	24.3033	2.56075	0.243279	0.999533	0.28196	0.25939	0.930866	0.149941	-0.00396052	0.999791	0.985041
KIF6	102115234	NC_022275.1	130979109	131374601	+	0.04	0	0	0.1	0.03	0	0.03	0.03	0.04	0.0133333	0.023094	0.0433333	0.051316	0.0333333	0.0057735	1.65979	0.999533	0.562727	1.15111	0.993529	0.645932	0.529526	0.999791	0.799361
DPY19L1	102118193	NC_022274.1	85469177	85577662	+	3.9	3.21	3.73	5.8	3.82	3.48	3.73	4.69	4.19	3.61333	0.35949	4.36667	1.25289	4.20333	0.480139	0.15522	0.999533	0.626431	-0.0101873	0.996051	0.962259	0.177849	0.999791	0.53683
SLC8A1	102120906	NC_022284.1	70016851	70420351	+	0.18	0.13	0.03	0.08	0.09	0.11	0.22	0.14	0.18	0.113333	0.0763763	0.0933333	0.0152753	0.18	0.04	-0.708451	0.999533	0.37111	0.208124	0.993529	0.761565	-0.906362	0.999791	0.178874
VWA1	107128537	NC_022272.1	226977080	226978881	-	0.81	2.97	2.2	6.14	4.81	5.01	4.5	6.67	4.85	1.99333	1.09473	5.32	0.717147	5.34	1.16503	1.32016	0.999533	0.0613187	1.19964	0.756998	0.0647483	0.130857	0.999791	0.803457
ANGPTL5	102132938	NC_022285.1	97822439	97851559	-	0.15	0.05	0.06	0	0.12	0.03	0.06	0.13	0.06	0.0866667	0.0550757	0.05	0.06245	0.0833333	0.0404145	-1.16563	0.999533	0.493459	-0.376453	0.993529	0.767078	-0.768409	0.999791	0.649462
LIME1	107126427	NC_022281.1	95931953	95934567	+	32.61	81.09	43.89	36.82	95.17	77.07	67.74	74	57.85	52.53	25.3686	69.6867	29.8675	66.53	8.14271	0.310439	0.999533	0.467342	0.13988	0.993529	0.671995	0.182958	0.999791	0.605241
BLVRA	102136439	NC_022274.1	76625736	76670492	-	3.17	2.58	1.12	1.78	1.73	1.56	3.63	2.75	3.53	2.29	1.05532	1.69	0.115326	3.30333	0.481802	-0.499295	0.999533	0.33342	0.332677	0.993529	0.47956	-0.81901	0.76503	0.0520019
LOC102131354	102131354	NC_022290.1	10063896	10064452	-	0	0	0	20.36	0	2.62	0	4.76	4.69	0	0	7.66	11.0763	3.15	2.7282	8.21865	0.849338	0.0354732	6.75177	0.824795	0.0842306	1.47696	0.999791	0.576745
GALNT17	102131363	NC_022274.1	53563993	54190608	+	0.02	0.02	0.05	0	0.07	0.03	0.09	0.03	0	0.03	0.0173205	0.0333333	0.0351188	0.04	0.0458258	0.103477	0.999533	0.952665	0.360212	0.993529	0.826557	-0.24541	0.999791	0.894072
SLC25A27	102142729	NC_022275.1	123852941	123896354	-	14.64	13.15	17.48	10.95	20.6	10.86	16.84	18.59	18.1	15.09	2.1998	14.1367	5.59759	17.8433	0.902792	-0.234492	0.999533	0.45098	-0.00805305	0.996051	0.971764	-0.213796	0.999791	0.457402
IFITM1	102146566	NC_022285.1	135811	137069	-	43.91	35.4	15.01	27.2	15.93	29.02	38.26	197.43	57.2	31.44	14.8514	24.05	7.09076	97.63	86.9466	-0.463505	0.999533	0.306023	1.33759	0.445865	0.0167411	-1.78835	0.0558484	0.00051837
LOC102146816	102146816	NC_022285.1	15073463	15093858	-	0.16	0.15	0.26	0.09	0.26	0	0.14	0.49	0.08	0.19	0.0608276	0.116667	0.132035	0.236667	0.221435	-0.863017	0.999533	0.539557	0.0352571	0.996228	0.973661	-0.87654	0.999791	0.53931
PITPNB	102124927	NC_022281.1	23606757	23674407	+	11.4	9.81	12.81	12.74	12.99	11.15	9.51	10.63	9.29	11.34	1.5009	12.2933	0.998015	9.81	0.71861	0.00283221	0.999533	0.991461	-0.425951	0.709423	0.0544368	0.441343	0.696825	0.0409499
LOC107130206	107130206	NC_022278.1	27327985	27329383	-	0.54	0.29	0.55	0.76	0.82	0.29	0.59	0.67	0.51	0.46	0.147309	0.623333	0.29023	0.59	0.08	0.276619	0.999533	0.711839	0.12656	0.993529	0.844444	0.164575	0.999791	0.809125
NUP43	102127102	NC_022275.1	55691650	55710436	-	0.3	0.1	0.3	0.44	0.46	0.37	0.28	0.34	0.23	0.233333	0.11547	0.423333	0.0472582	0.283333	0.0550757	0.767277	0.999533	0.39406	0.0750122	0.993529	0.934173	0.704645	0.999791	0.381367
C2H3orf70	102117801	NC_022273.1	89803222	89871422	-	0	0	0	0.18	0	0.03	0	0	0.03	0	0	0.07	0.0964365	0.01	0.0173205	3.63061	0.999533	0.201642	0.628484	0.993529	0.877592	3.01339	0.999791	0.223307
LOC102121773	102121773	NW_005093684.1	17806	20692	+	0.23	0.73	0.56	0.25	0.64	0.13	0.23	0.32	0.18	0.506667	0.254231	0.34	0.266646	0.243333	0.070946	-0.753951	0.999533	0.342356	-1.37442	0.704632	0.0536335	0.632456	0.999791	0.465548
NGDN	102119648	NC_022278.1	87189237	87197631	+	5.4	5.47	5.44	7.5	6.33	5.51	6.12	7.71	7.21	5.43667	0.0351188	6.44667	1.00012	7.01333	0.81304	0.131982	0.999533	0.673028	0.150303	0.993529	0.532316	-0.00583316	0.999791	0.983841
ANO6	102115746	NC_022282.1	43875357	44091565	+	7.32	7.04	9.55	15.2	6.24	5.86	8.12	9.28	10.89	7.97	1.37546	9.1	5.28617	9.43	1.39108	0.073567	0.999533	0.859515	0.0210644	0.993529	0.933455	0.0637731	0.999791	0.871881
SNRPD1	101867191	NC_022289.1	60695539	60712462	-	5.14	7.43	4.94	6.12	5.4	7.24	5.44	6.27	4.63	5.83667	1.38349	6.25333	0.927218	5.44667	0.82002	0.0142337	0.999533	0.96572	-0.315418	0.993529	0.221139	0.341095	0.999791	0.269477
EFNA4	102137539	NC_022272.1	96735230	96741800	-	0.2	0.2	0	0	0.24	0.32	0	0.21	0.12	0.133333	0.11547	0.186667	0.166533	0.11	0.105357	0.44473	0.999533	0.765582	-0.505983	0.993529	0.746742	0.966597	0.999791	0.52678
GLRX2	102122341	NC_022272.1	51279718	51299146	-	7.56	9.96	6.11	9.52	8.5	8.56	7.39	9.7	9.29	7.87667	1.94444	8.86	0.572364	8.79333	1.23249	0.135226	0.999533	0.690885	-0.0310345	0.993529	0.91369	0.178122	0.999791	0.578073
GFY	102121859	NC_022290.1	50234957	50240771	+	0.07	0.07	0.05	0.02	0.02	0.05	0.09	0.07	0.02	0.0633333	0.011547	0.03	0.0173205	0.06	0.0360555	-1.33036	0.999533	0.445241	-0.33189	0.993529	0.818394	-0.98071	0.999791	0.630517
SPHK1	101926057	NC_022287.1	73757338	73762706	+	0.97	0.77	0.41	0.51	0.5	0.22	0.78	0.28	0.24	0.716667	0.283784	0.41	0.164621	0.433333	0.300888	-0.919073	0.999533	0.153008	-0.92164	0.979433	0.190751	0.00979439	0.999791	0.98995
LOC102129943	102129943	NC_022282.1	87625696	87725275	-	1.12	1.87	1.52	1.96	2.1	1.79	1.35	2.46	1.75	1.50333	0.375278	1.95	0.155242	1.85333	0.562168	0.254113	0.999533	0.448778	0.00822089	0.997662	0.97951	0.257791	0.999791	0.401723
PLA2G4E	102143812	NC_022278.1	18928765	18991507	-	0.04	0.02	0	0	0.02	0	0	0.01	0	0.02	0.02	0.00666667	0.011547	0.00333333	0.0057735	-0.15656	0.999533	0.969394	-1.29507	0.993529	0.750954	1.15078	0.999791	0.777927
ZMAT1	102125505	NW_005093468.1	126057	172649	+	5.96	4.74	3.01	4.04	8.41	2.44	4.33	4.36	3.98	4.57	1.48233	4.96333	3.09025	4.22333	0.211266	-0.0461053	0.999533	0.919235	-0.32835	0.993529	0.305149	0.293985	0.999791	0.476232
MPHOSPH6	102120105	NC_022291.1	70417683	70438953	-	5.82	9.53	5.07	6.05	7.65	8.82	6.6	8.03	7.3	6.80667	2.3881	7.50667	1.39055	7.31	0.715052	0.0427456	0.999533	0.905007	-0.124569	0.993529	0.66388	0.178603	0.999791	0.56266
ATXN7	102127459	NC_022273.1	119321057	119368117	+	1.29	1.57	2.01	2.42	1.64	1.06	1.38	1.7	1.93	1.62333	0.362951	1.70667	0.682447	1.67	0.276225	0.00971561	0.999533	0.979878	-0.155317	0.993529	0.600794	0.176897	0.999791	0.622064
HDAC8	102131773	NC_022292.1	69391054	69644392	-	4.94	5.07	4.7	6.11	6.26	5.19	5.35	9.76	5.57	4.90333	0.187705	5.85333	0.579339	6.89333	2.48504	0.137886	0.999533	0.608461	0.226672	0.993529	0.399829	-0.0762682	0.999791	0.794013
FAM228A	102135831	NC_022284.1	86744266	86765933	-	0.13	0	0.04	0.12	0.26	0.06	0.17	0.17	0.14	0.0566667	0.0665833	0.146667	0.102632	0.16	0.0173205	1.01768	0.999533	0.573812	1.39485	0.993529	0.35948	-0.355529	0.999791	0.787094
PHRF1	102126551	NC_022285.1	394102	433004	+	8.72	7.01	5.95	10.54	9.63	7.34	7.41	11.6	8.36	7.22667	1.39765	9.17	1.64885	9.12333	2.19682	0.220929	0.999533	0.421271	0.0975817	0.993529	0.676919	0.135569	0.999791	0.566957
PCMT1	101926581	NC_022275.1	55714868	55775815	+	12.94	11.48	12.73	15.9	10.39	8.66	10.18	15.78	21.42	12.3833	0.789325	11.65	3.78089	15.7933	5.62001	-0.207511	0.999533	0.518459	0.138724	0.993529	0.658733	-0.334092	0.999791	0.354231
LOC102137032	102137032	NC_022287.1	35891562	35892321	-	0.28	0.38	0.1	0.09	0	0.11	0.25	0	0	0.253333	0.141892	0.0666667	0.0585947	0.0833333	0.144338	-2.12269	0.999533	0.25041	-2.24457	0.993529	0.235279	0.108305	0.999791	0.971772
WIPI2	101865895	NC_022274.1	40881985	40895183	-	24.09	18.2	19	20.56	26.12	18.78	21.12	30.39	26.67	20.43	3.19479	21.82	3.82879	26.06	4.66501	-0.0350165	0.999533	0.898456	0.115817	0.993529	0.615911	-0.137934	0.999791	0.553213
AGBL5	101867253	NC_022284.1	83806440	83824960	-	2.21	2.03	2.22	3.06	3.03	2.06	2.73	3.4	2.77	2.15333	0.106927	2.71667	0.568888	2.96667	0.37581	0.180322	0.999533	0.56403	0.228037	0.993529	0.338548	-0.0349032	0.999791	0.901462
PEX11A	102144827	NC_022278.1	69923346	69932613	-	2.25	2.16	3.58	2.93	3.48	1.75	6.42	8.38	4.8	2.66333	0.795131	2.72	0.883912	6.53333	1.79269	-0.121304	0.999533	0.754574	1.0523	0.12221	0.0015065	-1.16082	0.0428236	0.000342016
SHOC2	102140457	NC_022280.1	110121051	110216718	+	6	6.09	9.02	4.75	6.6	3.66	5.49	5.06	5.58	7.03667	1.71821	5.00333	1.48628	5.37667	0.277909	-0.644974	0.965098	0.0491987	-0.59999	0.630707	0.0386022	-0.0323485	0.999791	0.90897
CDCA5	102117390	NC_022285.1	9457300	9477784	+	0.11	0.16	0.13	0.31	0.07	0.44	0.37	0.65	0.3	0.133333	0.0251661	0.273333	0.187705	0.44	0.185203	0.972788	0.999533	0.319531	1.48441	0.602896	0.0340766	-0.499386	0.999791	0.539788
GPR19	102117125	NC_022282.1	13232870	13265136	-	0.04	0.04	0	0	0.03	0	0.05	0	0.07	0.0266667	0.023094	0.01	0.0173205	0.04	0.0360555	-1.02251	0.999533	0.757853	0.767462	0.993529	0.731338	-1.79285	0.999791	0.527704
LOC102145938	102145938	NC_022285.1	126064	127325	+	203.84	127.04	82.54	114.5	123.64	168.15	157.32	257.54	178.96	137.807	61.3626	135.43	28.7025	197.94	52.737	-0.118849	0.999533	0.761669	0.280483	0.993529	0.420029	-0.386127	0.999791	0.187615
RGN	102134335	NC_022292.1	45538432	45556004	+	65.56	31.85	69.77	33.72	41.32	51.9	54.35	46.19	70.62	55.7267	20.7847	42.3133	9.13062	57.0533	12.4373	-0.526671	0.999533	0.182041	-0.194121	0.993529	0.612212	-0.318676	0.999791	0.321711
LGR5	102120216	NC_022282.1	70505689	70653744	+	1.07	0.48	0.51	1.56	1.06	0.15	0.28	0.41	0.47	0.686667	0.332315	0.923333	0.714866	0.386667	0.0971253	0.250193	0.999533	0.710644	-1.06015	0.513704	0.0232559	1.32193	0.714797	0.0431632
PEX12	102122070	NC_022287.1	31938599	31941581	-	2.23	1.8	2.2	3.67	1.72	1.86	2.11	2.73	2.05	2.07667	0.240069	2.41667	1.08767	2.29667	0.376475	0.10373	0.999533	0.81617	-0.0883475	0.993529	0.778613	0.205332	0.999791	0.626476
LOC102129427	102129427	NC_022290.1	55132391	55139221	-	1.48	0.62	0.13	0.35	1.55	0.34	0.84	1.46	0.34	0.743333	0.683398	0.746667	0.695725	0.88	0.56107	-0.16635	0.999533	0.84682	-0.00988098	0.998677	0.990547	-0.144271	0.999791	0.842403
ATG16L1	102117153	NC_022283.1	123091726	123136479	+	3.27	4.58	3.38	5.83	4.2	3.89	3.66	6.61	5.3	3.74333	0.726659	4.64	1.04216	5.19	1.47807	0.206054	0.999533	0.503232	0.236008	0.993529	0.364674	-0.0179839	0.999791	0.952511
LOC101865550	101865550	NC_022277.1	478638	601180	-	0.32	0.22	0.42	0.7	0.33	0.29	0.35	0.58	0.43	0.32	0.1	0.44	0.226053	0.453333	0.116762	0.342493	0.999533	0.588604	0.258568	0.993529	0.620035	0.0989991	0.999791	0.861158
TTC5	102136781	NC_022278.1	83827283	83845029	-	0.69	1.16	0.98	1.08	0.84	0.81	1.33	0.68	1.07	0.943333	0.237136	0.91	0.147986	1.02667	0.327159	-0.14578	0.999533	0.747596	-0.0606325	0.993529	0.89759	-0.0741994	0.999791	0.87875
GHDC	102117540	NC_022287.1	53900273	53905891	-	11.74	11.72	11.14	12.63	11.04	12.27	10.83	14.99	17.98	11.5333	0.340783	11.98	0.833727	14.6	3.59092	-0.0415785	0.999533	0.873045	0.126352	0.993529	0.603423	-0.155073	0.999791	0.584491
CD151	102142239	NC_022285.1	659940	665614	+	25.74	36.5	31.35	45.78	61.92	50.36	50.5	48.33	28.19	31.1967	5.38164	52.6867	8.31775	42.34	12.3022	0.641654	0.481744	0.0111925	0.233081	0.993529	0.422522	0.420405	0.999791	0.158293
RNF123	102120447	NC_022273.1	104908620	104948952	+	3.77	3.46	4.6	5.97	6.5	3.5	4.2	5.85	5.72	3.94333	0.589435	5.32333	1.60114	5.25667	0.917406	0.283045	0.999533	0.379342	0.16988	0.993529	0.507884	0.125969	0.999791	0.657364
TAF2	102122226	NC_022279.1	120979993	121090284	-	2.01	1.87	2.24	2.28	2.15	1.63	2.49	2.44	2.24	2.04	0.186815	2.02	0.343948	2.39	0.132288	-0.130948	0.999533	0.659258	0.00717511	0.996524	0.976569	-0.125922	0.999791	0.644826
RBM28	102137463	NC_022274.1	161152767	161185315	-	1.86	2.59	1.58	1.87	2.43	1.59	1.35	3.33	2.18	2.01	0.52144	1.96333	0.427707	2.28667	0.9943	-0.152737	0.999533	0.659163	-0.0602988	0.993529	0.868132	-0.0799158	0.999791	0.829319
MIOS	102134153	NC_022274.1	113476479	113515714	-	1.78	2.69	3.04	3.1	3.28	1.86	2.3	3.16	3.75	2.50333	0.65041	2.74667	0.773132	3.07	0.729178	-0.0507943	0.999533	0.890396	-0.0685611	0.993529	0.828933	0.0301006	0.999791	0.928001
TNFRSF18	102146362	NC_022272.1	227209644	227212876	+	0.17	0.06	0	0.11	0	0.17	0.32	0.26	0.27	0.0766667	0.0862168	0.0933333	0.0862168	0.283333	0.0321455	0.212499	0.999533	0.917309	1.68263	0.989627	0.203636	-1.4707	0.999791	0.274459
RPL5	101866097	NC_022272.1	134127542	134138045	-	261.82	293.77	280.98	323.68	440.39	251.22	325.91	315.73	376.68	278.857	16.0805	338.43	95.4437	339.44	32.65	0.145408	0.999533	0.555416	0.0886582	0.993529	0.65606	0.0690072	0.999791	0.785624
MAST4	102142117	NC_022277.1	66450501	67027928	+	1.6	1.04	1.44	1.92	2.02	0.95	1.18	1.61	1.32	1.36	0.288444	1.63	0.591016	1.37	0.219317	0.113873	0.999533	0.753875	-0.223388	0.993529	0.414165	0.350227	0.999791	0.263896
NCBP2	102119030	NC_022273.1	1240165	1246539	-	33.68	38.03	28.15	27.82	38.78	39.38	38.75	39.33	43.33	33.2867	4.95173	35.3267	6.50788	40.47	2.49375	-0.0167558	0.999533	0.953924	0.0728119	0.993529	0.733071	-0.0772749	0.999791	0.781638
SH3GL1	102146996	NC_022290.1	4403538	4446766	-	16.69	13.81	11.11	16.81	30.32	16.63	16.64	19.04	21.26	13.87	2.79048	21.2533	7.85248	18.98	2.31058	0.476313	0.999533	0.130139	0.234842	0.993529	0.331675	0.254298	0.999791	0.37334
GGT1	102127846	NC_022281.1	27411200	27453656	-	15.19	13.55	13.3	8.75	23.71	17.88	20.24	14.72	18.43	14.0133	1.02666	16.78	7.54042	17.7967	2.81397	0.160758	0.999533	0.616355	0.194463	0.993529	0.472198	-0.0209238	0.999791	0.950073
CRACR2A	102115480	NC_022282.1	3804936	3939827	-	0.53	0.37	0.22	0.43	0.29	0.42	0.28	0.39	0.2	0.373333	0.155027	0.38	0.0781025	0.29	0.0953939	-0.0628973	0.999533	0.911768	-0.562821	0.993529	0.275737	0.511973	0.999791	0.351236
MUC22	102120738	NC_022275.1	139944590	139963218	-	0	0	0	0	0	0	0	0	0.01	0	0	0	0	0.00333333	0.0057735	NA	NA	NA	0.628484	0.993529	0.877592	-0.772773	0.999791	0.849792
LOC102134309	102134309	NC_022274.1	64658494	64659233	-	0	0.17	0	0.29	0.33	0	0	0	0.15	0.0566667	0.0981495	0.206667	0.180093	0.05	0.0866025	1.67551	0.999533	0.555334	-0.333288	0.993529	0.934902	2.0196	0.999791	0.474121
ANKRD33B	102143009	NC_022277.1	10668526	10762294	+	0.09	0.33	0.42	0.16	0.29	0.24	0.23	0.53	0.07	0.28	0.170587	0.23	0.0655744	0.276667	0.233524	-0.405972	0.999533	0.497318	-0.33031	0.993529	0.657532	-0.0652406	0.999791	0.920059
LOC102141840	102141840	NC_022292.1	133722791	133834111	+	0.04	0.02	0.02	0.08	0.04	0.02	0.08	0	0.08	0.0266667	0.011547	0.0466667	0.0305505	0.0533333	0.046188	0.142305	0.999533	0.932822	-0.693622	0.993529	0.710493	0.844198	0.999791	0.661363
CTAGE5	102133456	NC_022278.1	103225795	103342885	+	45.93	43.06	48.38	32.33	52.31	41.7	38.51	35.41	45.03	45.79	2.66276	42.1133	9.99641	39.65	4.91027	-0.198915	0.999533	0.454945	-0.410853	0.783223	0.0717578	0.224935	0.999791	0.407519
SPDEF	102137858	NC_022275.1	136234700	136254672	+	0.1	0.14	0	0.04	0.06	0.04	0.04	0.02	0.02	0.08	0.072111	0.0466667	0.011547	0.0266667	0.011547	-0.89841	0.999533	0.5279	-1.85976	0.993529	0.225951	0.973499	0.999791	0.534064
ADGRL3	102144435	NC_022276.1	72325451	73195607	-	0.36	0.09	0.55	0.23	0.78	0.49	0.71	0.39	0.6	0.333333	0.231157	0.5	0.275136	0.566667	0.162583	0.53149	0.999533	0.423411	0.535553	0.993529	0.370651	0.0104314	0.999791	0.984449
LOC102131430	102131430	NC_022286.1	88961599	88962686	+	2.36	5.34	3.24	5.3	8.86	3.78	4.48	4.6	1.91	3.64667	1.53106	5.98	2.60737	3.66333	1.51962	0.580974	0.999533	0.208175	-0.202695	0.993529	0.681014	0.794707	0.928068	0.0920695
RNF186	102135744	NC_022272.1	208604437	208605693	+	0.05	0.16	0.22	0.05	0	0.05	0.2	0.2	0.21	0.143333	0.0862168	0.0333333	0.0288675	0.203333	0.0057735	-2.15187	0.999533	0.243226	0.250792	0.993529	0.823083	-2.39265	0.999791	0.154595
TTC33	102144067	NC_022277.1	41189847	41234138	-	0.82	1.26	1.14	2.12	1.26	1.09	1.06	1.44	1.6	1.07333	0.22745	1.49	0.552178	1.36667	0.277369	0.407224	0.999533	0.288563	0.158338	0.993529	0.600788	0.260087	0.999791	0.478212
SLC24A1	102117765	NC_022278.1	43152852	43195533	+	0.51	0.9	0.74	0.64	0.92	0.64	0.81	0.79	0.64	0.716667	0.196044	0.733333	0.161658	0.746667	0.0929157	-0.0870788	0.999533	0.817724	-0.165853	0.993529	0.622761	0.0903582	0.999791	0.794338
MYO3A	102126837	NC_022280.1	26436230	26705614	+	0	0	0.01	0.01	0	0.01	0.07	0.09	0	0.00333333	0.0057735	0.00666667	0.0057735	0.0533333	0.0472582	0.758688	0.999533	0.818084	3.32159	0.891934	0.121772	-2.56111	0.999791	0.181391
FKBP14	102117228	NC_022274.1	90632345	90646714	+	1.77	1.92	1.16	0.97	1.76	1.88	1.2	1.77	1.27	1.61667	0.402534	1.53667	0.494402	1.41333	0.310859	-0.168942	0.999533	0.678075	-0.420571	0.947027	0.166161	0.264524	0.999791	0.491684
CSF1R	102124214	NC_022277.1	149401062	149436033	-	24.34	10.69	3.52	5.39	7.29	14.57	16.14	16.38	20.48	12.85	10.5767	9.08333	4.84563	17.6667	2.43937	-0.569381	0.999533	0.352201	0.249649	0.993529	0.65534	-0.804719	0.782273	0.0549941
ITGA9	102140731	NC_022273.1	92307639	92697637	+	1.1	0.9	0.5	1.22	1.06	0.77	1.43	1.84	2.2	0.833333	0.305505	1.01667	0.228108	1.82333	0.38527	0.172678	0.999533	0.657639	0.916502	0.340791	0.00997956	-0.730955	0.492123	0.0182372
SHROOM3	102131257	NC_022276.1	57718059	57923271	-	2.1	2.5	2.32	3.4	2.48	2.57	2.49	2.42	2.88	2.30667	0.200333	2.81667	0.507182	2.59667	0.247857	0.177888	0.999533	0.513887	-0.0432847	0.993529	0.842142	0.232717	0.999791	0.388727
ATF1	102124814	NC_022282.1	49664142	49727211	+	3.82	2.84	4.63	6.57	2.9	3.5	3.23	3.4	4.75	3.76333	0.896344	4.32333	1.96866	3.79333	0.832847	0.0880378	0.999533	0.836051	-0.241332	0.993529	0.467251	0.341425	0.999791	0.400718
TTI2	102118643	NC_022279.1	34158659	34187303	-	2.91	2.58	3.68	4.46	3.38	4.95	2.07	5.15	3.26	3.05667	0.564476	4.26333	0.803264	3.49333	1.5532	0.375759	0.999533	0.301815	-0.0754099	0.993529	0.834036	0.464627	0.999791	0.221275
PLEKHF1	102134900	NC_022290.1	29854852	29865479	+	4.99	3.92	7.05	12.02	13.25	7.51	5.47	6.14	4.12	5.32	1.59088	10.9267	3.02216	5.24333	1.0289	0.887369	0.502368	0.0121077	-0.259839	0.993529	0.434711	1.15946	0.0146797	6.99339e-05
TSPAN7	102127880	NC_022292.1	36754610	36873549	+	12.96	8.54	6.6	7.85	4.91	7.2	16.85	12.65	16.63	9.36667	3.25959	6.65333	1.54436	15.3767	2.36392	-0.590309	0.999533	0.126515	0.513784	0.903927	0.133205	-1.09177	0.117058	0.00146552
SLC17A8	102143247	NC_022282.1	104130990	104195849	+	0.23	0.02	0	0.01	0.05	0.09	0.18	0.15	0.02	0.0833333	0.12741	0.05	0.04	0.116667	0.085049	-0.692268	0.999533	0.652326	0.264604	0.993529	0.85844	-0.949606	0.999791	0.434967
LOC107127331	107127331	NC_022285.1	103322	105871	+	0.27	0	0	0.25	0.22	0	0.13	0.06	0.32	0.09	0.155885	0.156667	0.136504	0.17	0.134536	0.566507	0.999533	0.797428	0.702342	0.993529	0.710964	-0.110093	0.999791	0.944716
IFNGR1	101866179	NC_022275.1	41517187	41537152	-	8.34	6.47	7.71	7.88	5.79	3.88	11.25	6.9	9.81	7.50667	0.951438	5.85	2.00067	9.32	2.21601	-0.502825	0.999533	0.139331	0.110192	0.993529	0.733107	-0.602097	0.944282	0.100844
WNT5A	102146380	NC_022273.1	110781380	110803151	-	0.01	0.09	0.09	0.05	0.07	0.04	0.12	0.11	0.01	0.0633333	0.046188	0.0533333	0.0152753	0.08	0.0608276	-0.483992	0.999533	0.665739	0.134402	0.993529	0.905064	-0.608124	0.999791	0.582545
CILP2	102138267	NW_005093422.1	17226	26018	-	0	0	0	0	0	0.01	0	0	0	0	0	0.00333333	0.0057735	0	0	0.805212	0.999533	0.843567	NA	NA	NA	1.15078	0.999791	0.777927
ZNF423	102120214	NC_022291.1	37249579	37627752	-	0.06	0.1	0.11	0.08	0.08	0.06	0.09	0.03	0.14	0.09	0.0264575	0.0733333	0.011547	0.0866667	0.0550757	-0.314771	0.999533	0.668387	-0.193497	0.993529	0.805471	-0.110081	0.999791	0.894083
MEIKIN	102146938	NC_022277.1	130805009	130943620	-	0	0	0	0	0	0	0	0	0.04	0	0	0	0	0.0133333	0.023094	NA	NA	NA	0.628484	0.993529	0.877592	-0.772773	0.999791	0.849792
LOC102143892	102143892	NC_022275.1	3519872	3549770	-	0.95	1.35	0.97	0.6	1.52	0.07	0.62	1.73	0.47	1.09	0.225389	0.73	0.733689	0.94	0.688259	-0.773258	0.999533	0.317049	-0.483868	0.993529	0.373683	-0.273622	0.999791	0.747544
GPT2	102134328	NC_022291.1	34564894	34612619	+	19.73	3.94	16.76	26.43	40.27	12.67	23.93	21.06	22.33	13.4767	8.39144	26.4567	13.8	22.44	1.43816	0.780035	0.999533	0.159607	0.496839	0.993529	0.339638	0.296041	0.999791	0.411519
ZNF286A	101864766	NC_022287.1	15900682	15933024	+	0.67	0.75	0.67	0.59	0.95	0.51	0.75	0.55	0.9	0.696667	0.046188	0.683333	0.234379	0.733333	0.175594	-0.201	0.999533	0.604864	-0.175043	0.993529	0.620273	-0.0152905	0.999791	0.970379
LOC102116722	102116722	NC_022280.1	48122135	48153564	-	0.85	0.64	0.72	0.74	1.67	1.04	1.11	2.15	1.56	0.736667	0.105987	1.15	0.474658	1.60667	0.521568	0.663139	0.999533	0.201764	0.900966	0.59454	0.0328042	-0.223776	0.999791	0.636371
DUSP26	102120169	NC_022279.1	34264802	34273257	-	0.14	0.05	0.05	0.09	0	0	0	0.13	0	0.08	0.0519615	0.03	0.0519615	0.0433333	0.0750555	-1.55504	0.999533	0.48939	-1.21089	0.993529	0.557023	-0.319429	0.999791	0.926263
PTGER3	102143455	NC_022272.1	156293566	156499451	+	2.84	0.56	0.28	4.19	1.69	3.17	2.09	12.52	2.9	1.22667	1.40418	3.01667	1.25703	5.83667	5.80209	1.22185	0.999533	0.0963947	1.95076	0.459567	0.0184797	-0.71707	0.999791	0.22971
LRP2	102135672	NC_022283.1	58014237	58227233	-	0	0	0	0.01	0	0	0	0	0	0	0	0.00333333	0.0057735	0	0	0.643639	0.999533	0.870417	-1.29507	0.993529	0.750954	1.94595	0.999791	0.630663
PUSL1	102140972	NC_022272.1	227107570	227110525	-	3.38	3	1.57	5.53	5.62	8.27	3.87	3.91	2.92	2.65	0.954411	6.47333	1.55661	3.56667	0.560387	1.19813	0.31176	0.00584508	0.211731	0.993529	0.585399	0.998149	0.309005	0.00763778
HOXA3	102135399	NC_022274.1	93574685	93622273	+	0.23	0.13	0.68	0.3	0.2	0.47	0.41	0.12	0.29	0.346667	0.292973	0.323333	0.136504	0.273333	0.145717	-0.245677	0.999533	0.748765	-0.574655	0.993529	0.478617	0.34292	0.999791	0.639427
PIWIL2	102119148	NC_022279.1	22417006	22507529	+	1.94	2.24	1.99	0.94	3.28	1.27	1.86	2.11	1.48	2.05667	0.160728	1.83	1.26653	1.81667	0.317228	-0.334814	0.999533	0.456074	-0.416789	0.825383	0.0862024	0.0947169	0.999791	0.833598
TRIM28	102141939	NC_022290.1	59172251	59177712	+	20.17	29.04	20.23	30.69	31.17	25.27	20.7	34.77	26.83	23.1467	5.10386	29.0433	3.2766	27.4333	7.05438	0.217047	0.999533	0.378831	0.0143038	0.994451	0.949958	0.214812	0.999791	0.345129
LOC107130570	107130570	NC_022279.1	8242074	8244610	+	15.78	119.31	60.23	1.7	4.49	8.37	0	28.61	0.41	65.1067	51.937	4.85333	3.34981	9.67333	16.4009	-3.82147	1.88967e-05	2.9609e-08	-3.11675	0.912202	0.138584	-0.683659	0.999791	0.745147
GTPBP6	102144817	NC_022278.1	220827	232903	+	12.37	12.13	10.28	15.06	10.72	6.37	11.16	16.81	14.15	11.5933	1.14369	10.7167	4.345	14.04	2.82661	-0.231741	0.999533	0.500134	0.0653179	0.993529	0.748393	-0.285212	0.999791	0.388609
SFRP4	102132879	NC_022274.1	82570819	82581848	+	0.51	0.83	0.72	1.12	0.49	0.1	0.28	0.55	0.46	0.686667	0.162583	0.57	0.514684	0.43	0.137477	-0.395378	0.999533	0.578386	-0.910934	0.669374	0.0458332	0.527631	0.999791	0.481025
FKTN	102145959	NC_022286.1	32072141	32142042	-	2.2	1.76	1.86	2.22	1.77	1.47	1.85	2.25	2.01	1.94	0.230651	1.82	0.377492	2.03667	0.201329	-0.223774	0.999533	0.443218	-0.107333	0.993529	0.637578	-0.103855	0.999791	0.679821
ELOF1	102115328	NC_022290.1	11900667	11907393	-	21.69	34.15	22.13	25.96	34.31	35.07	27.87	38.64	30.75	25.99	7.07019	31.78	5.05457	32.42	5.57583	0.194397	0.999533	0.518113	0.09826	0.993529	0.670968	0.108308	0.999791	0.67226
ACTA1	102121165	NC_022272.1	20152626	20156139	+	0.09	0.09	0	0.04	0.38	0.04	0.13	0.12	0.21	0.06	0.0519615	0.153333	0.196299	0.153333	0.0493288	1.16882	0.999533	0.494112	1.16107	0.993529	0.412288	0.0180805	0.999791	0.989142
SPDYE4	102134869	NC_022287.1	8880817	8888600	-	0	0	0	0	0.03	0.03	0	0	0.03	0	0	0.02	0.0173205	0.01	0.0173205	1.75233	0.999533	0.663968	0.628484	0.993529	0.877592	1.13423	0.999791	0.732241
MBTPS2	102140645	NC_022292.1	19772263	19830829	+	1.24	1.37	2.38	2.54	1.55	1.42	1.62	2.26	2.1	1.66333	0.624046	1.83667	0.612563	1.99333	0.333067	0.0244888	0.999533	0.952967	0.0377002	0.993529	0.916034	-0.000213527	0.999832	0.999477
LOC102138137	102138137	NC_022275.1	144291816	144295819	+	2.72	2.13	4.74	2.9	3.21	4.29	3.08	2.8	4.03	3.19667	1.36873	3.46667	0.72968	3.30333	0.644696	0.0046397	0.999533	0.992355	-0.175692	0.993529	0.700288	0.19368	0.999791	0.646945
STK16	102141310	NC_022283.1	108936462	108940296	+	7.93	7.21	8.08	11.16	10.15	8.64	10.81	17.39	17.42	7.74	0.465081	9.98333	1.26824	15.2067	3.80765	0.265202	0.999533	0.346089	0.736551	0.226738	0.00446868	-0.458636	0.933526	0.0961624
PCSK1	102142243	NC_022277.1	94795440	94837996	-	0	0	0	0	0	0	0.03	0	0	0	0	0	0	0.01	0.0173205	NA	NA	NA	0.628484	0.993529	0.877592	-0.772773	0.999791	0.849792
PLSCR5	102125928	NC_022273.1	48767588	48791515	-	0.01	0	0	0	0.01	0.01	0.01	0	0	0.00333333	0.0057735	0.00666667	0.0057735	0.00333333	0.0057735	0.786472	0.999533	0.811632	-0.333288	0.993529	0.934902	1.13414	0.999791	0.731347
ARL4D	102124666	NC_022287.1	55075671	55077628	+	19.02	37.35	29	90.75	36.46	28.2	40.11	35.81	19.49	28.4567	9.17707	51.8033	33.9807	31.8033	10.8782	0.75169	0.999533	0.0982108	-0.0587661	0.993529	0.868074	0.819642	0.855967	0.0721043
HYAL3	107126372	NC_022273.1	105536968	105544661	-	15.34	10.36	20.58	36.94	10.63	19.04	19.51	42.38	33.41	15.4267	5.11055	22.2033	13.4372	31.7667	11.5232	0.430386	0.999533	0.374708	0.794361	0.555746	0.0286892	-0.351692	0.999791	0.436734
MICALL2	102118938	NC_022274.1	36325034	36351922	-	1.79	5.28	1.87	2.25	3.28	1.76	3.29	5.99	1.74	2.98	1.99226	2.43	0.775822	3.67333	2.15078	-0.403068	0.999533	0.380339	0.0699603	0.993529	0.892619	-0.462429	0.999791	0.278877
TPRG1	102139569	NC_022273.1	8137998	8363422	-	0.1	0.01	0.08	0.06	0.12	0.13	0.03	0.34	0.09	0.0633333	0.0472582	0.103333	0.0378594	0.153333	0.164418	0.618276	0.999533	0.538705	0.966427	0.993529	0.387885	-0.338727	0.999791	0.728054
LRRC20	102130033	NC_022280.1	65295247	65382621	+	2.17	2.43	0.61	1.28	2.26	1.06	1.43	3.66	3.17	1.73667	0.984344	1.53333	0.638853	2.75333	1.17194	-0.268979	0.999533	0.607195	0.435174	0.993529	0.406855	-0.69168	0.928068	0.0935417
NHEJ1	102138264	NC_022283.1	108763771	108853645	-	1.25	0.91	0.64	1.25	1.77	0.75	1.41	2.49	2.31	0.933333	0.305669	1.25667	0.510033	2.07	0.578619	0.30211	0.999533	0.552673	0.947458	0.514308	0.023451	-0.632005	0.999791	0.138032
NIN	102142002	NC_022278.1	114928817	115038920	-	1.66	1.5	1.18	2.16	1.68	1.45	1.55	1.68	1.41	1.44667	0.244404	1.76333	0.362261	1.54667	0.135031	0.267308	0.999533	0.42606	-0.0607778	0.993529	0.815821	0.339766	0.999791	0.266378
LOC102143838	102143838	NC_022287.1	52850192	52853764	-	0	0	0.02	0	0	0	0	0	0	0.00666667	0.011547	0	0	0	0	-1.11834	0.999533	0.78403	-1.29507	0.993529	0.750954	NA	NA	NA
DVL1	102138928	NC_022272.1	227069420	227083332	+	17.19	19.96	15.12	25.74	32.93	14.32	20.96	29.46	24.53	17.4233	2.42842	24.33	9.38478	24.9833	4.26809	0.339728	0.999533	0.272394	0.293812	0.843856	0.0954353	0.0577268	0.999791	0.842722
RAB3GAP2	102131685	NC_022272.1	78885860	79009790	-	2.81	3.1	3.84	2.53	3.8	2.46	3.34	3.72	3.12	3.25	0.531131	2.93	0.754255	3.39333	0.303535	-0.28275	0.999533	0.33382	-0.161162	0.993529	0.48278	-0.108977	0.999791	0.664919
PTP4A3	102122080	NC_022279.1	142871370	142893052	+	1.54	1.84	0.9	0.69	1.42	0.73	1.7	1.05	1.63	1.42667	0.480139	0.946667	0.410406	1.46	0.356791	-0.671262	0.999533	0.146734	-0.144638	0.993529	0.733019	-0.515134	0.999791	0.266986
MOB3C	102128224	NC_022272.1	180885733	180895263	+	3.02	3.13	2.81	5.21	4.21	3.69	3.64	5.17	4.19	2.98667	0.162583	4.37	0.772528	4.33333	0.775005	0.492568	0.999533	0.0895558	0.332974	0.898599	0.128403	0.17214	0.999791	0.515191
MMP16	102138061	NC_022279.1	89167168	89466563	-	0.01	0.01	0	0.03	0.01	0.02	0.01	0.01	0	0.00666667	0.0057735	0.02	0.01	0.00666667	0.0057735	1.72906	0.999533	0.280639	-0.381539	0.993529	0.86345	2.11219	0.999791	0.186811
LRCOL1	102121122	NC_022282.1	137140048	137156372	-	0.33	0.62	0.35	0.22	0.44	0.12	0.48	0.65	0.23	0.433333	0.161967	0.26	0.163707	0.453333	0.211266	-1.10605	0.999533	0.238558	-0.186102	0.993529	0.808513	-0.908333	0.999791	0.348943
TRIM6	102141206	NC_022285.1	64769785	64785989	-	2.2	2.35	1.91	1.23	2.76	1.54	1.74	2.46	1.86	2.15333	0.223681	1.84333	0.808847	2.02	0.385746	-0.364775	0.999533	0.32428	-0.319954	0.966976	0.182853	-0.0314203	0.999791	0.930811
POU5F1	102115117	NC_022275.1	139806903	139813164	+	0.43	0	0.2	0.35	0.45	3.19	0.18	0.57	0	0.21	0.215174	1.33	1.61158	0.25	0.291376	2.62876	0.643505	0.0200887	-0.0821848	0.994881	0.958969	2.71399	0.459301	0.0160858
FGF9	102140725	NC_022288.1	2287459	2320642	+	0.01	0.01	0	0	0.03	0.03	0.01	0	0.03	0.00666667	0.0057735	0.02	0.0173205	0.0133333	0.0152753	0.914626	0.999533	0.698017	0.344352	0.993529	0.884028	0.584726	0.999791	0.792561
MED16	102136948	NC_022290.1	628252	651672	-	5.36	6.47	3.65	8.22	6.16	5.74	5.03	6.94	5.01	5.16	1.4206	6.70667	1.3273	5.66	1.10856	0.279929	0.999533	0.380524	-0.0867159	0.993529	0.744553	0.378089	0.999791	0.155994
SPINT1	102122045	NC_022278.1	17723650	17737812	+	0.69	0.83	0.42	0.71	0.46	0.85	1.11	0.78	1.05	0.646667	0.208407	0.673333	0.197569	0.98	0.175784	-0.0281843	0.999533	0.957669	0.435754	0.993529	0.32823	-0.454021	0.999791	0.349209
HEY1	102137167	NC_022279.1	80902914	80906774	-	0.68	0.77	0.69	0.92	0.91	0.93	0.93	1.27	1.65	0.713333	0.0493288	0.92	0.01	1.28333	0.360185	0.268113	0.999533	0.563932	0.628946	0.911618	0.137256	-0.348322	0.999791	0.431851
SYCE1L	102130861	NC_022291.1	65438808	65453753	+	0.04	0.04	0.04	0	0.04	0.07	0.03	0	0	0.04	0	0.0366667	0.0351188	0.01	0.0173205	-0.094762	0.999533	0.964419	-1.81496	0.993529	0.455892	1.74774	0.999791	0.557574
ZNF205	102146518	NC_022291.1	3378845	3386910	+	1.28	1.94	2.12	1.33	4.76	1.95	3.24	4.09	2.28	1.78	0.442267	2.68	1.82781	3.20333	0.905557	0.441607	0.999533	0.381471	0.629513	0.779923	0.0708677	-0.174756	0.999791	0.710958
LOC102121731	102121731	NC_022274.1	48394815	48397233	+	0.16	0.08	0	0	0	0.08	0.22	0.15	0.07	0.08	0.08	0.0266667	0.046188	0.146667	0.0750555	-1.62207	0.999533	0.583706	0.68745	0.993529	0.693019	-2.30414	0.999791	0.313746
HDAC1	102125039	NC_022272.1	195651310	195701470	-	10.87	13.76	10.02	14.58	12.57	11.62	11.89	15.48	12.93	11.55	1.96054	12.9233	1.5113	13.4333	1.84717	0.0559259	0.999533	0.829706	-0.00481633	0.997765	0.979989	0.0724938	0.999791	0.752265
SOD3	102128703	NC_022276.1	23988216	23994035	+	6.79	7.64	3.03	6.24	7.23	6.57	10.77	15.09	9.71	5.82	2.4533	6.68	0.504083	11.8567	2.84987	0.0985904	0.999533	0.79771	0.804444	0.519226	0.0245313	-0.694765	0.326581	0.0084769
RIIAD1	102120278	NC_022272.1	100240594	100248866	-	0	0	0	0	0	0	0	0.13	0.14	0	0	0	0	0.09	0.0781025	NA	NA	NA	1.47618	0.993529	0.714995	-1.61902	0.999791	0.688805
HSPA2	102116937	NC_022278.1	128884161	128886510	+	0.17	0	0.03	0.05	0.06	0.12	0.11	0.13	0.03	0.0666667	0.0907377	0.0766667	0.0378594	0.09	0.052915	0.0481447	0.999533	0.975834	0.132661	0.993529	0.931131	-0.0761939	0.999791	0.953774
GAPT	102131672	NC_022277.1	58004770	58010241	+	0.25	0.25	0.26	0.09	0.15	0.41	0.23	0.22	0.46	0.253333	0.0057735	0.216667	0.170098	0.303333	0.135769	-0.234439	0.999533	0.813116	0.0977923	0.993529	0.896966	-0.31974	0.999791	0.746135
CABP1	102145913	NC_022282.1	124591460	124610265	+	0.42	1.33	1.35	0.57	1.5	1.17	0.85	1.15	0.71	1.03333	0.531256	1.08	0.471487	0.903333	0.224796	-0.0650256	0.999533	0.916989	-0.437985	0.993529	0.432378	0.3844	0.999791	0.479631
ACAA1	102143849	NC_022273.1	92983444	92997907	-	68.82	141.35	150.42	194.92	160.26	197.63	258.69	265.7	236.2	120.197	44.724	184.27	20.8374	253.53	15.4121	0.51958	0.999533	0.143256	0.862492	0.276816	0.00677282	-0.330949	0.999791	0.181881
ZSWIM5	102126588	NC_022272.1	182311546	182509298	+	0.08	0.12	0.08	0.11	0.07	0.06	0.08	0.1	0.07	0.0933333	0.023094	0.08	0.0264575	0.0833333	0.0152753	-0.359945	0.999533	0.661036	-0.395278	0.993529	0.583402	0.0457424	0.999791	0.956448
LOC102127185	102127185	NC_022279.1	40890574	40891853	+	48.39	36.72	66.23	118.68	46.57	43.87	61.18	74.39	109.38	50.4467	14.8621	69.7067	42.4336	81.65	24.9066	0.230044	0.999533	0.558505	0.492877	0.891067	0.119082	-0.250877	0.999791	0.503429
SLC35E4	102115973	NC_022281.1	20792551	20803652	-	0.72	0.99	0.98	0.73	1.45	0.6	0.76	0.85	0.73	0.896667	0.15308	0.926667	0.457857	0.78	0.06245	-0.0892085	0.999533	0.85348	-0.422344	0.993529	0.271044	0.345223	0.999791	0.466894
ZBTB7C	102139713	NC_022289.1	33434444	33822663	+	1.46	2.58	0.87	2.58	1.56	2.06	1.24	3.78	3.02	1.63667	0.868581	2.06667	0.510033	2.68	1.30369	0.274046	0.999533	0.523383	0.484021	0.993529	0.295275	-0.197862	0.999791	0.633612
STAG2	102132165	NC_022292.1	120727416	120870933	+	3.04	2.85	4.36	3.7	3.82	2.23	3.2	3.1	3.74	3.41667	0.822456	3.25	0.885381	3.34667	0.344287	-0.220791	0.999533	0.498516	-0.248795	0.993529	0.386801	0.0405751	0.999791	0.886438
RRP7A	101925935	NC_022281.1	8529675	8539164	+	11.48	15.14	9.68	11.23	12.46	12.31	10.81	14.17	10.68	12.1	2.7823	12	0.671044	11.8867	1.97849	-0.112078	0.999533	0.677751	-0.246775	0.993529	0.255688	0.14664	0.999791	0.523645
NDUFAF6	102142677	NC_022279.1	96168335	96206324	+	1.14	1.33	1.21	1.93	1.71	1.11	1.53	2.73	1.74	1.22667	0.0960902	1.58333	0.424421	2	0.640859	0.245284	0.999533	0.511279	0.46033	0.91738	0.141827	-0.202247	0.999791	0.573089
SMARCD1	101866803	NC_022282.1	48943216	48958763	+	3.81	4.18	4.18	5.15	5.49	5.3	4.39	6.31	4.53	4.05667	0.21362	5.31333	0.170392	5.07667	1.07039	0.282361	0.999533	0.275799	0.0912694	0.993529	0.659375	0.20399	0.999791	0.403338
LOC107128721	107128721	NW_005096542.1	318	7581	-	0.1	0	0.18	0.67	0.2	0.09	0.25	0.21	0.59	0.0933333	0.090185	0.32	0.308058	0.35	0.208806	1.6223	0.999533	0.343115	1.67453	0.993529	0.275433	-0.0297276	0.999791	0.981504
LOC102126662	102126662	NW_005094005.1	4748	6007	+	0	0	0	0	0	0	0.05	0	0	0	0	0	0	0.0166667	0.0288675	NA	NA	NA	0.628484	0.993529	0.877592	-0.772773	0.999791	0.849792
BCL3	102135523	NC_022290.1	45482770	45494408	+	16.59	11.38	6.81	32.64	12.12	19.11	3.86	14.86	7.53	11.5933	4.89349	21.29	10.4323	8.75	5.60056	0.781233	0.999533	0.0869415	-0.68384	0.922213	0.144664	1.47707	0.141438	0.00198769
LOC102130785	102130785	NC_022285.1	67005668	67027874	-	0.35	0.5	0.11	0.14	0.69	0.19	0.28	0.27	0.41	0.32	0.196723	0.34	0.304138	0.32	0.0781025	-0.073588	0.999533	0.92805	-0.197168	0.993529	0.771981	0.133861	0.999791	0.858001
TMEM35	101926690	NC_022292.1	98213395	98229529	+	0.03	0	0	0	0	0.03	0	0	0	0.01	0.0173205	0.01	0.0173205	0	0	-0.15656	0.999533	0.969394	-1.29507	0.993529	0.750954	1.15078	0.999791	0.777927
LTB	102135554	NC_022275.1	139299174	139301286	+	3.26	2.3	2.03	0.94	1.98	1.79	5.1	1.4	0.83	2.53	0.646452	1.57	0.553805	2.44333	2.31833	-0.82544	0.999533	0.122925	-0.138022	0.993529	0.846644	-0.67346	0.999791	0.368494
NCF1	102124562	NC_022274.1	49417055	49435180	+	7.18	2.22	0.99	1.19	1.31	2.08	1.58	2.62	2.36	3.46333	3.27695	1.52667	0.482942	2.18667	0.541233	-1.28368	0.999533	0.0583397	-0.905431	0.94799	0.168253	-0.368378	0.999791	0.4263
LDAH	102122543	NC_022284.1	90141501	90294871	+	3.49	4.28	4.05	10.82	6.55	4.92	7.73	10.75	6.21	3.94	0.406325	7.43	3.04685	8.23	2.31093	0.793821	0.670279	0.0220054	0.827131	0.0632677	0.000539972	-0.0220764	0.999791	0.948348
PSMC4	101864886	NC_022290.1	40469405	40479106	+	28.66	40.32	36.6	29.41	36.91	41.95	31.66	36.04	34.81	35.1933	5.95592	36.09	6.31009	34.17	2.25905	-0.061566	0.999533	0.833013	-0.259121	0.982988	0.194785	0.210179	0.999791	0.427461
THBS3	102120028	NC_022272.1	96593182	96607168	+	3.71	8.53	3.66	3.94	8.26	3.45	5.35	5.09	5.64	5.3	2.79737	5.21667	2.64697	5.36	0.275136	-0.126668	0.999533	0.746123	-0.137169	0.993529	0.664171	0.0220858	0.999791	0.94697
ZZZ3	102118015	NC_022272.1	149532207	149664372	+	2.76	2.36	3.3	3.03	3.67	1.8	2.98	3.17	3.46	2.80667	0.471734	2.83333	0.950386	3.20333	0.24173	-0.133774	0.999533	0.671504	-0.12212	0.993529	0.599955	0.000870173	0.999791	0.997593
MLEC	102114848	NC_022282.1	124634922	124650501	+	22.47	20.5	17.33	29.92	12.77	31.43	16.13	23.05	12.89	20.1	2.59324	24.7067	10.365	17.3567	5.18989	0.210963	0.999533	0.594112	-0.447471	0.70898	0.0541934	0.670768	0.911651	0.0876384
SPATA21	101925365	NC_022272.1	211970895	212026561	+	0	0	0	0.05	0.03	0	0.02	0	0	0	0	0.0266667	0.0251661	0.00666667	0.011547	2.2075	0.999533	0.572106	0.628484	0.993529	0.877592	1.59481	0.999791	0.601375
FAM186A	102119579	NC_022282.1	49193876	49271302	-	0.03	0	0.02	0	0.01	0.02	0.01	0.02	0.01	0.0166667	0.0152753	0.01	0.01	0.0133333	0.0057735	-0.863516	0.999533	0.681106	-0.714251	0.993529	0.678406	-0.129646	0.999791	0.949387
LOC102132890	102132890	NC_022274.1	175910836	175916180	+	0.03	0.03	0.03	0	0	0	0.02	0	0.05	0.03	0	0	0	0.0233333	0.0251661	-2.60045	0.999533	0.41246	-0.27351	0.993529	0.889996	-2.33612	0.999791	0.547127
ANKRD13A	102131385	NC_022282.1	113573811	113618289	+	4.7	4.93	4.14	4.7	5.88	4.42	5.65	5.27	4.39	4.59	0.406325	5	0.774855	5.10333	0.646323	0.00506432	0.999533	0.983865	-0.0594433	0.993529	0.790954	0.0763336	0.999791	0.767266
EMD	102138141	NC_022292.1	151245648	151248132	-	19.14	20.53	14.77	17.51	18.04	20.61	14.54	21.49	18.04	18.1467	3.00573	18.72	1.6581	18.0233	3.47503	-0.0525942	0.999533	0.850617	-0.237385	0.993529	0.263264	0.197417	0.999791	0.44409
C1QL2	102137229	NC_022283.1	13031768	13034579	+	0	0	0.03	0	0.06	0	0	0	0.03	0.01	0.0173205	0.02	0.034641	0.01	0.0173205	0.706012	0.999533	0.854347	-0.333288	0.993529	0.934902	1.05215	0.999791	0.7878
DMGDH	102117996	NC_022277.1	77288916	77360310	-	46.65	50.4	83.41	83.05	55.5	64.16	38.65	43	70.53	60.1533	20.228	67.57	14.088	50.7267	17.2876	0.0566113	0.999533	0.871094	-0.46136	0.989627	0.202919	0.530729	0.966663	0.111986
LOC102139775	102139775	NW_005094330.1	496	17070	+	3.03	3.44	1.97	1.34	3.19	2.38	1.82	3.28	1.81	2.81333	0.758573	2.30333	0.92738	2.30333	0.845833	-0.408233	0.999533	0.391645	-0.53152	0.967486	0.18389	0.137579	0.999791	0.777058
SERTAD3	102141283	NC_022290.1	40925818	40929990	-	8.75	5.39	5.03	9.46	8.77	6.94	6.83	11.29	8.38	6.39	2.05173	8.39	1.30227	8.83333	2.2643	0.265113	0.999533	0.438815	0.219687	0.993529	0.483767	0.057875	0.999791	0.834229
LOC102135191	102135191	NW_005093743.1	7620	16603	+	1.63	2.45	1.72	1.84	1.81	2.53	2.3	2.59	2.61	1.93333	0.449704	2.06	0.407308	2.5	0.173494	0.00686186	0.999533	0.984817	0.158835	0.993529	0.546262	-0.140885	0.999791	0.66814
PRDX5	101865533	NC_022285.1	10228179	10232640	-	164.06	156.39	147.58	158.47	174.27	173.62	162.02	231.15	192.54	156.01	8.24657	168.787	8.9404	195.237	34.6438	0.00400014	0.999533	0.986255	0.0895662	0.993529	0.587871	-0.0727351	0.999791	0.73658
TMEM134	102130896	NC_022285.1	6978881	6984886	+	16.57	20.81	19.48	20.39	22.22	24.77	19.01	30.28	22.56	18.9533	2.16851	22.46	2.19984	23.95	5.76214	0.153318	0.999533	0.578967	0.0850049	0.993529	0.691633	0.0812791	0.999791	0.758114
TOMM20	102119508	NC_022272.1	14369549	14388525	+	11.38	12.7	12.46	17.75	18.2	11.77	13.1	16.96	17.49	12.18	0.703136	15.9067	3.58952	15.85	2.39627	0.255382	0.999533	0.308043	0.155906	0.993529	0.414506	0.111639	0.999791	0.646063
ARHGEF3	102122608	NC_022273.1	112048516	112402097	-	0.66	0.61	0.56	0.54	0.4	0.63	1.2	0.63	1.01	0.61	0.05	0.523333	0.115902	0.946667	0.29023	-0.320653	0.999533	0.505548	0.446873	0.993529	0.313675	-0.755954	0.999791	0.133816
LOC102131260	102131260	NW_005094857.1	9395	11264	+	0.05	0	0	0.05	0	0	0.05	0.05	0.15	0.0166667	0.0288675	0.0166667	0.0288675	0.0833333	0.057735	-0.15656	0.999533	0.969394	1.91201	0.993529	0.398644	-2.05638	0.999791	0.398553
ATP6V1B2	101925257	NC_022279.1	20268680	20293992	+	9.63	10.71	9.52	13.37	9.01	10.09	9.08	14.3	8.83	9.95333	0.657597	10.8233	2.27062	10.7367	3.08847	0.0171535	0.999533	0.951702	-0.130298	0.993529	0.539204	0.159727	0.999791	0.579192
PAQR8	102117966	NC_022275.1	118231600	118275898	-	0	0.11	0.07	0.16	0.09	0.09	0.04	0.1	0.1	0.06	0.0556776	0.113333	0.0404145	0.08	0.034641	0.843531	0.999533	0.507786	0.251458	0.993529	0.847591	0.603313	0.999791	0.56597
UBE2H	102126628	NC_022274.1	162553629	162674417	-	8.57	8.78	9.69	8.88	8.84	6.9	9.23	8.52	10.54	9.01333	0.595343	8.20667	1.13178	9.43	1.02474	-0.260608	0.999533	0.277323	-0.146422	0.993529	0.520528	-0.102008	0.999791	0.679765
SDC2	102145988	NC_022279.1	97661564	97777787	+	97.24	76.02	98.35	106.68	80.47	69.38	81.72	95.01	101.95	90.5367	12.584	85.51	19.1539	92.8933	10.2798	-0.208459	0.999533	0.464182	-0.190301	0.993529	0.397039	-0.00593586	0.999791	0.980998
ATP6AP1	102142621	NC_022292.1	151328484	151336339	+	35.98	29.17	38.27	45.49	35.38	36.48	40.93	54.97	50.97	34.4733	4.7334	39.1167	5.5468	48.9567	7.23329	0.0648103	0.999533	0.817057	0.27053	0.993529	0.217074	-0.19314	0.999791	0.414063
INCENP	102115270	NC_022285.1	12095078	12122712	-	0.54	0.39	0.4	0.83	0.62	0.43	0.97	0.98	0.47	0.443333	0.083865	0.626667	0.200083	0.806667	0.291605	0.363179	0.999533	0.488621	0.631368	0.980547	0.192689	-0.256842	0.999791	0.609783
CCNH	101865367	NC_022277.1	85746945	85788433	-	12.57	9.45	14.06	28.11	17.28	12.75	15.28	19.88	21.08	12.0267	2.35254	19.38	7.8924	18.7467	3.06159	0.520495	0.999533	0.122463	0.284876	0.993529	0.262859	0.247775	0.999791	0.412438
USP8	101926489	NC_022278.1	27397969	27479315	+	8.89	9.35	9.47	5.18	13.35	5.53	10.16	9.28	8.61	9.23667	0.306159	8.02	4.61923	9.35	0.777367	-0.352545	0.999533	0.331921	-0.195877	0.993529	0.339348	-0.144475	0.999791	0.687921
BRICD5	102146148	NC_022291.1	2284258	2286374	-	0.11	0.18	0	0.05	0	0.17	0	0.17	0.11	0.0966667	0.0907377	0.0733333	0.0873689	0.0933333	0.0862168	-0.372452	0.999533	0.855319	-0.360687	0.993529	0.847298	0.00516488	0.999791	0.998027
SMIM14	102117486	NC_022276.1	39192339	39271584	-	29.31	36.55	45.56	40.61	40.85	24.91	35.36	32.38	29.38	37.14	8.14105	35.4567	9.13447	32.3733	2.99001	-0.165206	0.999533	0.600086	-0.374106	0.924115	0.146582	0.220462	0.999791	0.429452
CDK19	101926193	NC_022275.1	14472308	15747875	-	4.07	4.66	5.91	3.72	6.85	3	4.43	5.04	4.46	4.88	0.939521	4.52333	2.04686	4.64333	0.343851	-0.266708	0.999533	0.441444	-0.301773	0.987243	0.197413	0.0476835	0.999791	0.877587
BMPER	102119951	NC_022274.1	86396738	86644086	-	2.12	1.89	1.65	1.79	1.7	0.68	2.51	2.87	3.16	1.88667	0.235018	1.39	0.616523	2.84667	0.325628	-0.551693	0.999533	0.19224	0.397907	0.902638	0.131482	-0.938078	0.492123	0.0181632
LOC102119628	102119628	NC_022285.1	13742421	13756713	-	0	0	0	0	0	0.06	0	0	0	0	0	0.02	0.034641	0	0	0.805212	0.999533	0.843567	NA	NA	NA	1.15078	0.999791	0.777927
UBR5	101925307	NC_022279.1	103402714	103558712	-	2.38	2.55	2.1	2.94	2.96	1.9	2.09	3.03	2.9	2.34333	0.22723	2.6	0.6063	2.67333	0.509346	0.0206274	0.999533	0.938198	-0.0330116	0.993529	0.872271	0.0658037	0.999791	0.799584
EMC6	102143584	NC_022287.1	3593121	3594078	+	23.07	28.36	15.56	35.05	38.59	25.93	27	36.24	26.44	22.33	6.43201	33.19	6.53174	29.8933	5.5035	0.454275	0.999533	0.13327	0.199936	0.993529	0.445832	0.266019	0.999791	0.265186
WDR19	102146311	NC_022276.1	38809195	38903447	+	2.15	1.97	2.15	1.5	3.16	1.45	1.88	1.99	2.49	2.09	0.103923	2.03667	0.973156	2.12	0.325115	-0.223092	0.999533	0.538852	-0.217686	0.993529	0.408079	0.00690505	0.999791	0.984911
SAMD1	102117569	NC_022290.1	14443457	14445457	-	9.68	21.71	12.93	14.42	15.66	20.49	12.81	28.98	13.08	14.7733	6.22323	16.8567	3.20706	18.29	9.2588	0.112734	0.999533	0.762188	0.060981	0.993529	0.87361	0.0638998	0.999791	0.859512
PPM1F	102144384	NC_022281.1	29775737	29810362	+	1.6	2.06	1.72	2.73	1.71	2.09	1.87	3.35	1.77	1.79333	0.238607	2.17667	0.515493	2.33	0.88476	0.181996	0.999533	0.582169	0.132568	0.993529	0.641317	0.0618343	0.999791	0.857484
CCDC186	102142752	NW_005096144.1	18357	61509	-	3.94	5.01	3.85	3.34	5.3	3.89	4.19	5.19	4.12	4.26667	0.645316	4.17667	1.01096	4.5	0.598582	-0.147742	0.999533	0.587024	-0.142581	0.993529	0.437415	0.00709203	0.999791	0.977446
TREH	102143300	NC_022285.1	114673117	114701406	-	72.03	19.1	103.35	43.36	54.05	20.23	90.53	54.08	113.2	64.8267	42.5844	39.2133	17.2871	85.9367	29.8265	-0.912795	0.999533	0.0958716	0.186902	0.993529	0.742126	-1.08679	0.299007	0.00704591
WNT3	102129654	NC_022287.1	57742922	57797594	+	0.6	2.47	1.48	1.3	2.39	1.22	0.92	4.2	1.45	1.51667	0.935539	1.63667	0.653631	2.19	1.76077	-0.008837	0.999533	0.986197	0.254539	0.993529	0.674542	-0.252196	0.999791	0.623302
LOC102142628	102142628	NC_022276.1	145323776	145340922	+	0.88	0.91	0.99	0.42	1.7	0.99	0.49	0.81	1.14	0.926667	0.0568624	1.03667	0.641275	0.813333	0.325013	0.0060314	0.999533	0.990695	-0.416622	0.993529	0.317667	0.437243	0.999791	0.430063
FOXO1	102116712	NC_022288.1	19828521	19945796	-	4.51	4.07	5.03	5.24	5.05	2.89	3.28	6.25	4.09	4.53667	0.480555	4.39333	1.30539	4.54	1.53528	-0.186298	0.999533	0.539635	-0.252581	0.993529	0.331874	0.0786783	0.999791	0.795696
PAK3	101866329	NC_022292.1	108022242	108317363	+	1.03	1.04	0.94	0.64	1.55	0.92	0.98	1.01	0.89	1.00333	0.0550757	1.03667	0.466083	0.96	0.06245	-0.0980579	0.999533	0.791357	-0.30519	0.980547	0.191922	0.218826	0.999791	0.549767
GABRD	102117789	NC_022272.1	226391397	226409578	-	0.06	0.03	0	0.05	0.03	0.05	0.05	0.03	0.02	0.03	0.03	0.0433333	0.011547	0.0333333	0.0152753	-0.158116	0.999533	0.946272	-0.318735	0.993529	0.872197	0.170002	0.999791	0.937428
ABI3BP	102130957	NC_022273.1	171174868	171418978	+	1.78	2.06	2.09	3.82	5.36	1.63	2.98	2.82	2.98	1.97667	0.170978	3.60333	1.87442	2.92667	0.092376	0.713714	0.999533	0.0762098	0.395166	0.893916	0.125236	0.329189	0.999791	0.403559
TMEM178B	102142069	NC_022274.1	174117879	174528617	+	0	0.01	0.01	0	0	0.01	0.01	0.01	0	0.00666667	0.0057735	0.00333333	0.0057735	0.00666667	0.0057735	-0.134559	0.999533	0.960234	1.23055	0.993529	0.558396	-1.35764	0.999791	0.542251
PEAK1	102132068	NC_022278.1	55412381	55720721	-	0.81	0.94	0.96	0.81	1.1	0.85	1.11	1.33	1.24	0.903333	0.0814453	0.92	0.157162	1.22667	0.110604	-0.0785948	0.999533	0.781834	0.221945	0.993529	0.291411	-0.288057	0.999791	0.263828
AWAT2	102128700	NC_022292.1	67072139	67081559	-	0	0	0	0	0	0	0	0	0.03	0	0	0	0	0.01	0.0173205	NA	NA	NA	0.628484	0.993529	0.877592	-0.772773	0.999791	0.849792
IFT81	102134177	NC_022282.1	113699287	113790467	+	0.77	0.91	0.79	0.66	1.29	0.33	1.02	0.85	1.16	0.823333	0.0757188	0.76	0.48775	1.01	0.155242	-0.180981	0.999533	0.744656	0.110471	0.993529	0.777939	-0.282538	0.999791	0.605554
RALGAPA1	102141084	NC_022278.1	99489772	99766732	-	0.89	0.75	0.79	1.04	0.72	0.67	0.68	0.89	0.77	0.81	0.072111	0.81	0.200749	0.78	0.105357	-0.110367	0.999533	0.750059	-0.284944	0.993529	0.272756	0.187284	0.999791	0.566662
LOC107127192	107127192	NC_022284.1	36943435	36948811	+	0	0	0.02	0	0.05	0	0	0	0	0.00666667	0.011547	0.0166667	0.0288675	0	0	1.28993	0.999533	0.713373	-1.29507	0.993529	0.750954	2.59686	0.999791	0.515875
FANCL	101925594	NC_022284.1	51855614	51940093	+	1.33	1.68	1.95	2.44	1.81	1.25	2.93	1.83	1.44	1.65333	0.310859	1.83333	0.595343	2.06667	0.772679	0.0209612	0.999533	0.960727	0.126974	0.993529	0.768937	-0.0963882	0.999791	0.834547
SYT10	102128284	NC_022282.1	34070861	34134610	-	0	0.21	0	0	0.13	0	0.5	0.15	0	0.07	0.121244	0.0433333	0.0750555	0.216667	0.25658	-0.840572	0.999533	0.728564	1.56482	0.993529	0.412002	-2.39647	0.999791	0.171526
C13H2orf74	102143675	NC_022284.1	48934521	48952453	-	0.35	0.16	0.27	1.52	0.78	3.31	0.58	2.56	0.08	0.26	0.0953939	1.87	1.30081	1.07333	1.31154	2.90776	0.120049	0.00130228	1.76562	0.902692	0.131903	1.15224	0.999791	0.23165
LRRC8E	102129159	NC_022290.1	8419118	8433372	-	5.22	6.6	5.8	4.71	10.2	7.21	5.65	6.97	5.98	5.87333	0.692917	7.37333	2.74864	6.2	0.68695	0.207689	0.999533	0.528724	-0.142576	0.993529	0.43827	0.363054	0.999791	0.245599
MPND	102146386	NC_022290.1	4369651	4403258	+	5.1	7.81	5.38	3.99	5.79	4.09	4.81	4.25	5.36	6.09667	1.49038	4.62333	1.0116	4.80667	0.555008	-0.510047	0.999533	0.0799777	-0.543158	0.660682	0.0437944	0.0451483	0.999791	0.875477
SCRT2	102124696	NC_022281.1	61931507	61945422	+	0	0	0.02	0	0.02	0.02	0.04	0.06	0.02	0.00666667	0.011547	0.0133333	0.011547	0.04	0.02	0.786358	0.999533	0.810821	2.11568	0.993529	0.32402	-1.33163	0.999791	0.506943
LOC102118382	102118382	NC_022278.1	84180899	84186293	-	0	0	0.02	0	0.04	0	0.18	0.03	0.09	0.00666667	0.011547	0.0133333	0.023094	0.1	0.0754983	0.706012	0.999533	0.854347	3.71472	0.612529	0.0353135	-2.98336	0.904879	0.0859906
IKZF3	102116829	NC_022287.1	51378940	51478818	-	0.03	0.09	0.03	0.02	0	0	0.1	0	0.03	0.05	0.034641	0.00666667	0.011547	0.0433333	0.051316	-2.34457	0.999533	0.32117	-0.223573	0.993529	0.898136	-2.13029	0.999791	0.437383
ULK1	102141167	NC_022282.1	136400939	136418518	+	14.76	6.74	10.09	17.8	19.28	5.5	11.07	18.4	9.77	10.53	4.02806	14.1933	7.56493	13.08	4.65288	0.258845	0.999533	0.574772	0.0518875	0.993529	0.884694	0.218732	0.999791	0.593615
CCNY	102129775	NC_022280.1	35913972	36231040	+	6.03	7.63	7.4	11.03	6.9	6.49	7.76	9.04	7.87	7.02	0.865043	8.14	2.51119	8.22333	0.709389	0.122748	0.999533	0.705767	0.0269303	0.993529	0.88782	0.107279	0.999791	0.721476
CDR1	102119360	NC_022292.1	137828305	137829991	-	0.24	0.04	0.62	0.92	0	0.28	0.15	0.22	0.11	0.3	0.294618	0.4	0.471593	0.16	0.0556776	0.289954	0.999533	0.823445	-1.15929	0.993529	0.286774	1.46452	0.999791	0.23643
ATP1A4	102144576	NC_022272.1	91477042	91514750	-	0	0	0	0	0	0.02	0	0.02	0.02	0	0	0.00666667	0.011547	0.0133333	0.011547	0.805212	0.999533	0.843567	1.47618	0.993529	0.714995	-0.660151	0.999791	0.845353
AGFG2	102136878	NW_005093530.1	22927	63675	+	14.15	14.19	13.94	10.24	9.33	13.35	13.66	19.78	19.05	14.0933	0.134288	10.9733	2.10795	17.4967	3.34264	-0.451285	0.999533	0.133703	0.0814411	0.993529	0.677373	-0.519434	0.883258	0.0797484
GREM2	102123436	NC_022272.1	8829730	8955031	+	1.42	2.13	4.01	2.95	3.02	1.28	4.94	3.06	6.49	2.52	1.33832	2.41667	0.985004	4.83	1.71764	-0.217315	0.999533	0.64649	0.738974	0.891934	0.122132	-0.943898	0.571433	0.0251626
DDX54	102135805	NC_022282.1	116876851	116905571	-	6.16	7.12	5.3	11.45	7.68	5.88	5.84	9.21	9.26	6.19333	0.910458	8.33667	2.84247	8.10333	1.96026	0.315234	0.999533	0.316495	0.162606	0.993529	0.495091	0.164261	0.999791	0.602909
2001-03-01	102136639	NC_022272.1	79568516	79597747	+	9.48	5.89	6.81	3.69	2.77	4.5	5.69	9.23	8.04	7.39333	1.86473	3.65333	0.865583	7.65333	1.8014	-1.11615	0.176658	0.00226215	-0.199006	0.993529	0.48127	-0.903884	0.263057	0.00555714
UBXN6	101865386	NC_022290.1	4497218	4510861	-	22.99	19.62	20.61	31.49	34.31	26.55	32.7	40.58	34.88	21.0733	1.73212	30.7833	3.92797	36.0533	4.06892	0.399273	0.999533	0.0940244	0.50999	0.212892	0.00402246	-0.0981472	0.999791	0.631696
WDR54	101925171	NC_022284.1	35486462	35490473	-	2.69	2.96	1.56	1.8	5.35	3.36	2.39	3.64	1.77	2.40333	0.74272	3.50333	1.77934	2.6	0.952523	0.41557	0.999533	0.401556	-0.11782	0.993529	0.776925	0.54676	0.999791	0.259812
LOC102135713	102135713	NC_022277.1	147449672	147461305	+	0	0	0	0	0.08	0.3	7.2	2.72	0	0	0	0.126667	0.155349	3.30667	3.63568	3.12791	0.999533	0.320496	7.70428	0.684963	0.0487115	-4.56844	0.776401	0.0539693
SH3BP2	102141445	NC_022276.1	2857952	2901286	+	15.41	11.28	9.58	13.17	17.48	13.57	10.97	15.55	10.94	12.09	2.99822	14.74	2.38132	12.4867	2.65297	0.16538	0.999533	0.569982	-0.190902	0.993529	0.458305	0.368783	0.968118	0.112762
EPHB1	102141647	NC_022273.1	36980812	37436218	+	0.38	0.01	0.23	0.12	2.2	0.8	0.72	0.33	1.03	0.206667	0.1861	1.04	1.06057	0.693333	0.350761	2.10962	0.752075	0.0273881	1.51699	0.822464	0.0833223	0.609032	0.999791	0.423851
PARD6B	102133257	NC_022281.1	82565774	82585005	+	0.31	0.14	0.28	0.63	0.4	0.34	0.32	0.56	0.52	0.243333	0.0907377	0.456667	0.15308	0.466667	0.128582	0.774679	0.999533	0.312751	0.70602	0.993529	0.307397	0.0832628	0.999791	0.897537
DSEL	102124415	NC_022289.1	12619368	12627200	+	0.16	0.23	0.17	0.41	0.2	0.05	0.16	0.26	0.18	0.186667	0.0378594	0.22	0.180831	0.2	0.052915	0.100298	0.999533	0.89006	-0.117101	0.993529	0.804522	0.228942	0.999791	0.748719
C2CD6	107126939	NC_022283.1	90855539	90909939	-	0.02	0.02	0.02	0.03	0.03	0	0.01	0.03	0.03	0.02	0	0.02	0.0173205	0.0233333	0.011547	0.203132	0.999533	0.920173	0.389722	0.993529	0.8133	-0.171363	0.999791	0.926012
MMUT	102131105	NC_022275.1	121145553	121181701	+	27.44	28.39	41.2	41.65	17.54	25.96	20.7	27.79	37.72	32.3433	7.68479	28.3833	12.2363	28.7367	8.5494	-0.29561	0.999533	0.449705	-0.398566	0.989627	0.203136	0.11519	0.999791	0.764329
SOCS5	107126398	NC_022284.1	63619545	63684835	-	0.83	1.23	1.12	1.42	1.31	1.05	1.02	1.34	1.63	1.06	0.20664	1.26	0.19	1.33	0.305123	0.0631394	0.999533	0.838467	0.0407715	0.993529	0.883962	0.0345851	0.999791	0.907365
PRKCD	102136158	NC_022273.1	108502371	108530152	+	2.89	3.39	1.84	3.25	4.16	3.41	2.59	3.27	2.14	2.70667	0.791096	3.60667	0.485833	2.66667	0.568888	0.2966	0.999533	0.381406	-0.248522	0.993529	0.434844	0.556683	0.802493	0.0593117
DDX4	101867046	NC_022277.1	55196748	55269151	+	1.13	1.23	1.16	1.48	1.04	0.32	2.33	1	1.86	1.17333	0.051316	0.946667	0.585605	1.73	0.674463	-0.518995	0.999533	0.342694	0.303654	0.993529	0.48021	-0.815208	0.999791	0.160238
NKG7	102124148	NC_022290.1	52123323	52124804	-	4.32	2.76	2.29	1.79	1.18	4.12	8.24	1.49	3.04	3.12333	1.06265	2.36333	1.55159	4.25667	3.53565	-0.459069	0.999533	0.430702	0.296224	0.993529	0.648383	-0.74124	0.999791	0.297486
TRIM4	102142584	NC_022274.1	44233271	44261020	-	5.15	6.47	5.82	10.88	6.72	6.42	6.99	9.21	9.22	5.81333	0.660025	8.00667	2.4929	8.47333	1.28461	0.33933	0.999533	0.287678	0.292757	0.942631	0.159583	0.0582001	0.999791	0.847714
ACY3	102123426	NC_022285.1	6781332	6792564	+	0.14	0.06	0.05	0	0	0	0	0.04	0.04	0.0833333	0.0493288	0	0	0.0266667	0.023094	-3.34332	0.999533	0.210822	-1.69173	0.993529	0.378255	-1.61902	0.999791	0.688805
LOC102140106	102140106	NC_022291.1	44662751	44667253	-	170.56	2125.65	189.61	15.2	114.16	342.18	31.54	123.16	191.71	828.607	1123.31	157.18	167.681	115.47	80.3614	-2.33881	0.999533	0.110483	-3.04112	0.431404	0.0156287	0.717326	0.999791	0.568097
ICAM2	102146483	NC_022287.1	61331685	61351083	-	2.47	1.67	1.09	0.93	2.27	2.2	2.22	2.21	2.69	1.74333	0.692917	1.8	0.754255	2.37333	0.274287	-0.0616723	0.999533	0.9137	0.313384	0.993529	0.483584	-0.363389	0.999791	0.46937
TGM3	102141556	NC_022281.1	60175882	60315569	-	0	0.02	0.05	0	0.05	0.05	0	0	0.02	0.0233333	0.0251661	0.0333333	0.0288675	0.00666667	0.011547	0.628161	0.999533	0.766771	-1.83147	0.993529	0.51428	2.47631	0.999791	0.344377
LOC102133167	102133167	NW_005093732.1	91234	102111	+	0	0	0	0	0	0	0	0	0.05	0	0	0	0	0.0166667	0.0288675	NA	NA	NA	0.628484	0.993529	0.877592	-0.772773	0.999791	0.849792
ACO2	101925901	NC_022281.1	9576237	9637073	-	24.16	28.27	28.91	38.9	41.06	36.15	38.59	47.64	37.7	27.1133	2.5776	38.7033	2.4609	41.31	5.49997	0.403182	0.999533	0.077064	0.382721	0.541756	0.0271417	0.032744	0.999791	0.86746
SLAIN1	101866535	NC_022288.1	60207234	60272261	+	5.88	3.64	3.55	4.48	4.7	5.88	1.5	2.97	3.1	4.35667	1.32001	5.02	0.752861	2.52333	0.888613	0.0627613	0.999533	0.863989	-1.0556	0.2679	0.00630201	1.13175	0.133006	0.00175951
LOC102130068	102130068	NC_022291.1	797595	811557	-	0.02	0.15	0.15	0.27	0.9	0.19	0.32	23.44	3.17	0.106667	0.0750555	0.453333	0.388887	8.97667	12.6064	1.90555	0.88576	0.0398155	6.02696	0.0128319	6.07852e-05	-4.11048	0.204013	0.00365816
MTERF2	102130083	NC_022282.1	110667734	110677915	-	15.28	15.69	16.3	9.07	12.82	12.94	15.32	16.24	15.97	15.7567	0.513258	11.61	2.20052	15.8433	0.472899	-0.577969	0.897846	0.0411917	-0.231811	0.993529	0.216223	-0.333607	0.999791	0.220724
ZFP91	102115924	NC_022285.1	15124728	15167412	-	6.21	5.13	6.07	9.88	6.63	4.79	6.67	10.14	7.32	5.80333	0.58731	7.1	2.57734	8.04333	1.84462	0.159745	0.999533	0.627673	0.227398	0.993529	0.296485	-0.0554609	0.999791	0.855991
ZNF35	101865679	NC_022273.1	99635527	99650458	+	0.31	0.37	0.37	0.21	0.27	0.63	0.71	0.4	0.32	0.35	0.034641	0.37	0.227156	0.476667	0.205994	0.0196793	0.999533	0.97755	0.23123	0.993529	0.692999	-0.199911	0.999791	0.776452
PRUNE1	102146715	NC_022272.1	100984273	101016073	-	3.1	2.43	3.05	4.24	4.35	2.65	2.73	3.05	3.22	2.86	0.373229	3.74667	0.951332	3	0.248797	0.325654	0.999533	0.358737	-0.0985629	0.993529	0.741921	0.436387	0.999791	0.192805
HSPA12A	102116343	NC_022280.1	115871117	116055510	-	1.06	2.05	1.27	1.8	1.42	1.68	1.64	4.28	1.38	1.46	0.521632	1.63333	0.194251	2.43333	1.60454	0.0750132	0.999533	0.833209	0.472881	0.993529	0.277676	-0.385933	0.999791	0.353431
LOC102144402	102144402	NC_022274.1	67960250	68000342	-	0.02	0	0.02	0.01	0.12	0	0.14	0.02	0.04	0.0133333	0.011547	0.0433333	0.0665833	0.0666667	0.064291	1.35993	0.999533	0.593991	2.03581	0.993529	0.252289	-0.653565	0.999791	0.724734
LOC102138872	102138872	NC_022283.1	4423318	4458658	+	1.23	1.13	1.1	0.63	1.27	0.88	1.01	1.09	1.12	1.15333	0.0680686	0.926667	0.322542	1.07333	0.0568624	-0.44401	0.999533	0.266506	-0.309927	0.993529	0.296386	-0.121939	0.999791	0.757091
CYSTM1	102116164	NC_022277.1	139313200	139379406	+	18.38	18.94	16.6	18.83	19.63	16.61	18.77	26.81	12.8	17.9733	1.22186	18.3567	1.56465	19.46	7.03044	-0.212857	0.999533	0.41044	-0.131121	0.993529	0.611214	-0.069649	0.999791	0.808549
KATNB1	102133535	NC_022291.1	45767363	45788674	+	1.41	1.92	1.18	2.08	1.86	1.32	1.61	3.53	1.45	1.50333	0.378726	1.75333	0.391067	2.19667	1.15747	0.103489	0.999533	0.783326	0.298034	0.993529	0.454171	-0.183069	0.999791	0.65218
PRMT5	101866818	NC_022278.1	86612984	86621965	-	4.27	4.99	5.37	8.99	6.63	6.23	6.3	11.74	8.64	4.87667	0.558689	7.28333	1.49149	8.89333	2.72883	0.460061	0.999533	0.13333	0.629825	0.455593	0.0180992	-0.15729	0.999791	0.596567
LOC107129188	107129188	NC_022274.1	63980129	63981510	+	0.47	0.17	0.41	0.37	1.27	0.45	0.49	1.22	0.2	0.35	0.158745	0.696667	0.49813	0.636667	0.525579	0.852678	0.999533	0.315294	0.575907	0.993529	0.51577	0.288454	0.999791	0.729367
BTK	102123534	NC_022292.1	98499590	98537488	-	0.75	0.37	0.16	0.19	0.35	0.33	0.48	0.43	0.49	0.426667	0.299054	0.29	0.087178	0.466667	0.0321455	-0.66325	0.999533	0.3822	-0.0745801	0.993529	0.910626	-0.57711	0.999791	0.356826
HUWE1	101925279	NC_022292.1	52605172	52757970	-	6.74	5.93	8.02	8.94	7.61	5.52	7.38	8	8.07	6.89667	1.05377	7.35667	1.72402	7.81667	0.379781	-0.0402047	0.999533	0.887677	-0.0445859	0.993529	0.840154	0.016471	0.999791	0.94567
ADAMTS2	102133312	NC_022277.1	179007560	179248868	-	0.4	0.67	0.19	0.37	0.52	0.24	0.36	0.33	0.29	0.42	0.240624	0.376667	0.140119	0.326667	0.0351188	-0.282798	0.999533	0.600298	-0.54561	0.993529	0.283537	0.275162	0.999791	0.543686
SPECC1	101867395	NC_022287.1	20057612	20336137	+	0.26	0.09	0.08	0.25	0.15	0.17	0.16	0.4	0.22	0.143333	0.10116	0.19	0.052915	0.26	0.1249	0.267569	0.999533	0.735606	0.568268	0.993529	0.434625	-0.288715	0.999791	0.659165
LOC102118592	102118592	NC_022275.1	84933798	84934597	-	0.26	0.7	0.62	0.4	0.37	0.51	0.32	0.24	0.5	0.526667	0.234379	0.426667	0.0737111	0.353333	0.133167	-0.402753	0.999533	0.675718	-0.777879	0.993529	0.405187	0.38615	0.999791	0.707705
SLC35F6	102137889	NC_022284.1	84104752	84121987	-	2.23	2.29	2.2	5.63	1.82	1.44	1.69	3.83	3.46	2.24	0.0458258	2.96333	2.3172	2.99333	1.14378	0.275328	0.999533	0.6131	0.170317	0.993529	0.643051	0.117361	0.999791	0.832323
MSH5	102145919	NC_022275.1	139106084	139127406	-	0.28	0.17	0.23	0.08	0.59	0.14	0.13	0.23	0.38	0.226667	0.0550757	0.27	0.278747	0.246667	0.125831	0.221952	0.999533	0.815222	-0.0307404	0.996051	0.967854	0.267642	0.999791	0.780567
PDE4A	102147121	NC_022290.1	10706150	10758362	+	0.82	1.1	0.27	0.74	1.2	0.75	0.97	0.82	0.47	0.73	0.422256	0.896667	0.262742	0.753333	0.25658	0.185595	0.999533	0.713455	-0.144691	0.993529	0.786532	0.342466	0.999791	0.409357
ARL10	102139515	NC_022277.1	176115477	176124013	+	0.15	0.09	0.07	0.47	0.05	0.31	0.1	0.1	0.13	0.103333	0.0416333	0.276667	0.211975	0.11	0.0173205	1.34828	0.999533	0.177363	-0.134095	0.993529	0.88329	1.49312	0.996534	0.120137
IL1RAP	102133222	NC_022273.1	6805596	6956016	-	18.58	8.09	18.68	12.48	10.78	9.82	9.85	5.9	9.48	15.1167	6.08548	11.0267	1.34705	8.41	2.18158	-0.603139	0.999533	0.122285	-1.05302	0.388257	0.0130713	0.46281	0.999791	0.151491
LOC102140067	102140067	NC_022288.1	7799669	7800331	+	0.79	1.43	1.96	1.81	2.89	0.5	1.8	2.06	2.18	1.39333	0.585861	1.73333	1.19684	2.01333	0.194251	0.100942	0.999533	0.897597	0.318977	0.993529	0.583781	-0.203865	0.999791	0.768253
RAD51AP2	102133056	NC_022284.1	93480650	93488648	+	0.14	0.07	0.05	0.03	0.26	0.03	0.1	0.1	0.15	0.0866667	0.0472582	0.106667	0.132791	0.116667	0.0288675	0.0856179	0.999533	0.940197	0.163048	0.993529	0.852453	-0.0652683	0.999791	0.95122
IRF5	102117457	NC_022274.1	161585220	161598984	+	2.29	3.62	1.89	1.39	2.27	2.45	1.83	4.36	1.9	2.6	0.905704	2.03667	0.567215	2.69667	1.44091	-0.465504	0.999533	0.243428	-0.181611	0.993529	0.64535	-0.270605	0.999791	0.51793
EMC3	101926173	NC_022273.1	140993598	141016764	-	33.56	42.37	32.97	29.39	41.11	41.08	40.21	55.34	39.01	36.3	5.26505	37.1933	6.7579	44.8533	9.10152	-0.0671878	0.999533	0.807356	0.0773495	0.993529	0.677912	-0.13183	0.999791	0.614551
FGFR1OP2	102116868	NC_022282.1	27628137	27659657	+	4.39	4.23	5.55	3.71	6.22	2.89	4.6	4.01	6.01	4.72333	0.72037	4.27333	1.735	4.87333	1.02763	-0.302894	0.999533	0.381386	-0.174509	0.993529	0.566815	-0.115974	0.999791	0.743117
LOC102131329	102131329	NC_022287.1	60891517	60899695	+	10.4	11.35	11.43	13.73	13.13	13.84	15.93	20.99	21.3	11.06	0.572975	13.5667	0.382143	19.4067	3.01487	0.186934	0.999533	0.479002	0.585859	0.23524	0.00476586	-0.386227	0.998607	0.122191
NIPA1	102116917	NC_022278.1	868440	891217	-	1.48	0.74	1.24	2.28	1.3	0.82	0.77	1.52	1.07	1.15333	0.377536	1.46667	0.744133	1.12	0.377492	0.197787	0.999533	0.668128	-0.311434	0.993529	0.414514	0.522059	0.999791	0.209742
LOC102138462	102138462	NC_022281.1	8537649	8555110	-	0	0.06	0	0	0	0	0.05	0.06	0.06	0.02	0.034641	0	0	0.0566667	0.0057735	-1.11834	0.999533	0.78403	1.15115	0.993529	0.647544	-2.25875	0.999791	0.502942
MGST3	102138414	NC_022272.1	23695553	23720952	+	83.19	97.74	187.23	75.92	100.97	79.4	68.35	95.3	149.24	122.72	56.339	85.43	13.5701	104.297	41.1886	-0.64528	0.999533	0.0794752	-0.455524	0.993529	0.272917	-0.176218	0.999791	0.592159
LOC102138114	102138114	NC_022274.1	183421735	183428135	+	9.58	6.1	4.78	4.27	4.08	7.58	12.46	8.91	5.76	6.82	2.47968	5.31	1.96817	9.04333	3.35199	-0.441494	0.999533	0.309034	0.200241	0.993529	0.623086	-0.629064	0.999791	0.148883
LOC102145054	102145054	NC_022275.1	140702900	140705137	-	0.35	0.44	0.28	0.36	0.29	0.15	0.29	0.39	0.19	0.356667	0.0802081	0.266667	0.106927	0.29	0.1	-0.480345	0.999533	0.555919	-0.460424	0.993529	0.522647	-0.00870809	0.999791	0.991862
REXO5	101865662	NC_022291.1	20095118	20138923	+	0.26	0.72	0.51	0.17	0.35	0.36	0.69	0.47	0.78	0.496667	0.23029	0.293333	0.106927	0.646667	0.159478	-0.843822	0.999533	0.217134	0.21584	0.993529	0.698785	-1.04982	0.928068	0.0934544
LOC102131563	102131563	NC_022286.1	43147042	43149025	+	0	0	0	0	0.04	0	0	0	0	0	0	0.0133333	0.023094	0	0	0.805212	0.999533	0.843567	NA	NA	NA	1.15078	0.999791	0.777927
DDAH1	102134245	NC_022272.1	141674336	141930106	+	20.72	15.9	20.04	20.45	17.09	20.07	13.21	17.79	19.53	18.8867	2.60878	19.2033	1.84004	16.8433	3.26462	-0.0740949	0.999533	0.795204	-0.38469	0.887933	0.117385	0.323573	0.999791	0.221183
LOC102147194	102147194	NC_022286.1	7882220	7994510	-	0.08	0.06	0.06	0.22	0.06	0.11	0.16	0.02	0.11	0.0666667	0.011547	0.13	0.0818535	0.0966667	0.070946	0.957644	0.999533	0.359709	0.411593	0.993529	0.715284	0.555727	0.999791	0.609527
GDNF	102127908	NC_022277.1	38292589	38319853	-	7.61	5.38	5.5	1.83	2.8	1.33	7.24	2.17	2.87	6.16333	1.25429	1.98667	0.747418	4.09333	2.74748	-1.79448	6.82231e-05	1.29015e-07	-0.752817	0.894134	0.126464	-1.03114	0.692824	0.0403511
USP30	101864868	NC_022282.1	112664699	112730846	+	5.46	6.97	8.02	6.74	9.12	7.28	6.24	7.49	6.7	6.81667	1.28687	7.71333	1.24777	6.81	0.632218	0.049255	0.999533	0.862154	-0.237144	0.993529	0.30917	0.298944	0.999791	0.193491
PRKCB	102116992	NC_022291.1	22911966	23099426	+	0.3	0.24	0.15	0.22	0.22	0.32	0.62	0.31	0.43	0.23	0.0754983	0.253333	0.057735	0.453333	0.156312	0.0743052	0.999533	0.887107	0.831576	0.840299	0.0929544	-0.745176	0.999791	0.137128
NTM	101926269	NC_022285.1	126623098	128036602	+	0.1	0.07	0.3	0.09	0.2	0.36	0.14	0.08	0.12	0.156667	0.125033	0.216667	0.135769	0.113333	0.0305505	0.341953	0.999533	0.720866	-0.57277	0.993529	0.549875	0.928547	0.999791	0.304011
MLXIP	102135300	NC_022282.1	126130418	126344608	+	1.25	0.5	0.55	1.17	0.48	0.6	0.81	1.37	0.84	0.766667	0.419325	0.75	0.368646	1.00667	0.315013	-0.152918	0.999533	0.779374	0.136472	0.993529	0.76541	-0.276582	0.999791	0.538279
ARPC1B	101926790	NC_022274.1	43641210	43658048	+	34.79	32.31	25.65	33.74	28.24	32.78	47.19	56.73	38.92	30.9167	4.72662	31.5867	2.93778	47.6133	8.91254	-0.070202	0.999533	0.796975	0.396558	0.758186	0.0649337	-0.454647	0.856627	0.0726911
C6H5orf47	102127919	NC_022277.1	173632854	173670367	+	0	0	0	0	0	0	0	0.07	0	0	0	0	0	0.0233333	0.0404145	NA	NA	NA	0.628484	0.993529	0.877592	-0.772773	0.999791	0.849792
BBS7	102121516	NC_022276.1	120799805	120854404	-	0.33	0.3	0.35	0.68	0.36	0.24	0.46	0.57	0.27	0.326667	0.0251661	0.426667	0.22745	0.433333	0.151767	0.292752	0.999533	0.626359	0.171253	0.993529	0.735362	0.133728	0.999791	0.821842
HDDC3	102116145	NW_005093506.1	33509	35327	+	6.12	8.87	6.39	8.52	10.93	10.39	8.67	11.46	8.64	7.12667	1.51579	9.94667	1.26469	9.59	1.61954	0.389083	0.999533	0.217859	0.221648	0.993529	0.385592	0.179062	0.999791	0.521608
CD276	102131295	NC_022278.1	51578268	51608550	+	4.98	8.67	11.56	16.63	10.63	12.85	12.07	16.96	11	8.40333	3.2981	13.37	3.03361	13.3433	3.17749	0.611075	0.999533	0.105955	0.427181	0.990175	0.205349	0.195534	0.999791	0.493241
PKN1	102146132	NC_022290.1	14816619	14858791	+	7.65	9.78	5.67	12.45	11.65	12.21	12.48	13.65	8.88	7.7	2.05546	12.1033	0.410528	11.67	2.48602	0.563476	0.965098	0.0492869	0.385394	0.936429	0.155471	0.189754	0.999791	0.467344
PRSS57	102126853	NC_022290.1	447377	454417	-	0.29	0.06	0.18	0.32	0.55	0.57	0.6	0.21	0	0.176667	0.115036	0.48	0.138924	0.27	0.304467	1.32025	0.999533	0.200465	0.420765	0.993529	0.768642	0.911421	0.999791	0.427321
CCNB2	101925942	NC_022278.1	36290539	36312506	+	0.31	0.09	0.09	0.61	0.09	0.39	0.21	0.77	0.46	0.163333	0.127017	0.363333	0.261024	0.48	0.280535	1.06869	0.999533	0.332677	1.28078	0.955924	0.174312	-0.198236	0.999791	0.826339
ARMC9	102125737	NC_022283.1	121015809	121201934	+	3.43	1.82	0.82	1.67	2.06	1.55	1.21	1.44	1.44	2.02333	1.31683	1.76	0.266646	1.36333	0.132791	-0.260712	0.999533	0.59219	-0.769502	0.876543	0.11158	0.522172	0.960218	0.107197
DNTTIP2	101925623	NC_022272.1	133054567	133067032	+	4.75	5.11	4.25	6.46	6.21	5.29	5.7	5.94	4.99	4.70333	0.431895	5.98667	0.616144	5.54333	0.493997	0.255092	0.999533	0.336211	0.035675	0.993529	0.868734	0.231016	0.999791	0.356333
LOC107127517	107127517	NC_022286.1	8621077	8635807	-	1.42	1.85	2.77	1.44	0.91	0.54	3.92	3.72	6.37	2.01333	0.689662	0.963333	0.452364	4.67	1.47564	-1.20075	0.526064	0.0129327	0.995346	0.370789	0.0121615	-2.1832	0.000337231	6.36937e-07
COQ4	101867054	NC_022286.1	10868323	10882346	-	33.7	33.51	24.06	39.63	53.73	43.9	42.06	54.52	38.69	30.4233	5.51163	45.7533	7.2304	45.09	8.33864	0.436064	0.999533	0.102458	0.337129	0.891067	0.119164	0.111341	0.999791	0.63614
MYOT	102118363	NC_022277.1	136938611	136960440	+	0	0.03	0	0.03	0.06	0	0.05	0.03	0.17	0.01	0.0173205	0.03	0.03	0.0833333	0.0757188	1.27165	0.999533	0.67846	2.78232	0.952568	0.171873	-1.4827	0.999791	0.404266
GREB1	102128590	NC_022284.1	99344041	99505766	-	2.52	2.09	2.2	1.34	2.93	2.37	1.97	2.32	2	2.27	0.223383	2.21333	0.806494	2.09667	0.193993	-0.162015	0.999533	0.638567	-0.343352	0.826555	0.0878746	0.194766	0.999791	0.548476
MN1	102128662	NC_022281.1	23726168	23780791	+	0.15	0.14	0.07	0.1	0.22	0.11	0.23	0.23	0.16	0.12	0.043589	0.143333	0.0665833	0.206667	0.0404145	0.135174	0.999533	0.835434	0.581024	0.993529	0.273098	-0.434801	0.999791	0.437727
SERPINA7	102140513	NC_022292.1	103096358	103101808	-	191.07	198.22	108.13	165.3	121.06	210.48	187.68	107.1	114.06	165.807	50.0772	165.613	44.7108	136.28	44.6495	-0.0757141	0.999533	0.835022	-0.462523	0.984783	0.196545	0.398858	0.999791	0.295123
UBE2L3	101926376	NC_022281.1	30106876	30160921	-	19.66	26.34	16.12	21.77	22.99	25.73	20.3	31.34	22.37	20.7067	5.18977	23.4967	2.02804	24.67	5.86838	0.0894232	0.999533	0.767891	0.0237806	0.993529	0.924491	0.0776668	0.999791	0.773463
IL13RA2	102121264	NC_022292.1	111927662	111965615	-	2.98	2.37	1.77	2.15	1.68	2.53	2.81	2.62	4.56	2.37333	0.605007	2.12	0.425793	3.33	1.06944	-0.287337	0.999533	0.499024	0.235894	0.993529	0.551051	-0.510448	0.999791	0.23096
TLN1	102138792	NC_022286.1	43378445	43413492	+	18.53	16.81	13.72	23.28	16.42	15.78	20.02	23.43	21.34	16.3533	2.4373	18.4933	4.15771	21.5967	1.71943	0.0666392	0.999533	0.811813	0.180153	0.993529	0.33187	-0.101665	0.999791	0.680979
LOC102145711	102145711	NC_022272.1	102347564	102375484	+	0.04	0.11	0	0	0.04	0.11	0	0.03	0	0.05	0.0556776	0.05	0.0556776	0.01	0.0173205	-0.0233265	0.999533	0.991354	-2.17553	0.993529	0.420325	2.17851	0.999791	0.439198
ABTB1	102121248	NC_022282.1	89528981	89536800	-	8.57	7.3	5.24	5.79	10.98	3.25	9.52	11.03	9.75	7.03667	1.68055	6.67333	3.93998	10.1	0.813572	-0.238216	0.999533	0.569982	0.297031	0.993529	0.234356	-0.52329	0.999791	0.170855
ULBP3	102136455	NC_022275.1	56194088	56201259	-	0.36	1.09	0.64	0.98	0.75	0.83	1.86	1.16	0.58	0.696667	0.368284	0.853333	0.116762	1.2	0.640937	0.0533425	0.999533	0.932576	0.587373	0.993529	0.353016	-0.52315	0.999791	0.366949
FAM228B	102135454	NC_022284.1	86771288	86823065	-	2.72	1.88	0.9	0.97	2.35	1.26	1.54	1.69	1.46	1.83333	0.910897	1.52667	0.727622	1.56333	0.116762	-0.400862	0.999533	0.453692	-0.448191	0.993529	0.331909	0.0597948	0.999791	0.893987
SLC24A3	102116484	NC_022281.1	42559113	43061819	-	0.25	0.31	0.11	0.12	0.27	0.27	0.42	0.42	0.29	0.223333	0.102632	0.22	0.0866025	0.376667	0.0750555	-0.154989	0.999533	0.833392	0.53636	0.993529	0.356066	-0.683175	0.999791	0.277387
SLX1A	102141420	NC_022291.1	28697837	28702346	+	4.85	7.93	7.9	9.14	14.3	11.79	8.95	9.24	7.33	6.89333	1.76964	11.7433	2.58032	8.50667	1.02929	0.651599	0.999533	0.0570686	0.0862531	0.993529	0.772661	0.577486	0.763144	0.0517246
PRICKLE4	102121755	NC_022275.1	128882571	128891360	-	3.96	6.11	5.66	4.16	5.16	4.65	6.17	8.39	5.37	5.24333	1.13395	4.65667	0.500033	6.64333	1.56465	-0.280385	0.999533	0.341435	0.105522	0.993529	0.679457	-0.37384	0.999791	0.152274
ZNF532	102126344	NC_022289.1	21529721	21658597	-	1.33	1.27	0.49	1.28	0.97	0.9	0.91	0.65	0.72	1.03	0.468615	1.05	0.202237	0.76	0.134536	-0.124312	0.999533	0.776359	-0.650124	0.924115	0.1467	0.538941	0.999791	0.137151
PDZRN3	102137585	NC_022273.1	129032188	129272934	-	2.43	3.28	2.79	1.72	4.26	2.32	2.03	2.74	4.14	2.83333	0.426654	2.76667	1.3276	2.97	1.07364	-0.17794	0.999533	0.642161	-0.116001	0.993529	0.720188	-0.0486973	0.999791	0.905917
PSMA2	101866581	NC_022274.1	77538367	77552958	+	49.61	42.77	51.31	60.99	45.95	66.12	51.13	69.28	58.28	47.8967	4.52046	57.6867	10.4829	59.5633	9.1428	0.169036	0.999533	0.582697	0.0790948	0.993529	0.69085	0.102987	0.999791	0.712096
SFXN5	102126786	NC_022284.1	36787885	36919636	+	9.92	8.6	8.47	13.16	10.19	7.8	20.36	21.33	15.71	8.99667	0.802268	10.3833	2.68523	19.1333	3.0041	0.0847322	0.999533	0.763822	0.873236	0.0113904	5.23232e-05	-0.776962	0.212212	0.00393326
EOGT	102115709	NC_022273.1	124629057	124667737	-	0.57	0.46	0.78	1.34	0.66	0.38	0.74	1.1	0.83	0.603333	0.162583	0.793333	0.493694	0.89	0.18735	0.261772	0.999533	0.661571	0.299039	0.993529	0.495147	-0.0220009	0.999791	0.967331
ARMCX3	102129076	NC_022292.1	98759870	98764900	+	10.58	9.41	10.47	17.35	12.4	9.17	9.87	8.75	7.52	10.1533	0.646091	12.9733	4.12003	8.71333	1.17543	0.227862	0.999533	0.456062	-0.434578	0.761882	0.0656132	0.67352	0.59171	0.0275244
CARD19	102131163	NC_022286.1	107159331	107177827	+	53.51	67.49	47.9	29.88	82.04	63.57	64.57	67.4	53.31	56.3	10.0886	58.4967	26.4475	61.76	7.45346	-0.0572237	0.999533	0.879174	-0.0738151	0.993529	0.718238	0.02934	0.999791	0.935743
ZNF350	102143236	NC_022290.1	52691391	52717333	-	1.28	1.64	1.81	1.34	1.88	1.59	2.73	1.85	1.45	1.57667	0.270617	1.60333	0.270247	2.01	0.654828	-0.074815	0.999533	0.845549	0.118163	0.993529	0.768907	-0.181251	0.999791	0.662746
ZMYND10	101866550	NC_022273.1	105589785	105594701	-	0.13	0.13	0.1	0	0.1	0.06	0.24	0.15	0.06	0.12	0.0173205	0.0533333	0.0503322	0.15	0.09	-1.26507	0.999533	0.37837	0.128165	0.993529	0.900342	-1.38383	0.999791	0.333371
USP9X	101925051	NC_022292.1	39313829	39472253	+	5.21	5.76	6.4	8.52	6.76	5.18	6.1	8.23	7.86	5.79	0.595567	6.82	1.67081	7.39667	1.13808	0.11111	0.999533	0.68063	0.100183	0.993529	0.604472	0.0229966	0.999791	0.925669
CSTL1	102120704	NC_022281.1	38822433	38828948	-	0.3	0	0.1	0	0	0	0.09	0	0	0.133333	0.152753	0	0	0.03	0.0519615	-3.04395	0.999533	0.357815	-2.25545	0.993529	0.395041	-0.772773	0.999791	0.849792
C1H1orf141	102133597	NC_022272.1	160203366	160272436	+	0	0	0.03	0.04	0.09	0	0	0.04	0	0.01	0.0173205	0.0433333	0.0450925	0.0133333	0.023094	1.27188	0.999533	0.675276	-0.333288	0.993529	0.934902	1.61622	0.999791	0.601095
DBT	101926860	NC_022272.1	126581550	126664676	+	10.5	13.13	15.21	10.57	13.61	11.66	10.05	12.77	12.41	12.9467	2.36035	11.9467	1.54014	11.7433	1.47748	-0.241235	0.999533	0.384192	-0.382453	0.847822	0.0967162	0.153892	0.999791	0.504711
TAF6L	102129735	NC_022285.1	11475115	11496528	-	4.24	11.56	5.83	8.72	10.76	5.7	6.45	11.27	7.32	7.21	3.85018	8.39333	2.54577	8.34667	2.56878	0.102924	0.999533	0.797277	-0.0118694	0.996228	0.975103	0.125944	0.999791	0.670908
PSENEN	102145886	NC_022290.1	36195824	36197745	+	62.43	78.71	59.65	51.86	87.39	85.02	81.86	80.46	71.83	66.93	10.296	74.7567	19.8645	78.05	5.43197	0.0307984	0.999533	0.919598	-0.0225273	0.993529	0.91022	0.0657037	0.999791	0.824292
CXXC5	101866309	NC_022277.1	138771673	138806708	+	14.5	26.47	21.36	41.26	30.55	35.21	11.23	30.22	14.82	20.7767	6.00628	35.6733	5.37001	18.7567	10.0885	0.684706	0.786229	0.0306712	-0.407872	0.993529	0.263152	1.10445	0.128799	0.00167506
LOC102120556	102120556	NC_022287.1	54002416	54028489	+	2.05	2.07	1.76	2.39	2.8	1.81	2.41	2.25	2.32	1.96	0.173494	2.33333	0.497427	2.32667	0.0802081	0.124553	0.999533	0.668795	0.0394491	0.993529	0.872102	0.0965055	0.999791	0.733318
LOC102119017	102119017	NC_022279.1	8231072	8232546	+	0	0.99	0.58	0	0	0.28	0	0.39	0	0.523333	0.497427	0.0933333	0.161658	0.13	0.225167	-2.49585	0.999533	0.234136	-2.31933	0.993529	0.260487	-0.0955071	0.999791	0.977365
LDLR	102127361	NC_022290.1	11407737	11456115	+	8.84	8.69	7.78	9.82	3.94	2.61	6.4	5.39	11.37	8.43667	0.573614	5.45667	3.83683	7.72	3.20108	-0.74783	0.999533	0.0999967	-0.32076	0.993529	0.353656	-0.416596	0.999791	0.400686
LOC101926682	101926682	NC_022272.1	100949592	100957311	-	8.93	7.23	8.18	1.76	8.37	9.36	5.79	4.03	6.83	8.11333	0.851959	6.49667	4.13183	5.55	1.41534	-0.424004	0.999533	0.434501	-0.749612	0.523062	0.0252536	0.338541	0.999791	0.548866
RPS26	102115597	NC_022282.1	54952053	54954339	+	176.29	54.43	122.4	250.3	228.49	182.25	202.99	310.5	303.79	117.707	61.0654	220.347	34.7482	272.427	60.2274	0.761186	0.999533	0.0724856	0.957443	0.514308	0.0234491	-0.183081	0.999791	0.444885
DSCAM	102140477	NC_022274.1	5911295	6757998	+	0.04	0	0.01	0.01	0.02	0.01	0.01	0	0.01	0.0166667	0.0208167	0.0133333	0.0057735	0.00666667	0.0057735	-0.462073	0.999533	0.793209	-1.27944	0.993529	0.531164	0.832604	0.999791	0.665559
XKR5	101925953	NC_022279.1	7047609	7075439	-	0.4	0.47	0.36	0.32	0.29	0.26	0.41	0.25	0.19	0.41	0.0556776	0.29	0.03	0.283333	0.113725	-0.601806	0.999533	0.22012	-0.731107	0.926762	0.148765	0.138769	0.999791	0.810633
SEC14L5	102126751	NC_022291.1	5253792	5317243	+	0.22	0.27	0.23	0.14	0.37	0.23	0.25	0.3	0.18	0.24	0.0264575	0.246667	0.115902	0.243333	0.0602771	-0.106038	0.999533	0.846444	-0.204374	0.993529	0.648577	0.111513	0.999791	0.840077
GPKOW	102116765	NC_022292.1	47656756	47667315	-	7.03	4.46	5.01	5.74	6.94	6.39	5.33	13.14	6.83	5.5	1.35326	6.35667	0.600694	8.43333	4.14452	0.0867995	0.999533	0.792529	0.345162	0.993529	0.343618	-0.245631	0.999791	0.474381
GTPBP4	101867076	NC_022280.1	1189111	1222691	+	19	23.01	18.2	14.48	27.14	21.02	21.14	27.69	23.68	20.07	2.57734	20.88	6.33116	24.17	3.30238	-0.0583995	0.999533	0.843765	0.0456602	0.993529	0.781693	-0.0912386	0.999791	0.743597
AP1G1	101865923	NC_022291.1	60855815	60900163	+	3.01	2.93	2.74	5.39	2.76	2.63	3.77	4.42	5.04	2.89333	0.138684	3.59333	1.55732	4.41	0.635059	0.198531	0.999533	0.594051	0.387848	0.850819	0.0999379	-0.178149	0.999791	0.621338
GLYAT	102146442	NC_022285.1	15041698	15066286	+	410.76	447.18	495.92	428.57	801.75	543.76	449.79	352	657.47	451.287	42.7283	591.36	191.089	486.42	155.995	0.258383	0.999533	0.369302	-0.0909412	0.993529	0.770452	0.362676	0.999791	0.294273
ACTN1	102127552	NC_022278.1	133402180	133511208	-	20.52	14.79	18.6	9.66	13.86	14.63	21.32	15.79	21.47	17.97	2.91649	12.7167	2.675	19.5267	3.23692	-0.614849	0.948148	0.0471527	-0.0879355	0.993529	0.758055	-0.513631	0.944282	0.100772
CROCC2	102133799	NC_022283.1	130843557	130932487	+	0	0.01	0	0	0	0	0.01	0	0.04	0.00333333	0.0057735	0	0	0.0166667	0.0208167	-1.11834	0.999533	0.78403	1.95926	0.993529	0.461464	-3.06753	0.999791	0.348477
POU5F2	102126291	NC_022277.1	92161530	92164997	-	0.02	0	0.02	0.02	0.04	0	0.05	0	0.02	0.0133333	0.011547	0.02	0.02	0.0233333	0.0251661	0.347377	0.999533	0.890238	0.724665	0.993529	0.749855	-0.363603	0.999791	0.873344
FKBP2	102124477	NC_022285.1	10309089	10312259	-	118.94	147.67	96.1	107.68	182.11	154.13	131.07	119.79	107.34	120.903	25.841	147.973	37.595	119.4	11.8698	0.204161	0.999533	0.495232	-0.209837	0.993529	0.352668	0.42634	0.999791	0.131888
TET2	102122788	NC_022276.1	104581856	104713583	+	0.82	0.55	0.65	0.52	1.04	0.37	0.6	0.48	0.61	0.673333	0.136504	0.643333	0.351615	0.563333	0.0723418	-0.224502	0.999533	0.597579	-0.473799	0.943571	0.159996	0.260985	0.999791	0.535008
HEATR5B	102125124	NC_022284.1	73609212	73715412	+	1.47	1.38	1.42	1.72	1.85	1	1.45	1.59	1.62	1.42333	0.0450925	1.52333	0.457857	1.55333	0.0907377	-0.0406658	0.999533	0.897792	-0.0948411	0.993529	0.676303	0.0659933	0.999791	0.826482
ZNF561	102125186	NC_022290.1	9889318	9901233	-	2.56	1.67	2.26	3.05	3.34	2.38	3.16	3.85	3.7	2.16333	0.452806	2.92333	0.492375	3.57	0.362905	0.311171	0.999533	0.366544	0.412419	0.934784	0.153275	-0.0880834	0.999791	0.758337
EFCAB6	101867419	NC_022281.1	7191855	7504995	+	0.06	0.08	0.03	0.1	0.13	0.08	0.07	0.03	0.03	0.0566667	0.0251661	0.103333	0.0251661	0.0433333	0.023094	0.708852	0.999533	0.47496	-0.579488	0.993529	0.608729	1.30156	0.999791	0.217438
LRRC1	102133658	NC_022275.1	116770579	116900739	-	0.41	0.24	0.18	0.12	0.55	0.15	0.28	0.34	0.19	0.276667	0.119304	0.273333	0.240069	0.27	0.0754983	-0.204798	0.999533	0.79819	-0.272445	0.993529	0.669583	0.0812591	0.999791	0.916945
DICER1	102145214	NC_022278.1	160164471	160237121	-	1.69	1.79	2.16	2.86	2.17	1.37	1.49	2.23	2.47	1.88	0.247588	2.13333	0.745676	2.06333	0.510816	0.047073	0.999533	0.88652	-0.0915032	0.993529	0.730593	0.150658	0.999791	0.64541
PLA2G4A	102143695	NC_022272.1	44768842	44916387	+	0.43	0.31	0.69	0.86	0.29	0.42	0.39	0.41	0.67	0.476667	0.194251	0.523333	0.298719	0.49	0.156205	0.0158453	0.999533	0.98093	-0.169306	0.993529	0.769555	0.197983	0.999791	0.753637
NODAL	102129274	NC_022280.1	65230986	65241957	+	0	0	0	0	0	0	0	0	0.03	0	0	0	0	0.01	0.0173205	NA	NA	NA	0.628484	0.993529	0.877592	-0.772773	0.999791	0.849792
HACE1	102133653	NC_022275.1	68511422	68650929	+	0.61	0.5	0.73	1.16	0.55	0.6	0.57	0.57	0.71	0.613333	0.115036	0.77	0.338674	0.616667	0.080829	0.224804	0.999533	0.642535	-0.207692	0.993529	0.590075	0.444159	0.999791	0.341425
PARP6	101926547	NC_022278.1	50074912	50107421	-	1.64	1.77	2.86	0.85	1.1	2.26	2.08	6.27	1.78	2.09	0.67	1.40333	0.752352	3.37667	2.51019	-0.617127	0.999533	0.215273	0.359363	0.993529	0.463849	-0.961891	0.854466	0.0711631
LOC102124508	102124508	NC_022272.1	140605834	140608319	+	0.06	0.09	0.07	0.03	0.03	0.09	0.11	0.1	0.04	0.0733333	0.0152753	0.05	0.034641	0.0833333	0.0378594	-0.592117	0.999533	0.693715	-0.132621	0.993529	0.916651	-0.448078	0.999791	0.769144
TBC1D27P	102144105	NC_022287.1	15939281	15945167	+	0.45	0.12	0.21	0.22	0.1	0.1	0.22	0.18	0.1	0.26	0.170587	0.14	0.069282	0.166667	0.061101	-1.0334	0.999533	0.219272	-0.848589	0.993529	0.277108	-0.173443	0.999791	0.838832
MOSPD2	102124173	NC_022292.1	12672398	12724108	+	2.85	2.99	2.59	2.99	2.34	2.32	2.63	3.66	2.85	2.81	0.202978	2.55	0.381182	3.04667	0.542433	-0.1954	0.999533	0.533541	-0.128962	0.993529	0.58373	-0.0536167	0.999791	0.859468
TNRC18	102123113	NC_022274.1	40690417	40813973	+	4.93	5.54	4.32	4.92	7.24	4.49	4.52	5.27	4.78	4.93	0.61	5.55	1.47929	4.85667	0.380832	0.0425391	0.999533	0.867743	-0.239357	0.936429	0.155083	0.293997	0.999791	0.210605
STT3A	102135340	NC_022285.1	121387863	121418229	+	33.88	39.55	26.2	39.81	31.97	38.75	34.15	29.94	30.16	33.21	6.70017	36.8433	4.25358	31.4167	2.36969	0.0565441	0.999533	0.83915	-0.280952	0.993529	0.224907	0.349392	0.999791	0.189982
BIRC5	102120307	NC_022287.1	75592407	75605511	+	1.82	1.83	10.46	3.44	2.58	0.82	1.77	6.14	11.7	4.70333	4.98542	2.28	1.33551	6.53667	4.97687	-1.27786	0.999533	0.0705938	0.200693	0.993529	0.85391	-1.4655	0.509364	0.0194334
EPHX3	102124136	NC_022290.1	15534362	15540848	-	0.72	0.16	0.32	0.18	0.29	0.31	0.18	0.15	0.38	0.4	0.288444	0.26	0.07	0.236667	0.125033	-0.741273	0.999533	0.402634	-0.982177	0.993529	0.270943	0.255286	0.999791	0.781853
LOC102116419	102116419	NC_022278.1	53465207	53469629	+	0.35	0.24	0.49	0.52	0.75	0.71	0.6	0.6	0.53	0.36	0.1253	0.66	0.122882	0.576667	0.0404145	0.844461	0.999533	0.350382	0.534899	0.993529	0.524578	0.322542	0.999791	0.679427
LOC102140896	102140896	NC_022275.1	54245874	54254220	-	0	0.34	0.72	0.26	0.31	0.3	0.27	0	0.29	0.353333	0.360185	0.29	0.0264575	0.186667	0.161967	-0.756358	0.999533	0.621914	-1.4505	0.993529	0.415428	0.708234	0.999791	0.683038
SAP30BP	102130694	NC_022287.1	72976498	73020758	+	7.26	9.22	7.62	7.41	10.22	7.68	8.85	9.61	8.84	8.03333	1.04333	8.43667	1.5503	9.1	0.441701	-0.0202197	0.999533	0.937588	0.0154657	0.994052	0.945096	-0.0235231	0.999791	0.928502
LOC102120057	102120057	NC_022288.1	595757	612364	+	0.12	0.29	0.19	0.65	0.32	0.09	0.04	0.22	0.05	0.2	0.08544	0.353333	0.281484	0.103333	0.10116	0.491817	0.999533	0.609629	-1.22078	0.993529	0.249932	1.72464	0.999791	0.13033
TEF	102127720	NC_022281.1	9709010	9740971	-	5.1	2.8	7.07	4.41	5.18	2.53	9.67	5.26	11.97	4.99	2.13712	4.04	1.36319	8.96667	3.40984	-0.462004	0.999533	0.268309	0.637997	0.94799	0.168501	-1.08731	0.27895	0.00611158
RSPH3	102127619	NC_022275.1	11820428	11843969	+	1	2.02	2.13	1.63	2.46	1.19	1.8	2.55	1.45	1.71667	0.623084	1.76	0.644903	1.93333	0.561991	-0.10022	0.999533	0.812636	-0.0610169	0.993529	0.872486	-0.0271811	0.999791	0.941096
LOC102121277	102121277	NC_022276.1	142150815	142151380	+	0	0.92	1.07	0	3.85	0	0	2.3	0.88	0.663333	0.579339	1.28333	2.2228	1.06	1.16052	0.756494	0.999533	0.818211	0.350051	0.993529	0.817227	0.42682	0.999791	0.899108
RRM2	101865103	NC_022284.1	100852201	100862268	-	2.46	2.93	2.23	2.14	3.62	3.33	3.75	6.03	2.94	2.54	0.356791	3.03	0.784283	4.24	1.60222	0.147045	0.999533	0.665571	0.508027	0.825383	0.0874834	-0.347656	0.999791	0.326977
DNAJC5B	101866658	NC_022279.1	67254830	67336627	+	0	0	0	0	0	0	0.08	0	0	0	0	0	0	0.0266667	0.046188	NA	NA	NA	0.628484	0.993529	0.877592	-0.772773	0.999791	0.849792
PFDN5	102146412	NC_022282.1	52159710	52164143	+	61.71	89.35	57.97	62.14	94.48	71.78	67.23	73.73	85.08	69.6767	17.1399	76.1333	16.6037	75.3467	9.03415	0.0160922	0.999533	0.953803	-0.0921623	0.993529	0.696106	0.120741	0.999791	0.634851
MAPKAPK5	102123012	NC_022282.1	115540492	115592662	+	2.34	1.65	1.74	2.72	2.23	1.99	2.01	2.83	2.78	1.91	0.3751	2.31333	0.372066	2.54	0.459674	0.137388	0.999533	0.709521	0.161948	0.993529	0.6141	-0.0115802	0.999791	0.971768
TCERG1	101866694	NC_022277.1	145700192	145764090	+	6.22	7.34	4.22	4.51	6.97	4.55	5.5	5.16	4.67	5.92667	1.58055	5.34333	1.40888	5.11	0.417253	-0.281059	0.999533	0.359442	-0.423512	0.873029	0.109273	0.154404	0.999791	0.569099
GANAB	101865428	NC_022285.1	11622956	11648507	+	26.78	30.05	30.1	60.5	36.05	30.48	32.61	43.93	38.08	28.9767	1.90253	42.3433	15.9689	38.2067	5.66106	0.425258	0.999533	0.177884	0.162795	0.993529	0.319082	0.273998	0.999791	0.357761
ITIH6	102134818	NC_022292.1	53872667	53917283	-	0	0	0	0	0.01	0	0	0	0	0	0	0.00333333	0.0057735	0	0	0.805212	0.999533	0.843567	NA	NA	NA	1.15078	0.999791	0.777927
ITPRIPL2	102139980	NC_022291.1	18474268	18481970	+	2.07	2.54	3.07	3.06	4.53	2.43	3.62	3	2.7	2.56	0.5003	3.34	1.07764	3.10667	0.469184	0.240818	0.999533	0.440922	0.0665238	0.993529	0.813053	0.186195	0.999791	0.533069
IKZF5	102134777	NC_022280.1	122275740	122294389	-	1.88	1.92	3.05	3.62	2.72	1.82	2.52	2.82	2.98	2.28333	0.664254	2.72	0.9	2.77333	0.233524	0.132969	0.999533	0.728219	0.0528079	0.993529	0.864805	0.0928892	0.999791	0.770621
SLC29A4	102141668	NC_022274.1	40817164	40840306	-	0.07	0	0.05	0.04	0.19	0.05	0.15	0.13	0.09	0.04	0.0360555	0.0933333	0.083865	0.123333	0.0305505	1.06365	0.999533	0.481418	1.41305	0.993529	0.258352	-0.329418	0.999791	0.763724
PCNX2	102131680	NC_022272.1	16292549	16603891	+	0.03	0.1	0.08	0.05	0.08	0.02	0.07	0.09	0.04	0.07	0.0360555	0.05	0.03	0.0666667	0.0251661	-0.569761	0.999533	0.560865	-0.277573	0.993529	0.741111	-0.280807	0.999791	0.770222
EME1	102131056	NC_022287.1	35778847	35787100	+	0.32	0.41	0.07	0.09	0.36	0.27	0.82	0.62	0.33	0.266667	0.176163	0.24	0.137477	0.59	0.246374	-0.335973	0.999533	0.724695	0.943026	0.993529	0.22322	-1.27183	0.939418	0.0981715
NUF2	102128336	NC_022272.1	21384051	21418030	+	0.15	0.41	0.11	0.1	0	0.22	0.14	0.54	0.21	0.223333	0.162891	0.106667	0.110151	0.296667	0.21362	-1.07345	0.999533	0.401756	0.16175	0.993529	0.859928	-1.22257	0.999791	0.31548
SPIN1	101866478	NC_022286.1	98960289	99046565	+	3.49	5.47	5.16	5.36	4.63	3.02	2.99	4.37	3.76	4.70667	1.065	4.33667	1.19726	3.70667	0.691544	-0.246151	0.999533	0.437565	-0.567531	0.518303	0.024382	0.333325	0.999791	0.23325
OPLAH	102141374	NC_022279.1	145687261	145701681	-	41.46	38.09	76.84	48.48	66.85	36.98	50.19	87.21	90.36	52.13	21.4657	50.77	15.0661	75.92	22.3384	-0.19262	0.999533	0.596624	0.292028	0.993529	0.42087	-0.471639	0.947035	0.10248
KRT75	102122012	NC_022282.1	51290322	51300826	-	0.99	0.04	0.26	0	0	0	0	0.03	0.03	0.43	0.497293	0	0	0.02	0.0173205	-6.46575	0.0297554	0.000202571	-4.80871	0.153412	0.00221319	-1.61902	0.999791	0.688805
LOC102115550	102115550	NC_022278.1	134974683	134999445	-	62.05	45.63	50.19	63.12	37.52	43.18	62.22	74.84	115.25	52.6233	8.47614	47.94	13.4474	84.1033	27.702	-0.243111	0.999533	0.456022	0.450542	0.92741	0.149065	-0.68106	0.755624	0.0501139
LOC101865442	101865442	NC_022283.1	19021376	19053821	-	3.67	4.84	3.13	5.47	1.96	5.01	3.03	5.43	2.3	3.88	0.874128	4.14667	1.90763	3.58667	1.63757	0.0306848	0.999533	0.948528	-0.356115	0.993529	0.329845	0.399991	0.999791	0.421474
2006-09-01	102141175	NC_022292.1	116323777	116403715	-	1.57	1.08	1.16	1.48	0.65	1.23	2.96	1.05	2.1	1.27	0.262869	1.12	0.425793	2.03667	0.956574	-0.284067	0.999533	0.547422	0.52571	0.993529	0.281603	-0.798254	0.999791	0.137581
MAP1LC3B	101925226	NC_022291.1	75759004	75771805	+	33.09	28.43	32.75	44.12	31.09	28.29	28.93	38.35	34.2	31.4233	2.59787	34.5	8.44798	33.8267	4.72108	0.0116105	0.999533	0.968378	-0.113833	0.993529	0.558181	0.137678	0.999791	0.603513
NTRK2	102132446	NC_022286.1	95488546	95862071	+	0.06	0.43	0.01	0.03	0.08	0.17	0.09	0.09	0.11	0.166667	0.22942	0.0933333	0.070946	0.0966667	0.011547	-0.864023	0.999533	0.439822	-1.01003	0.993529	0.336931	0.153063	0.999791	0.859898
STRADB	101925290	NC_022283.1	90820087	90849666	+	37.61	56.88	54.96	61.83	44.77	63.45	51.59	58.71	56.56	49.8167	10.6148	56.6833	10.349	55.62	3.65189	0.0952293	0.999533	0.761283	-0.0583294	0.993529	0.792787	0.165782	0.999791	0.543901
PYROXD2	102134283	NC_022280.1	97214140	97246821	-	4.5	5.8	6.81	2.71	7.09	4.19	6.2	3.22	9.23	5.70333	1.15803	4.66333	2.22803	6.21667	3.00503	-0.432439	0.999533	0.266085	-0.0584146	0.993529	0.893833	-0.360544	0.999791	0.448337
LOC107130347	107130347	NC_022278.1	84287143	84289505	+	0.15	0	0	0.07	0	0	0	0.07	0	0.05	0.0866025	0.0233333	0.0404145	0.0233333	0.0404145	-1.06817	0.999533	0.779934	-1.24326	0.993529	0.743651	0.189008	0.999791	0.963055
THRAP3	102136395	NC_022272.1	191521849	191572008	-	17.3	18.25	22.33	20.86	23.71	15.97	17.33	18.71	16.16	19.2933	2.67238	20.18	3.91455	17.4	1.27644	-0.0685526	0.999533	0.788548	-0.373537	0.783149	0.0716667	0.317155	0.999791	0.13837
TMEM139	102130362	NW_005093732.1	60069	63182	+	0.47	0.64	4.35	0.4	2.83	0.16	0.95	0.5	0.81	1.82	2.19269	1.13	1.47713	0.753333	0.23029	-0.960291	0.999533	0.323998	-1.47003	0.806797	0.0777267	0.523593	0.999791	0.540314
STMND1	102121263	NC_022275.1	153561484	153589202	-	0.18	0	0.14	0.59	0	0	0.13	0.04	0.31	0.106667	0.0945163	0.196667	0.340637	0.16	0.137477	0.70357	0.999533	0.723174	0.341789	0.993529	0.814898	0.375233	0.999791	0.829646
ERH	102136117	NC_022278.1	133940625	133958967	-	24.21	28.1	21.77	19.48	22.63	23.68	21.83	17.95	21.66	24.6933	3.19256	21.93	2.18575	20.48	2.19269	-0.272795	0.999533	0.304079	-0.471472	0.691399	0.050398	0.210894	0.999791	0.45777
RYR3	102127531	NC_022278.1	9937436	10504788	+	0	0	0	0.01	0	0	0.01	0.01	0	0	0	0.00333333	0.0057735	0.00666667	0.0057735	2.02687	0.999533	0.397345	1.88534	0.993529	0.467124	0.155119	0.999791	0.931806
LOC102138620	102138620	NC_022275.1	127875816	127877882	-	0.69	0.66	0.74	1.45	0.65	0.77	1.18	1.01	0.65	0.696667	0.0404145	0.956667	0.431432	0.946667	0.270617	0.372629	0.999533	0.496862	0.234038	0.993529	0.618502	0.149407	0.999791	0.781308
ME2	101925577	NC_022289.1	30780447	30851684	-	1.5	1.31	0.71	0.96	0.89	0.93	1.21	1.31	1.21	1.17333	0.412351	0.926667	0.0351188	1.24333	0.057735	-0.443039	0.999533	0.324677	-0.132749	0.993529	0.732257	-0.298764	0.999791	0.437177
GNAL	102137826	NC_022289.1	71833183	72051648	-	0.26	0.34	0.15	0.75	0.31	0.26	0.31	0.55	0.39	0.25	0.0953939	0.44	0.269629	0.416667	0.122202	0.573714	0.999533	0.423353	0.859686	0.989978	0.204832	-0.272696	0.999791	0.667616
FREM1	102139424	NC_022286.1	63779367	64033220	+	0.13	0.09	0.16	0.1	0.3	0.05	0.35	0.12	0.23	0.126667	0.0351188	0.15	0.132288	0.233333	0.115036	0.0374262	0.999533	0.959863	0.680391	0.993529	0.294063	-0.632334	0.999791	0.385586
BSPRY	102131816	NC_022286.1	24204090	24227644	-	0.12	0.18	0.26	0.06	0.24	0.25	0.15	0.03	0.09	0.186667	0.0702377	0.183333	0.106927	0.09	0.06	-0.0488894	0.999533	0.960228	-1.29402	0.993529	0.214142	1.25521	0.999791	0.28527
ZNF577	101865994	NC_022290.1	52590756	52618377	-	1.68	1.73	2.21	1.03	2.72	1.24	2.68	2.79	1.43	1.87333	0.292632	1.66333	0.921104	2.3	0.755447	-0.335512	0.999533	0.459768	0.065034	0.993529	0.856728	-0.387681	0.999791	0.400157
TAF15	102127956	NC_022287.1	32178902	32217459	+	23.6	23.17	22.04	23.37	19.19	18.68	20.04	22.11	17.95	22.9367	0.80575	20.4133	2.57321	20.0333	2.08001	-0.28042	0.999533	0.255816	-0.41924	0.435796	0.0159838	0.15073	0.999791	0.521831
HID1	101867311	NC_022287.1	72191268	72214480	-	2.68	2.63	1.31	1.6	3.07	1.16	3.23	2.44	2.1	2.20667	0.776938	1.94333	1.00022	2.59	0.579741	-0.330057	0.999533	0.450123	0.0364623	0.993529	0.922898	-0.355103	0.999791	0.382525
GDI2	102119419	NC_022280.1	6126398	6175432	-	55.89	50.26	53.08	103.83	60.19	68.71	68.21	99.48	101.96	53.0767	2.815	77.5767	23.1317	89.8833	18.8106	0.461869	0.999533	0.141953	0.538353	0.38054	0.0127414	-0.0643102	0.999791	0.835794
PFN3	102125524	NC_022277.1	177222393	177223113	-	0.78	0	0	0	0	0	0.99	0	0	0.26	0.450333	0	0	0.33	0.571577	-4.03142	0.999533	0.201804	0.22705	0.993529	0.930673	-4.24817	0.999791	0.163864
PARG	102143990	NC_022280.1	45104435	45243959	+	1.79	1.53	2.17	3.27	2.2	1.39	1.59	2.48	2.35	1.83	0.32187	2.28667	0.942992	2.14	0.480729	-0.028272	0.999533	0.936957	-0.156664	0.993529	0.544803	0.141417	0.999791	0.669683
LCORL	102140259	NC_022276.1	17016415	17193972	-	0.74	0.74	0.48	0.74	0.61	0.76	0.49	1.05	0.79	0.653333	0.150111	0.703333	0.0814453	0.776667	0.280238	-0.127592	0.999533	0.765533	-0.373325	0.993529	0.358573	0.258024	0.999791	0.530335
DERL2	102118150	NC_022287.1	5508179	5523909	-	8.27	8.83	5.5	7.18	7.28	9.82	5.36	8.85	6.11	7.53333	1.78304	8.09333	1.49617	6.77333	1.83713	0.0151561	0.999533	0.962578	-0.389144	0.894134	0.126009	0.417109	0.999791	0.160603
LOC107127868	107127868	NC_022287.1	77368627	77373799	+	6.61	15.28	4.09	1.14	16.17	9.57	5.25	4.8	1.39	8.66	5.86991	8.96	7.53354	3.81333	2.11069	-0.0572694	0.999533	0.93509	-1.37329	0.436924	0.0160642	1.32798	0.8199	0.0627833
DKKL1	102115587	NC_022290.1	50166150	50179658	+	0.16	0.13	0	0.06	0	0.06	0.06	0.12	0.09	0.0966667	0.085049	0.04	0.034641	0.09	0.03	-1.6975	0.999533	0.431673	-0.583762	0.993529	0.713413	-1.10526	0.999791	0.594806
USP2	102140555	NC_022285.1	115395433	115426501	-	6.9	1.72	1.5	4.97	5.44	3.77	2.3	3.13	8.15	3.37333	3.05616	4.72667	0.861181	4.52667	3.16522	0.36481	0.999533	0.511586	0.209944	0.993529	0.753848	0.169705	0.999791	0.715882
ZBTB25	102147199	NC_022278.1	128827094	128849395	-	0.7	0.28	0.38	0.48	0.48	0.63	0.69	0.52	0.61	0.453333	0.219393	0.53	0.0866025	0.606667	0.085049	0.147022	0.999533	0.826198	0.245264	0.993529	0.685685	-0.0855057	0.999791	0.883293
FGB	102118738	NC_022276.1	153804436	153812541	+	8690.69	3353.37	3416.92	5532.6	3166.76	6525.63	3775.35	3714.08	3714.51	5153.66	3063.32	5075	1725.56	3734.65	35.2508	-0.112277	0.999533	0.810645	-0.689395	0.825383	0.0862552	0.590369	0.917512	0.0884588
DDIT3	102131632	NC_022282.1	56497584	56503920	-	13.18	33.15	22.05	22.6	42.64	25.3	14.87	26.53	17.79	22.7933	10.0057	30.18	10.8748	19.73	6.06726	0.287901	0.999533	0.451476	-0.480608	0.958171	0.176493	0.780321	0.359198	0.0100019
TCEAL7	102119599	NC_022292.1	100155817	100157969	+	0.46	0.33	0	0.12	0.67	0.18	0.37	0.3	0.4	0.263333	0.237136	0.323333	0.301717	0.356667	0.051316	0.271981	0.999533	0.836449	0.288907	0.993529	0.799573	-0.00403164	0.999791	0.996924
TYW5	102125368	NC_022283.1	89127474	89156413	-	1.17	2.62	2.41	2.09	2.22	1.96	1.67	2.54	2.24	2.06667	0.783603	2.09	0.13	2.15	0.441928	-0.205485	0.999533	0.58451	-0.19973	0.993529	0.567025	0.0059949	0.999791	0.98279
LOC102144308	102144308	NW_005096188.1	1683	37630	-	0.06	0.03	0.04	0.01	0.16	0.01	0.02	0.12	0.01	0.0433333	0.0152753	0.06	0.0866025	0.05	0.0608276	0.293286	0.999533	0.826786	-0.0598399	0.995554	0.960854	0.373741	0.999791	0.79157
LOC102145339	102145339	NC_022272.1	102224438	102226784	+	1.57	1.59	2.32	1.23	1.62	1.03	1.35	1.65	1.29	1.82667	0.427356	1.29333	0.300056	1.43	0.192873	-0.637016	0.999533	0.114743	-0.577214	0.843856	0.0954829	-0.0466561	0.999791	0.90108
TNFRSF19	102115191	NC_022288.1	3951805	4057751	+	0.24	0.39	0.56	0.5	0.26	0.16	0.35	0.22	0.11	0.396667	0.160104	0.306667	0.174738	0.226667	0.120139	-0.510341	0.999533	0.421999	-1.02912	0.865904	0.106442	0.526258	0.999791	0.463298
CHKB	102119315	NC_022281.1	247426	252022	+	4.05	7.7	5.6	3.87	8.12	6.35	5.91	9.78	4.84	5.78333	1.83189	6.11333	2.13486	6.84333	2.59889	-0.0347468	0.999533	0.928227	0.00347682	0.998677	0.991738	-0.0256618	0.999791	0.944934
VTI1A	102145750	NC_022280.1	111609002	111980110	+	1.63	2.12	2.17	3	1.98	2.15	1.99	2.25	2.5	1.97333	0.298385	2.37667	0.546474	2.24667	0.255016	0.190736	0.999533	0.568241	0.00886538	0.996051	0.972893	0.193818	0.999791	0.537327
ZNF547	102135154	NC_022290.1	58011279	58039665	+	0.27	0.43	0.47	0.63	0.9	0.27	0.66	0.56	0.58	0.39	0.10583	0.6	0.31607	0.6	0.052915	0.147302	0.999533	0.820427	0.127799	0.993529	0.820631	0.0321242	0.999791	0.956192
LRRC32	102137524	NC_022285.1	71967106	71980476	-	1.8	2.15	0.61	0.6	1.35	0.88	1.45	0.84	1.49	1.52	0.807279	0.943333	0.37899	1.26	0.36428	-0.777654	0.999533	0.12784	-0.433356	0.993529	0.392211	-0.331178	0.999791	0.464929
LIN28A	102141639	NC_022272.1	201897753	201916442	-	0.21	0.22	0.29	0.28	0.44	0.32	0.25	0.19	0.36	0.24	0.043589	0.346667	0.0832666	0.266667	0.0862168	0.447296	0.999533	0.444622	-0.0262296	0.996051	0.964816	0.4863	0.999791	0.409436
LOC102125410	102125410	NC_022272.1	98758689	98759288	+	0.24	0	0	0	0	0	0	0	0	0.08	0.138564	0	0	0	0	-2.03022	0.999533	0.614984	-2.2053	0.993529	0.584841	NA	NA	NA
MGME1	101867468	NC_022281.1	44285028	44307769	-	3.6	2.76	5.08	5.43	4.66	3.41	5.01	5.07	4.78	3.81333	1.17462	4.5	1.01946	4.95333	0.15308	0.102775	0.999533	0.784307	0.138397	0.993529	0.674058	-0.0223234	0.999791	0.938996
LOC102118666	102118666	NC_022280.1	47713256	47716984	+	0	0	0	0	0	0	0	0.74	0	0	0	0	0	0.246667	0.427239	NA	NA	NA	2.34104	0.993529	0.556592	-2.48553	0.999791	0.532496
REC114	102130909	NC_022278.1	51340997	51460916	+	0	0	0	0	0	0	0.2	0	0	0	0	0	0	0.0666667	0.11547	NA	NA	NA	2.22142	0.993529	0.577547	-2.36852	0.999791	0.552595
IL18BP	107126419	NC_022285.1	67127359	67131987	+	11.33	6.85	7.07	5.95	9.38	11.87	10.31	10.37	9.83	8.41667	2.52542	9.06667	2.97241	10.17	0.295973	-0.0222169	0.999533	0.953044	0.049936	0.993529	0.864037	-0.0587824	0.999791	0.855862
SSH1	102145282	NC_022282.1	112428736	112501782	-	2.16	2.36	1.63	1.96	2.86	2.13	2.03	2.51	1.92	2.05	0.377227	2.31667	0.478156	2.15333	0.313741	0.0624073	0.999533	0.824385	-0.151581	0.993529	0.487814	0.226097	0.999791	0.366877
PRR5	102146497	NC_022281.1	6247904	6311992	-	2.97	6.45	3	6.16	5.24	5.71	4.32	5.85	6.68	4.14	2.00057	5.70333	0.460036	5.61667	1.19718	0.372371	0.999533	0.337596	0.233128	0.993529	0.532295	0.151063	0.999791	0.62439
ZNF620	102144371	NC_022273.1	95455517	95466703	+	0.42	1.1	0.85	0.38	1.04	0.41	0.61	0.91	0.59	0.79	0.343948	0.61	0.372693	0.703333	0.179258	-0.531417	0.999533	0.457159	-0.471918	0.993529	0.437849	-0.0469737	0.999791	0.945595
LOC107126472	107126472	NC_022281.1	29573480	29575227	-	0.45	0.17	0.36	0.23	0.04	0.25	0.83	0.83	0.38	0.326667	0.142945	0.173333	0.115902	0.68	0.259808	-1.02697	0.999533	0.322241	0.857455	0.993529	0.229956	-1.87194	0.649627	0.0345817
CEP162	101865508	NC_022275.1	89623989	89734833	+	4.4	4.61	3.67	3.56	7.09	4.23	3.88	5.09	3.53	4.22667	0.49339	4.96	1.87481	4.16667	0.818556	0.0956001	0.999533	0.761595	-0.249225	0.993529	0.227342	0.357649	0.999791	0.240538
LOC102125072	102125072	NC_022281.1	78140766	78162568	-	0.29	0.05	0.12	0.07	0.19	0.03	0.13	0.15	0.14	0.153333	0.123423	0.0966667	0.0832666	0.14	0.01	-0.844199	0.999533	0.407014	-0.194099	0.993529	0.815709	-0.633655	0.999791	0.479951
POLR3B	102123395	NC_022282.1	110070675	110257040	+	1.89	2.15	1.11	1.79	1.38	1.13	1.24	2.26	1.79	1.71667	0.541233	1.43333	0.333217	1.76333	0.510523	-0.371835	0.999533	0.322058	-0.194454	0.993529	0.562739	-0.16551	0.999791	0.624941
FOXA3	102133765	NC_022290.1	46765126	46774846	+	6.12	21.2	15.21	13.37	5.29	11.17	16.28	22.09	12.72	14.1767	7.59292	9.94333	4.17734	17.03	4.72981	-0.577656	0.999533	0.245924	0.0443974	0.993529	0.915533	-0.611264	0.999791	0.125441
APBB1	102134079	NC_022285.1	61698040	61722311	+	1.26	0.98	0.98	0.83	1.38	0.7	1.44	1.43	1.47	1.07333	0.161658	0.97	0.360971	1.44667	0.0208167	-0.16046	0.999533	0.722761	0.269147	0.993529	0.440577	-0.416926	0.999791	0.313214
NTN1	102136542	NC_022287.1	9151711	9383746	+	0.35	0.15	0.53	1.93	0.55	0.23	0.13	0.82	0.44	0.343333	0.190088	0.903333	0.903401	0.463333	0.345591	1.24509	0.999533	0.137256	0.144115	0.993529	0.857689	1.11322	0.999791	0.181395
SPX	102147265	NC_022282.1	22243758	22250399	+	2.63	3.04	1.64	1.88	2.47	1.95	3.54	5.56	2.37	2.43667	0.719745	2.1	0.322335	3.82333	1.61376	-0.324686	0.999533	0.396993	0.411694	0.993529	0.285648	-0.724466	0.789352	0.0565992
GRPEL1	102143530	NC_022276.1	5878194	5891341	+	23.61	28.95	23.84	32.97	23.98	28.62	24.33	32.94	27.72	25.4667	3.01885	28.5233	4.49578	28.33	4.33729	0.065113	0.999533	0.817034	-0.0715395	0.993529	0.691584	0.148745	0.999791	0.57236
CXHXorf58	102115232	NC_022292.1	21872633	21906644	+	0.17	0.38	0.09	0.12	0.22	0.08	0.2	0.15	0.28	0.213333	0.149778	0.14	0.072111	0.21	0.0655744	-0.72485	0.999533	0.525116	-0.193497	0.993529	0.841825	-0.523092	0.999791	0.630938
BTBD2	102137708	NC_022290.1	1830758	1881659	-	21.58	26.65	19.7	22.62	27.9	20.99	23.2	25.11	22.56	22.6433	3.59495	23.8367	3.6121	23.6233	1.32666	-0.0406741	0.999533	0.862077	-0.151192	0.993529	0.405195	0.12247	0.999791	0.557641
LOC102124317	102124317	NC_022275.1	144433623	144450669	-	14.58	13.05	23.95	8.88	17.27	13.89	13.7	12.69	10.85	17.1933	5.90124	13.3467	4.22131	12.4133	1.445	-0.500234	0.999533	0.18128	-0.697528	0.562542	0.0295547	0.210329	0.999791	0.497653
HSD3B7	102133533	NC_022291.1	29636733	29640434	+	13.21	6.61	10.1	27.35	13.17	9.67	10.91	18.05	27.07	9.97333	3.30182	16.73	9.3622	18.6767	8.09821	0.604408	0.999533	0.183025	0.665621	0.856859	0.102045	-0.0489709	0.999791	0.911783
CMTM7	102124777	NC_022273.1	14931214	14997223	-	2.25	2.89	1.19	1.31	2	2.55	2.42	2.49	2.1	2.11	0.858604	1.95333	0.621316	2.33667	0.207926	-0.193272	0.999533	0.68987	-0.056619	0.993529	0.885188	-0.126376	0.999791	0.76313
TTLL3	102116966	NC_022273.1	140801280	140828393	+	1.37	1.09	0.46	0.56	0.75	0.62	1.23	1.27	0.91	0.973333	0.466083	0.643333	0.0971253	1.13667	0.197315	-0.706911	0.999533	0.163971	0.0167176	0.996051	0.9709	-0.712179	0.871359	0.0762551
ATAT1	102135176	NC_022275.1	140318170	140342148	-	2.4	3.77	4.32	3.89	3.67	3.81	3.88	6.04	3.71	3.49667	0.988753	3.79	0.111355	4.54333	1.29894	-0.00193053	0.999533	0.995599	0.18778	0.993529	0.556762	-0.178021	0.999791	0.544709
PLPP2	102126222	NC_022290.1	15395	30183	-	1.17	1.05	0.9	0.35	0.87	0.76	2.16	0.71	0.68	1.04	0.135277	0.66	0.274044	1.18333	0.845951	-0.801173	0.999533	0.20625	-0.0103693	0.998428	0.987379	-0.77817	0.999791	0.298471
FKBPL	101864936	NC_022275.1	138763395	138765032	+	3.7	4.9	3.95	5.12	5.78	5.27	4.48	8.71	4.9	4.18333	0.633114	5.39	0.345977	6.03	2.33043	0.244942	0.999533	0.443591	0.288847	0.993529	0.354099	-0.0312184	0.999791	0.923914
NDUFA11	101925928	NC_022290.1	6044381	6052571	-	107.06	123.38	90.98	115.03	183.43	165.88	113.74	163.45	130.17	107.14	16.2001	154.78	35.5253	135.787	25.3265	0.423268	0.999533	0.135379	0.114404	0.993529	0.532125	0.321798	0.999791	0.224076
GLOD5	102134817	NC_022292.1	47295386	47308347	+	24.59	17.68	18.31	21.27	20.91	28.8	13.75	28.95	26.9	20.1933	3.82063	23.66	4.45501	23.2	8.24788	0.135794	0.999533	0.685703	-0.0387963	0.993529	0.904932	0.188478	0.999791	0.59024
MAMLD1	102146790	NC_022292.1	147305859	147449538	+	0.36	0.8	0.39	0.74	0.44	0.43	0.68	0.78	0.56	0.516667	0.245832	0.536667	0.176163	0.673333	0.110151	-0.0549502	0.999533	0.914707	0.178584	0.993529	0.679869	-0.223199	0.999791	0.610449
TDRD6	102144283	NC_022275.1	123846725	123862736	-	0.18	0.35	0.29	0.25	0.49	0.22	0.46	0.41	0.23	0.273333	0.0862168	0.32	0.147986	0.366667	0.120968	0.0795941	0.999533	0.869755	0.212396	0.993529	0.636	-0.121584	0.999791	0.797517
LOC102132475	102132475	NC_022280.1	91557047	91566367	+	0	0.05	0.05	0	0.02	0.02	0.06	0	0.02	0.0333333	0.0288675	0.0133333	0.011547	0.0266667	0.0305505	-2.04648	0.999533	0.45398	-0.243911	0.993529	0.904502	-1.80425	0.999791	0.526043
ATMIN	102121121	NC_022291.1	69293885	69305033	+	3.46	4.57	4.93	7.7	4.31	3.92	3.54	5.36	5.75	4.32	0.766225	5.31	2.07897	4.88333	1.17959	0.171995	0.999533	0.635833	-0.0494093	0.993529	0.85889	0.233277	0.999791	0.503305
ERP27	102137977	NC_022282.1	15542381	15570324	-	0.22	0.13	0.11	0.1	0.04	0.04	0.24	0.17	0.11	0.153333	0.0585947	0.06	0.034641	0.173333	0.0650641	-1.85505	0.999533	0.142154	-0.0701938	0.993529	0.937545	-1.77677	0.999791	0.152296
CEACAM18	102129050	NC_022290.1	52216282	52232457	+	0	0	0.05	0	0.1	0	0	0	0.04	0.0166667	0.0288675	0.0333333	0.057735	0.0133333	0.023094	0.706012	0.999533	0.854347	-0.333288	0.993529	0.934902	1.05215	0.999791	0.7878
LOC102143204	102143204	NC_022280.1	45072815	45104754	-	21.88	24.71	20.8	28.82	27.02	31.23	27.49	29.89	27.17	22.4633	2.01922	29.0233	2.11235	28.1833	1.48665	0.270243	0.999533	0.300695	0.110563	0.993529	0.527734	0.171623	0.999791	0.485098
SHROOM4	102133543	NC_022292.1	48901813	49134987	-	2.27	4.86	3.2	1.7	5.78	2.82	3.45	3.04	3.27	3.44333	1.31203	3.43333	2.10802	3.25333	0.205508	-0.135718	0.999533	0.762067	-0.274384	0.993529	0.381592	0.150581	0.999791	0.713575
BPIFB1	101926708	NC_022281.1	64635130	64659073	+	0.32	0.16	0	0.18	0	0.08	0.11	0	0	0.16	0.16	0.0866667	0.090185	0.0366667	0.0635085	-0.944288	0.999533	0.568445	-2.22793	0.993529	0.278103	1.28472	0.999791	0.576248
PLK3	102130926	NC_022272.1	182727568	182732999	-	0.63	1.68	0.57	4.07	2.32	0.83	0.99	2.67	1.79	0.96	0.62426	2.40667	1.62174	1.81667	0.840317	1.21219	0.929519	0.0444838	0.690856	0.966857	0.182139	0.530989	0.999791	0.325515
DYNLT3	101925601	NC_022292.1	36027809	36036247	-	1.49	1.17	0.9	1.54	0.93	0.99	1.16	1.89	1.6	1.18667	0.295353	1.15333	0.336204	1.55	0.36756	-0.151247	0.999533	0.762491	0.1484	0.993529	0.714955	-0.286901	0.999791	0.531934
CD247	102118501	NC_022272.1	25396160	25485566	-	1.53	0.87	0.59	0.32	0.62	0.57	1.68	0.5	0.37	0.996667	0.482632	0.503333	0.160728	0.85	0.721734	-1.14364	0.999533	0.0777626	-0.359026	0.993529	0.630873	-0.77151	0.999791	0.315356
TMEM189	101866901	NC_022281.1	81929731	81959974	-	3.24	2.99	1.47	3.86	3.55	2.96	2.85	4.47	2.56	2.56667	0.957932	3.45667	0.457202	3.29333	1.02929	0.318762	0.999533	0.43665	0.125166	0.993529	0.751832	0.204849	0.999791	0.54795
GYS2	102145637	NC_022282.1	22253620	22312677	-	23.93	14.8	40.54	60.9	34.15	13.39	28.76	32.95	38.83	26.4233	13.0499	36.1467	23.8179	33.5133	5.05858	0.286076	0.999533	0.58495	0.102676	0.993529	0.794696	0.19465	0.999791	0.659976
AKT1S1	102139860	NC_022290.1	50751734	50759991	-	32.23	38.53	30.7	41.43	46.52	37.75	38.42	53.02	38.07	33.82	4.1501	41.9	4.40385	43.17	8.53215	0.185806	0.999533	0.394721	0.115918	0.993529	0.486935	0.0820651	0.999791	0.684299
LOC102145028	102145028	NC_022290.1	59202462	59231424	+	0.91	1.08	1.3	1.37	1.6	0.93	1.3	1.59	0.93	1.09667	0.195533	1.3	0.340441	1.27333	0.330807	0.125051	0.999533	0.769703	0.00281281	0.999187	0.994207	0.134544	0.999791	0.742723
CALM1	102131162	NC_022278.1	155347538	155358856	+	15.28	23.81	20.55	19.81	19.03	17.09	19.79	22.01	17.99	19.88	4.30429	18.6433	1.40062	19.93	2.01365	-0.201533	0.999533	0.435932	-0.212549	0.993529	0.331121	0.0228274	0.999791	0.912702
TGDS	101926513	NC_022288.1	77195744	77217378	-	3.77	6.42	4	6.42	6.03	3.81	3.85	6.33	5.96	4.73	1.46809	5.42	1.40787	5.38	1.33787	0.0823215	0.999533	0.811155	-0.0317894	0.993529	0.917804	0.125857	0.999791	0.690036
CABLES1	101866099	NC_022289.1	58989231	59115719	-	1.9	1.4	1.7	1.86	2.59	2.58	1.96	2.29	2.83	1.66667	0.251661	2.34333	0.418609	2.36	0.439204	0.375933	0.999533	0.262374	0.278333	0.993529	0.344469	0.11101	0.999791	0.725539
PTBP3	101867484	NC_022286.1	25231408	25347348	+	3.09	3.27	4.27	3.09	3.19	2.34	2.68	3.49	2.93	3.54333	0.635715	2.87333	0.464579	3.03333	0.414769	-0.428578	0.999533	0.130699	-0.455524	0.699427	0.0525266	0.0395487	0.999791	0.864125
LOC102138443	102138443	NC_022279.1	89466299	89469397	+	0	0	0	0	0.04	0	0	0	0	0	0	0.0133333	0.023094	0	0	0.805212	0.999533	0.843567	NA	NA	NA	1.15078	0.999791	0.777927
ADGRB1	102129770	NC_022279.1	143964793	144051647	+	0	0	0.01	0.02	0.02	0	0.13	0.01	0.14	0.00333333	0.0057735	0.0133333	0.011547	0.0933333	0.0723418	1.04099	0.999533	0.680563	4.04264	0.3948	0.0134526	-2.94798	0.585493	0.0267278
USP11	102139874	NC_022292.1	45689447	45706851	+	3.74	3.79	3	4.73	2.93	3.41	3.72	3.64	2.65	3.51	0.44238	3.69	0.932094	3.33667	0.596015	-0.0294161	0.999533	0.927692	-0.28991	0.993529	0.256801	0.271505	0.999791	0.407585
LOC102128824	102128824	NW_005093288.1	2059	8383	+	1.75	1.91	4.11	4.47	4.38	2.72	2.99	3.49	3.75	2.59	1.31879	3.85667	0.98541	3.41	0.386264	0.431211	0.999533	0.387333	0.163495	0.993529	0.728267	0.282051	0.999791	0.460174
RNF187	102125535	NC_022272.1	87358387	87365547	+	23.28	29.68	22.62	32.34	24.87	28.63	27.47	35.83	24.82	25.1933	3.89956	28.6133	3.73503	29.3733	5.74648	0.08601	0.999533	0.747136	-0.0041341	0.998329	0.982773	0.102004	0.999791	0.686195
NHLH1	102140419	NC_022272.1	91294343	91300079	-	0.05	0.03	0	0	0	0	0	0.05	0	0.0266667	0.0251661	0	0	0.0166667	0.0288675	-2.58268	0.999533	0.484757	-1.0453	0.993529	0.70092	-1.49821	0.999791	0.711733
LOC102142503	102142503	NW_005093500.1	8928	9409	-	14.48	18.22	23.24	12.57	16.83	11.98	22.38	19.69	86.35	18.6467	4.39556	13.7933	2.64632	42.8067	37.7336	-0.565004	0.999533	0.0999047	1.00962	0.81325	0.080796	-1.56109	0.225065	0.00448163
NUPR2	102127231	NC_022274.1	64006094	64128065	+	0.86	0.23	0.21	0.42	0.22	0.27	0.39	0.35	0.1	0.433333	0.369639	0.303333	0.104083	0.28	0.157162	-0.532765	0.999533	0.581436	-0.783692	0.993529	0.423335	0.262223	0.999791	0.792142
ASB14	102125449	NC_022273.1	112594390	112618723	-	0.11	0.14	0.14	0.19	0.23	0.08	0.17	0.14	0.08	0.13	0.0173205	0.166667	0.0776745	0.13	0.0458258	0.255878	0.999533	0.790043	-0.142177	0.993529	0.875928	0.408404	0.999791	0.672478
SCAF11	102116991	NC_022282.1	44597621	44675278	-	5.19	5.41	6.24	6.94	8.58	4.75	5.78	6.9	6.45	5.61333	0.553745	6.75667	1.92157	6.37667	0.56359	0.114782	0.999533	0.676846	-0.0440801	0.993529	0.819583	0.171237	0.999791	0.488253
LOC102145067	102145067	NW_005093878.1	1873	4467	+	0.04	0	0.04	0.18	0.13	0	0.04	0.04	0.04	0.0266667	0.023094	0.103333	0.0929157	0.04	0	1.74361	0.999533	0.40277	0.227653	0.993529	0.914221	1.5317	0.999791	0.39913
ABCB8	102144400	NC_022274.1	183715374	183733307	+	5.72	5.57	5.64	8.61	7.58	9.01	6.65	9.1	7.28	5.64333	0.0750555	8.4	0.737767	7.67667	1.27226	0.469878	0.999533	0.0959801	0.209574	0.993529	0.288931	0.273367	0.999791	0.295153
NFYC	101865828	NC_022272.1	186947966	187030744	-	19.33	22.22	20.67	14.59	26.29	15.66	24.67	19.64	24.91	20.74	1.44627	18.8467	6.46828	23.0733	2.97577	-0.295619	0.999533	0.306824	-0.0542822	0.993529	0.821291	-0.228989	0.999791	0.460073
CD33	102117580	NC_022290.1	51983995	51996821	+	4.69	2.94	0.61	1.75	3.67	4.19	5.9	5.24	3.78	2.74667	2.04686	3.20333	1.2852	4.97333	1.08487	0.153168	0.999533	0.808903	0.72394	0.993529	0.228947	-0.559293	0.999791	0.160195
GPR61	102119526	NC_022272.1	117204599	117212016	-	0.01	0.26	0.04	0.01	0	0.03	0.01	0.01	0	0.103333	0.136504	0.0133333	0.0152753	0.00666667	0.0057735	-3.00067	0.994778	0.0532303	-3.81667	0.48343	0.0203776	0.848843	0.999791	0.737059
COL28A1	102135647	NC_022274.1	113542646	113733478	+	0	0.09	0.07	0.07	0.06	0	0.04	0.01	0.03	0.0533333	0.0472582	0.0433333	0.0378594	0.0266667	0.0152753	-0.497886	0.999533	0.754607	-1.15701	0.993529	0.426548	0.666817	0.999791	0.672407
ZC3HAV1	102120588	NC_022274.1	172026601	172103288	-	1.2	0.99	1.09	1.94	1.14	1.06	0.91	1.46	1.37	1.09333	0.10504	1.38	0.486621	1.24667	0.295014	0.255059	0.999533	0.497004	-0.0415876	0.993529	0.883462	0.309606	0.999791	0.395345
ZNF16	102118909	NC_022279.1	146631765	146649291	-	11.8	11.04	8.02	6.83	18.06	7.21	9.43	13.91	10.42	10.2867	1.99943	10.7	6.37678	11.2533	2.35339	-0.0646728	0.999533	0.869576	-0.0967963	0.993529	0.678976	0.0452222	0.999791	0.90255
NHLH2	102129752	NC_022272.1	110918621	110923782	+	0	0	0.03	0	0	0	0	0	0	0.01	0.0173205	0	0	0	0	-1.11834	0.999533	0.78403	-1.29507	0.993529	0.750954	NA	NA	NA
LOC102131829	102131829	NC_022272.1	133982664	133985500	+	0.26	0.17	0.25	0.15	0.29	0.14	0.25	0.77	0.66	0.226667	0.0493288	0.193333	0.083865	0.56	0.274044	-0.473998	0.999533	0.56329	1.0971	0.839397	0.0917127	-1.55493	0.603743	0.029264
ABTB2	102146444	NC_022285.1	33066083	33280020	+	8.49	5.48	7.52	13.98	10.85	5.22	5.52	15.51	8.85	7.16333	1.53637	10.0167	4.43906	9.96	5.08666	0.333027	0.999533	0.384957	0.198045	0.993529	0.582186	0.146848	0.999791	0.715351
CMTR1	102122892	NC_022275.1	133210618	133259143	-	5.47	4.24	4.31	4.38	5.5	3.53	4.97	5.42	5.74	4.67333	0.690821	4.47	0.988079	5.37667	0.386825	-0.200713	0.999533	0.47837	-0.0206765	0.993529	0.929565	-0.167354	0.999791	0.502123
PNPLA4	102118580	NC_022292.1	5282746	5530597	-	2.09	2.08	2.32	2.15	2.25	1.37	1.87	2.38	2.7	2.16333	0.135769	1.92333	0.481802	2.31667	0.418609	-0.342116	0.999533	0.3942	-0.434192	0.993529	0.216033	0.104631	0.999791	0.796583
ZNHIT3	102132345	NC_022287.1	47814243	47823442	+	2.31	2.35	2.65	3.14	2.28	2.75	1.97	4.7	2.89	2.43667	0.185831	2.72333	0.43062	3.18667	1.38897	0.0570943	0.999533	0.897722	0.141284	0.993529	0.733824	-0.0704359	0.999791	0.87712
SLC25A26	102138826	NC_022273.1	121815227	121977532	+	3.81	5.82	5.79	5.33	5.68	4.63	4.98	10.89	6.46	5.14	1.15191	5.21333	0.534634	7.44333	3.07526	-0.138042	0.999533	0.677641	0.279877	0.993529	0.399678	-0.405918	0.999791	0.208626
LOC102134598	102134598	NC_022272.1	1730734	1739709	+	0	0	0	0.06	0.02	0.02	0	0	0	0	0	0.0333333	0.023094	0	0	2.98669	0.999533	0.283569	NA	NA	NA	3.3309	0.999791	0.224701
LOC107127874	107127874	NC_022287.1	79238623	79262877	-	0.77	1.11	2.02	4.62	1.04	0.97	1.64	1.82	2.3	1.3	0.646297	2.21	2.08741	1.92	0.341174	0.644217	0.999533	0.42933	0.337577	0.993529	0.585808	0.3195	0.999791	0.664339
SLCO4C1	102125756	NC_022277.1	100770324	100845195	-	0.19	0.1	1	1.04	0.82	0.96	0.53	0.49	0.47	0.43	0.495681	0.94	0.111355	0.496667	0.0305505	0.964444	0.999533	0.168558	0.00188704	0.999745	0.998003	0.976779	0.308789	0.00759412
LRRC73	102114981	NC_022275.1	127047710	127052237	+	0.02	0	0	0.1	0	0	0.02	0.04	0	0.00666667	0.011547	0.0333333	0.057735	0.02	0.02	1.96033	0.999533	0.535948	1.07756	0.993529	0.713097	0.892587	0.999791	0.726025
ACPP	102121197	NC_022273.1	34552727	34602982	+	0.3	0.17	0.14	0.24	0	0.08	0.1	0.06	0.09	0.203333	0.085049	0.106667	0.122202	0.0833333	0.0208167	-0.932015	0.999533	0.481594	-1.89822	0.870818	0.108221	0.962801	0.999791	0.562472
ERCC1	102117117	NC_022290.1	46192666	46219698	-	9.03	11.99	9.07	11.38	15.21	11.37	11.85	18.34	11.48	10.03	1.69753	12.6533	2.21414	13.89	3.85825	0.120056	0.999533	0.658431	0.159998	0.993529	0.505494	-0.0277767	0.999791	0.914834
C7H14orf132	102122824	NC_022278.1	161128179	161176584	+	1.24	1.52	0.51	1.17	1.22	0.5	0.85	1.44	1.06	1.09	0.52144	0.963333	0.402036	1.11667	0.299054	-0.415262	0.999533	0.353305	-0.176057	0.993529	0.656736	-0.22711	0.999791	0.52052
LOC107126444	107126444	NC_022281.1	90730699	90795591	+	0.43	0.16	0.52	0.36	0.37	0.08	0.54	0.39	0.3	0.37	0.18735	0.27	0.164621	0.41	0.121244	-0.637764	0.999533	0.486568	-0.0649868	0.993529	0.930967	-0.558581	0.999791	0.511831
IL2RG	102144912	NC_022292.1	68107481	68118200	-	5.54	4	3.26	2.91	1.75	3.26	9.19	4.88	2.19	4.26667	1.16316	2.64	0.79038	5.42	3.5311	-0.769905	0.999533	0.077837	0.155375	0.993529	0.771099	-0.91306	0.946967	0.101807
CDC42EP4	101925581	NC_022287.1	70475113	70503893	-	5.08	7.41	5.72	11.37	7.15	6.62	5.84	13.3	14.89	6.07	1.20379	8.38	2.60294	11.3433	4.83188	0.368832	0.999533	0.254025	0.669109	0.715958	0.0554196	-0.288248	0.999791	0.448351
SULT6B1	102122920	NC_022284.1	73483459	73517167	+	0	0	0	0	0	0	0	0.07	0	0	0	0	0	0.0233333	0.0404145	NA	NA	NA	0.628484	0.993529	0.877592	-0.772773	0.999791	0.849792
CRACR2B	102139264	NC_022285.1	652592	659067	+	1.24	1.67	1.16	1.15	1.68	1.75	2.24	2.88	1.3	1.35667	0.274287	1.52667	0.328075	2.14	0.794733	0.071841	0.999533	0.856902	0.449468	0.993529	0.233368	-0.364902	0.999791	0.375543
LOC107128313	107128313	NC_022291.1	18298036	18299188	+	0.14	0.13	0	0.23	0.07	0.06	0.3	0.18	0.12	0.09	0.0781025	0.12	0.0953939	0.2	0.0916515	0.413151	0.999533	0.819117	1.02717	0.993529	0.484037	-0.603421	0.999791	0.667962
ANKRD30B	102138461	NC_022289.1	75688217	75711245	+	0	0	0	0	0	0	0.03	0	0	0	0	0	0	0.01	0.0173205	NA	NA	NA	NA	NA	NA	NA	NA	NA
TULP1	102122419	NC_022275.1	135266438	135280962	+	0	0	0	0.07	0	0	0	0	0	0	0	0.0233333	0.0404145	0	0	1.60461	0.999533	0.691737	NA	NA	NA	1.94595	0.999791	0.630663
LOC102146113	102146113	NC_022288.1	8064800	8321499	+	0	0	0	0	0.03	0	0	0.03	0	0	0	0.01	0.0173205	0.01	0.0173205	0.805212	0.999533	0.843567	0.628484	0.993529	0.877592	0.189008	0.999791	0.963055
ANGPT1	102123994	NC_022279.1	108381914	108641334	-	0.13	0.36	0.18	0.1	0.15	0.24	0.33	0.33	0.52	0.223333	0.120968	0.163333	0.070946	0.393333	0.109697	-0.508963	0.999533	0.496108	0.626377	0.993529	0.285727	-1.12766	0.883258	0.0800716
NDUFAF8	102122968	NC_022287.1	78850661	78852572	+	20.1	24.45	15.65	19.88	30.01	27.97	24.44	34.61	27.63	20.0667	4.40009	25.9533	5.35765	28.8933	5.20137	0.26674	0.999533	0.412404	0.301657	0.993529	0.215941	-0.0228334	0.999791	0.937002
NBEAL1	102138879	NC_022283.1	92556298	92763097	+	0.2	0.15	0.39	0.14	0.33	0.28	0.37	0.41	0.44	0.246667	0.126623	0.25	0.0984886	0.406667	0.0351188	-0.188415	0.999533	0.736493	0.430075	0.993529	0.370011	-0.605209	0.999791	0.175606
ZNF557	102136834	NC_022290.1	7270821	7286473	+	1.36	1.88	1.17	2.04	3.06	0.97	2.04	1.83	1.49	1.47	0.36756	2.02333	1.0451	1.78667	0.277549	0.32865	0.999533	0.508986	0.0785015	0.993529	0.836825	0.259702	0.999791	0.583221
FAM78B	102141874	NC_022272.1	24159629	24249212	-	0.51	0.65	0.81	4.11	0.44	1.27	0.73	2.22	1.23	0.656667	0.150111	1.94	1.92455	1.39333	0.75831	1.46694	0.999533	0.0564688	0.822454	0.912202	0.139621	0.659556	0.999791	0.37408
VPS52	102130748	NC_022275.1	137513152	137538444	+	23.67	27.37	24.67	20.69	27.43	21.2	26.8	28.35	26.07	25.2367	1.91398	23.1067	3.75279	27.0733	1.16432	-0.245468	0.999533	0.279403	-0.118457	0.993529	0.469852	-0.114802	0.999791	0.59152
SLC20A1	101925700	NC_022284.1	16783012	16801102	+	1.24	1.79	0.63	1.96	1.77	1.24	1.48	2.47	1.6	1.22	0.580259	1.65667	0.37314	1.85	0.540278	0.330868	0.999533	0.448491	0.376533	0.993529	0.357221	-0.0345472	0.999791	0.917091
MRAP	102115085	NC_022274.1	14441261	14461307	-	0.15	0.15	0.3	0.07	0.31	0.73	0.28	0.96	0.5	0.2	0.0866025	0.37	0.334066	0.58	0.346987	0.806304	0.999533	0.525952	1.24832	0.993529	0.211447	-0.425195	0.999791	0.691289
RFPL1	102143223	NC_022281.1	22053739	22057033	-	0	0	0	0.05	0	0	0	0	0.15	0	0	0.0166667	0.0288675	0.05	0.0866025	0.805212	0.999533	0.843567	1.59138	0.993529	0.693097	-0.770674	0.999791	0.845969
PRDM7	102126119	NC_022291.1	78518110	78524304	-	0	0	0	0	0.03	0	0	0	0.03	0	0	0.01	0.0173205	0.01	0.0173205	0.805212	0.999533	0.843567	0.628484	0.993529	0.877592	0.189008	0.999791	0.963055
HSD17B13	102130494	NC_022276.1	86383887	86403522	-	66.33	49.62	89.6	166.69	171.35	92.72	75.03	138.54	148.14	68.5167	20.0795	143.587	44.1134	120.57	39.7298	0.914834	0.379987	0.0076413	0.565346	0.847822	0.097565	0.362154	0.999791	0.252879
LMF1	102135408	NC_022291.1	871740	981184	-	8.1	6.71	6.2	8.32	11.33	6.19	7.95	8.51	7.81	7.00333	0.983379	8.61333	2.58252	8.09	0.370405	0.16362	0.999533	0.579127	-0.00827454	0.996051	0.969972	0.184177	0.999791	0.484389
GALNT18	102128843	NC_022285.1	56140363	56498790	+	0.53	0.21	0.11	0.22	0.25	0.21	0.39	0.24	0.48	0.283333	0.219393	0.226667	0.0208167	0.37	0.121244	-0.456864	0.999533	0.584209	0.190862	0.993529	0.804797	-0.633391	0.999791	0.371268
USP42	102115086	NC_022274.1	41363841	41445642	+	1.67	1.9	1.28	2.53	3.07	1.84	1.68	1.9	1.51	1.61667	0.313422	2.48	0.616523	1.69667	0.195533	0.466725	0.999533	0.138824	-0.17161	0.993529	0.514707	0.649906	0.525682	0.0204981
CNPPD1	102139250	NC_022283.1	108864291	108870558	-	17.95	16.57	21.63	18.84	29.38	17.21	22.42	22.32	21.16	18.7167	2.61567	21.81	6.60628	21.9667	0.700381	0.0852579	0.999533	0.777189	0.0389407	0.993529	0.864222	0.0589391	0.999791	0.827346
LOC107130906	107130906	NC_022272.1	97851828	97871924	+	0	0	0	0	0	0	0	0.06	0	0	0	0	0	0.02	0.034641	NA	NA	NA	0.628484	0.993529	0.877592	-0.772773	0.999791	0.849792
CAPN5	102141335	NC_022285.1	72388224	72445329	+	17.89	30.24	33.06	17.91	22.67	12.65	15.99	13.56	18.35	27.0633	8.0685	17.7433	5.01208	15.9667	2.39509	-0.744974	0.653518	0.0209035	-0.964001	0.141419	0.00196895	0.231138	0.999791	0.414016
SNAP25	102134541	NC_022281.1	52197672	52284965	-	0.74	7.3	1.53	3.79	3.12	4.57	0.55	0.06	1.12	3.19	3.58121	3.82667	0.725695	0.576667	0.530503	0.218721	0.999533	0.742707	-2.56415	0.279106	0.00692861	2.80071	0.0130287	5.97614e-05
BRF1	102121302	NC_022278.1	170582669	170661743	-	5.38	8.09	3.62	4.65	7.58	6.03	5.43	8.65	5.24	5.69667	2.25176	6.08667	1.46582	6.44	1.91627	0.0567326	0.999533	0.867934	-0.00321868	0.998677	0.991743	0.0715666	0.999791	0.791814
S100A8	102121677	NC_022272.1	98480977	98482132	+	5.06	1.51	0.42	0.62	0.29	7.91	0.25	1.89	0.78	2.33	2.42625	2.94	4.30731	0.973333	0.836919	0.338931	0.999533	0.768051	-1.55713	0.893121	0.124519	1.91603	0.938989	0.0978294
HOMER1	101866322	NC_022277.1	77675124	77811694	-	0.1	0.52	0.27	0.05	0.16	0.03	0.03	0.53	0.2	0.296667	0.211266	0.08	0.07	0.253333	0.254231	-1.98138	0.999533	0.0609919	-0.596671	0.993529	0.553903	-1.37103	0.999791	0.269578
SURF2	102116050	NC_022286.1	5308437	5313381	-	14.36	17.39	18.89	14.7	21.2	15.94	12.25	17.32	17.76	16.88	2.30766	17.28	3.45097	15.7767	3.0621	-0.0901916	0.999533	0.755988	-0.323416	0.988753	0.199845	0.246174	0.999791	0.378282
KIAA0355	101925994	NC_022290.1	34699453	34800289	+	4.63	5.75	4.58	4.21	7.9	3.91	4.36	5.91	5.38	4.98667	0.661539	5.34	2.22209	5.21667	0.787803	-0.0450562	0.999533	0.882962	-0.154632	0.993529	0.40192	0.121997	0.999791	0.675951
DUSP23	102125772	NC_022272.1	91893511	91895211	-	27.39	22.8	16.98	31.97	30.2	30.16	33.65	39.95	46.02	22.39	5.2171	30.7767	1.03365	39.8733	6.18536	0.350517	0.999533	0.234057	0.615154	0.496765	0.0216333	-0.251978	0.999791	0.319347
IKBKB	102146604	NC_022279.1	43269730	43328211	+	6.57	6.59	5.53	7.7	9.97	5.85	6.59	8.08	6.99	6.23	0.6063	7.84	2.06356	7.22	0.771168	0.196213	0.999533	0.458427	-0.00971043	0.994881	0.956717	0.218066	0.999791	0.366964
MCM7	101925463	NC_022274.1	44448754	44457089	-	1.9	2.51	3.15	4.19	3.5	2.91	4.66	5.5	2.55	2.52	0.62506	3.53333	0.640651	4.23667	1.51988	0.367937	0.999533	0.294276	0.515655	0.945411	0.163936	-0.136666	0.999791	0.699753
TYK2	102143094	NC_022290.1	10634946	10669602	-	13.05	13.73	12.1	22.57	21.55	15.25	13.85	26.56	19.49	12.96	0.818719	19.79	3.96469	19.9667	6.36839	0.489087	0.908968	0.0421382	0.377582	0.847822	0.0976658	0.123711	0.999791	0.639865
ZNRF2	102118573	NC_022274.1	90289588	90379890	-	6.01	6.3	6.22	6.55	6.66	5.59	3.99	5.92	4.34	6.17667	0.149778	6.26667	0.588586	4.75	1.02825	-0.097254	0.999533	0.672247	-0.614463	0.0941995	0.00101922	0.529867	0.492123	0.0180443
RFX3	101925539	NC_022286.1	75605062	75919265	+	0.26	0.21	0.23	0.26	0.23	0.11	0.25	0.22	0.12	0.233333	0.0251661	0.2	0.0793725	0.196667	0.0680686	-0.331025	0.999533	0.501217	-0.452061	0.993529	0.329076	0.131131	0.999791	0.807702
EIF3H	101926641	NC_022279.1	117902169	118025697	-	55.78	40.5	54.9	69.21	75.25	40.11	54.1	65.21	86.44	50.3933	8.57917	61.5233	18.7888	68.5833	16.4318	0.139916	0.999533	0.651034	0.218696	0.993529	0.441601	-0.0661891	0.999791	0.825151
PEBP4	102133087	NC_022279.1	22883776	23115235	-	0.08	0	0.08	0	0.08	0.74	0.07	0.14	0	0.0533333	0.046188	0.273333	0.40612	0.07	0.07	2.39537	0.999533	0.24481	0.158078	0.994052	0.946737	2.24603	0.999791	0.253852
CA2	101866067	NC_022279.1	86693113	86711105	+	5.9	15.14	24.47	1.78	10.22	11.53	9.24	2.03	6.68	15.17	9.28504	7.84333	5.29169	5.98333	3.65514	-1.05559	0.999533	0.101677	-1.50435	0.450054	0.0175256	0.462461	0.999791	0.495686
MED6	102122357	NC_022278.1	135223922	135240062	-	9.68	12.36	11.8	7.98	16.02	12.57	11.86	14.02	11.86	11.28	1.41365	12.19	4.03345	12.58	1.24708	-0.0243874	0.999533	0.941404	-0.0805005	0.993529	0.702045	0.0687142	0.999791	0.824026
DCAF1	102133624	NC_022273.1	106591035	106660531	-	3.45	3.55	3.46	5.58	3.16	3.21	2.87	4.05	3.4	3.48667	0.0550757	3.98333	1.38298	3.44	0.591016	0.0836488	0.999533	0.799233	-0.246735	0.987408	0.197553	0.342711	0.999791	0.27899
TMEM63B	102136331	NC_022275.1	126365029	126394862	-	15.77	11.46	13.01	25.65	23.18	12.13	15.44	20.04	20.63	13.4133	2.18312	20.32	7.19947	18.7033	2.84148	0.459015	0.999533	0.164778	0.25094	0.993529	0.288642	0.220233	0.999791	0.463055
CENPM	102115851	NC_022281.1	9124253	9133933	+	3.38	1.98	4.09	2.79	3.26	3.66	3.2	5.59	3.81	3.15	1.07364	3.23667	0.435469	4.2	1.24181	-0.100711	0.999533	0.839277	0.152029	0.993529	0.73321	-0.240458	0.999791	0.557189
LOC102140087	102140087	NC_022290.1	21633884	21700241	+	1.69	1.46	1.96	1.19	2.23	1.74	1.35	2	1.53	1.70333	0.250267	1.72	0.520288	1.62667	0.335609	-0.0957821	0.999533	0.798124	-0.265315	0.993529	0.393025	0.183284	0.999791	0.593525
LOC102144050	102144050	NC_022292.1	146884363	147080934	+	0.71	0.31	0.54	0.57	0.78	0.18	0.52	0.63	0.63	0.52	0.200749	0.51	0.304467	0.593333	0.0635085	-0.315422	0.999533	0.532762	-0.0732151	0.993529	0.840242	-0.228401	0.999791	0.627749
LOC107128675	107128675	NW_005093571.1	41716	46744	-	4.21	2.8	2.46	1.31	7.12	4.11	2.12	5.17	2.9	3.15667	0.927919	4.18	2.90563	3.39667	1.5845	0.259212	0.999533	0.633265	-0.157553	0.993529	0.68358	0.432676	0.999791	0.424238
AMT	102143082	NC_022273.1	104618632	104624907	-	27.55	31.47	23.89	29.84	38.51	25.54	25.02	29.93	32.75	27.6367	3.79074	31.2967	6.60656	29.2333	3.91181	0.0600532	0.999533	0.803216	-0.124276	0.993529	0.531654	0.196643	0.999791	0.399121
B3GNT5	102119427	NC_022273.1	87903556	87924926	+	0.03	0.02	0.05	0.03	0.03	0	0.02	0	0.02	0.0333333	0.0152753	0.02	0.0173205	0.0133333	0.011547	-0.81433	0.999533	0.641029	-1.89155	0.993529	0.298039	1.06079	0.999791	0.656253
CXCL9	102133945	NC_022276.1	58470642	58476830	+	3.85	2.47	1.72	5.48	1.65	2.39	6.97	2.51	2.12	2.68	1.08042	3.17333	2.03161	3.86667	2.69463	0.138679	0.999533	0.788517	0.358282	0.993529	0.516646	-0.210265	0.999791	0.720117
TSEN34	102125835	NC_022290.1	55060065	55063860	+	7.56	10.24	8.74	15.01	12.39	10.05	9.38	15.12	11.49	8.84667	1.34318	12.4833	2.48132	11.9967	2.90335	0.398627	0.999533	0.163464	0.212842	0.993529	0.360742	0.197916	0.999791	0.461272
LAP3	101926835	NC_022276.1	16736273	16767427	+	24.34	43.46	27.11	41.14	25.54	30.02	45.28	46.3	40.1	31.6367	10.3326	32.2333	8.03207	43.8933	3.32447	-0.0631195	0.999533	0.848597	0.268961	0.993529	0.29369	-0.320957	0.999791	0.253393
SLC13A4	101925964	NC_022274.1	168658339	168709017	-	1.85	1.96	0.94	2.07	1.93	1.72	1.54	3.19	1.63	1.58333	0.559851	1.90667	0.176163	2.12	0.927739	0.166551	0.999533	0.632233	0.176102	0.993529	0.632922	0.0019872	0.999791	0.994951
ADH7	102125243	NC_022276.1	98708517	98728315	-	0.51	0.03	0.06	0.14	0.07	0.09	0.06	14.82	0.3	0.2	0.268887	0.1	0.0360555	5.06	8.45326	-1.11031	0.999533	0.382575	4.26408	0.588828	0.0318903	-5.36436	0.187428	0.00312531
SIMC1	102137260	NC_022277.1	175997264	176089344	+	1.51	1.52	1.91	1.53	2.04	1.23	1.08	1.73	1.75	1.64667	0.228108	1.6	0.409512	1.52	0.381182	-0.184139	0.999533	0.59718	-0.278141	0.993529	0.367857	0.107126	0.999791	0.753721
LOC102144485	102144485	NC_022287.1	20510323	20543565	+	0	0.03	0.03	0.03	0.03	0	0.03	0	0	0.02	0.0173205	0.02	0.0173205	0.01	0.0173205	-0.204517	0.999533	0.940055	-1.22417	0.993529	0.69013	1.023	0.999791	0.761027
GRP	102124124	NC_022289.1	21282697	21288390	-	0	0	0	0	0	0.09	0	0	0	0	0	0.03	0.0519615	0	0	0.805212	0.999533	0.843567	NA	NA	NA	1.15078	0.999791	0.777927
GP9	102137361	NC_022282.1	88131584	88134965	-	0.07	0	0.07	0	0	0	0	0.06	0	0.0466667	0.0404145	0	0	0.02	0.034641	-2.05584	0.999533	0.610329	-1.26538	0.993529	0.683748	-0.772773	0.999791	0.849792
COL8A2	102143193	NC_022272.1	191763826	191768909	+	0	0.03	0	0	0	0	0	0.01	0	0.01	0.0173205	0	0	0.00333333	0.0057735	-1.93237	0.999533	0.632884	-1.1508	0.993529	0.765488	-0.772773	0.999791	0.849792
JPH2	102127990	NC_022281.1	75821317	75899650	-	0.15	0.17	0.12	0.03	0.06	0.08	0.03	0	0.16	0.146667	0.0251661	0.0566667	0.0251661	0.0633333	0.085049	-1.43016	0.999533	0.0765903	-1.37952	0.993529	0.2105	-0.0292189	0.999791	0.982378
ZFP2	102124353	NC_022277.1	178785724	178832617	+	0.46	0.77	0.43	0.47	1.05	0.53	0.9	1.55	0.42	0.553333	0.188237	0.683333	0.318957	0.956667	0.567127	0.158839	0.999533	0.763509	0.460133	0.993529	0.397478	-0.28868	0.999791	0.611928
TAGLN	102120534	NC_022285.1	113153382	113158760	+	19.2	23.86	4.17	8.08	22.57	12.74	13.71	10.67	19.31	15.7433	10.2901	14.4633	7.39712	14.5633	4.38275	-0.236787	0.999533	0.673065	-0.284178	0.993529	0.6081	0.0607594	0.999791	0.884846
HNRNPH2	102125492	NC_022292.1	98560937	98567127	+	7.48	6.97	7.16	12.17	5.17	6.06	5.96	10.05	8.06	7.20333	0.257747	7.8	3.8106	8.02333	2.04525	0.00591816	0.999533	0.987826	-0.0870285	0.993529	0.703502	0.105509	0.999791	0.782036
TCF7	102142248	NC_022277.1	133131809	133169386	+	1.53	1.71	2.44	2.09	1.8	1.3	2.32	4.02	2.12	1.89333	0.481906	1.73	0.399625	2.82	1.04403	-0.26256	0.999533	0.492528	0.327171	0.993529	0.350201	-0.577537	0.945406	0.101217
EMILIN1	102132047	NC_022284.1	83790615	83798530	-	7.54	5.78	2.54	4.73	6.08	4.56	7.12	7.76	7.21	5.28667	2.53624	5.12333	0.832847	7.36333	0.346458	-0.161292	0.999533	0.686418	0.265423	0.993529	0.485288	-0.414063	0.852141	0.0703725
FDPS	101865059	NC_022272.1	96488019	96501020	-	81.97	133.67	155.98	17.18	26.79	17.32	183.14	88.57	221.63	123.873	37.9651	20.43	5.50837	164.447	68.4713	-2.73854	4.31517e-14	1.39891e-17	0.225679	0.993529	0.594226	-2.95165	1.25417e-10	4.06076e-14
SMC5	102127431	NC_022286.1	80995218	81099718	+	2.29	2.4	2.47	1.91	2.81	1.64	2.06	2.55	2.44	2.38667	0.0907377	2.12	0.612617	2.35	0.257099	-0.309303	0.999533	0.285119	-0.247878	0.993529	0.228228	-0.048808	0.999791	0.859193
UBFD1	102146775	NC_022291.1	22512670	22529270	+	3.2	4.47	4.3	6.33	3.52	4.01	3.3	4.39	3.71	3.99	0.68942	4.62	1.50103	3.8	0.550545	0.107731	0.999533	0.751396	-0.29665	0.960137	0.178931	0.416158	0.999791	0.183001
NCOA1	101925525	NC_022284.1	86159534	86444188	-	2.99	3.38	2.99	4.09	3.47	3.13	2.72	4.12	3.58	3.12	0.225167	3.56333	0.486758	3.47333	0.706069	0.0770253	0.999533	0.760866	-0.0801038	0.993529	0.685197	0.169526	0.999791	0.494086
CTRB2	102146658	NC_022291.1	63377828	63383760	-	0	0	0.07	0	0.07	0	0.07	0	0.07	0.0233333	0.0404145	0.0233333	0.0404145	0.0466667	0.0404145	-0.15656	0.999533	0.969394	0.641152	0.993529	0.836848	-0.788659	0.999791	0.815186
THBS1	102130245	NC_022278.1	16335921	16354003	+	3.29	2.35	1.22	6.41	2.8	0.52	3.28	1.87	1.21	2.28667	1.03645	3.24333	2.96992	2.12	1.0574	0.358387	0.999533	0.587813	-0.295963	0.993529	0.542527	0.662477	0.999791	0.318373
PPP4R3A	101864822	NC_022278.1	156429720	156479916	-	8.63	11.06	10.77	10.97	11.32	8.42	9.76	12.84	10.36	10.1533	1.32719	10.2367	1.58298	10.9867	1.63283	-0.103571	0.999533	0.676108	-0.110475	0.993529	0.560031	0.019088	0.999791	0.92872
CLTC	101866855	NC_022287.1	45178459	45253352	+	12.89	16.08	13.88	18.71	11.19	15.37	14.27	16.51	17.47	14.2833	1.6328	15.09	3.76781	16.0833	1.64211	-0.0141648	0.999533	0.962872	-0.0451003	0.993529	0.803678	0.042848	0.999791	0.88384
LOC107129896	107129896	NC_022277.1	24992	32131	+	0.22	0.28	0.87	0.31	0.59	0.36	0.97	0.41	0.25	0.456667	0.359212	0.42	0.149332	0.543333	0.378065	-0.302016	0.999533	0.737625	0.0761184	0.993529	0.934178	-0.365986	0.999791	0.672235
PMPCB	102127994	NC_022274.1	135657286	135674577	+	19.47	17.46	27.9	44.11	23.76	22.94	25.07	30.65	33.45	21.61	5.53923	30.27	11.9928	29.7233	4.26616	0.361902	0.999533	0.279231	0.216394	0.993529	0.387826	0.157555	0.999791	0.592086
MYOZ1	102116333	NC_022280.1	61899645	61910981	+	0	0	0.04	0.2	0.05	0.09	0.04	0	0	0.0133333	0.023094	0.113333	0.0776745	0.0133333	0.023094	2.711	0.999533	0.205168	-0.333288	0.993529	0.934902	3.05521	0.999791	0.150397
GBA2	102140036	NC_022286.1	43361613	43373983	+	6.82	8.31	5.99	9.8	8.59	8.38	6.8	11.82	10.32	7.04	1.17554	8.92333	0.766442	9.64667	2.57685	0.230308	0.999533	0.372539	0.224939	0.993529	0.348093	0.017774	0.999791	0.946179
COMMD5	102116081	NC_022279.1	146553607	146556954	-	5.98	6.16	6.78	8.47	6.99	8.31	6	8.01	5.27	6.30667	0.419682	7.92333	0.81224	6.42667	1.41896	0.209501	0.999533	0.505385	-0.221267	0.993529	0.382657	0.443643	0.999791	0.14217
ANKRD46	102143065	NC_022279.1	101654025	101696694	-	16.53	14.29	23.8	20.52	20.49	9.5	14.65	12.97	14.03	18.2067	4.97176	16.8367	6.35376	13.8833	0.849549	-0.252805	0.999533	0.492151	-0.60386	0.648917	0.041638	0.362886	0.999791	0.256674
LYPLAL1	101866323	NC_022272.1	77865117	77903780	+	2.66	3	4.67	3.6	4.36	3.68	2.42	3.18	4.3	3.44333	1.07584	3.88	0.417612	3.3	0.945727	0.0846392	0.999533	0.828811	-0.281037	0.993529	0.512125	0.378893	0.999791	0.310569
CDK4	101925733	NC_022282.1	56745108	56749157	-	16.72	23.85	19.57	30.9	23.68	24.77	22.72	30.26	27.43	20.0467	3.58882	26.45	3.89216	26.8033	3.80886	0.297671	0.999533	0.284163	0.197404	0.993529	0.333208	0.11213	0.999791	0.650072
LOC102122024	102122024	NC_022275.1	159756631	159757541	+	0.23	1.08	0.85	0.76	0.21	0.17	0.3	0.41	1.04	0.72	0.439659	0.38	0.329697	0.583333	0.399291	-1.00935	0.999533	0.355121	-0.435081	0.993529	0.656847	-0.565202	0.999791	0.614206
NDC1	102130677	NC_022272.1	173637953	173666224	+	1.06	1.46	1.25	1.54	1.22	1.08	1.28	1.87	1.54	1.25667	0.200083	1.28	0.235797	1.56333	0.295691	-0.0858191	0.999533	0.815568	0.0840508	0.993529	0.775679	-0.157645	0.999791	0.643876
NAV1	102141619	NC_022272.1	59900600	60195557	+	0.48	0.33	0.2	0.21	0.31	0.36	0.37	0.27	0.37	0.336667	0.140119	0.293333	0.0763763	0.336667	0.057735	-0.3172	0.999533	0.539255	-0.165784	0.993529	0.720489	-0.139356	0.999791	0.761193
TGFBR3L	102128128	NC_022290.1	8400550	8404360	-	7.18	1.54	15.39	5.65	3.13	3.64	13.83	17.57	15.36	8.03667	6.96463	4.14	1.33233	15.5867	1.88027	-1.10909	0.999533	0.0863357	0.688924	0.993529	0.276402	-1.7847	7.92969e-06	7.70247e-09
RSPO3	102132009	NC_022275.1	31225958	31301633	+	1.95	3.36	2.16	1.41	2.39	2.13	2.2	3.42	2.36	2.49	0.760723	1.97667	0.507674	2.66	0.663023	-0.437747	0.999533	0.270118	-0.130999	0.993529	0.680731	-0.294836	0.999791	0.418342
CSPP1	102116827	NC_022279.1	68308078	68441009	+	5.35	16.77	16.58	3.96	13.62	6.56	12.37	7.78	14.9	12.9	6.53918	8.04667	4.99865	11.6833	3.60933	-0.77823	0.999533	0.121737	-0.287554	0.993529	0.535303	-0.47779	0.999791	0.276353
AOX2	102134468	NC_022283.1	90077290	90156307	+	0.12	0.15	0.12	0.15	0.2	0.25	0.55	0.49	0.35	0.13	0.0173205	0.2	0.05	0.463333	0.102632	0.478678	0.999533	0.43972	1.60057	0.0745329	0.00071553	-1.11264	0.580288	0.0261163
CD163	102144143	NC_022282.1	7891972	7926791	-	8.54	2.36	0.79	1.77	1.83	3.51	5.88	8.6	7.44	3.89667	4.09715	2.37	0.987725	7.30667	1.36489	-0.799664	0.999533	0.244972	0.668101	0.993529	0.312198	-1.45554	0.020129	0.000111882
SIGLEC9	102118310	NC_022290.1	51962263	51974958	+	0.99	0.1	0.23	0.58	0.33	0.19	0.33	1.14	0.72	0.44	0.480729	0.366667	0.197569	0.73	0.405093	-0.401242	0.999533	0.665454	0.411835	0.993529	0.636615	-0.798619	0.999791	0.248584
[truncated: 17,051 more rows]
