# Supplementary material for: Multi-Omics Comparison of the Spontaneous Diabetes Mellitus and Diet-Induced Prediabetic Macaque Models
Source: Front Pharmacol. 2021 Nov 22;12:784231. doi: 10.3389/fphar.2021.784231 (PMC8645867; doi:10.3389/fphar.2021.784231)
Supplement: Supplementary file 4 [file Table4.XLSX]

## Sheet: Table S4
Supplemental Table S4. The proteomic data from the macaque liver
Protein accession	Protein description	Gene name	MW [kDa]	Coverage [%]	Peptides	Unique peptides	# Peptides									# Unique peptides									Lable-free quantification intensity									Quantification
							Normal control （NC)			High-fat and high-sugar diet (HFHS)			Spontaneous Diabetes mellitus (sDM)			NC			HFHS			sDM			NC			HFHS			sDM			HFHS / NC		sDM / NC		sDM / HFHS
							M1	M2	M3	M4	M5	M6	M7	M8	M9	M1	M2	M3	M4	M5	M6	M7	M8	M9	M1	M2	M3	M4	M5	M6	M7	M8	M9	Log2Ratio	p value	Log2Ratio	p value	Log2Ratio	p value
A0A023JBX1	Glutathione S-transferase A5 OS=Macaca fascicularis OX=9541 GN=GSTA5 PE=2 SV=1	GSTA5	25.586	59.5	18	1	15	17	15	12	10	13	15	15	16	0	1	0	0	0	1	0	1	0	0	194320	0	0	0	0	0	0	0	NA	NA	NA	NA	NA	NA
A0A023JCA5	Glutathione S-transferase A3 OS=Macaca fascicularis OX=9541 GN=GSTA3 PE=2 SV=1	GSTA3	25.49	52.7	17	3	12	16	16	11	8	10	12	15	12	1	2	3	1	1	0	0	3	0	0	0	348270	0	0	0	0	152870	0	NA	NA	-1.18804	NA	NA	NA
A0A023JCM9	Glutathione S-transferase M4 OS=Macaca fascicularis OX=9541 GN=GSTM4 PE=2 SV=1	GSTM4	25.567	72.9	17	0	14	16	15	13	14	13	15	17	17	0	0	0	0	0	0	0	0	0	0	0	8093	0	0	0	0	0	0	NA	NA	NA	NA	NA	NA
A0A023JCN4	Glutathione S-transferase T2 OS=Macaca fascicularis OX=9541 GN=GSTT2 PE=2 SV=1	GSTT2	27.77	32	8	6	8	6	7	6	8	8	8	8	8	6	5	6	4	6	6	6	6	6	630100	629340	824880	539260	628360	673670	609780	508330	940090	-0.178861	0.342469	-0.0181473	0.858951	0.160685	0.696154
A0A023JCR5	Glutathione S-transferase P1 OS=Macaca fascicularis OX=9541 GN=GSTP1 PE=2 SV=1	GSTP1	23.438	64.8	12	11	10	12	11	12	11	11	11	12	11	10	11	11	11	11	11	11	11	10	1065400	1353300	889050	1324500	1722200	1291000	952950	700150	903840	0.391108	0.143388	-0.37146	0.179036	-0.762476	0.0162441
A0A0A7KUP9	Glyceraldehyde-3-phosphate dehydrogenase OS=Macaca fascicularis OX=9541 GN=GAPDH PE=2 SV=1	GAPDH	35.982	66.9	17	16	17	17	17	17	15	17	16	17	17	16	16	16	16	14	16	15	16	16	11313000	12321000	16035000	21105000	11875000	11164000	14303000	17727000	16906000	0.154194	0.759434	0.302875	0.153704	0.148641	0.540865
A0A2K5VE39	Uncharacterized protein OS=Macaca fascicularis OX=9541 PE=4 SV=1	--	28.378	17.8	6	6	6	5	6	5	6	6	6	5	4	6	5	6	5	6	6	6	5	4	432150	189230	68219	127210	205730	140600	163770	108250	100250	-0.542248	0.814499	-0.889503	0.529987	-0.347099	0.315078
A0A2K5TJ44	Complement C8 beta chain OS=Macaca fascicularis OX=9541 GN=C8B PE=4 SV=1	C8B	59.938	42	16	16	11	9	15	14	9	14	12	13	12	11	9	15	14	9	14	12	13	12	291980	268700	466890	487380	350860	556560	296370	349540	410060	0.440846	0.22148	0.0392788	0.813374	-0.401521	0.18081
A0A2K5TJ67	Uncharacterized protein OS=Macaca fascicularis OX=9541 PE=3 SV=1	--	23.602	59.5	14	1	9	13	13	13	11	12	14	11	13	1	1	1	1	1	1	1	1	0	0	0	71167	0	0	0	0	0	0	NA	NA	NA	NA	NA	NA
A0A2K5TJ69	Pyridine nucleotide-disulphide oxidoreductase domain 2 OS=Macaca fascicularis OX=9541 GN=PYROXD2 PE=4 SV=1	PYROXD2	62.759	45.4	19	19	15	14	19	9	13	14	12	14	10	15	14	19	9	13	14	12	14	10	768970	888240	2673600	206720	393030	1069700	638580	627470	312520	-1.3752	0.176597	-1.45601	0.123224	-0.0807941	0.830538
A0A2K5TJ71	Histone deacetylase 2 OS=Macaca fascicularis OX=9541 GN=HDAC2 PE=3 SV=1	HDAC2	55.334	16.4	6	3	4	4	3	3	3	4	2	4	4	1	2	2	1	1	1	1	2	2	0	15297	0	0	0	0	0	0	12898	NA	NA	-0.246053	NA	NA	NA
A0A2K5TJ74	Cytochrome c oxidase assembly factor 1 homolog OS=Macaca fascicularis OX=9541 GN=COA1 PE=4 SV=1	COA1	16.464	56.8	6	6	4	6	5	6	5	4	6	5	5	4	6	5	6	5	4	6	5	5	479290	449440	410650	522190	463530	362560	526360	262330	209800	0.0094905	0.982911	-0.42372	0.255447	-0.43328	0.281554
A0A2K5TJA7	TNF superfamily member 13 OS=Macaca fascicularis OX=9541 GN=TNFSF13 PE=3 SV=1	TNFSF13	24.438	6.3	1	1	1	0	0	0	0	0	0	0	0	1	0	0	0	0	0	0	0	0	16542	0	0	0	0	0	0	0	0	NA	NA	NA	NA	NA	NA
A0A2K5TJ98	Deoxythymidylate kinase OS=Macaca fascicularis OX=9541 GN=DTYMK PE=3 SV=1	DTYMK	23.942	33	5	5	3	3	4	3	2	4	2	2	2	3	3	4	3	2	4	2	2	2	83122	0	68113	89219	0	73015	93160	90366	73109	0.101247	0.668742	0.177982	0.393059	0.0767367	0.699507
A0A2K5TJS1	OPA1 mitochondrial dynamin like GTPase OS=Macaca fascicularis OX=9541 GN=OPA1 PE=3 SV=1	OPA1	111.79	40.9	33	33	31	28	29	30	28	30	27	30	29	31	28	29	30	28	30	27	30	29	1953000	2040900	1597500	2043600	2178500	2013200	1894400	1755100	2068900	0.157302	0.223483	0.032383	0.786995	-0.124857	0.173459
A0A2K5TJA4	Coagulation factor V OS=Macaca fascicularis OX=9541 GN=F5 PE=3 SV=1	F5	247.19	4.1	6	5	3	2	2	2	3	6	3	2	1	3	1	1	2	3	5	2	1	0	20629	19674	27031	20258	23408	155100	46529	0	0	1.56164	0.393042	1.05179	NA	-0.509949	NA
A0A2K5TJA8	Intercellular adhesion molecule 3 OS=Macaca fascicularis OX=9541 GN=ICAM3 PE=4 SV=1	ICAM3	59.623	10.1	4	4	4	2	1	0	4	4	4	2	3	4	2	1	0	4	4	4	2	3	59240	0	0	0	70781	57266	49468	0	26735	0.111966	NA	-0.636661	NA	-0.748719	0.227404
A0A2K5TJD4	Ribosomal_L18_c domain-containing protein OS=Macaca fascicularis OX=9541 PE=3 SV=1	--	34.212	42.6	12	9	11	11	12	11	12	11	11	11	12	8	8	9	8	9	8	9	8	9	2921500	3274500	2880300	3203900	3364600	3940300	3282100	2875300	2088500	0.211386	0.124769	-0.138442	0.470218	-0.349818	0.158771
A0A2K5TJD6	Mitochondrial ribosomal protein L44 OS=Macaca fascicularis OX=9541 GN=MRPL44 PE=4 SV=1	MRPL44	37.533	39.2	10	10	8	9	10	7	8	9	9	10	10	8	9	10	7	8	9	9	10	10	355500	323520	248050	217180	262870	322280	300620	457360	481560	-0.208561	0.403989	0.419107	0.201985	0.627494	0.0854004
A0A2K5TJE2	Uncharacterized protein OS=Macaca fascicularis OX=9541 PE=4 SV=1	--	15.687	33.1	3	3	3	2	3	3	3	3	2	3	3	3	2	3	3	3	3	2	3	3	102090	78081	71996	121130	88997	153880	71044	96911	113420	0.529571	0.136684	0.158078	0.585405	-0.371503	0.297318
A0A2K5TJG5	Protein tyrosine phosphatase non-receptor type 9 OS=Macaca fascicularis OX=9541 GN=PTPN9 PE=4 SV=1	PTPN9	65.945	13.8	6	5	5	5	5	6	5	4	5	5	5	5	5	5	5	5	4	5	5	5	154250	97291	74923	108370	134890	108020	111440	64985	103210	0.105678	0.639213	-0.223306	0.640763	-0.329066	0.246469
A0A2K5TJG9	MAPK regulated corepressor interacting protein 2 OS=Macaca fascicularis OX=9541 GN=MCRIP2 PE=4 SV=1	MCRIP2	17.907	15	1	1	0	0	0	0	0	0	1	1	1	0	0	0	0	0	0	1	1	1	0	0	0	0	0	0	0	0	7231.1	NA	NA	NA	NA	NA	NA
Q4R702	ATPase H+ transporting V1 subunit D OS=Macaca fascicularis OX=9541 GN=ATP6V1D PE=2 SV=1	ATP6V1D	28.262	16.2	4	4	3	2	2	3	4	3	2	4	3	3	2	2	3	4	3	2	4	3	140790	81004	175170	165740	87460	143740	123580	159580	84961	-0.000144277	0.964989	-0.108892	0.851435	-0.108759	0.798654
A0A2K5TJJ4	2,4-dienoyl-CoA reductase 2 OS=Macaca fascicularis OX=9541 GN=DECR2 PE=4 SV=1	DECR2	30.869	66.1	17	17	17	14	17	14	17	15	16	17	16	17	14	17	14	17	15	16	17	16	2792000	2800400	2878400	2562500	4383700	2309000	4130400	3272300	2283100	0.127765	0.823634	0.19333	0.575307	0.0656722	0.836543
A0A2K5TJJ6	Plasminogen OS=Macaca fascicularis OX=9541 GN=PLG PE=3 SV=1	PLG	90.4	71.7	47	45	41	38	41	38	38	41	36	37	38	41	38	41	38	37	41	36	37	37	4020800	4146700	7484800	3441100	3654800	5705800	2994000	2861400	3039200	-0.290004	0.513411	-0.815275	0.0617608	-0.525367	0.103011
A0A2K5TJK1	LIM and SH3 protein 1 OS=Macaca fascicularis OX=9541 GN=LASP1 PE=4 SV=1	LASP1	29.759	34.5	7	7	5	5	6	4	3	5	6	6	6	5	5	6	4	3	5	6	6	6	369960	307150	253050	186340	249170	348630	457150	357730	257650	-0.246395	0.416603	0.205518	0.557059	0.451859	0.264048
A0A2K5TJN6	Tumor protein p53 inducible protein 11 OS=Macaca fascicularis OX=9541 GN=TP53I11 PE=4 SV=1	TP53I11	7.0112	23.4	1	1	1	1	1	1	1	1	0	0	1	1	1	1	1	1	1	0	0	1	0	0	1959.9	0	0	0	0	0	0	NA	NA	NA	NA	NA	NA
A0A2K5TJL0	Transmembrane p24 trafficking protein 5 OS=Macaca fascicularis OX=9541 GN=TMED5 PE=3 SV=1	TMED5	26.011	25.3	6	6	4	3	6	6	6	5	5	3	4	4	3	6	6	6	5	5	3	4	558480	432240	363420	387720	523510	501010	373140	308920	357500	0.0606008	0.768102	-0.381385	0.140445	-0.442015	0.0516625
A0A2K5TJL5	Protein transport protein sec16 OS=Macaca fascicularis OX=9541 GN=SEC16B PE=3 SV=1	SEC16B	116.81	14.3	12	12	11	10	9	8	10	8	9	7	8	11	10	9	8	10	8	9	7	8	287150	357790	283260	279910	273530	306090	353620	204040	280260	-0.110916	0.434035	-0.147681	0.52938	-0.0367495	0.777988
A0A2K5TJQ0	Mitochondrial import inner membrane translocase subunit TIM44 OS=Macaca fascicularis OX=9541 PE=3 SV=1	--	49.811	31.4	11	11	11	7	9	8	9	10	7	10	9	11	7	9	8	9	10	7	10	9	590790	468030	538440	518960	410120	650920	527270	570730	672880	-0.0156659	0.880277	0.148869	0.357653	0.164561	0.450571
A0A2K5TJM9	Fucose kinase OS=Macaca fascicularis OX=9541 GN=FCSK PE=4 SV=1	FCSK	117.78	20.2	14	14	6	11	6	8	13	13	11	10	9	6	11	6	8	13	13	11	10	9	70222	135110	167180	158030	292170	215290	135650	127600	88978	0.837136	0.124581	-0.0808506	0.97481	-0.917928	0.0481049
Q8HXW8	Peroxisome biogenesis factor 10 OS=Macaca fascicularis OX=9541 GN=PEX10 PE=2 SV=1	PEX10	37.132	12.9	2	2	2	0	1	1	1	2	1	1	1	2	0	1	1	1	2	1	1	1	30997	0	0	0	0	45453	0	0	0	0.552279	NA	NA	NA	NA	NA
A0A2K5TJN9	Roundabout guidance receptor 2 OS=Macaca fascicularis OX=9541 GN=ROBO2 PE=4 SV=1	ROBO2	153.01	3	3	3	3	1	0	2	3	1	1	3	1	3	1	0	2	3	1	1	3	1	30805	0	0	0	69325	0	0	0	0	1.17018	NA	NA	NA	NA	NA
G7NVQ6	Iodothyronine deiodinase OS=Macaca fascicularis OX=9541 GN=DIO1 PE=3 SV=1	DIO1	23.364	32.3	4	4	4	4	4	3	4	3	2	2	2	4	4	4	3	4	3	2	2	2	68628	60969	51621	110610	127260	101900	48732	39405	42637	0.906814	0.00386285	-0.470729	0.0351577	-1.37746	0.000442656
A0A2K5TJT5	Stress-induced-phosphoprotein 1 OS=Macaca fascicularis OX=9541 GN=STIP1 PE=4 SV=1	STIP1	62.596	45.1	24	24	21	22	23	20	22	21	23	20	22	21	22	23	20	22	21	23	20	22	1901800	2004300	1915200	2507900	1839300	1725800	1783700	1961600	1800400	0.0610158	0.816662	-0.0699061	0.226706	-0.131063	0.548947
A0A2K5W4P2	CASK interacting protein 2 OS=Macaca fascicularis OX=9541 GN=CASKIN2 PE=4 SV=1	CASKIN2	118.23	1.5	1	1	0	1	1	0	0	0	0	1	0	0	1	1	0	0	0	0	1	0	0	0	4117.5	0	0	0	0	0	0	NA	NA	NA	NA	NA	NA
A0A2K5TJS4	Protein S100 OS=Macaca fascicularis OX=9541 PE=3 SV=1	--	11.766	25.7	2	2	2	2	2	2	2	2	2	2	2	2	2	2	2	2	2	2	2	2	42731	45303	37521	25931	50045	47327	65003	44080	34781	-0.0260582	0.809972	0.196355	0.609605	0.222465	0.593317
A0A2K5TJU2	TNF alpha induced protein 2 OS=Macaca fascicularis OX=9541 GN=TNFAIP2 PE=4 SV=1	TNFAIP2	72.787	16.4	8	8	6	7	7	5	6	7	7	6	7	6	7	7	5	6	7	7	6	7	162340	160910	164300	119200	134450	116660	130950	177810	181460	-0.396878	0.00341209	0.00791308	0.962962	0.404687	0.0763269
A0A2K5TJW0	Nicotinamide N-methyltransferase OS=Macaca fascicularis OX=9541 GN=NNMT PE=4 SV=1	NNMT	29.745	32.6	7	7	5	6	5	5	5	6	3	6	5	5	6	5	5	5	6	3	6	5	651820	337910	162910	136870	154180	329140	159590	476480	243900	-0.894054	0.322756	-0.389489	0.689355	0.504714	0.479804
A0A2K5TJX1	Nitrilase 1 OS=Macaca fascicularis OX=9541 GN=NIT1 PE=4 SV=1	NIT1	35.768	51.5	12	12	9	11	11	11	9	10	11	11	11	9	11	11	11	9	10	11	11	11	464550	561010	834560	687160	382020	356980	462090	586350	655390	-0.383266	0.357684	-0.12658	0.753619	0.2567	0.410514
A0A2K5TJZ9	Ubiquitin protein ligase E3 component n-recognin 4 OS=Macaca fascicularis OX=9541 GN=UBR4 PE=4 SV=1	UBR4	578.82	9.7	37	36	26	27	28	24	22	23	27	25	21	25	27	28	23	22	23	27	25	20	885520	857010	832190	844110	1047700	987460	906000	865550	742310	0.161307	0.181721	-0.0344558	0.687955	-0.195852	0.200282
A0A2K5TJX7	Cell cycle associated protein 1 OS=Macaca fascicularis OX=9541 GN=CAPRIN1 PE=4 SV=1	CAPRIN1	79.161	13.2	5	5	5	4	4	4	4	4	5	5	4	5	4	4	4	4	4	5	5	4	142640	123750	96715	106200	131590	180920	112810	165720	107840	0.205518	0.532648	0.0896337	0.770293	-0.115965	0.732944
A0A2K5TK21	Phospholysine phosphohistidine inorganic pyrophosphate phosphatase OS=Macaca fascicularis OX=9541 GN=LHPP PE=4 SV=1	LHPP	29.068	48.9	9	9	7	8	7	8	5	9	7	7	7	7	8	7	8	5	9	7	7	7	114140	223170	158540	331330	400180	195720	342600	358000	396640	0.903038	0.0980903	1.14587	0.0138971	0.242806	0.391726
A0A2K5TK24	Ubiquitin carboxyl-terminal hydrolase OS=Macaca fascicularis OX=9541 GN=USP15 PE=3 SV=1	USP15	109.3	24.5	18	17	11	15	15	15	13	16	16	14	14	11	14	14	14	12	15	15	13	13	289470	255600	214330	332710	305080	277370	273650	280330	216150	0.269153	0.133316	0.0201999	0.907619	-0.248899	0.146669
A0A2K5TK27	Tr-type G domain-containing protein OS=Macaca fascicularis OX=9541 PE=4 SV=1	--	95.323	54	47	46	44	46	42	44	44	44	44	45	45	43	45	41	43	43	43	43	44	44	10681000	11087000	9931400	11694000	12396000	13719000	11720000	10875000	9750900	0.254231	0.036757	0.0291348	0.782912	-0.225152	0.0916586
A0A2K5TK51	Family with sequence similarity 185 member A OS=Macaca fascicularis OX=9541 GN=FAM185A PE=4 SV=1	FAM185A	42.249	10.2	3	3	3	0	2	2	2	2	2	2	1	3	0	2	2	2	2	2	2	1	29709	0	32737	15495	17315	21693	17657	26427	0	-0.781157	0.0255306	-0.50226	0.218625	0.278934	0.421858
G7PW62	Lymphocyte cytosolic protein 1 OS=Macaca fascicularis OX=9541 GN=LCP1 PE=4 SV=1	LCP1	70.302	60.8	29	22	26	25	23	24	26	27	24	25	27	19	18	17	19	21	20	18	19	21	2634300	1594600	912130	1422000	1616800	1342000	1744900	1236700	945790	-0.230905	0.827934	-0.388544	0.584926	-0.157561	0.499172
A0A2K5TK82	Mitogen-activated protein kinase kinase 1 OS=Macaca fascicularis OX=9541 GN=MAP2K1 PE=3 SV=1	MAP2K1	40.343	23.7	9	5	6	5	6	5	7	8	8	8	9	4	3	4	3	5	5	4	4	5	112050	97851	101470	115580	135880	123040	160900	154350	160440	0.266277	0.0414547	0.611361	0.0005686	0.345015	0.00790031
A0A2K5TK69	NHL repeat containing 2 OS=Macaca fascicularis OX=9541 GN=NHLRC2 PE=4 SV=1	NHLRC2	79.635	14	8	8	7	7	8	7	7	7	6	7	7	7	7	8	7	7	7	6	7	7	141020	208280	143130	183740	194520	146910	187030	184600	141240	0.092884	0.65483	0.0586628	0.768497	-0.0342157	0.85367
A0A2K5TKA0	Nudix hydrolase 5 OS=Macaca fascicularis OX=9541 GN=NUDT5 PE=3 SV=1	NUDT5	24.322	38.8	8	8	8	8	8	8	8	7	8	8	8	8	8	8	8	8	7	8	8	8	553550	412010	683170	995900	631070	680360	778330	783650	610680	0.484911	0.173717	0.398131	0.158901	-0.0867838	0.792166
A0A2K5TKA6	AB hydrolase-1 domain-containing protein OS=Macaca fascicularis OX=9541 PE=4 SV=1	--	51.116	24.6	8	8	6	4	4	5	7	8	5	5	1	6	4	4	5	7	8	5	5	1	164370	99731	138790	246680	260790	408420	100300	289270	0	1.18479	0.0197468	0.536451	0.596336	-0.648373	0.29969
A0A2K5TKB0	NADH dehydrogenase [ubiquinone] 1 alpha subcomplex subunit 12 OS=Macaca fascicularis OX=9541 GN=NDUFA12 PE=3 SV=1	NDUFA12	18.08	66	10	10	10	10	9	10	9	10	10	10	10	10	10	9	10	9	10	10	10	10	1542700	1602900	1403900	1223900	1564500	1782100	1718300	1587100	1781000	0.00662118	0.96326	0.16092	0.0980135	0.154249	0.365171
A0A2K5TKF6	Ankyrin repeat domain 28 OS=Macaca fascicularis OX=9541 GN=ANKRD28 PE=4 SV=1	ANKRD28	109.99	10.1	6	5	4	5	4	5	3	4	5	4	4	3	5	4	4	2	4	4	4	4	70811	78842	57385	52262	66298	64372	66116	72318	64453	-0.178535	0.369987	-0.0291463	0.902902	0.149441	0.262037
A0A2K5TKB4	TBC1 domain family member 15 OS=Macaca fascicularis OX=9541 GN=TBC1D15 PE=4 SV=1	TBC1D15	77.515	10.4	6	6	5	5	5	4	5	4	4	4	4	5	5	5	4	5	4	4	4	4	116220	86727	80757	101180	112270	112510	129560	108860	94302	0.200253	0.267205	0.229957	0.320228	0.0295881	0.899004
Q4R5H0	Protein-L-isoaspartate(D-aspartate) O-methyltransferase OS=Macaca fascicularis OX=9541 GN=PCMT1 PE=2 SV=3	PCMT1	24.637	47.6	9	9	9	8	8	9	9	9	7	8	8	9	8	8	9	9	9	7	8	8	1104800	1295500	1011900	1449700	928100	1053000	967400	1096700	1283100	0.00791308	0.963613	-0.027675	0.859093	-0.0356239	0.936025
A0A2K5TKC7	Ring finger protein 25 OS=Macaca fascicularis OX=9541 GN=RNF25 PE=4 SV=1	RNF25	52.533	9.4	3	3	3	2	2	2	3	2	2	3	3	3	2	2	2	3	2	2	3	3	19177	0	21261	25814	20922	0	0	22826	15996	0.208767	0.352681	-0.0588937	0.793774	-0.267716	0.443239
A0A2K5TKE3	TBC1 domain family member 25 OS=Macaca fascicularis OX=9541 GN=TBC1D25 PE=4 SV=1	TBC1D25	76.384	1.5	1	1	1	1	0	1	1	1	1	1	1	1	1	0	1	1	1	1	1	1	0	0	0	0	0	0	0	0	0	NA	NA	NA	NA	NA	NA
A0A2K5TKK3	Oxysterol-binding protein OS=Macaca fascicularis OX=9541 GN=OSBPL8 PE=3 SV=1	OSBPL8	97.008	7	5	5	4	4	4	4	5	4	4	3	4	4	4	4	4	5	4	4	3	4	150490	122230	162180	148100	90461	93347	128510	85401	124810	-0.389867	0.183489	-0.360675	0.172613	0.0292936	0.890383
A0A2K5TKF7	Nidogen 2 OS=Macaca fascicularis OX=9541 GN=NID2 PE=4 SV=1	NID2	151.65	9.4	9	8	4	4	9	6	4	2	3	4	7	3	3	8	5	3	1	2	3	6	68565	36751	107710	53266	39536	0	47809	48218	53674	-0.613741	0.470109	-0.509019	0.451173	0.104853	0.545
A0A2K5TKL1	PX domain-containing protein OS=Macaca fascicularis OX=9541 PE=4 SV=1	--	51.873	25.6	11	9	11	11	9	9	11	11	10	10	9	9	9	7	7	9	9	8	8	7	835910	577840	621180	794470	831350	783630	675840	645390	614370	0.243669	0.187246	-0.0721794	0.76215	-0.315914	0.00260247
A0A2K5TKI0	Vacuolar protein sorting-associated protein 28 homolog OS=Macaca fascicularis OX=9541 GN=VPS28 PE=3 SV=1	VPS28	25.439	26.7	5	5	3	4	4	2	4	4	1	3	3	3	4	4	2	4	4	1	3	3	46195	44978	58890	50946	59481	66442	0	59618	24969	0.237074	0.223145	-0.242123	0.515252	-0.479231	0.305545
A0A2K5TKI3	Very-long-chain (3R)-3-hydroxyacyl-CoA dehydratase OS=Macaca fascicularis OX=9541 GN=HACD2 PE=3 SV=1	HACD2	28.314	18.5	4	4	3	4	4	4	4	4	4	4	4	3	4	4	4	4	4	4	4	4	197450	194120	211570	180320	204420	139160	246760	216890	206390	-0.203236	0.259352	0.151729	0.157844	0.354944	0.110501
A0A2K5TKI6	Anion exchange protein OS=Macaca fascicularis OX=9541 GN=SLC4A1 PE=3 SV=1	SLC4A1	94.308	21.4	15	3	14	13	8	11	15	15	11	10	12	3	2	2	3	3	3	3	3	3	501200	802920	193890	448530	887460	975660	376720	158050	409260	0.625832	0.331294	-0.666118	0.494711	-1.29202	0.0773887
A0A2K5TKJ0	Solute carrier family 4 member 1 (Diego blood group) OS=Macaca fascicularis OX=9541 GN=SLC4A1 PE=4 SV=1	SLC4A1	60.344	29.5	13	1	11	12	6	8	12	13	8	7	9	0	1	0	0	0	1	0	0	0	0	1579.9	0	0	0	0	0	0	0	NA	NA	NA	NA	NA	NA
A0A2K5TKK5	C-type lectin domain-containing protein OS=Macaca fascicularis OX=9541 PE=4 SV=1	--	26.166	37.9	5	5	3	3	4	3	4	4	2	3	4	3	3	4	3	4	4	2	3	4	42388	66071	60876	37590	48905	69788	34037	32488	33254	-0.115754	0.695522	-0.763171	0.0202732	-0.647361	0.0814112
G7PAS9	Zinc finger FYVE-type containing 1 OS=Macaca fascicularis OX=9541 GN=ZFYVE1 PE=4 SV=1	ZFYVE1	87.059	7.6	4	4	3	2	4	2	2	3	3	2	3	3	2	4	2	2	3	3	2	3	31295	44365	64342	40826	38025	36649	33017	0	34656	-0.277534	0.514421	-0.463748	0.376618	-0.186247	0.0639204
A0A2K5TKL8	Dishevelled segment polarity protein 3 OS=Macaca fascicularis OX=9541 GN=DVL3 PE=4 SV=1	DVL3	78.252	5.6	2	1	2	1	2	1	1	2	1	0	2	1	0	1	1	1	1	1	0	1	0	0	749020	0	0	0	0	0	0	NA	NA	NA	NA	NA	NA
A0A2K5TKM6	Lamin B receptor OS=Macaca fascicularis OX=9541 GN=LBR PE=4 SV=1	LBR	67.692	11.6	5	5	3	4	3	3	4	5	5	4	3	3	4	3	3	4	5	5	4	3	73014	127530	89409	59702	98239	160970	123910	37046	77331	0.137372	0.90489	-0.283141	0.503839	-0.420402	0.511668
A0A2K5TKM7	Cathepsin F OS=Macaca fascicularis OX=9541 GN=CTSF PE=3 SV=1	CTSF	53.157	11.8	5	5	2	1	2	5	4	3	3	4	4	2	1	2	5	4	3	3	4	4	168910	0	54474	679170	125630	315650	569360	537450	575690	1.74153	0.229803	2.32806	0.0249895	0.586623	0.269086
A0A2K5TKN7	Y-box binding protein 1 OS=Macaca fascicularis OX=9541 GN=YBX1 PE=4 SV=1	YBX1	35.924	22.5	6	2	5	5	5	4	5	5	5	5	6	1	1	1	1	1	1	1	1	2	710930	513650	506600	776190	336990	756220	1174900	876170	865330	0.110764	0.943413	0.752406	0.0246102	0.641604	0.160443
A0A2K5TKP8	Selenocysteine lyase OS=Macaca fascicularis OX=9541 GN=SCLY PE=4 SV=1	SCLY	48.202	71.2	22	22	20	21	19	20	20	22	22	20	21	20	21	19	20	20	22	22	20	21	6000400	6250100	4926000	4951400	6569900	5571800	4335400	4610000	5113300	-0.00708658	0.956758	-0.288946	0.0880588	-0.281906	0.115032
A0A2K5TKQ1	Serine/threonine-protein phosphatase 2A 56 kDa regulatory subunit OS=Macaca fascicularis OX=9541 GN=PPP2R5E PE=3 SV=1	PPP2R5E	49.221	3.1	1	1	1	1	1	1	1	1	1	1	1	1	1	1	1	1	1	1	1	1	0	0	7709.7	0	0	0	0	0	0	NA	NA	NA	NA	NA	NA
A0A2K5TKQ7	Tetraspanin OS=Macaca fascicularis OX=9541 GN=CD63 PE=3 SV=1	CD63	25.636	7.6	2	2	2	2	2	2	2	2	2	2	1	2	2	2	2	2	2	2	2	1	0	0	41122	0	0	0	0	0	0	NA	NA	NA	NA	NA	NA
A0A2K5TKV0	N-acetylglucosamine-6-sulfatase OS=Macaca fascicularis OX=9541 GN=GNS PE=3 SV=1	GNS	60.051	13.5	6	6	6	4	5	5	5	5	4	5	5	6	4	5	5	5	5	4	5	5	186130	119320	192330	256040	241740	127290	145180	135000	110950	0.328492	0.494536	-0.34795	0.264703	-0.676358	0.145669
A0A2K5TKR3	Tetratricopeptide repeat domain 1 OS=Macaca fascicularis OX=9541 GN=TTC1 PE=4 SV=1	TTC1	34.717	7.3	2	2	1	1	2	1	1	1	1	1	2	1	1	2	1	1	1	1	1	2	0	0	51345	0	0	0	0	0	0	NA	NA	NA	NA	NA	NA
A0A2K5TKT6	Patatin like phospholipase domain containing 8 OS=Macaca fascicularis OX=9541 GN=PNPLA8 PE=4 SV=1	PNPLA8	88.403	16.8	10	9	4	8	6	4	7	6	7	7	8	3	7	5	3	6	5	6	6	7	80150	76038	98641	122660	137480	99465	113710	137750	109660	0.496922	0.0505594	0.502942	0.0302268	0.00607208	0.949792
A0A2K5TKZ2	Lysine-specific histone demethylase OS=Macaca fascicularis OX=9541 GN=KDM1A PE=3 SV=1	KDM1A	92.843	7	4	4	3	3	3	3	3	2	3	4	4	3	3	3	3	3	2	3	4	4	31032	0	28978	0	31821	0	0	30330	32548	0.0847446	NA	0.0673634	0.442907	-0.0174944	NA
A0A2K5TKX8	Eva-1 homolog B OS=Macaca fascicularis OX=9541 GN=EVA1B PE=4 SV=1	EVA1B	18.474	11.4	1	1	0	1	1	0	1	1	1	1	1	0	1	1	0	1	1	1	1	1	0	0	10430	0	0	0	0	0	0	NA	NA	NA	NA	NA	NA
A0A2K5TKY7	Uncharacterized protein OS=Macaca fascicularis OX=9541 PE=4 SV=1	--	28.295	50.4	11	0	10	10	10	8	9	11	11	11	11	0	0	0	0	0	0	0	0	0	0	0	0	0	0	0	0	0	0	NA	NA	NA	NA	NA	NA
A0A2K5TKZ8	ATP binding cassette subfamily B member 8 OS=Macaca fascicularis OX=9541 GN=ABCB8 PE=4 SV=1	ABCB8	68.017	34.1	16	15	12	14	14	11	11	14	12	14	13	11	13	13	10	10	13	11	13	12	542090	674440	542160	462680	659550	620750	519640	522290	637120	-0.0128975	0.913992	-0.0668806	0.669574	-0.0539454	0.824479
A0A2K5UWH2	Myosin light chain 1 OS=Macaca fascicularis OX=9541 GN=MYL1 PE=4 SV=1	MYL1	16.67	10.7	2	2	2	2	2	2	2	2	2	2	2	2	2	2	2	2	2	2	2	2	112290	84452	66926	111350	149440	81434	96237	78016	99651	0.376179	0.334231	0.0549179	0.76048	-0.321235	0.358986
A0A2K5TL09	Protein kinase domain-containing protein OS=Macaca fascicularis OX=9541 PE=3 SV=1	--	45.143	44	14	14	11	12	10	10	10	10	13	12	13	11	12	10	10	10	10	13	12	13	691620	733180	568180	689050	815360	708200	617290	665490	554960	0.15082	0.312082	-0.117005	0.450442	-0.267835	0.0664605
A0A2K5TL11	RAB35, member RAS oncogene family OS=Macaca fascicularis OX=9541 GN=RAB35 PE=4 SV=1	RAB35	23.025	22.9	4	4	4	4	4	4	4	4	4	4	4	4	4	4	4	4	4	4	4	4	131210	131090	113160	151100	162030	140720	132610	134600	105390	0.273576	0.0406828	-0.0110064	0.908828	-0.284633	0.0861532
A0A2K5TL42	Uncharacterized protein OS=Macaca fascicularis OX=9541 PE=3 SV=1	--	63.733	10	7	2	5	6	5	6	4	5	6	6	7	2	2	2	1	1	1	1	2	2	0	0	49906	0	0	0	0	0	0	NA	NA	NA	NA	NA	NA
A0A2K5TL50	Leucine rich repeat containing 47 OS=Macaca fascicularis OX=9541 GN=LRRC47 PE=4 SV=1	LRRC47	52.873	24.4	8	8	6	7	5	6	7	6	7	8	8	6	7	5	6	7	6	7	8	8	339160	327900	305220	377850	401820	391420	518980	402800	479590	0.268434	0.00647086	0.527371	0.0112195	0.258943	0.0862051
A0A2K5TL66	TP53 induced glycolysis regulatory phosphatase OS=Macaca fascicularis OX=9541 GN=TIGAR PE=4 SV=1	TIGAR	34.297	8.9	2	2	1	2	1	2	1	2	2	2	1	1	2	1	2	1	2	2	2	1	0	31354	0	33907	0	39109	63494	36329	0	0.219587	NA	0.67075	NA	0.45107	0.43811
A0A2K5TL94	Transmembrane protein 260 OS=Macaca fascicularis OX=9541 GN=TMEM260 PE=4 SV=1	TMEM260	75.389	6.7	3	3	2	2	2	0	1	3	2	2	0	2	2	2	0	1	3	2	2	0	30710	13210	24254	0	0	21669	17035	14945	0	-0.0686952	NA	-0.507173	0.434944	-0.438506	NA
A0A2K5TL96	Thymidine phosphorylase OS=Macaca fascicularis OX=9541 GN=TYMP PE=3 SV=1	TYMP	49.952	67.6	23	22	19	17	20	20	20	19	19	21	19	18	17	19	19	20	18	18	20	18	6061000	3258900	4297000	8095400	9222500	3743800	4967400	5762100	6700000	0.629193	0.299642	0.356144	0.244227	-0.273098	0.691539
A0A2K5TLD0	Minichromosome maintenance complex binding protein OS=Macaca fascicularis OX=9541 GN=MCMBP PE=4 SV=1	MCMBP	72.979	6.2	3	3	2	1	1	1	2	1	2	3	2	2	1	1	1	2	1	2	3	2	0	0	0	0	0	0	44486	64827	0	NA	NA	NA	NA	NA	NA
A0A2K5TLD7	IQ motif containing GTPase activating protein 3 OS=Macaca fascicularis OX=9541 GN=IQGAP3 PE=4 SV=1	IQGAP3	184.55	1.5	2	1	2	2	1	1	2	2	1	1	2	1	1	0	0	1	1	0	0	1	0	890490	0	0	0	0	0	0	0	NA	NA	NA	NA	NA	NA
A0A2K5TLE6	Signal peptidase complex subunit 1 OS=Macaca fascicularis OX=9541 GN=SPCS1 PE=4 SV=1	SPCS1	18.319	10.1	2	2	2	2	2	2	2	2	2	2	2	2	2	2	2	2	2	2	2	2	525710	383240	336150	423910	540940	554210	455390	326150	435150	0.286881	0.254746	-0.0332742	0.930915	-0.320196	0.170548
A0A2K5TLH5	Elongation of very long chain fatty acids protein 5 OS=Macaca fascicularis OX=9541 GN=ELOVL5 PE=4 SV=1	ELOVL5	9.5578	14.8	1	1	1	1	1	1	1	1	1	1	1	1	1	1	1	1	1	1	1	1	0	0	42986	0	0	0	0	0	0	NA	NA	NA	NA	NA	NA
A0A2K5TLG4	Ubiquitin-protein ligase E3A OS=Macaca fascicularis OX=9541 GN=UBE3A PE=4 SV=1	UBE3A	97.955	17.3	11	11	6	5	3	6	6	7	6	8	8	6	5	3	6	6	7	6	8	8	181460	195710	281880	188550	237660	229540	277310	228990	175660	-0.00723157	0.955958	0.049352	0.858504	0.0564912	0.866401
A0A2K5TLH8	HECT, UBA and WWE domain containing E3 ubiquitin protein ligase 1 OS=Macaca fascicularis OX=9541 GN=HUWE1 PE=4 SV=1	HUWE1	481.67	10.5	31	31	14	20	19	17	19	23	20	18	17	14	20	19	17	19	23	20	18	17	240150	282400	266220	269090	366140	263750	297810	258400	270740	0.188654	0.355315	0.0681893	0.491738	-0.120485	0.553715
A0A2K5TLI2	Terpene cyclase/mutase family member OS=Macaca fascicularis OX=9541 GN=LSS PE=3 SV=1	LSS	83.173	46	29	29	29	26	27	22	26	24	27	25	26	29	26	27	22	26	24	27	25	26	2940100	4885100	4722000	1348300	1676200	1020700	4032200	2443300	1944300	-1.63308	0.00663836	-0.5754	0.194448	1.05769	0.0526753
Q4R3H4	Tubulin-specific chaperone A OS=Macaca fascicularis OX=9541 PE=2 SV=1	--	12.888	48.1	4	4	3	1	1	2	2	3	3	4	3	3	1	1	2	2	3	3	4	3	63415	0	0	67859	57668	54352	60329	89647	147990	-0.0808506	NA	0.647268	NA	0.728096	0.174608
A0A2K5TLJ9	Uncharacterized protein OS=Macaca fascicularis OX=9541 PE=4 SV=1	--	29.11	10.1	2	2	2	2	0	1	2	1	2	2	2	2	2	0	1	2	1	2	2	2	24962	23371	0	0	25480	0	22874	21031	17598	0.0764223	NA	-0.237354	0.197015	-0.31371	NA
A0A2K5TLS3	TBC1 domain family member 9B OS=Macaca fascicularis OX=9541 GN=TBC1D9B PE=4 SV=1	TBC1D9B	136.48	5.5	5	5	3	5	2	2	3	4	3	5	2	3	5	2	2	3	4	3	5	2	76466	68338	48026	0	63864	70447	66091	70831	19079	0.0632268	0.761033	-0.305788	0.485491	-0.368936	0.51504
A0A2K5TLR6	GPI-anchor transamidase OS=Macaca fascicularis OX=9541 GN=PIGK PE=3 SV=1	PIGK	47.791	9.2	3	3	2	2	2	3	3	2	1	3	3	2	2	2	3	3	2	1	3	3	39976	36198	37133	50782	32061	58137	0	42440	68127	0.315218	0.359654	0.54962	0.144604	0.234465	0.610541
A0A2K5TLT5	J domain-containing protein OS=Macaca fascicularis OX=9541 PE=4 SV=1	--	29.871	16.2	3	3	3	2	3	3	3	3	3	2	2	3	2	3	3	3	3	3	2	2	44184	34812	29518	46692	39406	41989	47740	59761	44472	0.239276	0.235774	0.485942	0.0803769	0.246738	0.179923
A0A2K5TLW1	Molybdopterin molybdenumtransferase OS=Macaca fascicularis OX=9541 GN=GPHN PE=3 SV=1	GPHN	83.42	57.1	31	30	24	23	23	18	21	25	25	27	30	23	22	23	18	21	25	24	26	29	2970800	1610000	2843900	2036000	1672300	2196000	2741100	3294400	3381400	-0.33061	0.402799	0.342896	0.26491	0.673463	0.0109844
A0A2K5TLX5	Uncharacterized protein OS=Macaca fascicularis OX=9541 PE=4 SV=1	--	55.685	20.2	8	8	5	4	3	5	6	7	6	6	7	5	4	3	5	6	7	6	6	7	76381	44773	49120	117720	93638	165860	128900	95027	120860	1.14757	0.0272571	1.01785	0.0185228	-0.129745	0.730319
A0A2K5TLY2	Inositol-tetrakisphosphate 1-kinase OS=Macaca fascicularis OX=9541 GN=ITPK1 PE=3 SV=1	ITPK1	35.68	6.7	1	1	0	1	0	0	0	0	0	0	0	0	1	0	0	0	0	0	0	0	0	5078.7	0	0	0	0	0	0	0	NA	NA	NA	NA	NA	NA
A0A2K5TLZ3	Translocator protein OS=Macaca fascicularis OX=9541 GN=TSPO PE=4 SV=1	TSPO	18.848	18.3	2	2	1	1	2	1	1	2	2	2	1	1	1	2	1	1	2	2	2	1	0	0	540520	0	0	405680	967160	453520	0	-0.414076	NA	0.394185	NA	0.808185	NA
A0A2K5TM01	HIT domain-containing protein OS=Macaca fascicularis OX=9541 PE=4 SV=1	--	13.774	81	10	10	10	7	10	10	10	10	10	10	9	10	7	10	10	10	10	10	10	9	1878700	2288800	2260800	2678800	3044800	2328300	1856200	2444200	1710800	0.324926	0.0903069	-0.0968074	0.581824	-0.421695	0.0881429
A0A2K5TM13	Cysteine and glycine rich protein 2 OS=Macaca fascicularis OX=9541 GN=CSRP2 PE=4 SV=1	CSRP2	26.855	16.5	3	3	2	2	3	2	2	2	2	2	2	2	2	3	2	2	2	2	2	2	48715	49482	168840	37502	36350	31031	51025	45609	39677	-1.34813	0.143788	-0.970017	0.302475	0.378194	0.0495779
A0A2K5TM21	Uncharacterized protein OS=Macaca fascicularis OX=9541 PE=3 SV=1	--	39.035	33.1	11	2	10	9	10	10	10	10	10	10	11	1	1	1	2	1	1	2	1	2	0	0	0	47700	0	0	113210	0	134890	NA	NA	NA	NA	1.37894	NA
A0A2K5TM43	DDB1 and CUL4 associated factor 8 OS=Macaca fascicularis OX=9541 GN=DCAF8 PE=4 SV=1	DCAF8	63.56	24.3	10	10	6	6	8	10	7	9	7	9	7	6	6	8	10	7	9	7	9	7	251410	192390	250330	334760	216680	255910	272690	263280	228500	0.217975	0.408928	0.139208	0.384135	-0.0787464	0.779832
A0A2K5TM45	Collagen and calcium binding EGF domains 1 OS=Macaca fascicularis OX=9541 GN=CCBE1 PE=4 SV=1	CCBE1	40.475	3.5	1	1	1	1	0	1	0	1	0	1	1	1	1	0	1	0	1	0	1	1	0	0	0	0	0	0	0	0	0	NA	NA	NA	NA	NA	NA
A0A2K5TM49	S5A_REDUCTASE domain-containing protein OS=Macaca fascicularis OX=9541 PE=4 SV=1	--	36.034	33.4	13	13	12	13	12	11	13	13	12	13	12	12	13	12	11	13	13	12	13	12	4343400	5655800	6721000	3480300	4650400	4392900	4807600	6202100	5423200	-0.416962	0.143923	-0.0250302	0.964566	0.391948	0.0761826
A0A2K5TM57	Thioredoxin related transmembrane protein 1 OS=Macaca fascicularis OX=9541 GN=TMX1 PE=4 SV=1	TMX1	31.83	30.7	10	10	9	7	7	7	4	9	9	7	9	9	7	7	7	4	9	9	7	9	469510	332820	315580	286300	347150	401830	282030	341880	307120	-0.11076	0.680444	-0.263958	0.28063	-0.153157	0.426875
A0A2K5TM61	Ribosomal_L14e domain-containing protein OS=Macaca fascicularis OX=9541 PE=4 SV=1	--	23.214	21.3	4	4	4	3	4	4	4	4	4	4	4	4	3	4	4	4	4	4	4	4	740790	574630	1034100	1145700	952820	1010700	471990	727830	365410	0.40414	0.16151	-0.585973	0.187531	-0.990156	0.0253953
A0A2K5TM77	FMR1 autosomal homolog 1 OS=Macaca fascicularis OX=9541 GN=FXR1 PE=4 SV=1	FXR1	60.791	13.2	4	4	3	3	3	3	2	2	4	4	3	3	3	3	3	2	2	4	4	3	55814	49369	52960	39304	52763	48492	49793	69445	49621	-0.170069	0.259286	0.0946415	0.668503	0.264651	0.277313
A0A2K5TM78	Peptidyl-tRNA hydrolase 2 OS=Macaca fascicularis OX=9541 GN=PTRH2 PE=4 SV=1	PTRH2	19.343	39.4	4	4	4	4	4	4	4	4	4	4	4	4	4	4	4	4	4	4	4	4	654840	476630	603860	664940	810470	885480	620270	527720	403290	0.444137	0.0720486	-0.161815	0.493307	-0.605874	0.0474134
A0A2K5TMB4	1-acylglycerol-3-phosphate O-acyltransferase 5 OS=Macaca fascicularis OX=9541 GN=AGPAT5 PE=4 SV=1	AGPAT5	42.114	10.7	4	4	2	3	2	0	4	2	2	3	2	2	3	2	0	4	2	2	3	2	26525	30035	24322	0	103210	48270	39404	37473	35465	1.49021	0.0462219	0.474047	0.00835417	-1.01621	0.113037
A0A2K5TME3	NTP_transferase domain-containing protein OS=Macaca fascicularis OX=9541 PE=4 SV=1	--	44.899	31.9	9	9	5	8	5	7	6	8	5	6	7	5	8	5	7	6	8	5	6	7	99134	100610	77853	92407	81082	100040	90082	118590	94988	-0.021365	0.914731	0.129481	0.492898	0.150721	0.387154
A0A2K5TME5	Hexokinase 1 OS=Macaca fascicularis OX=9541 GN=HK1 PE=3 SV=1	HK1	102.4	17.1	13	10	11	11	11	12	10	12	10	10	9	8	9	9	9	7	9	8	8	7	347850	266610	258610	240760	344190	259240	287060	288710	219610	-0.0485614	0.811308	-0.134477	0.519589	-0.0859685	0.715953
A0A2K5TMF8	Exocyst complex component 5 OS=Macaca fascicularis OX=9541 GN=EXOC5 PE=4 SV=1	EXOC5	81.117	11.6	6	6	5	5	4	4	5	4	5	4	4	5	5	4	4	5	4	5	4	4	66465	64777	44861	56860	73411	58871	73989	65565	39186	0.102994	0.62106	0.0214797	0.982893	-0.0816123	0.705348
A0A2K5TME8	Serine palmitoyltransferase long chain base subunit 2 OS=Macaca fascicularis OX=9541 GN=SPTLC2 PE=3 SV=1	SPTLC2	62.327	8.8	3	3	3	1	1	1	1	1	1	1	1	3	1	1	1	1	1	1	1	1	15399	0	0	0	0	0	0	0	0	NA	NA	NA	NA	NA	NA
A0A2K5TMG9	F-actin-capping protein subunit beta OS=Macaca fascicularis OX=9541 GN=CAPZB PE=3 SV=1	CAPZB	35.497	43.7	13	1	13	12	13	12	11	12	12	11	10	1	0	1	1	1	1	1	1	0	0	0	112410	0	0	0	0	0	0	NA	NA	NA	NA	NA	NA
A0A2K5TMH6	Family with sequence similarity 160 member B1 OS=Macaca fascicularis OX=9541 GN=FAM160B1 PE=4 SV=1	FAM160B1	83.585	5.7	3	3	2	3	3	2	1	1	2	2	3	2	3	3	2	1	1	2	2	3	37154	32007	59416	23044	0	0	35266	19218	26055	-0.895127	NA	-0.674844	0.145113	0.220278	NA
A0A2K5TMI2	F-actin-capping protein subunit beta OS=Macaca fascicularis OX=9541 GN=CAPZB PE=3 SV=1	CAPZB	31.189	52.2	13	1	12	13	13	12	11	12	12	11	11	0	1	1	1	1	1	1	1	1	2274000	2001700	3059700	2101300	1843400	1800200	1688900	1762000	1445100	-0.352547	0.161789	-0.583376	0.04832	-0.230695	0.104906
A0A2K5TMI5	Collagen beta(1-O)galactosyltransferase 1 OS=Macaca fascicularis OX=9541 GN=COLGALT1 PE=4 SV=1	COLGALT1	62.594	24	11	11	11	9	10	10	11	11	11	11	10	11	9	10	10	11	11	11	11	10	308490	225870	255330	271220	241890	213860	312770	240520	215900	-0.119354	0.524646	-0.0380063	0.841745	0.0814611	0.725904
G7NVQ5	Protein YIPF OS=Macaca fascicularis OX=9541 GN=YIPF1 PE=3 SV=1	YIPF1	34.274	8.5	1	1	1	1	1	0	1	1	1	1	1	1	1	1	0	1	1	1	1	1	0	0	21303	0	0	0	0	0	0	NA	NA	NA	NA	NA	NA
A0A2K5TMJ7	GTP binding protein 1 OS=Macaca fascicularis OX=9541 GN=GTPBP1 PE=4 SV=1	GTPBP1	72.426	8.7	5	5	4	5	3	4	4	5	3	3	4	4	5	3	4	4	5	3	3	4	81686	65351	56871	72827	78978	78006	73716	67196	64554	0.172488	0.29611	0.010923	0.88529	-0.161565	0.0729275
A0A2K5TML8	Tyrosine--tRNA ligase OS=Macaca fascicularis OX=9541 GN=YARS PE=3 SV=1	YARS	56.491	49.1	21	21	14	15	17	17	17	20	18	16	16	14	15	17	17	17	20	18	16	16	1363200	1542600	1623400	2122400	2386500	1987400	1726000	1615500	1056900	0.520347	0.0084198	-0.0423082	0.77754	-0.56267	0.0655942
A0A2K5TMP0	Dehydrogenase/reductase 11 OS=Macaca fascicularis OX=9541 GN=DHRS11 PE=3 SV=1	DHRS11	28.364	46.5	9	9	5	8	8	7	8	8	7	8	6	5	8	8	7	8	8	7	8	6	114760	187070	178370	172070	262040	130670	140190	219190	147720	0.234011	0.603622	0.0786098	0.800543	-0.155361	0.742267
A0A2K5TMQ0	Cold inducible RNA binding protein OS=Macaca fascicularis OX=9541 GN=CIRBP PE=4 SV=1	CIRBP	17.208	15.6	2	2	2	1	1	1	2	2	1	2	1	2	1	1	1	2	2	1	2	1	91711	0	0	0	100190	98608	0	90406	0	0.116099	NA	-0.0206331	NA	-0.136848	NA
A0A2K5TMR0	Lysophospholipase 2 OS=Macaca fascicularis OX=9541 GN=LYPLA2 PE=4 SV=1	LYPLA2	29.517	31.2	6	6	6	6	6	6	6	6	6	6	6	6	6	6	6	6	6	6	6	6	178070	201150	308460	194300	173360	245370	195740	259750	194430	-0.165855	0.646527	-0.0814611	0.856263	0.0843644	0.691574
A0A2K5TMQ7	Uncharacterized protein OS=Macaca fascicularis OX=9541 PE=3 SV=1	--	58.154	42.1	17	15	13	16	14	15	15	15	16	15	16	11	14	12	13	13	13	14	14	14	596370	1290700	1174900	1313200	1317000	1052500	885220	958970	753730	0.266277	0.411055	-0.237183	0.672501	-0.503451	0.0273626
A0A2K5TMT1	Complement C1q binding protein OS=Macaca fascicularis OX=9541 GN=C1QBP PE=4 SV=1	C1QBP	31.477	34.2	8	8	8	8	8	7	7	8	7	8	7	8	8	8	7	7	8	7	8	7	1881800	2448700	2352700	1739200	2072300	2079000	1605700	1687500	1455500	-0.182131	0.289528	-0.493093	0.0220707	-0.310805	0.0431984
A0A2K5TMT9	Smoothelin OS=Macaca fascicularis OX=9541 GN=SMTN PE=4 SV=1	SMTN	99.093	3.8	3	2	2	0	3	0	0	0	0	0	2	1	0	2	0	0	0	0	0	1	28102	0	75067	0	0	0	0	0	18279	NA	NA	-1.49655	NA	NA	NA
Q28480	Isocitrate dehydrogenase [NAD] subunit alpha, mitochondrial (Fragment) OS=Macaca fascicularis OX=9541 GN=IDH3A PE=2 SV=2	IDH3A	37.598	41.8	12	12	11	12	12	12	11	12	12	10	11	11	12	12	12	11	12	12	10	11	682980	619130	621450	846500	640200	741810	689170	561350	584960	0.212258	0.177998	-0.0676364	0.518225	-0.279887	0.134039
A0A2K5TMW3	CAP-Gly domain-containing protein OS=Macaca fascicularis OX=9541 PE=4 SV=1	--	136.56	48	39	39	29	29	31	27	24	31	30	34	27	29	29	31	27	24	31	30	34	27	840180	800370	668810	821630	898650	813220	821140	920580	691050	0.133695	0.275274	0.0750534	0.669294	-0.0585243	0.630174
A0A2K5TMW5	Uncharacterized protein OS=Macaca fascicularis OX=9541 PE=3 SV=1	--	68.33	49.8	23	22	17	20	18	18	17	21	20	19	18	17	19	17	18	17	21	20	19	18	1156000	1141300	888320	1453700	1252800	1255000	1123100	1531800	911670	0.314523	0.0875311	0.162983	0.605382	-0.151469	0.472993
A0A2K5TMX2	TAP binding protein like OS=Macaca fascicularis OX=9541 GN=TAPBPL PE=4 SV=1	TAPBPL	50.301	16	5	5	5	3	5	4	5	3	4	4	3	5	3	5	4	5	3	4	4	3	93080	87389	149770	131550	123260	115480	99864	76067	40479	0.165172	0.456864	-0.609773	0.221185	-0.774924	0.0896415
A0A2K5TMY2	Rho GTPase activating protein 33 OS=Macaca fascicularis OX=9541 GN=ARHGAP33 PE=4 SV=1	ARHGAP33	121.15	1.2	1	1	1	1	1	1	1	1	1	1	1	1	1	1	1	1	1	1	1	1	0	0	1353700	0	0	0	0	0	0	NA	NA	NA	NA	NA	NA
A0A2K5TMZ6	Staufen double-stranded RNA binding protein 1 OS=Macaca fascicularis OX=9541 GN=STAU1 PE=4 SV=1	STAU1	54.02	16.7	6	6	1	2	3	5	1	5	4	4	5	1	2	3	5	1	5	4	4	5	0	69321	122440	129900	0	61374	97822	124810	146410	-0.00361125	0.953007	0.359521	0.367719	0.363271	0.405407
Q4R5C5	Peptidylprolyl isomerase OS=Macaca fascicularis OX=9541 PE=2 SV=1	--	25.189	28.1	6	2	5	5	5	6	5	5	6	6	6	2	2	2	2	2	2	2	2	2	1107200	688640	687900	851510	422140	736290	1892800	1214900	1420600	-0.305432	0.439921	0.866473	0.0408952	1.17169	0.0286016
A0A2K5TN34	Methylcrotonoyl-CoA carboxylase 1 OS=Macaca fascicularis OX=9541 GN=MCCC1 PE=4 SV=1	MCCC1	80.458	57.1	29	29	27	28	28	27	25	26	27	28	27	27	28	28	27	25	26	27	28	27	4650900	4672800	5366000	4429300	2928800	4881400	4107700	4408700	4327300	-0.263265	0.281087	-0.1938	0.0616665	0.0694519	0.676343
A0A2K5TN38	Uncharacterized protein OS=Macaca fascicularis OX=9541 PE=4 SV=1	--	4.6472	58.5	1	1	1	1	1	1	1	1	1	1	1	1	1	1	1	1	1	1	1	1	0	0	107060	0	0	0	0	0	0	NA	NA	NA	NA	NA	NA
A0A2K5TN66	THO complex 6 OS=Macaca fascicularis OX=9541 GN=THOC6 PE=4 SV=1	THOC6	32.841	11.1	2	2	2	2	2	2	2	2	2	2	2	2	2	2	2	2	2	2	2	2	36032	27817	17650	18616	30653	31329	28304	29018	31357	-0.0161035	0.990241	0.121811	0.584663	0.137807	0.520058
A0A2K5TN72	Ankyrin repeat domain 17 OS=Macaca fascicularis OX=9541 GN=ANKRD17 PE=4 SV=1	ANKRD17	165.08	2	2	2	2	2	2	1	1	2	2	2	2	2	2	2	1	1	2	2	2	2	21114	15795	14154	0	0	25802	12307	23217	10520	0.600175	NA	-0.149281	0.606879	-0.749406	NA
A0A2K5TN88	Eukaryotic translation initiation factor 4 gamma 2 OS=Macaca fascicularis OX=9541 GN=EIF4G2 PE=4 SV=1	EIF4G2	98.099	15.3	12	12	10	10	10	10	8	10	8	9	7	10	10	10	10	8	10	8	9	7	189250	192130	158060	170340	195760	189860	197800	183720	152560	0.0434845	0.691533	-0.0143539	0.909853	-0.0579701	0.64163
A0A2K5TN74	Solute carrier family 16 member 2 OS=Macaca fascicularis OX=9541 GN=SLC16A2 PE=4 SV=1	SLC16A2	59.292	6.3	3	3	3	3	3	3	3	3	3	3	3	3	3	3	3	3	3	3	3	3	218320	245950	154580	177840	271680	273130	145640	132370	178940	0.22367	0.480721	-0.437526	0.151231	-0.661294	0.0559708
A0A2K5TN80	Parvin alpha OS=Macaca fascicularis OX=9541 GN=PARVA PE=4 SV=1	PARVA	46.53	26.2	10	8	8	9	9	9	10	8	9	9	10	6	7	7	7	8	6	7	7	8	675860	713350	777280	517070	661250	561800	728480	549580	656480	-0.316169	0.0548595	-0.163429	0.267131	0.152805	0.393838
A0A2K5TN82	Apolipoprotein B OS=Macaca fascicularis OX=9541 GN=APOB PE=4 SV=1	APOB	515.24	44.2	161	160	127	138	127	138	144	145	137	139	137	126	137	126	137	143	144	137	138	136	6853100	9040700	7178200	11998000	13940000	13243000	12460000	7897100	9730600	0.764006	0.00513658	0.383055	0.179276	-0.380951	0.11456
A0A2K5TN91	Mannose receptor C-type 1 OS=Macaca fascicularis OX=9541 GN=MRC1 PE=4 SV=1	MRC1	165.65	39.7	47	47	43	42	40	44	44	43	41	46	40	43	42	40	44	44	43	41	46	40	3352000	2581100	3141800	3157200	4333200	3459600	2053300	2222000	1858100	0.270947	0.206015	-0.565118	0.0145175	-0.836167	0.00592946
A0A2K5TNC7	Kinesin family member 1B OS=Macaca fascicularis OX=9541 GN=KIF1B PE=3 SV=1	KIF1B	190.27	4	4	4	1	2	1	3	2	3	3	3	2	1	2	1	3	2	3	3	3	2	0	0	0	52486	0	12726	15043	12172	0	NA	NA	NA	NA	-1.26075	0.461694
A0A2K5TNB7	Lipid droplet associated hydrolase OS=Macaca fascicularis OX=9541 GN=LDAH PE=4 SV=1	LDAH	42.933	22.6	9	9	6	5	7	8	8	7	7	9	5	6	5	7	8	8	7	7	9	5	184330	197780	188450	403420	405890	260770	224380	296360	218770	0.907275	0.0146552	0.374177	0.0657158	-0.533065	0.110756
A0A2K5TND8	Major histocompatibility complex, class I, E OS=Macaca fascicularis OX=9541 GN=HLA-E PE=3 SV=1	HLA-E	38.696	32.9	9	1	8	8	7	8	7	9	7	7	9	1	1	1	1	1	1	1	1	1	0	0	18824	0	0	0	0	0	0	NA	NA	NA	NA	NA	NA
A0A2K5TNG2	Uncharacterized protein OS=Macaca fascicularis OX=9541 PE=4 SV=1	--	20.668	36.4	5	0	4	5	5	4	4	5	4	5	4	0	0	0	0	0	0	0	0	0	0	0	0	0	0	0	0	0	0	NA	NA	NA	NA	NA	NA
A0A2K5TNI2	Early endosome antigen 1 OS=Macaca fascicularis OX=9541 GN=EEA1 PE=4 SV=1	EEA1	161.91	41.6	51	51	40	41	42	42	46	44	45	40	39	40	41	42	42	46	44	45	40	39	1615600	1523700	1355800	1475200	1802000	1276500	1630900	1318500	1289800	0.0186342	0.963173	-0.0845173	0.534243	-0.103263	0.618809
A0A2K5TNH7	Uncharacterized protein OS=Macaca fascicularis OX=9541 PE=4 SV=1	--	16.93	60.3	9	3	8	8	9	9	9	9	8	9	8	3	3	3	3	3	3	3	3	3	10776000	7110600	11205000	9226400	7842200	5881900	6973400	5495400	6890000	-0.342086	0.299065	-0.587706	0.0756395	-0.245496	0.356281
A0A2K5TNI7	Major histocompatibility complex, class II, DP alpha 1 OS=Macaca fascicularis OX=9541 GN=HLA-DPA1 PE=3 SV=1	HLA-DPA1	29.393	18.1	4	4	3	3	3	2	3	3	3	3	4	3	3	3	2	3	3	3	3	4	143370	95503	48400	69339	73258	93759	75802	113860	59294	-0.281386	0.755424	-0.206562	0.827075	0.074912	0.91533
A0A2K5TNJ9	Pentatricopeptide repeat domain 3 OS=Macaca fascicularis OX=9541 GN=PTCD3 PE=4 SV=1	PTCD3	78.642	19.7	10	10	7	9	8	5	6	10	9	10	8	7	9	8	5	6	10	9	10	8	224980	217550	211040	131600	189280	270870	112830	181830	247910	-0.143373	0.534664	-0.268469	0.361978	-0.125122	0.776076
A0A2K5TNK5	Major histocompatibility complex, class I, F OS=Macaca fascicularis OX=9541 GN=HLA-F PE=3 SV=1	HLA-F	39.497	18.7	5	1	4	3	1	4	3	5	3	2	4	1	0	0	0	0	1	0	0	0	0	0	0	0	0	0	0	0	0	NA	NA	NA	NA	NA	NA
A0A2K5TNL4	Glutamine synthetase OS=Macaca fascicularis OX=9541 PE=3 SV=1	--	42.064	41.8	15	14	13	8	12	12	12	8	12	9	6	12	7	11	11	11	8	11	9	6	3132300	668170	1842600	1617000	1241000	659020	426600	649660	212000	-0.682233	0.534586	-2.131	0.0670095	-1.44895	0.0694532
A0A2K5TNN8	Non-specific serine/threonine protein kinase OS=Macaca fascicularis OX=9541 GN=PRKAA1 PE=4 SV=1	PRKAA1	65.637	42	18	18	16	15	13	12	16	14	16	17	15	16	15	13	12	16	14	16	17	15	493210	499220	407250	337140	464160	520450	422010	503470	489680	-0.0826828	0.659023	0.0159257	0.892882	0.0985055	0.593698
A0A2K5TNU3	Ubiquitin recognition factor in ER associated degradation 1 OS=Macaca fascicularis OX=9541 GN=UFD1 PE=4 SV=1	UFD1	34.589	17.2	4	4	3	1	2	3	3	4	4	3	4	3	1	2	3	3	4	4	3	4	251320	0	277360	125950	328400	128670	371420	371200	406400	-0.443791	0.386957	0.534958	0.00613705	0.978805	0.0687709
A0A2K5TNU5	AAA domain-containing protein OS=Macaca fascicularis OX=9541 PE=3 SV=1	--	43.244	20.6	7	1	7	6	7	7	7	6	6	6	6	1	1	1	1	1	1	1	1	1	145420	163810	86974	97927	145800	157530	157210	161310	149010	0.0183493	0.915989	0.238787	0.363763	0.220614	0.310622
A0A2K5TNX2	Uncharacterized protein OS=Macaca fascicularis OX=9541 PE=4 SV=1	--	50.976	35.6	14	1	11	13	11	13	10	13	12	13	12	1	1	1	1	1	1	1	1	1	0	0	0	0	0	0	0	0	0	NA	NA	NA	NA	NA	NA
A0A2K5TNW0	Uncharacterized protein OS=Macaca fascicularis OX=9541 PE=4 SV=1	--	49.705	34.5	14	1	11	13	11	13	10	13	12	13	12	1	1	1	1	1	1	1	1	1	2807200	2618700	2671300	2988500	2705500	2551900	2843800	3014200	2640200	0.0263043	0.760519	0.0697022	0.338549	0.0434972	0.634428
A0A2K5TNW5	Interleukin 6 signal transducer OS=Macaca fascicularis OX=9541 GN=IL6ST PE=4 SV=1	IL6ST	100.13	7.6	4	4	3	3	3	2	4	1	3	2	2	3	3	3	2	4	1	3	2	2	65170	36387	42003	32427	66091	0	33899	21632	22621	0.0418037	0.997248	-0.877261	0.057457	-0.919073	0.162251
A0A2K5TP09	Ig-like domain-containing protein OS=Macaca fascicularis OX=9541 PE=4 SV=1	--	14.149	23.3	2	1	1	1	2	0	2	2	1	0	1	1	1	1	0	1	1	1	0	1	0	0	0	0	0	0	0	0	0	NA	NA	NA	NA	NA	NA
A0A2K5TP10	Ig-like domain-containing protein OS=Macaca fascicularis OX=9541 PE=4 SV=1	--	14.558	43.5	7	7	6	5	6	5	5	7	5	5	5	6	5	6	5	5	7	5	5	5	1648400	1240100	1255400	1233200	1062200	2182200	397220	387180	749890	0.111699	0.887378	-1.43323	0.0117399	-1.54518	0.0254896
A0A2K5TP21	Ig-like domain-containing protein OS=Macaca fascicularis OX=9541 PE=4 SV=1	--	13.649	12.1	1	1	1	0	0	1	0	1	0	0	0	1	0	0	1	0	1	0	0	0	20538	0	0	0	0	0	0	0	0	NA	NA	NA	NA	NA	NA
A0A2K5WA25	Uncharacterized protein OS=Macaca fascicularis OX=9541 PE=3 SV=1	--	16.298	13.8	2	2	2	2	2	2	1	1	2	2	2	2	2	2	2	1	1	2	2	2	109680	123770	99314	128860	0	0	86870	123740	135000	0.216238	NA	0.0546401	0.877278	-0.161565	NA
A0A2K5TP45	Uncharacterized protein OS=Macaca fascicularis OX=9541 PE=4 SV=1	--	3.0655	59.3	1	1	1	1	1	1	1	1	1	1	1	1	1	1	1	1	1	1	1	1	0	0	264730	0	0	0	0	0	0	NA	NA	NA	NA	NA	NA
A0A2K5TP51	Ig-like domain-containing protein OS=Macaca fascicularis OX=9541 PE=4 SV=1	--	13.12	23.7	3	3	3	3	3	3	3	3	2	3	3	3	3	3	3	3	3	2	3	3	0	0	70219	0	0	0	0	0	0	NA	NA	NA	NA	NA	NA
A0A2K5TP63	Ig-like domain-containing protein OS=Macaca fascicularis OX=9541 PE=4 SV=1	--	13.94	30.2	3	1	1	2	2	2	3	3	1	1	1	0	1	0	1	1	1	0	0	0	0	0	0	0	0	81240	0	0	0	NA	NA	NA	NA	NA	NA
A0A2K5WBH2	IGv domain-containing protein OS=Macaca fascicularis OX=9541 PE=4 SV=1	--	10.255	11.7	1	1	1	1	1	1	0	1	0	0	1	1	1	1	1	0	1	0	0	1	0	0	27308	0	0	0	0	0	0	NA	NA	NA	NA	NA	NA
A0A2K5TP75	Ig-like domain-containing protein OS=Macaca fascicularis OX=9541 PE=4 SV=1	--	11.195	33	3	3	2	2	1	2	2	2	1	2	3	2	2	1	2	2	2	1	2	3	189200	27423	0	145040	44267	139520	0	30999	146500	0.0172093	0.761783	-0.28736	0.962023	-0.304511	0.672306
A0A2K5TP76	Ig-like domain-containing protein OS=Macaca fascicularis OX=9541 PE=4 SV=1	--	12.037	30.4	2	2	1	0	1	0	0	2	0	0	1	1	0	1	0	0	2	0	0	1	6608.7	0	0	0	0	0	0	0	0	NA	NA	NA	NA	NA	NA
A0A2K5TP79	Ig-like domain-containing protein OS=Macaca fascicularis OX=9541 PE=4 SV=1	--	19.839	6.1	1	1	1	1	1	1	0	1	0	0	1	1	1	1	1	0	1	0	0	1	0	0	9123.5	0	0	0	0	0	0	NA	NA	NA	NA	NA	NA
A0A2K5TP86	Sosondowah ankyrin repeat domain family member C OS=Macaca fascicularis OX=9541 GN=SOWAHC PE=4 SV=1	SOWAHC	56.535	8.5	3	3	0	1	1	2	1	2	1	1	1	0	1	1	2	1	2	1	1	1	0	0	0	0	0	9791.4	0	0	0	NA	NA	NA	NA	NA	NA
A0A2K5TPC0	Microtubule actin crosslinking factor 1 OS=Macaca fascicularis OX=9541 GN=MACF1 PE=4 SV=1	MACF1	620.28	17	66	64	46	50	45	44	54	47	51	45	47	45	49	43	43	52	45	50	43	45	807520	924890	909210	975510	980700	810930	891570	855690	725710	0.0669502	0.588934	-0.0951113	0.421149	-0.16221	0.273471
A0A2K5TPC4	Ig-like domain-containing protein OS=Macaca fascicularis OX=9541 PE=4 SV=1	--	10.995	13.1	1	1	1	1	0	0	0	1	0	0	0	1	1	0	0	0	1	0	0	0	0	4249.9	0	0	0	0	0	0	0	NA	NA	NA	NA	NA	NA
A0A2K5TPE2	Alpha-1,4 glucan phosphorylase OS=Macaca fascicularis OX=9541 GN=PYGB PE=3 SV=1	PYGB	96.609	52.8	37	26	30	36	32	32	32	36	33	34	34	21	25	22	22	22	25	23	23	23	1058700	2016200	1885800	1013700	1040700	1401400	1258800	1024300	860190	-0.521598	0.21917	-0.658356	0.137941	-0.136716	0.561024
A0A2K5TR18	Uncharacterized protein OS=Macaca fascicularis OX=9541 PE=3 SV=1	--	20.807	43	7	7	7	5	6	6	6	6	7	6	6	7	5	6	6	6	6	7	6	6	321890	445600	310850	1023400	472410	500920	802240	513980	657060	0.88885	0.108309	0.871765	0.025154	-0.0170667	0.900154
A0A2K5TPF7	Uncharacterized protein OS=Macaca fascicularis OX=9541 PE=3 SV=1	--	41.525	85.3	32	32	28	30	31	30	28	30	32	29	29	28	30	31	30	28	30	32	29	29	17279000	22859000	23965000	33121000	27488000	26128000	28593000	25063000	22252000	0.436268	0.0698492	0.243913	0.237124	-0.192447	0.262019
A0A2K5TPH5	Diazepam binding inhibitor, acyl-CoA binding protein OS=Macaca fascicularis OX=9541 GN=DBI PE=4 SV=1	DBI	10.14	70.5	10	9	9	9	9	9	10	7	9	10	9	8	8	9	8	9	7	9	9	9	6398700	5783800	4778400	13744000	9382400	7028300	7226000	6436700	4331400	0.830174	0.06222	0.0852887	0.818229	-0.74485	0.113827
A0A2K5TPG8	Dimethylarginine dimethylaminohydrolase 1 OS=Macaca fascicularis OX=9541 GN=DDAH1 PE=4 SV=1	DDAH1	31.121	67.7	18	17	15	17	16	17	15	17	14	17	17	14	16	15	16	14	16	13	16	16	2636800	2482300	1960000	4047500	3187800	2335200	2096900	3424900	3200100	0.434988	0.195165	0.301119	0.336698	-0.133958	0.704046
G7PET2	Mitochondrial import inner membrane translocase subunit TIM23 OS=Macaca fascicularis OX=9541 GN=TIMM23 PE=3 SV=1	TIMM23	21.943	27.8	4	4	4	4	4	4	4	4	4	4	4	4	4	4	4	4	4	4	4	4	226760	226100	182700	210820	296090	292610	237360	204980	193060	0.331132	0.167776	-0.000432873	0.992634	-0.331476	0.156081
A0A2K5TPK7	Solute carrier family 22 member 7 OS=Macaca fascicularis OX=9541 GN=SLC22A7 PE=4 SV=1	SLC22A7	59.91	26.2	11	11	5	8	7	8	9	11	8	10	8	5	8	7	8	9	11	8	10	8	320320	225910	132860	483180	700190	664640	190090	346980	195990	1.4443	0.0201072	0.110363	0.774586	-1.334	0.0138569
A0A2K5TPJ1	ATPase ASNA1 OS=Macaca fascicularis OX=9541 GN=ASNA1 PE=3 SV=1	ASNA1	36.889	43.5	10	10	9	9	10	8	9	9	9	9	9	9	9	10	8	9	9	9	9	9	533630	504330	436600	370640	485400	538570	379150	704980	498190	-0.080393	0.637788	0.101785	0.836273	0.182131	0.642168
A0A2K5TPN8	Heterogeneous nuclear ribonucleoprotein U OS=Macaca fascicularis OX=9541 GN=HNRNPU PE=4 SV=1	HNRNPU	87.949	27.2	15	15	11	9	12	10	8	12	12	11	15	11	9	12	10	8	12	12	11	15	983170	1379400	1006800	826380	1224000	1159500	1138200	1579800	1298200	-0.0699061	0.773227	0.253384	0.284738	0.323372	0.21413
A0A2K5TPN5	Autophagy related 7 OS=Macaca fascicularis OX=9541 GN=ATG7 PE=4 SV=1	ATG7	68.676	16.4	7	7	3	5	4	4	5	6	3	5	4	3	5	4	4	5	6	3	5	4	0	116060	145030	160640	158570	151370	150970	158940	123770	0.264957	0.115478	0.147176	0.484322	-0.117828	0.329036
A0A2K5TPM7	Glycoprotein nmb OS=Macaca fascicularis OX=9541 GN=GPNMB PE=4 SV=1	GPNMB	27.531	11.2	2	2	2	2	2	2	2	2	2	2	2	2	2	2	2	2	2	2	2	2	160070	117250	85216	536070	385420	161320	252000	111740	104520	1.5786	0.0653898	0.369159	0.578196	-1.20939	0.151003
A0A2K5TPP7	Transcription elongation factor spt6 OS=Macaca fascicularis OX=9541 GN=SUPT6H PE=3 SV=1	SUPT6H	196.75	4	4	4	3	2	3	2	4	3	4	4	3	3	2	3	2	4	3	4	4	3	29381	29366	21345	23429	31645	21591	25006	25886	26238	-0.0631077	0.781624	-0.0543923	0.813921	0.00868224	0.87438
A0A2K5TPS6	Regulatory associated protein of MTOR complex 1 OS=Macaca fascicularis OX=9541 GN=RPTOR PE=4 SV=1	RPTOR	114.35	7.3	5	5	2	3	2	4	1	2	3	4	1	2	3	2	4	1	2	3	4	1	19537	18320	0	20761	0	0	19754	39300	0	0.1333	NA	0.641454	0.378908	0.508198	NA
A0A2K5TPR7	Very long-chain-specific acyl-CoA dehydrogenase, mitochondrial OS=Macaca fascicularis OX=9541 GN=ACADVL PE=3 SV=1	ACADVL	70.443	69.2	40	40	33	38	36	37	37	40	34	38	37	33	38	36	37	37	40	34	38	37	4517600	5595000	4938100	10598000	13687000	16242000	6270800	7080300	4981900	1.42905	0.00212231	0.284633	0.188047	-1.14444	0.00810649
A0A2K5TPR9	Uncharacterized protein OS=Macaca fascicularis OX=9541 PE=4 SV=1	--	14.449	11.4	1	1	1	1	1	1	1	1	1	1	1	1	1	1	1	1	1	1	1	1	0	0	52076	0	0	0	0	0	0	NA	NA	NA	NA	NA	NA
A0A2K5TPS5	Iron-sulfur cluster assembly 1 homolog, mitochondrial OS=Macaca fascicularis OX=9541 GN=ISCA1 PE=4 SV=1	ISCA1	18.598	17.3	2	2	1	2	1	0	1	2	1	2	1	1	2	1	0	1	2	1	2	1	0	18616	0	0	0	35223	0	9910.9	0	0.919988	NA	-0.909418	NA	-1.82944	NA
A0A2K5TPT0	Aldehyde dehydrogenase 8 family member A1 OS=Macaca fascicularis OX=9541 GN=ALDH8A1 PE=3 SV=1	ALDH8A1	53.356	67.8	25	25	22	21	24	22	23	24	22	25	25	22	21	24	22	23	24	22	25	25	6297300	4072800	5856300	5858800	7168200	6560400	7347000	8078500	7036300	0.271545	0.240651	0.469157	0.0727416	0.1976	0.123401
A0A2K5TPU4	Negative regulator of ubiquitin like proteins 1 OS=Macaca fascicularis OX=9541 GN=NUB1 PE=4 SV=1	NUB1	70.319	2	1	1	1	0	1	1	1	1	1	1	1	1	0	1	1	1	1	1	1	1	0	0	3834.4	0	0	0	0	0	0	NA	NA	NA	NA	NA	NA
A0A2K5TPT8	CDGSH iron sulfur domain 3 OS=Macaca fascicularis OX=9541 GN=CISD3 PE=4 SV=1	CISD3	14.279	20.5	3	3	2	2	3	3	3	3	3	3	3	2	2	3	3	3	3	3	3	3	59456	109480	124900	122470	70601	46303	49244	123450	81079	-0.295659	0.550584	-0.211398	0.658934	0.0842114	0.866608
A0A2K5TPU1	Niban apoptosis regulator 1 OS=Macaca fascicularis OX=9541 GN=NIBAN1 PE=4 SV=1	NIBAN1	102.9	5.2	4	4	4	3	4	3	4	3	4	1	3	4	3	4	3	4	3	4	1	3	145060	101540	84626	88814	123670	76430	90455	0	78199	-0.197104	0.569187	-0.388733	0.327773	-0.191563	0.590908
A0A2K5TPY2	Isoamyl acetate hydrolyzing esterase 1 (putative) OS=Macaca fascicularis OX=9541 GN=IAH1 PE=4 SV=1	IAH1	27.57	42.7	9	9	8	8	8	8	7	7	9	8	9	8	8	8	8	7	7	9	8	9	494510	642870	612250	988780	801060	601980	508450	704260	555130	0.451013	0.144227	0.0149265	0.958339	-0.436162	0.168333
A0A2K5TPY6	Cytochrome P450 family 27 subfamily A member 1 OS=Macaca fascicularis OX=9541 GN=CYP27A1 PE=3 SV=1	CYP27A1	60.403	46.7	22	22	20	20	19	19	20	21	21	19	22	20	20	19	19	20	21	21	19	22	9117900	9852300	7778900	8546200	13376000	9479800	10121000	8345000	8367000	0.23131	0.391045	0.00446544	0.970327	-0.226878	0.395034
A0A2K5TPZ9	Nuclear factor kappa B subunit 1 OS=Macaca fascicularis OX=9541 GN=NFKB1 PE=4 SV=1	NFKB1	105.53	7.6	4	4	3	2	4	1	3	2	3	3	3	3	2	4	1	3	2	3	3	3	89777	73585	64967	0	91217	75229	103920	63116	50016	0.128953	0.554555	-0.0730897	0.722889	-0.20201	0.569309
A0A2K5TQC1	Adhesion G protein-coupled receptor L2 OS=Macaca fascicularis OX=9541 GN=ADGRL2 PE=3 SV=1	ADGRL2	126.11	2.8	2	2	1	1	1	1	1	2	1	1	1	1	1	1	1	1	2	1	1	1	0	0	0	0	0	11527	0	0	0	NA	NA	NA	NA	NA	NA
A0A2K5TQ07	Delta 4-desaturase, sphingolipid 1 OS=Macaca fascicularis OX=9541 GN=DEGS1 PE=3 SV=1	DEGS1	38.034	14.9	3	3	3	3	3	3	3	3	3	2	3	3	3	3	3	3	3	3	2	3	132560	122370	88839	63717	139360	133690	78386	63426	60350	-0.0297353	0.830041	-0.765867	0.0232188	-0.736215	0.160586
A0A2K5TQ19	Tensin 1 OS=Macaca fascicularis OX=9541 GN=TNS1 PE=4 SV=1	TNS1	88.831	8.4	5	1	5	2	4	4	3	3	2	5	5	1	0	1	0	0	0	0	1	1	0	0	5838.2	0	0	0	0	0	0	NA	NA	NA	NA	NA	NA
A0A2K5TQ31	Trypsin domain containing 1 OS=Macaca fascicularis OX=9541 GN=TYSND1 PE=4 SV=1	TYSND1	41.254	15.6	4	4	2	4	4	3	4	3	2	3	3	2	4	4	3	4	3	2	3	3	62701	66281	47812	38208	63496	66393	55745	63674	54966	-0.0727862	0.748749	-0.0197553	0.958951	0.0530446	0.745005
A0A2K5TQ34	Tensin 1 OS=Macaca fascicularis OX=9541 GN=TNS1 PE=4 SV=1	TNS1	186.21	8.8	11	7	10	9	10	9	8	9	9	8	9	6	7	7	5	5	6	7	4	5	210610	214510	300460	205710	217350	156000	176650	149020	217980	-0.325359	0.224193	-0.416385	0.146326	-0.0909889	0.687676
A0A2K5TQ33	Tubulin beta chain OS=Macaca fascicularis OX=9541 PE=3 SV=1	--	47.049	66	21	1	19	19	21	18	19	19	19	19	19	0	0	1	0	0	0	0	0	0	0	0	33303	0	0	0	0	0	0	NA	NA	NA	NA	NA	NA
A0A2K5TQ76	Nucleoporin 214 OS=Macaca fascicularis OX=9541 GN=NUP214 PE=4 SV=1	NUP214	212.37	2.9	5	5	5	4	4	5	4	5	3	5	4	5	4	4	5	4	5	3	5	4	54567	51241	30684	42704	59872	43731	63117	47226	48176	0.10017	0.698955	0.215865	0.449244	0.115597	0.592371
A0A2K5TQ45	Prostaglandin F2 receptor inhibitor OS=Macaca fascicularis OX=9541 GN=PTGFRN PE=4 SV=1	PTGFRN	97.573	29.1	22	22	11	22	10	14	22	15	14	18	18	11	22	10	14	22	15	14	18	18	253330	1486800	182280	518020	1143200	436850	283220	526480	764230	0.12618	0.570244	-0.288593	0.824416	-0.414677	0.545526
A0A2K5TQ66	Myosin light chain kinase OS=Macaca fascicularis OX=9541 GN=MYLK PE=4 SV=1	MYLK	204.73	23.6	31	31	21	22	30	20	19	21	24	26	24	21	22	30	20	19	21	24	26	24	654910	758420	1135500	623400	535290	498010	745510	694650	865310	-0.621488	0.0832412	-0.144808	0.686941	0.476739	0.0233545
A0A2K5TQ61	Dipeptidyl peptidase 9 OS=Macaca fascicularis OX=9541 GN=DPP9 PE=4 SV=1	DPP9	58.886	13.6	7	7	3	4	6	4	5	4	6	6	5	3	4	6	4	5	4	6	6	5	0	80267	125140	83771	90077	102990	91544	86270	70619	-0.15441	0.669511	-0.310611	0.385088	-0.156138	0.326997
A0A2K5TQ93	Gamma-tubulin complex component OS=Macaca fascicularis OX=9541 GN=TUBGCP4 PE=3 SV=1	TUBGCP4	72.784	4.4	2	2	2	2	2	2	2	2	2	1	2	2	2	2	2	2	2	2	1	2	429040	484480	387920	612740	787220	616810	488130	0	416260	0.631896	0.0141053	0.059909	0.705144	-0.572114	0.0484865
A0A2K5TQC2	Autophagy related 16 like 1 OS=Macaca fascicularis OX=9541 GN=ATG16L1 PE=4 SV=1	ATG16L1	66.343	1.9	1	1	1	1	0	0	0	1	0	0	0	1	1	0	0	0	1	0	0	0	0	0	0	0	0	0	0	0	0	NA	NA	NA	NA	NA	NA
A0A2K5TQE0	Bis(5'-adenosyl)-triphosphatase OS=Macaca fascicularis OX=9541 GN=FHIT PE=4 SV=1	FHIT	17.158	32.2	3	3	3	3	1	2	0	3	2	3	3	3	3	1	2	0	3	2	3	3	18607	54936	0	61175	0	52846	0	27071	19759	0.63264	0.402439	-0.651088	0.623688	-1.2838	0.0352874
A0A2K5TQG2	Arylsulfatase F OS=Macaca fascicularis OX=9541 GN=ARSF PE=4 SV=1	ARSF	66.086	8.6	4	3	1	1	1	1	4	1	1	1	2	0	0	0	0	3	0	0	0	1	0	0	0	0	92834	0	0	0	0	NA	NA	NA	NA	NA	NA
A0A2K5TQF9	Carboxypeptidase OS=Macaca fascicularis OX=9541 GN=CTSA PE=3 SV=1	CTSA	55.729	15.6	6	6	5	5	5	6	5	5	6	6	5	5	5	5	6	5	5	6	6	5	381720	221510	326870	505280	391220	515790	259270	316970	158850	0.602552	0.0779966	-0.339528	0.392876	-0.942008	0.0375059
A0A2K5TQG0	Small nuclear ribonucleoprotein Sm D2 OS=Macaca fascicularis OX=9541 GN=SNRPD2 PE=3 SV=1	SNRPD2	13.527	40.7	4	4	1	1	2	2	2	3	3	2	4	1	1	2	2	2	3	3	2	4	0	0	92333	85791	49905	54138	285350	75573	386150	-0.545192	NA	1.43136	NA	1.97653	0.086826
A0A2K5TQG3	Pre-mRNA processing factor 6 OS=Macaca fascicularis OX=9541 GN=PRPF6 PE=4 SV=1	PRPF6	106.91	14.9	12	12	9	9	9	8	9	9	9	9	6	9	9	9	8	9	9	9	9	6	123990	120050	112160	108370	163510	119840	121010	113720	89621	0.13711	0.56289	-0.135111	0.353097	-0.272262	0.304612
A0A2K5TQG7	Amine oxidase OS=Macaca fascicularis OX=9541 GN=MAOB PE=3 SV=1	MAOB	58.728	67.1	33	31	29	30	29	29	31	30	27	31	32	27	28	27	27	29	28	25	29	30	19663000	19584000	21498000	17177000	16746000	16037000	19817000	16076000	21939000	-0.281912	0.0058898	-0.0709665	0.589966	0.211064	0.213444
A0A2K5TQH1	Uncharacterized protein OS=Macaca fascicularis OX=9541 PE=4 SV=1	--	62.656	40.6	21	3	20	20	16	19	19	21	18	21	21	3	3	2	2	3	3	3	3	3	2059000	1883600	1739500	2206700	1987300	1943700	2239000	1964100	1984500	0.111298	0.280175	0.123004	0.253206	0.0117334	0.897856
A0A2K5TQN2	Sarcolemma associated protein OS=Macaca fascicularis OX=9541 GN=SLMAP PE=4 SV=1	SLMAP	37.172	7.5	2	2	0	0	2	0	1	1	0	0	0	0	0	2	0	1	1	0	0	0	0	0	29536	0	0	0	0	0	0	NA	NA	NA	NA	NA	NA
A0A2K5TQN7	Rap1 GTPase-GDP dissociation stimulator 1 OS=Macaca fascicularis OX=9541 GN=RAP1GDS1 PE=4 SV=1	RAP1GDS1	66.283	26.5	13	13	11	11	8	10	12	8	9	9	4	11	11	8	10	12	8	9	9	4	355790	261740	112240	203290	380670	147940	340420	230270	67060	0.00417776	0.948653	-0.19446	0.721517	-0.19862	0.668761
A0A2K5TQP2	DExH-box helicase 30 OS=Macaca fascicularis OX=9541 GN=DHX30 PE=4 SV=1	DHX30	129.31	6.7	6	6	5	4	4	2	4	5	4	5	4	5	4	4	2	4	5	4	5	4	305000	427530	212340	441920	383420	361110	333440	350210	352730	0.328492	0.278091	0.1333	0.549564	-0.195096	0.102155
A0A2K5TQI7	SEL1L adaptor subunit of ERAD E3 ubiquitin ligase OS=Macaca fascicularis OX=9541 GN=SEL1L PE=4 SV=1	SEL1L	96.461	36	20	20	17	16	15	14	19	18	14	17	16	17	16	15	14	19	18	14	17	16	677970	598570	500940	624040	917660	1102800	749260	722040	763640	0.573181	0.116746	0.330444	0.0572298	-0.242816	0.448616
A0A2K5TQK7	Uncharacterized protein OS=Macaca fascicularis OX=9541 PE=4 SV=1	--	59.436	34.7	18	1	17	17	15	17	16	18	16	18	18	1	1	1	1	1	1	1	1	1	0	0	448860	0	0	0	0	0	0	NA	NA	NA	NA	NA	NA
A0A2K5TQM1	Serpin family A member 10 OS=Macaca fascicularis OX=9541 GN=SERPINA10 PE=3 SV=1	SERPINA10	50.147	21.7	8	8	7	5	7	6	6	8	7	5	5	7	5	7	6	6	8	7	5	5	143330	86802	96209	90445	133300	184890	126000	68989	88797	0.324465	0.465327	-0.201576	0.562906	-0.525969	0.261421
G7P5Z7	Histone H2A OS=Macaca fascicularis OX=9541 GN=H2AFZ PE=3 SV=1	H2AFZ	13.553	31.2	4	2	4	4	4	4	4	3	4	4	4	2	2	2	2	2	1	2	2	2	473810	254410	501120	741950	104260	217790	610240	414620	482670	-0.208394	0.525153	0.294312	0.391711	0.502669	0.320879
A0A2K5TQS3	Uncharacterized protein OS=Macaca fascicularis OX=9541 PE=4 SV=1	--	22.171	62.2	9	4	9	9	9	9	9	9	9	9	9	4	4	4	4	4	4	4	4	4	584700	471810	495150	577610	559940	716280	582700	627350	514740	0.256648	0.156439	0.152638	0.286598	-0.104068	0.512564
A0A2K5TQV4	Microfibril associated protein 4 OS=Macaca fascicularis OX=9541 GN=MFAP4 PE=4 SV=1	MFAP4	31.165	6.5	1	1	1	1	1	1	1	1	1	0	1	1	1	1	1	1	1	1	0	1	0	0	0	0	0	0	0	0	0	NA	NA	NA	NA	NA	NA
A0A2K5TQT4	Uncharacterized protein OS=Macaca fascicularis OX=9541 PE=4 SV=1	--	8.0672	11.1	2	2	2	2	2	2	2	2	2	2	2	2	2	2	2	2	2	2	2	2	353750	336180	341260	321890	396050	335840	294050	302690	305360	0.031254	0.797442	-0.192975	0.00212453	-0.224164	0.0778834
A0A2K5TQU1	Sorting nexin 6 OS=Macaca fascicularis OX=9541 GN=SNX6 PE=4 SV=1	SNX6	41.654	26.8	8	7	6	7	7	7	7	8	7	7	7	5	6	7	6	6	7	7	6	6	247260	185830	208100	196400	225020	174480	205440	211350	180990	-0.105628	0.553059	-0.101134	0.532132	0.0044793	0.945957
A0A2K5TQZ6	Carbamoyl-phosphate synthetase 2, aspartate transcarbamylase, and dihydroorotase OS=Macaca fascicularis OX=9541 GN=CAD PE=3 SV=1	CAD	236.1	17.3	27	23	26	20	21	19	20	21	14	16	13	22	16	18	16	16	18	11	13	10	682390	334950	334230	331840	440370	524360	274980	199850	163200	-0.059946	0.997216	-1.08284	0.0644905	-1.02297	0.0240397
A0A2K5TQY1	Rho GTPase activating protein 17 OS=Macaca fascicularis OX=9541 GN=ARHGAP17 PE=4 SV=1	ARHGAP17	85.185	6.4	3	2	2	2	1	2	1	2	2	3	1	1	1	0	2	1	1	2	2	1	0	0	0	17490	0	0	26471	19843	0	NA	NA	NA	NA	0.404878	NA
A0A2K5TQU9	Uncharacterized protein OS=Macaca fascicularis OX=9541 PE=4 SV=1	--	19.422	23.1	3	3	2	2	2	3	3	3	3	3	3	2	2	2	3	3	3	3	3	3	190880	209690	177520	189380	199720	214740	175120	246300	171020	0.0628125	0.501563	0.0353424	0.926622	-0.0274372	0.807519
A0A2K5TQW4	Coiled-coil domain containing 50 OS=Macaca fascicularis OX=9541 GN=CCDC50 PE=4 SV=1	CCDC50	35.872	3.9	1	1	1	1	0	0	0	1	1	1	1	1	1	0	0	0	1	1	1	1	0	13134	0	0	0	0	0	0	0	NA	NA	NA	NA	NA	NA
A0A2K5TQW2	STI1 domain-containing protein OS=Macaca fascicularis OX=9541 PE=4 SV=1	--	38.243	8.5	2	1	1	0	1	1	1	1	1	1	2	0	0	0	0	1	0	0	0	1	0	0	0	0	0	0	0	0	0	NA	NA	NA	NA	NA	NA
A0A2K5TQY2	AT-hook containing transcription factor 1 OS=Macaca fascicularis OX=9541 GN=AHCTF1 PE=4 SV=1	AHCTF1	252.01	1.2	2	2	2	1	1	0	2	1	0	1	1	2	1	1	0	2	1	0	1	1	21012	0	0	0	40841	0	0	0	0	0.958806	NA	NA	NA	NA	NA
A0A2K5TQY7	Uncharacterized protein OS=Macaca fascicularis OX=9541 PE=4 SV=1	--	16.066	33.3	6	3	4	4	6	5	5	4	5	5	4	1	1	3	2	3	2	3	2	1	0	0	461860	509520	471960	418930	404300	513440	0	0.0153548	NA	-0.00940813	NA	-0.0247452	0.867039
A0A2K5TQZ8	Pleckstrin homology domain containing A7 OS=Macaca fascicularis OX=9541 GN=PLEKHA7 PE=4 SV=1	PLEKHA7	121.1	3.4	4	4	4	2	3	2	2	4	4	4	4	4	2	3	2	2	4	4	4	4	93055	60685	57124	36664	43063	36280	33870	68439	72565	-0.861972	0.024264	-0.270034	0.494386	0.592049	0.22581
A0A2K5WBF0	Ubiquitin conjugating enzyme E2 D2 OS=Macaca fascicularis OX=9541 GN=UBE2D2 PE=3 SV=1	UBE2D2	17.036	19.3	2	2	2	2	2	2	2	2	1	2	2	2	2	2	2	2	2	1	2	2	0	0	167780	0	0	0	0	0	0	NA	NA	NA	NA	NA	NA
A0A2K5TR74	Discs large MAGUK scaffold protein 1 OS=Macaca fascicularis OX=9541 GN=DLG1 PE=3 SV=1	DLG1	95.181	20.9	14	14	13	13	13	12	12	11	12	11	13	13	13	13	12	12	11	12	11	13	387420	372030	343810	426350	353280	292740	342250	355580	275160	-0.0409718	0.750088	-0.181313	0.208529	-0.140255	0.533443
A0A2K5TR51	Carboxypeptidase OS=Macaca fascicularis OX=9541 GN=SCPEP1 PE=3 SV=1	SCPEP1	50.464	21.1	7	7	6	7	6	7	6	6	6	6	6	6	7	6	7	6	6	6	6	6	188960	387990	111640	306500	338220	245120	200150	160410	211480	0.369941	0.369065	-0.267601	0.874746	-0.637471	0.0259206
A0A2K5TR94	Eukaryotic translation initiation factor 3 subunit M OS=Macaca fascicularis OX=9541 GN=EIF3M PE=3 SV=1	EIF3M	42.502	43	12	12	10	12	10	11	11	11	12	12	11	10	12	10	11	11	11	12	12	11	676760	695940	586040	430840	687850	655460	563880	607290	554100	-0.142736	0.499258	-0.183114	0.10663	-0.0402612	0.961245
A0A2K5TRC4	Isocitrate dehydrogenase [NADP] OS=Macaca fascicularis OX=9541 PE=3 SV=1	--	50.899	54	28	27	28	28	28	28	27	28	28	28	28	27	27	27	27	26	27	27	27	27	11499000	14625000	15754000	13561000	10664000	11549000	14987000	12294000	14860000	-0.227354	0.26379	0.00906047	0.928605	0.236333	0.160516
A0A2K5TRD1	Dihydrolipoamide acetyltransferase component of pyruvate dehydrogenase complex OS=Macaca fascicularis OX=9541 PE=3 SV=1	--	54.132	26.3	8	8	6	8	7	5	7	7	6	6	6	6	8	7	5	7	7	6	6	6	530760	618190	614490	746290	542430	550910	519100	375360	457260	0.0610158	0.784964	-0.383642	0.0632087	-0.444667	0.0947632
A0A2K5TRD4	Phosphopantothenoylcysteine synthetase OS=Macaca fascicularis OX=9541 GN=PPCS PE=4 SV=1	PPCS	33.963	28	8	8	8	7	7	6	8	8	7	8	8	8	7	7	6	8	8	7	8	8	319000	312830	281970	372300	373770	327990	338780	305490	301230	0.233152	0.0486474	0.0492125	0.556257	-0.183963	0.0884782
A0A2K5TRE0	Clathrin interactor 1 OS=Macaca fascicularis OX=9541 GN=CLINT1 PE=4 SV=1	CLINT1	70.228	16.5	9	9	8	7	8	5	6	7	8	8	7	8	7	8	5	6	7	8	8	7	472540	439210	242310	335540	284540	522520	360500	506660	484840	-0.0143539	0.992789	0.228357	0.470634	0.242806	0.415091
A0A2K5TRE1	Uncharacterized protein OS=Macaca fascicularis OX=9541 PE=4 SV=1	--	28.825	41	10	10	9	10	10	8	9	9	10	9	10	9	10	10	8	9	9	10	9	10	2596400	3137500	2483900	3647700	3183100	2579600	3597900	2671900	3508900	0.195474	0.349957	0.25084	0.226204	0.0554414	0.78932
G7P2P1	Histone H2B OS=Macaca fascicularis OX=9541 PE=3 SV=1	--	13.906	47.6	7	2	7	6	6	7	5	6	7	7	7	2	2	2	2	2	2	2	2	2	5072200	1843100	4260900	5335000	1650100	1816200	9132200	3930800	7725600	-0.344648	0.567521	0.89538	0.18549	1.23991	0.10532
A0A2K5TRF5	Protein kish OS=Macaca fascicularis OX=9541 GN=TMEM167A PE=3 SV=1	TMEM167A	8.0598	25	2	2	2	2	1	2	2	2	2	1	2	2	2	1	2	2	2	2	1	2	97673	63016	0	50993	69021	106090	33001	0	44957	-0.0921864	0.805776	-1.04365	0.117559	-0.951289	0.126277
A0A2K5TRG5	Peroxiredoxin 4 OS=Macaca fascicularis OX=9541 GN=PRDX4 PE=4 SV=1	PRDX4	30.501	60.9	13	12	13	12	12	13	12	13	12	12	13	12	11	11	12	11	12	11	11	12	3910500	2308700	3968100	5279600	5347200	5758400	3750000	3036000	2387000	0.685626	0.0489188	-0.151362	0.698038	-0.836894	0.0110403
A0A2K5TRI0	VPS52 subunit of GARP complex OS=Macaca fascicularis OX=9541 GN=VPS52 PE=4 SV=1	VPS52	82.214	8.7	4	4	3	1	1	3	3	2	2	3	2	3	1	1	3	3	2	2	3	2	39378	0	0	22633	36090	20739	26567	20091	22038	-0.572179	NA	-0.782149	NA	-0.210015	0.558224
A0A2K5TRK2	Vacuolar protein sorting-associated protein 16 homolog OS=Macaca fascicularis OX=9541 GN=VPS16 PE=3 SV=1	VPS16	94.645	13.8	8	8	5	7	2	2	6	4	5	6	3	5	7	2	2	6	4	5	6	3	77071	58761	54362	36039	66095	78477	38910	64511	47353	-0.0746082	0.74062	-0.335153	0.251538	-0.260507	0.616225
A0A2K5TRL0	ATP synthase mitochondrial F1 complex assembly factor 1 OS=Macaca fascicularis OX=9541 GN=ATPAF1 PE=4 SV=1	ATPAF1	27.487	32.5	6	6	4	6	5	5	5	6	6	5	6	4	6	5	5	5	6	6	5	6	413090	418430	441720	393230	338770	473540	509500	450960	506700	-0.0788684	0.555479	0.204516	0.0348406	0.283316	0.122914
A0A2K5TRM8	Carbonic anhydrase 14 OS=Macaca fascicularis OX=9541 GN=CA14 PE=3 SV=1	CA14	37.63	21.7	6	6	5	6	4	5	4	5	4	4	5	5	6	4	5	4	5	4	4	5	201830	213370	73454	883320	92572	121010	141020	440260	685690	1.16652	0.656065	1.37451	0.212524	0.207894	0.599149
A0A2K5TRN5	Cathepsin H OS=Macaca fascicularis OX=9541 GN=CTSH PE=3 SV=1	CTSH	37.361	23	5	5	4	4	4	5	5	5	4	5	5	4	4	4	5	5	5	4	5	5	378460	554350	426830	943100	1067100	847180	567340	396070	435620	1.07149	0.00457101	0.041243	0.858142	-1.03027	0.004671
A0A2K5TRN9	Serine/threonine-protein phosphatase 2A activator OS=Macaca fascicularis OX=9541 GN=PTPA PE=3 SV=1	PTPA	36.747	41.5	9	9	6	9	8	5	6	7	5	7	8	6	9	8	5	6	7	5	7	8	918760	883560	752940	866620	848120	847420	816050	1007500	934470	0.00389003	0.923327	0.110096	0.428677	0.106249	0.32295
A0A2K5TRR5	Histone deacetylase 10 OS=Macaca fascicularis OX=9541 GN=HDAC10 PE=4 SV=1	HDAC10	66.483	6.8	3	3	2	0	2	2	3	1	3	0	2	2	0	2	2	3	1	3	0	2	25985	0	18976	28742	21634	0	92554	0	26799	0.164014	0.63903	1.40849	0.333778	1.24434	0.390221
A0A2K5TRQ7	Signal transducer and activator of transcription OS=Macaca fascicularis OX=9541 GN=STAT3 PE=3 SV=1	STAT3	88.067	48.3	27	27	24	23	26	23	19	24	25	25	23	24	23	26	23	19	24	25	25	23	2655900	2119800	2055700	1743800	1871000	2298700	2224000	2732700	2254700	-0.208228	0.279567	0.0780633	0.619014	0.286304	0.131646
A0A2K5TRW5	Mitochondrial ribosomal protein L38 OS=Macaca fascicularis OX=9541 GN=MRPL38 PE=4 SV=1	MRPL38	44.337	37.6	12	11	10	7	6	6	6	7	7	11	8	9	7	6	6	5	7	7	10	8	285150	214950	268890	74670	222590	275630	175130	559470	524250	-0.424688	0.360365	0.711054	0.3824	1.13574	0.2187
A0A2K5TRX9	High density lipoprotein binding protein OS=Macaca fascicularis OX=9541 GN=HDLBP PE=4 SV=1	HDLBP	134.24	37.4	35	34	28	28	28	28	27	27	28	31	31	28	28	27	28	26	27	28	30	30	2063000	2028500	1638700	1620200	1152100	1902300	2573700	2502700	3086400	-0.293713	0.255333	0.510456	0.0231231	0.804148	0.0238275
A0A2K5TRX1	Rho guanine nucleotide exchange factor 37 OS=Macaca fascicularis OX=9541 GN=ARHGEF37 PE=4 SV=1	ARHGEF37	76.093	7.6	4	4	4	4	4	3	3	4	3	3	4	4	4	4	3	3	4	3	3	4	2903200	2703500	2766400	2835200	1530600	2579100	4045500	2742600	2244000	-0.26986	0.315815	0.109294	0.806407	0.379132	0.360271
A0A2K5TRX2	Uncharacterized protein OS=Macaca fascicularis OX=9541 PE=3 SV=1	--	23.223	70	12	12	11	11	12	12	10	11	12	11	11	11	11	12	12	10	11	12	11	11	5717400	5214900	6436500	7032300	4149100	4163200	10775000	6161600	8864100	-0.178698	0.457564	0.570949	0.0993394	0.749766	0.0934401
A0A2K5TS14	NSA2 ribosome biogenesis factor OS=Macaca fascicularis OX=9541 GN=NSA2 PE=4 SV=1	NSA2	22.639	5.8	1	1	1	1	1	1	0	1	1	0	1	1	1	1	1	0	1	1	0	1	0	0	0	0	0	0	0	0	0	NA	NA	NA	NA	NA	NA
A0A2K5TS42	Signal peptidase complex catalytic subunit SEC11 OS=Macaca fascicularis OX=9541 GN=SEC11A PE=3 SV=1	SEC11A	18.366	28.1	6	6	5	4	5	4	4	4	4	5	5	5	4	5	4	4	4	4	5	5	481840	383550	355930	377300	523150	457950	398370	403730	387110	0.153416	0.465693	-0.0384508	0.851718	-0.191942	0.263853
A0A2K5TS38	WD_REPEATS_REGION domain-containing protein OS=Macaca fascicularis OX=9541 PE=4 SV=1	--	31.726	46	8	8	7	8	8	8	7	6	7	8	8	7	8	8	8	7	6	7	8	8	206810	201370	170050	228030	205040	190580	230350	226610	185210	0.109026	0.39495	0.151339	0.327658	0.0421597	0.771169
A0A2K5TS23	Calmin OS=Macaca fascicularis OX=9541 GN=CLMN PE=4 SV=1	CLMN	114.05	5.4	6	6	5	5	4	4	4	6	4	6	6	5	5	4	4	4	6	4	6	6	113530	110260	84989	106460	109820	96732	159920	113080	113290	0.0196308	0.847954	0.323082	0.212656	0.303472	0.178085
A0A2K5TS24	NADH dehydrogenase [ubiquinone] 1 beta subcomplex subunit 8, mitochondrial OS=Macaca fascicularis OX=9541 PE=3 SV=1	--	21.655	47.3	7	7	6	6	7	7	6	7	6	6	6	6	6	7	7	6	7	6	6	6	1704300	1786900	1353900	1382800	1987000	2184300	1670900	1558800	1892400	0.196985	0.48691	0.0802483	0.593689	-0.116764	0.685122
A0A2K5TS32	Proliferation and apoptosis adaptor protein 15 OS=Macaca fascicularis OX=9541 GN=PEA15 PE=4 SV=1	PEA15	15.04	27.7	2	2	1	1	0	2	1	2	2	1	1	1	1	0	2	1	2	2	1	1	37498	48927	0	44531	0	36188	24765	0	0	-0.0985055	0.737669	-0.803141	NA	-0.704606	NA
A0A2K5TS49	Secretory carrier-associated membrane protein OS=Macaca fascicularis OX=9541 GN=SCAMP2 PE=3 SV=1	SCAMP2	34.365	6.5	1	1	1	1	1	1	1	1	1	1	1	1	1	1	1	1	1	1	1	1	0	0	76472	0	0	0	0	0	0	NA	NA	NA	NA	NA	NA
I7G8K8	Macaca fascicularis brain cDNA clone: QmoA-11786, similar to human microsomal glutathione S-transferase 3 (MGST3), mRNA, RefSeq: NM_004528.2 OS=Macaca fascicularis OX=9541 GN=MGST3 PE=2 SV=1	MGST3	16.494	50.7	6	6	5	5	5	5	5	5	5	6	6	5	5	5	5	5	5	5	6	6	1924700	1844700	3288300	1608900	1776700	1214100	1316200	1353800	2348700	-0.61772	0.137451	-0.491876	0.266181	0.125793	0.791049
A0A2K5TS90	Cyclin Y OS=Macaca fascicularis OX=9541 GN=CCNY PE=3 SV=1	CCNY	31.758	11.7	2	2	2	2	1	2	2	2	2	1	1	2	2	1	2	2	2	2	1	1	41136	44306	0	20043	49523	51129	21875	0	0	-0.0866606	0.743671	-0.965784	NA	-0.879078	NA
A0A2K5TS93	OS9 endoplasmic reticulum lectin OS=Macaca fascicularis OX=9541 GN=OS9 PE=4 SV=1	OS9	75.768	26	11	11	10	8	6	7	10	9	10	9	9	10	8	6	7	10	9	10	9	9	293480	223400	176360	303800	351490	387430	354970	239840	348200	0.5889	0.0598417	0.443925	0.182397	-0.14496	0.488667
A0A2K5TSA6	V-type proton ATPase subunit G OS=Macaca fascicularis OX=9541 GN=ATP6V1G1 PE=3 SV=1	ATP6V1G1	13.738	48.3	5	5	4	5	3	5	5	5	5	5	4	4	5	3	5	5	5	5	5	4	253700	154970	130540	178340	103190	140410	264050	320490	208120	-0.353837	0.419473	0.555816	0.15527	0.909689	0.0337752
A0A2K5TSB5	Aldo-keto reductase family 7 member A3 OS=Macaca fascicularis OX=9541 GN=AKR7A3 PE=4 SV=1	AKR7A3	37.111	59.8	17	8	15	17	16	16	16	17	16	17	17	7	8	8	8	8	8	8	8	8	23998000	34077000	29772000	35326000	26287000	24544000	12901000	31314000	32341000	-0.0279691	0.89146	-0.198427	0.549638	-0.170438	0.594528
A0A2K5TSC1	Complex1_49kDa domain-containing protein OS=Macaca fascicularis OX=9541 PE=3 SV=1	--	52.564	50.1	19	19	18	18	19	16	19	18	17	18	18	18	18	19	16	19	18	17	18	18	2450900	2643100	2004200	2168800	3042700	3179100	2484600	2509900	2332900	0.241352	0.335835	0.0458623	0.680846	-0.195474	0.377269
A0A2K5TSK1	Histidine ammonia-lyase OS=Macaca fascicularis OX=9541 GN=HAL PE=3 SV=1	HAL	72.576	52.1	24	24	12	14	17	12	12	10	18	23	24	12	14	17	12	12	10	18	23	24	1277100	1971000	1383700	805160	542420	493440	2297500	5125800	7074800	-1.33097	0.00985907	1.64621	0.0424037	2.9771	0.00562213
A0A2K5TSK2	Cadherin 5 OS=Macaca fascicularis OX=9541 GN=CDH5 PE=4 SV=1	CDH5	87.442	8.4	5	5	4	3	2	3	4	2	1	2	1	4	3	2	3	4	2	1	2	1	48338	89771	0	35651	77341	14689	0	0	0	-0.698295	0.397129	NA	NA	NA	NA
A0A2K5TSK6	Eukaryotic translation initiation factor 3 subunit L OS=Macaca fascicularis OX=9541 GN=EIF3L PE=3 SV=1	EIF3L	70.81	44.7	22	21	20	20	19	19	19	21	20	19	18	20	20	19	19	19	21	20	19	17	1119100	1081600	866620	866890	1222500	1115500	1115500	981940	917740	0.0633649	0.77505	-0.0247367	0.892382	-0.0880059	0.669785
A0A2K5TSL1	Actinin alpha 4 OS=Macaca fascicularis OX=9541 GN=ACTN4 PE=4 SV=1	ACTN4	106.98	70.8	64	1	57	58	59	60	59	61	57	57	60	0	1	0	0	0	0	1	1	1	0	3376.4	0	0	0	0	0	0	0	NA	NA	NA	NA	NA	NA
A0A2K5TSL3	Cytoskeleton associated protein 4 OS=Macaca fascicularis OX=9541 GN=CKAP4 PE=4 SV=1	CKAP4	56.906	53.2	23	23	21	20	22	20	21	22	22	16	22	21	20	22	20	21	22	22	16	22	1022900	753820	919150	755370	983790	1547600	768620	496390	621490	0.285935	0.517696	-0.514985	0.0777257	-0.800993	0.0977187
A0A2K5TSN4	Far upstream element binding protein 3 OS=Macaca fascicularis OX=9541 GN=FUBP3 PE=4 SV=1	FUBP3	61.52	23.8	10	9	8	6	6	7	6	6	7	7	9	7	6	6	7	5	5	6	6	8	178660	184450	176940	114940	110980	151560	197840	143730	190110	-0.516636	0.0207665	-0.0225369	0.815625	0.494109	0.0716163
A0A2K5TSN9	AMP deaminase OS=Macaca fascicularis OX=9541 GN=AMPD2 PE=3 SV=1	AMPD2	88.259	20.8	14	14	9	14	12	9	13	12	10	11	11	9	14	12	9	13	12	10	11	11	493940	552020	405630	499810	481150	422420	323260	473360	356880	-0.0487106	0.797745	-0.331699	0.181268	-0.282855	0.173518
G7NZA4	Macaca fascicularis brain cDNA clone: QbsB-10105, similar to human proteasome regulatory particle subunit p44S10 (p44S10), mRNA, RefSeq: NM_014814.1 OS=Macaca fascicularis OX=9541 GN=PSMD6 PE=2 SV=1	PSMD6	45.559	46	17	17	15	17	14	12	15	17	17	16	16	15	17	14	12	15	17	17	16	16	902270	872110	761350	874000	1032300	908800	873070	910280	760580	0.15082	0.22112	0.00460925	0.970286	-0.146134	0.241475
A0A2K5TSP9	Uncharacterized protein OS=Macaca fascicularis OX=9541 PE=4 SV=1	--	11.75	10.8	1	1	1	1	1	1	1	1	1	1	1	1	1	1	1	1	1	1	1	1	234120	388590	247340	276560	310960	0	219120	0	507290	0.0184917	0.869025	0.324695	0.687645	0.306145	0.790669
A0A2K5TSQ1	Uncharacterized protein OS=Macaca fascicularis OX=9541 PE=4 SV=1	--	38.91	43.5	13	13	13	13	13	11	12	11	12	13	11	13	13	13	11	12	11	12	13	11	959680	1024700	819130	961810	1204500	864750	1035500	1036900	983290	0.112633	0.571661	0.124328	0.259676	0.0117334	0.868689
A0A2K5TSR5	ATP binding cassette subfamily E member 1 OS=Macaca fascicularis OX=9541 GN=ABCE1 PE=4 SV=1	ABCE1	67.3	39.7	18	18	12	10	11	13	12	15	14	16	16	12	10	11	13	12	15	14	16	16	716720	735460	598500	730800	585660	635480	829260	838640	794040	-0.0712696	0.617743	0.263635	0.0493924	0.334971	0.0240945
A0A2K5TSR9	Solute carrier family 2 member 8 OS=Macaca fascicularis OX=9541 GN=SLC2A8 PE=3 SV=1	SLC2A8	50.772	4	2	2	1	0	1	2	1	1	1	2	1	1	0	1	2	1	1	1	2	1	0	0	0	38216	0	0	0	14726	0	NA	NA	NA	NA	-1.37579	NA
Q4R4Y6	Brain cDNA, clone: QtrA-10046, similar to human protein phosphatase 2 (formerly 2A), regulatory subunitA (PR 65), alpha isoform (PPP2R1A) OS=Macaca fascicularis OX=9541 PE=2 SV=1	--	65.308	45.7	21	18	18	21	21	19	20	21	19	20	19	17	18	18	17	17	18	16	17	17	2170600	2256900	2426900	2254200	2589200	2301400	2371100	2532700	2119000	0.059909	0.494184	0.0350608	0.731161	-0.024887	0.802965
A0A2K5TSS4	Actinin alpha 4 OS=Macaca fascicularis OX=9541 GN=ACTN4 PE=4 SV=1	ACTN4	104.85	71.4	64	1	58	58	60	61	60	62	57	57	60	1	1	1	1	1	1	1	1	1	18054000	17918000	15523000	23044000	21861000	17356000	19660000	14766000	16400000	0.273934	0.1381	-0.018878	0.863545	-0.292782	0.168502
A0A2K5TSU0	Annexin OS=Macaca fascicularis OX=9541 GN=ANXA4 PE=3 SV=1	ANXA4	35.964	53.1	17	17	15	16	16	15	16	16	16	16	16	15	16	16	15	16	16	16	16	16	3863500	2568100	3096800	3209200	3983100	2669200	4547100	3091800	3887800	0.0496308	0.842996	0.274649	0.303413	0.22516	0.38453
A0A2K5TSU7	Uncharacterized protein OS=Macaca fascicularis OX=9541 PE=4 SV=1	--	51.892	5	2	2	1	1	2	1	2	2	0	1	1	1	1	2	1	2	2	0	1	1	22520	0	25011	21365	30700	49182	0	0	0	0.505993	0.418739	NA	NA	NA	NA
A0A2K5TSV8	Sarcoglycan beta OS=Macaca fascicularis OX=9541 GN=SGCB PE=4 SV=1	SGCB	33.828	11.1	2	2	2	1	1	2	1	2	2	2	1	2	1	1	2	1	2	2	2	1	70465	0	0	0	0	0	0	0	0	NA	NA	NA	NA	NA	NA
A0A2K5TSV9	Serpin family G member 1 OS=Macaca fascicularis OX=9541 GN=SERPING1 PE=3 SV=1	SERPING1	55.159	25.2	12	12	10	9	10	9	11	11	10	8	10	10	9	10	9	11	11	10	8	10	2068200	1161200	1090700	1227500	1308500	2180100	1471000	858840	1621700	0.126576	0.740876	-0.128629	0.787223	-0.255199	0.542206
A0A2K5TSW0	Mitochondrial ribosomal protein S18A OS=Macaca fascicularis OX=9541 GN=MRPS18A PE=4 SV=1	MRPS18A	13.965	19.7	2	2	2	0	2	2	1	1	1	2	1	2	0	2	2	1	1	1	2	1	21682	0	29541	0	0	0	0	16230	0	NA	NA	-0.658128	NA	NA	NA
A0A2K5TSZ1	Uncharacterized protein OS=Macaca fascicularis OX=9541 PE=3 SV=1	--	54.233	54.4	19	19	14	16	17	13	16	15	14	16	16	14	16	17	13	16	15	14	16	16	842270	1055800	951700	913160	909800	878560	891780	921960	822090	-0.077041	0.499102	-0.112631	0.366392	-0.0354832	0.518325
A0A2K5TSZ0	Nucleoside-triphosphatase, cancer-related OS=Macaca fascicularis OX=9541 GN=NTPCR PE=3 SV=1	NTPCR	20.706	36.8	5	5	4	4	3	4	4	4	5	4	5	4	4	3	4	4	4	5	4	5	143590	75035	64020	53921	31590	127210	230380	166780	203940	-0.410045	0.462094	1.08862	0.0375345	1.49859	0.0454013
A0A2K5U6Y9	BCL2 associated athanogene 6 OS=Macaca fascicularis OX=9541 GN=BAG6 PE=4 SV=1	BAG6	113.51	20.8	15	15	15	12	9	12	13	14	14	15	13	15	12	9	12	13	14	14	15	13	298750	236730	227590	244330	264680	250620	280040	325840	275100	-0.00650678	0.980407	0.207268	0.214314	0.213738	0.0677728
A0A2K5TT07	Cytochrome b-c1 complex subunit Rieske, mitochondrial OS=Macaca fascicularis OX=9541 PE=4 SV=1	--	29.768	51.1	13	3	12	9	10	9	8	8	10	11	12	2	1	2	2	2	3	2	3	2	3601200	3653900	3809000	3919600	4030100	3445200	3623700	3649200	3807900	0.0425043	0.620016	0.00216242	0.949159	-0.0402612	0.636636
A0A2K5TT23	Glycerol kinase 5 OS=Macaca fascicularis OX=9541 GN=GK5 PE=3 SV=1	GK5	58.981	13	5	5	3	0	0	0	0	1	0	5	1	3	0	0	0	0	1	0	5	1	49194	0	0	0	0	0	0	87705	0	NA	NA	0.834145	NA	NA	NA
A0A2K5TT64	WD_REPEATS_REGION domain-containing protein OS=Macaca fascicularis OX=9541 PE=4 SV=1	--	55.854	19.4	5	5	4	4	4	5	4	4	5	4	5	4	4	4	5	4	4	5	4	5	152780	130770	138430	200000	236170	130360	155130	142910	156620	0.42503	0.218101	0.107554	0.232525	-0.31742	0.34708
A0A2K5TTA9	Cleavage and polyadenylation specific factor 7 OS=Macaca fascicularis OX=9541 GN=CPSF7 PE=4 SV=1	CPSF7	51.193	3.2	1	1	1	1	1	1	1	1	1	1	1	1	1	1	1	1	1	1	1	1	0	0	16289	0	0	0	0	0	0	NA	NA	NA	NA	NA	NA
A0A2K5TTF3	Ig-like domain-containing protein OS=Macaca fascicularis OX=9541 PE=4 SV=1	--	30.006	10.5	3	2	2	2	2	2	2	2	2	1	1	1	1	1	1	2	1	1	1	0	0	0	0	0	27855	0	0	0	0	NA	NA	NA	NA	NA	NA
A0A2K5TT86	Uncharacterized protein OS=Macaca fascicularis OX=9541 PE=4 SV=1	--	66.693	2.2	1	1	0	0	1	1	1	1	1	1	1	0	0	1	1	1	1	1	1	1	0	0	0	0	0	0	0	0	0	NA	NA	NA	NA	NA	NA
A0A2K5TT87	Myristoylated alanine rich protein kinase C substrate OS=Macaca fascicularis OX=9541 GN=MARCKS PE=4 SV=1	MARCKS	27.121	18.1	3	3	3	2	1	1	2	0	2	2	3	3	2	1	1	2	0	2	2	3	0	16432	0	0	0	0	0	9417.7	0	NA	NA	-0.803141	NA	NA	NA
A0A2K5TTB1	Phosphatidylinositol 4-kinase alpha OS=Macaca fascicularis OX=9541 GN=PI4KA PE=3 SV=1	PI4KA	234.94	8.5	12	12	8	9	8	7	8	10	8	8	11	8	9	8	7	8	10	8	8	11	119660	74242	79672	78870	86810	93915	87841	88779	89356	-0.075672	0.848533	-0.040675	0.973811	0.0350469	0.625252
A0A2K5TTB8	Synaptojanin 2 binding protein OS=Macaca fascicularis OX=9541 GN=SYNJ2BP PE=4 SV=1	SYNJ2BP	15.91	60	6	6	4	6	2	4	6	6	4	5	4	4	6	2	4	6	6	4	5	4	202120	249070	194330	185360	263690	227140	181350	174220	192040	0.0669502	0.758256	-0.237354	0.12423	-0.304277	0.130205
A0A2K5TTE3	ATP binding cassette subfamily C member 6 OS=Macaca fascicularis OX=9541 GN=ABCC6 PE=4 SV=1	ABCC6	153.19	27.2	29	29	23	24	27	24	26	28	23	24	25	23	24	27	24	26	28	23	24	25	1371100	1212500	1091800	1470200	1791200	1598600	872550	872900	926910	0.40305	0.0324332	-0.459774	0.0102315	-0.862828	0.000604419
A0A2K5TTF7	Negative elongation factor complex member B OS=Macaca fascicularis OX=9541 GN=NELFB PE=4 SV=1	NELFB	79.312	3.1	2	2	1	1	0	0	2	0	0	0	0	1	1	0	0	2	0	0	0	0	0	0	0	0	14649	0	0	0	0	NA	NA	NA	NA	NA	NA
A0A2K5TTM2	Patatin like phospholipase domain containing 6 OS=Macaca fascicularis OX=9541 GN=PNPLA6 PE=4 SV=1	PNPLA6	145.73	9.2	8	8	8	4	3	4	7	6	7	7	8	8	4	3	4	7	6	7	7	8	147980	68350	68023	70580	75780	91416	69802	106630	115910	-0.25808	0.694469	0.0399806	0.815233	0.29814	0.340124
A0A2K5TTJ4	Uncharacterized protein OS=Macaca fascicularis OX=9541 PE=3 SV=1	--	131.07	21.4	21	21	18	13	19	13	11	17	16	18	20	18	13	19	13	11	17	16	18	20	626530	544080	601290	535920	384780	524030	658710	670140	990440	-0.29442	0.136624	0.388355	0.144774	0.682928	0.0525405
A0A2K5TTI3	Filamin A interacting protein 1 OS=Macaca fascicularis OX=9541 GN=FILIP1 PE=4 SV=1	FILIP1	136.92	1.3	1	1	1	1	1	0	1	1	1	0	1	1	1	1	0	1	1	1	0	1	0	0	0	0	0	0	0	0	0	NA	NA	NA	NA	NA	NA
G7Q1Z4	Biglycan OS=Macaca fascicularis OX=9541 GN=BGN PE=3 SV=1	BGN	41.55	48.4	14	13	12	10	13	12	8	6	11	8	11	11	9	12	11	7	6	10	8	10	1086700	734070	1991600	968740	545880	300110	719890	245850	1047000	-1.07097	0.16008	-0.921663	0.24221	0.149441	0.929752
A0A2K5TTJ3	Enoyl-CoA delta isomerase 1 OS=Macaca fascicularis OX=9541 GN=ECI1 PE=3 SV=1	ECI1	32.959	32.8	7	7	5	7	7	5	6	7	6	7	7	5	7	7	5	6	7	6	7	7	2217600	3227000	2384800	1905300	2316800	2317700	1695800	1575100	2273200	-0.259634	0.266205	-0.497975	0.098316	-0.238298	0.250872
A0A2K5TTJ5	PRORP domain-containing protein OS=Macaca fascicularis OX=9541 PE=4 SV=1	--	64.983	2.5	1	1	1	0	0	0	0	1	1	1	1	1	0	0	0	0	1	1	1	1	3793.3	0	0	0	0	0	0	0	0	NA	NA	NA	NA	NA	NA
A0A2K5TTR5	Zinc finger CCCH-type and G-patch domain containing OS=Macaca fascicularis OX=9541 GN=ZGPAT PE=4 SV=1	ZGPAT	55.558	4.5	1	1	1	0	1	0	0	1	1	1	1	1	0	1	0	0	1	1	1	1	0	0	3687.9	0	0	0	0	0	0	NA	NA	NA	NA	NA	NA
A0A2K5TTR6	Reticulophagy regulator family member 2 OS=Macaca fascicularis OX=9541 GN=RETREG2 PE=4 SV=1	RETREG2	57.909	10.5	4	4	4	3	3	2	3	3	4	3	4	4	3	3	2	3	3	4	3	4	46566	39870	43862	40536	48793	58052	45546	36296	44388	0.177726	0.368608	-0.0457292	0.703295	-0.223546	0.302165
A0A2K5TTS9	Zinc finger CCCH-type containing, antiviral 1 OS=Macaca fascicularis OX=9541 GN=ZC3HAV1 PE=4 SV=1	ZC3HAV1	114.15	16.6	12	12	9	10	9	7	4	8	7	9	9	9	10	9	7	4	8	7	9	9	128220	141470	130320	131460	102140	178200	139300	141300	153830	0.0419438	0.981489	0.119024	0.130213	0.0771932	0.657008
I7GJE7	Tubulin alpha chain OS=Macaca fascicularis OX=9541 PE=2 SV=1	--	50.093	53.9	19	6	19	17	19	18	18	18	19	19	19	6	6	6	6	6	5	6	6	6	1020100	1216300	1285400	894430	1022100	696430	609050	1224000	1415200	-0.430703	0.0816977	-0.116692	0.636083	0.314015	0.58459
A0A2K5TTY9	Elongator acetyltransferase complex subunit 2 OS=Macaca fascicularis OX=9541 GN=ELP2 PE=4 SV=1	ELP2	90.128	28.7	15	15	11	11	11	9	8	10	12	13	11	11	11	11	9	8	10	12	13	11	189270	153330	161370	155660	187690	176760	179230	234620	126660	0.045443	0.717897	0.100978	0.831912	0.0554414	0.958684
A0A2K5TTW2	Cleavage and polyadenylation specific factor 4 OS=Macaca fascicularis OX=9541 GN=CPSF4 PE=4 SV=1	CPSF4	23.653	5.7	1	1	1	1	1	1	1	1	1	1	1	1	1	1	1	1	1	1	1	1	0	0	68211	0	0	0	0	0	0	NA	NA	NA	NA	NA	NA
A0A2K5TU21	Serine/threonine kinase 24 OS=Macaca fascicularis OX=9541 GN=STK24 PE=4 SV=1	STK24	36.632	13.2	3	2	3	2	1	2	1	2	3	2	1	2	1	0	1	0	1	2	1	1	52636	75541	0	45749	0	56192	28308	55120	0	-0.330429	0.404176	-0.619492	0.342515	-0.289126	0.548323
A0A2K5TTV9	Protein phosphatase, Mg2+/Mn2+ dependent 1A OS=Macaca fascicularis OX=9541 GN=PPM1A PE=3 SV=1	PPM1A	42.447	51	15	12	12	12	12	14	14	13	12	13	12	10	10	10	11	11	10	9	10	9	450180	520710	515390	746380	741490	619470	592400	651320	518060	0.503756	0.0106929	0.245374	0.107895	-0.258338	0.116984
A0A2K5TTZ4	LLGL scribble cell polarity complex component 2 OS=Macaca fascicularis OX=9541 GN=LLGL2 PE=4 SV=1	LLGL2	110.63	23.1	14	14	9	12	13	11	9	11	9	13	11	9	12	13	11	9	11	9	13	11	204920	176550	168890	201010	172430	245000	228030	203480	173320	0.168257	0.402562	0.136191	0.406273	-0.0321008	0.895058
A0A2K5TTY4	NADH dehydrogenase [ubiquinone] 1 alpha subcomplex subunit 10, mitochondrial OS=Macaca fascicularis OX=9541 GN=NDUFA10 PE=3 SV=1	NDUFA10	40.868	42.8	13	13	12	12	13	13	12	12	12	11	13	12	12	13	13	12	12	12	11	13	1533600	1720600	1390200	1528800	1705000	1869400	1205000	1445900	1499700	0.135929	0.326467	-0.162137	0.284184	-0.298072	0.0803751
A0A2K5TTZ9	Beta-1,4-N-acetylgalactosaminyltransferase OS=Macaca fascicularis OX=9541 GN=B4GALNT3 PE=3 SV=1	B4GALNT3	113.95	0.9	1	1	1	1	1	1	1	1	1	1	1	1	1	1	1	1	1	1	1	1	0	0	27439	0	0	0	0	0	0	NA	NA	NA	NA	NA	NA
Q9GLG2	Calpain-1 catalytic subunit OS=Macaca fascicularis OX=9541 GN=CAPN1 PE=2 SV=1	CAPN1	81.849	38.1	26	26	23	22	23	22	22	26	25	24	25	23	22	23	22	22	26	25	24	25	1978400	1820600	1764600	2040800	2276100	1793600	2176200	2163500	1815600	0.135272	0.305532	0.145873	0.222951	0.0105703	0.929513
A0A2K5TU20	Aldehyde dehydrogenase OS=Macaca fascicularis OX=9541 GN=ALDH3B1 PE=3 SV=1	ALDH3B1	52.086	15.6	6	5	6	4	4	3	3	3	3	3	4	5	3	3	2	2	2	2	2	3	133630	43597	29287	39232	45741	39959	58574	31388	38314	-0.724993	0.561531	-0.687103	0.579923	0.0381545	0.976597
A0A2K5TU24	SEC31 homolog A, COPII coat complex component OS=Macaca fascicularis OX=9541 GN=SEC31A PE=4 SV=1	SEC31A	118.85	38.9	31	31	26	28	23	27	28	30	30	29	27	26	28	23	27	28	30	30	29	27	3344000	3177700	2825000	3007400	2844300	3150700	2849300	2741600	2333600	-0.0540927	0.569297	-0.238204	0.10296	-0.183963	0.127467
A0A2K5TU41	Alpha-2-glycoprotein 1, zinc-binding OS=Macaca fascicularis OX=9541 GN=AZGP1 PE=3 SV=1	AZGP1	34.414	34.9	10	10	9	8	10	9	9	9	7	9	8	9	8	10	9	9	9	7	9	8	551590	345940	437810	569110	526330	330630	260040	264870	538980	0.0947766	0.806285	-0.327892	0.381435	-0.422664	0.327938
A0A2K5TU48	ADP ribosylation factor 6 OS=Macaca fascicularis OX=9541 GN=ARF6 PE=3 SV=1	ARF6	17.073	52.7	6	6	6	6	6	6	6	6	5	6	5	6	6	6	6	6	6	5	6	5	1704100	1469600	1522500	1713900	1729100	1604300	1489500	1301300	1436000	0.104068	0.219019	-0.152003	0.156161	-0.255924	0.0188217
A0A2K5TU49	Clathrin light chain OS=Macaca fascicularis OX=9541 GN=CLTB PE=3 SV=1	CLTB	23.215	22.7	4	4	4	4	3	2	2	4	4	4	4	4	4	3	2	2	4	4	4	4	113790	111920	141060	69235	104580	102630	105000	111170	93712	-0.407938	0.128144	-0.243147	0.139576	0.164723	0.419949
A0A2K5TU56	Family with sequence similarity 114 member A1 OS=Macaca fascicularis OX=9541 GN=FAM114A1 PE=4 SV=1	FAM114A1	60.775	18.1	8	8	7	6	6	7	4	7	6	8	7	7	6	6	7	4	7	6	8	7	230360	215580	248460	271170	217410	309480	288640	261620	181440	0.200755	0.304771	0.0754642	0.824024	-0.125254	0.614001
A0A2K5TU61	Pyruvate carboxyltransferase domain-containing protein OS=Macaca fascicularis OX=9541 PE=4 SV=1	--	32.97	40	11	11	11	11	11	10	11	10	10	10	10	11	11	11	10	11	10	10	10	10	2884000	4093000	3861300	3991800	4209200	2988300	3578100	3520400	4463200	0.046002	0.842194	0.0931545	0.625828	0.0472192	0.788063
A0A2K5TU95	Uncharacterized protein OS=Macaca fascicularis OX=9541 PE=4 SV=1	--	21.739	25.6	3	3	2	2	2	2	1	3	2	2	2	2	2	2	2	1	3	2	2	2	28885	66713	57676	66438	0	55715	48676	45403	36239	0.257493	0.538194	-0.234126	0.709676	-0.491597	0.0801156
A0A2K5TU72	Rho guanine nucleotide exchange factor 12 OS=Macaca fascicularis OX=9541 GN=ARHGEF12 PE=4 SV=1	ARHGEF12	170.95	7.3	9	9	7	5	7	7	9	6	8	9	5	7	5	7	7	9	6	8	9	5	130780	119770	88574	80197	123820	120920	91613	107000	103950	-0.0616013	0.806299	-0.164561	0.464227	-0.10286	0.731802
A0A2K5TU73	Thioredoxin OS=Macaca fascicularis OX=9541 PE=3 SV=1	--	11.722	65.7	8	8	7	8	8	8	7	8	8	8	6	7	8	8	8	7	8	8	8	6	2233500	2532900	2373200	3239000	2317700	1656800	2157600	1728200	1370800	0.0149265	0.903275	-0.441634	0.0769298	-0.456596	0.273398
A0A2K5TUP7	Uncharacterized protein OS=Macaca fascicularis OX=9541 PE=4 SV=1	--	138.71	2.9	3	2	1	2	2	1	2	1	1	3	2	1	1	1	1	1	0	1	2	1	0	0	0	0	0	0	0	24068	0	NA	NA	NA	NA	NA	NA
A0A2K5TUB5	NHL repeat containing 3 OS=Macaca fascicularis OX=9541 GN=NHLRC3 PE=4 SV=1	NHLRC3	38.234	12.4	4	4	3	3	4	3	4	4	4	3	4	3	3	4	3	4	4	4	3	4	243810	190130	177730	269880	285910	297980	273460	170500	160100	0.481092	0.0270287	-0.0180013	0.873839	-0.49917	0.0938731
A0A2K5TUB7	NADH:ubiquinone oxidoreductase complex assembly factor 6 OS=Macaca fascicularis OX=9541 GN=NDUFAF6 PE=4 SV=1	NDUFAF6	38.267	8.7	2	2	2	2	2	1	2	2	2	1	2	2	2	2	1	2	2	2	1	2	25066	25307	32290	0	40397	25626	27562	0	32000	0.260748	0.478154	0.1121	0.545402	-0.148609	0.76988
A0A2K5TUC5	Uncharacterized protein OS=Macaca fascicularis OX=9541 PE=4 SV=1	--	26.273	61.8	12	11	11	12	9	11	11	11	12	12	12	10	11	9	11	11	10	11	11	11	2238100	1858500	2093200	2136200	1606800	2326200	2268400	2077000	2569400	-0.0284105	0.827886	0.159758	0.252507	0.1882	0.338633
A0A2K5TUD2	Insulin degrading enzyme OS=Macaca fascicularis OX=9541 GN=IDE PE=3 SV=1	IDE	117.76	29.1	23	23	17	19	16	14	17	22	20	21	17	17	19	16	14	17	22	20	21	17	660300	781800	544840	562110	620300	873520	810430	662440	554630	0.0492125	0.883117	0.0291348	0.906091	-0.0200577	0.967258
A0A2K5TUV0	ATPase copper transporting beta OS=Macaca fascicularis OX=9541 GN=ATP7B PE=3 SV=1	ATP7B	145.69	8.8	8	8	6	4	6	1	3	8	5	4	2	6	4	6	1	3	8	5	4	2	143340	75553	89007	0	74961	174780	69811	72249	53635	0.282973	0.737881	-0.653809	0.118759	-0.936817	0.18988
A0A2K5TUG5	Tau tubulin kinase 2 OS=Macaca fascicularis OX=9541 GN=TTBK2 PE=3 SV=1	TTBK2	179.15	4.8	11	1	10	9	11	10	9	10	10	10	11	1	0	1	0	1	1	1	0	1	0	0	0	0	0	0	0	0	0	NA	NA	NA	NA	NA	NA
A0A2K5TUG6	Bleomycin hydrolase OS=Macaca fascicularis OX=9541 GN=BLMH PE=3 SV=1	BLMH	52.494	29.2	11	11	9	9	9	10	9	9	9	10	10	9	9	9	10	9	9	9	10	10	610500	889770	899680	912820	742750	616910	755290	756650	757960	-0.078716	0.775978	-0.080393	0.768131	-0.00158609	0.922824
Q4R4R4	PRA1 family protein 3 OS=Macaca fascicularis OX=9541 GN=ARL6IP5 PE=2 SV=1	ARL6IP5	21.526	20.7	3	3	2	3	1	3	2	2	3	2	2	2	3	1	3	2	2	3	2	2	225560	299080	0	490950	234420	414530	549790	512510	625520	0.53456	0.356659	1.10078	0.00949685	0.566186	0.132518
A0A2K5TUT0	Cut like homeobox 1 OS=Macaca fascicularis OX=9541 GN=CUX1 PE=4 SV=1	CUX1	66.568	9	4	4	3	2	3	3	2	3	2	4	4	3	2	3	3	2	3	2	4	4	46778	42132	36692	26529	40441	47252	36163	46832	41960	-0.137013	0.559468	-0.00752159	0.95755	0.129576	0.581552
A0A2K5TUR8	Sphingolipid transporter 1 (putative) OS=Macaca fascicularis OX=9541 GN=SPNS1 PE=4 SV=1	SPNS1	48.948	9.3	3	3	3	2	2	3	3	3	2	3	2	3	2	2	3	3	3	2	3	2	33129	31422	21443	106900	69485	140150	25786	31841	31099	1.88006	0.00648621	0.0451634	0.783365	-1.83495	0.00453157
A0A2K5TUR7	AUP1 lipid droplet regulating VLDL assembly factor OS=Macaca fascicularis OX=9541 GN=AUP1 PE=4 SV=1	AUP1	45.763	29.8	9	9	7	7	6	7	6	9	7	7	7	7	7	6	7	6	9	7	7	7	275220	177610	236680	258570	244910	199990	186350	241800	260780	0.028852	0.850865	-0.00115462	0.976295	-0.0301242	0.855221
A0A2K5TUS0	Platelet-derived growth factor receptor beta OS=Macaca fascicularis OX=9541 GN=PDGFRB PE=3 SV=1	PDGFRB	124.17	0.7	1	1	0	0	0	1	0	0	1	1	0	0	0	0	1	0	0	1	1	0	0	0	0	0	0	0	0	0	0	NA	NA	NA	NA	NA	NA
A0A2K5TUS5	All-trans-retinol 13,14-reductase OS=Macaca fascicularis OX=9541 GN=RETSAT PE=4 SV=1	RETSAT	66.975	41.1	19	19	16	17	18	17	18	19	16	16	12	16	17	18	17	18	19	16	16	12	1101600	1897000	1624200	2370100	2511200	3562800	818480	1514900	577400	0.869161	0.0412211	-0.667263	0.185708	-1.53655	0.0217594
A0A2K5TUT7	Uncharacterized protein OS=Macaca fascicularis OX=9541 PE=4 SV=1	--	48.267	13.5	4	4	2	2	0	2	1	1	2	2	4	2	2	0	2	1	1	2	2	4	25512	24606	0	43214	0	0	62514	28960	41327	0.786178	NA	0.820894	0.168133	0.0347513	NA
A0A2K5TUX2	Uncharacterized protein OS=Macaca fascicularis OX=9541 PE=3 SV=1	--	37.344	21.1	6	5	5	5	5	6	5	5	6	6	6	4	4	4	5	4	4	5	5	5	456400	373710	258070	522490	477960	461790	552500	440530	382980	0.426211	0.133702	0.338567	0.275602	-0.0877344	0.563961
A0A2K5TUV7	Transmembrane protein 160 OS=Macaca fascicularis OX=9541 GN=TMEM160 PE=4 SV=1	TMEM160	19.745	18.6	3	3	3	2	2	3	3	3	3	2	2	3	2	2	3	3	3	3	2	2	60805	97784	31579	48927	49206	110970	46898	34805	33063	0.136979	0.796185	-0.728574	0.295119	-0.865523	0.14299
A0A2K5TUV8	Myosin heavy chain 13 OS=Macaca fascicularis OX=9541 GN=MYH13 PE=3 SV=1	MYH13	223.63	0.9	2	0	1	0	0	1	1	1	1	1	1	0	0	0	0	0	0	0	0	0	0	0	0	0	0	0	0	0	0	NA	NA	NA	NA	NA	NA
A0A2K5TVC7	Protein tyrosine kinase 2 OS=Macaca fascicularis OX=9541 GN=PTK2 PE=3 SV=1	PTK2	114.18	6.6	5	5	5	3	5	4	4	4	4	4	5	5	3	5	4	4	4	4	4	5	63114	43781	48150	63951	72934	45087	60780	51655	44705	0.231064	0.445609	0.0193461	0.905496	-0.211635	0.469164
A0A2K5TUX4	Nicotinamide-nucleotide adenylyltransferase OS=Macaca fascicularis OX=9541 GN=NMNAT1 PE=3 SV=1	NMNAT1	31.973	17.9	4	4	0	2	2	4	4	4	3	2	0	0	2	2	4	4	4	3	2	0	0	61541	57406	89407	94930	91943	58016	32555	0	0.630871	0.00103286	-0.393274	0.394481	-1.02404	0.040418
A0A2K5TUZ5	ADAMTS like 2 OS=Macaca fascicularis OX=9541 GN=ADAMTSL2 PE=4 SV=1	ADAMTSL2	105.41	0.7	1	1	0	0	0	1	0	1	0	0	1	0	0	0	1	0	1	0	0	1	0	0	0	0	0	0	0	0	0	NA	NA	NA	NA	NA	NA
A0A2K5TV15	Palladin, cytoskeletal associated protein OS=Macaca fascicularis OX=9541 GN=PALLD PE=4 SV=1	PALLD	73.27	26.5	11	11	7	4	11	2	2	4	3	3	5	7	4	11	2	2	4	3	3	5	388400	180890	1069300	0	0	98676	56460	104180	307160	-2.46833	NA	-1.80844	0.156856	0.660178	NA
A0A2K5TV73	Peroxisomal membrane protein 2 OS=Macaca fascicularis OX=9541 GN=PXMP2 PE=3 SV=1	PXMP2	22.271	41	7	7	4	6	4	5	5	7	6	7	6	4	6	4	5	5	7	6	7	6	1434100	593570	930280	854450	1222200	618220	1026000	1244300	1210200	-0.134319	0.842837	0.234747	0.442542	0.369035	0.230511
A0A2K5TV74	Aconitase 1 OS=Macaca fascicularis OX=9541 GN=ACO1 PE=3 SV=1	ACO1	98.47	58.7	46	46	39	42	41	43	42	40	44	45	44	39	42	41	43	42	40	44	45	44	11647000	12254000	10129000	10857000	11370000	8567800	12472000	14671000	16696000	-0.14417	0.375337	0.365357	0.0704374	0.50943	0.0438469
A0A2K5TVC6	MutS homolog 2 OS=Macaca fascicularis OX=9541 GN=MSH2 PE=4 SV=1	MSH2	70.192	9	4	4	3	3	2	1	3	1	3	2	2	3	3	2	1	3	1	3	2	2	20594	85438	50221	0	23271	0	24316	10158	0	-1.1623	NA	-1.59553	0.195152	-0.433066	NA
A0A2K5TV89	Vitelline membrane outer layer 1 homolog OS=Macaca fascicularis OX=9541 GN=VMO1 PE=4 SV=1	VMO1	21.423	8.4	1	1	1	1	1	1	1	1	1	1	1	1	1	1	1	1	1	1	1	1	0	0	0	0	0	0	0	0	0	NA	NA	NA	NA	NA	NA
A0A2K5TVD8	ATP synthase subunit alpha OS=Macaca fascicularis OX=9541 GN=ATP5F1A PE=3 SV=1	ATP5F1A	59.747	56.6	32	32	30	30	31	31	30	30	30	30	32	30	30	31	31	30	30	30	30	32	24385000	27274000	26861000	32068000	26431000	23608000	27382000	26217000	29869000	0.064469	0.713979	0.0881416	0.306507	0.0237097	0.824407
A0A2K5TVC8	Pro-apoptotic WT1 regulator OS=Macaca fascicularis OX=9541 GN=PAWR PE=4 SV=1	PAWR	36.692	8.2	3	3	2	3	1	2	3	3	3	3	2	2	3	1	2	3	3	3	3	2	41379	21357	0	28486	25768	30937	42208	36155	24394	-0.143532	0.861488	0.126973	0.743857	0.270382	0.391227
A0A2K5TVE7	Uncharacterized protein OS=Macaca fascicularis OX=9541 PE=4 SV=1	--	17.632	37.4	6	6	5	5	6	6	5	5	4	3	5	5	5	6	6	5	5	4	3	5	338760	146440	266690	350560	197410	256720	175490	205170	222740	0.0978804	0.759371	-0.317427	0.554589	-0.415326	0.214974
Q4R6U7	39S ribosomal protein L30, mitochondrial OS=Macaca fascicularis OX=9541 GN=MRPL30 PE=2 SV=1	MRPL30	18.51	17.4	2	2	1	1	1	1	0	0	1	1	2	1	1	1	1	0	0	1	1	2	0	0	0	0	0	0	0	0	59495	NA	NA	NA	NA	NA	NA
A0A2K5TVF0	Tubulointerstitial nephritis antigen like 1 OS=Macaca fascicularis OX=9541 GN=TINAGL1 PE=3 SV=1	TINAGL1	51.712	32	10	10	8	8	10	7	8	8	7	9	9	8	8	10	7	8	8	7	9	9	382370	467790	588760	628040	718540	432560	454970	496830	539370	0.306146	0.354117	0.0514417	0.734104	-0.254715	0.381106
A0A2K5TVF1	Uncharacterized protein OS=Macaca fascicularis OX=9541 PE=3 SV=1	--	54.681	15.1	5	4	4	3	5	4	3	4	4	5	3	3	2	4	3	2	3	3	4	2	57412	22812	57464	43342	39606	41318	43228	51404	46240	-0.148001	0.952051	0.0329472	0.75604	0.180986	0.0950269
A0A2K5TVF4	Collagen type IV alpha 2 chain OS=Macaca fascicularis OX=9541 GN=COL4A2 PE=4 SV=1	COL4A2	168.66	5	6	6	3	5	6	5	5	4	3	2	1	3	5	6	5	5	4	3	2	1	84522	97528	220710	418350	137620	117580	94341	50712	0	0.741834	0.42959	-0.888434	0.295963	-1.63022	0.17309
A0A2K5TVH0	G protein subunit alpha 13 OS=Macaca fascicularis OX=9541 GN=GNA13 PE=4 SV=1	GNA13	44.049	38.7	11	11	9	10	10	7	9	7	8	8	8	9	10	10	7	9	7	8	8	8	430500	465630	337050	404290	621780	360190	273770	316460	307100	0.16877	0.63888	-0.458584	0.0438201	-0.627513	0.0764015
A0A2K5TVH6	Golgin A5 OS=Macaca fascicularis OX=9541 GN=GOLGA5 PE=4 SV=1	GOLGA5	36.63	5.7	1	1	0	0	1	0	0	0	0	1	1	0	0	1	0	0	0	0	1	1	0	0	4741.2	0	0	0	0	0	0	NA	NA	NA	NA	NA	NA
A0A2K5TVK2	Methionine aminopeptidase OS=Macaca fascicularis OX=9541 GN=METAP1D PE=3 SV=1	METAP1D	36.281	19.3	4	4	4	4	3	3	3	3	3	4	3	4	4	3	3	3	3	3	4	3	64454	72775	60121	80004	73727	51695	60617	54188	66548	0.0578315	0.866385	-0.12202	0.356338	-0.179766	0.491331
A0A2K5TVN9	Dedicator of cytokinesis 5 OS=Macaca fascicularis OX=9541 GN=DOCK5 PE=3 SV=1	DOCK5	214.32	1.5	2	2	2	0	1	1	2	2	1	1	1	2	0	1	1	2	2	1	1	1	17426	0	0	0	24381	19001	0	0	0	0.315914	NA	NA	NA	NA	NA
A0A2K5TVP9	CAP-ZIP_m domain-containing protein OS=Macaca fascicularis OX=9541 PE=4 SV=1	--	134.67	6.2	4	4	4	2	1	1	1	2	2	3	3	4	2	1	1	1	2	2	3	3	55719	50268	0	0	0	84919	0	50349	46931	0.680234	NA	-0.123748	0.305807	-0.803971	NA
A0A2K5TVM6	Phosphatidylinositol transfer protein beta OS=Macaca fascicularis OX=9541 GN=PITPNB PE=4 SV=1	PITPNB	31.7	70	18	16	17	18	17	18	15	17	18	17	16	16	16	15	16	14	15	16	15	15	1032000	1033900	1069600	1069900	1290000	1165700	1149900	900380	889440	0.169155	0.107252	-0.0929555	0.444801	-0.262193	0.135254
A0A2K5TVM7	LEM domain containing 2 OS=Macaca fascicularis OX=9541 GN=LEMD2 PE=4 SV=1	LEMD2	55.738	16	6	6	5	6	4	5	5	5	6	5	6	5	6	4	5	5	5	6	5	6	167220	151410	104710	140560	140000	141600	134460	154720	146770	-0.00404521	0.912865	0.0423642	0.766548	0.046325	0.499038
A0A2K5TVN7	Alanine--glyoxylate aminotransferase 2 OS=Macaca fascicularis OX=9541 GN=AGXT2 PE=3 SV=1	AGXT2	57.29	74.5	28	28	27	25	27	26	26	25	25	25	25	27	25	27	26	26	25	25	25	25	11386000	6443600	9186200	4976700	5040400	5240100	4891700	8679600	7739300	-0.824188	0.0308393	-0.342269	0.377273	0.48217	0.157478
A0A2K5TVR7	ADP ribosylation factor guanine nucleotide exchange factor 2 OS=Macaca fascicularis OX=9541 GN=ARFGEF2 PE=4 SV=1	ARFGEF2	202.21	13.4	19	11	14	12	15	12	15	14	17	17	14	9	8	9	9	8	9	10	9	7	331210	280880	254360	198850	267060	305320	265490	329500	242710	-0.167961	0.443135	-0.0487106	0.776506	0.119197	0.594935
A0A2K5TVT9	Uncharacterized protein OS=Macaca fascicularis OX=9541 PE=3 SV=1	--	61.485	80.1	36	35	32	33	32	31	31	33	29	30	32	32	33	32	31	31	33	29	29	32	11316000	13716000	12260000	15372000	13683000	10743000	11667000	11886000	14537000	0.0938306	0.65638	0.030548	0.840942	-0.0632268	0.779199
A0A2K5TVX0	Cytosolic iron-sulfur assembly component 2B OS=Macaca fascicularis OX=9541 GN=CIAO2B PE=4 SV=1	CIAO2B	17.73	23.8	2	2	1	1	1	1	1	1	1	2	1	1	1	1	1	1	1	1	2	1	0	0	0	0	0	0	0	30452	0	NA	NA	NA	NA	NA	NA
A0A2K5TVZ5	Annexin OS=Macaca fascicularis OX=9541 PE=3 SV=1	--	36.837	38.8	11	11	3	4	4	3	0	1	1	11	11	3	4	4	3	0	1	1	11	11	30950	37788	20866	13104	0	0	0	1279900	1398100	-1.18869	NA	5.48641	0.000456811	6.673	NA
I7GHC5	Macaca fascicularis brain cDNA clone: QmoA-12376, similar to human dynactin 2 (p50) (DCTN2), mRNA, RefSeq: NM_006400.3 OS=Macaca fascicularis OX=9541 PE=2 SV=1	--	44.441	37	12	12	11	11	9	11	10	11	9	11	12	11	11	9	11	10	11	9	11	12	697050	551910	507590	521910	422670	649300	584670	694970	605750	-0.140189	0.544258	0.102053	0.516491	0.242294	0.2513
G7NVQ3	Mago homolog, exon junction complex subunit OS=Macaca fascicularis OX=9541 GN=MAGOH PE=4 SV=1	MAGOH	17.163	43.8	5	5	5	5	3	5	5	4	5	5	5	5	5	3	5	5	4	5	5	5	326310	354790	241230	331060	411370	350170	343500	330950	259840	0.2444	0.254058	0.0186342	0.904422	-0.225768	0.217026
A0A2K5TW21	Fucokinase domain-containing protein OS=Macaca fascicularis OX=9541 PE=4 SV=1	--	67.961	2.8	1	1	1	1	1	1	0	1	1	1	0	1	1	1	1	0	1	1	1	0	0	0	3424.1	0	0	0	0	0	0	NA	NA	NA	NA	NA	NA
A0A2K5TW47	Trimethyllysine hydroxylase, epsilon OS=Macaca fascicularis OX=9541 GN=TMLHE PE=4 SV=1	TMLHE	49.525	16.2	5	5	5	4	5	4	5	5	5	5	5	5	4	5	4	5	5	5	5	5	80904	85695	82746	69747	52159	97930	140390	74231	81257	-0.18164	0.434021	0.246834	0.551279	0.428566	0.344929
A0A2K5TW76	Aminotran_1_2 domain-containing protein OS=Macaca fascicularis OX=9541 PE=4 SV=1	--	57.209	41.9	16	15	12	12	13	11	14	11	14	16	13	11	12	13	11	13	11	13	15	13	854900	625260	709560	521010	640840	641540	993380	1805100	1079900	-0.279984	0.170679	0.824727	0.0589865	1.1047	0.0211035
A0A2K5TW73	V-set and immunoglobulin domain containing 4 OS=Macaca fascicularis OX=9541 GN=VSIG4 PE=4 SV=1	VSIG4	44.369	15.8	4	4	4	2	3	2	4	4	3	3	3	4	2	3	2	4	4	3	3	3	176710	0	33797	0	39693	41315	43457	34146	38125	-1.37782	0.516506	-1.44811	0.343167	-0.0703893	0.599094
A0A2K5TW79	Mitochondrial ribosomal protein S2 OS=Macaca fascicularis OX=9541 GN=MRPS2 PE=3 SV=1	MRPS2	32.938	13.9	3	3	2	3	3	1	2	3	2	2	2	2	3	3	1	2	3	2	2	2	76229	78467	66162	0	66787	92500	51721	65466	92694	0.113434	0.657727	-0.0735451	0.685705	-0.187008	0.601771
A0A2K5TWA0	Serine/threonine-protein phosphatase OS=Macaca fascicularis OX=9541 GN=PPP1CA PE=3 SV=1	PPP1CA	35.252	46.6	13	3	10	11	13	12	10	11	11	12	9	2	3	3	3	2	3	3	3	3	1369000	1305900	1253200	1329100	1422200	1383400	1277600	1205600	1128000	0.0739573	0.185027	-0.121392	0.127109	-0.195348	0.0292626
A0A2K5TWS2	ATP-citrate synthase OS=Macaca fascicularis OX=9541 GN=ACLY PE=3 SV=1	ACLY	118.55	24.6	21	21	16	16	19	11	15	15	15	16	15	16	16	19	11	15	15	15	16	15	330560	422530	396290	302830	375480	408270	359800	350270	269840	-0.0810032	0.638187	-0.230059	0.239409	-0.149129	0.462532
A0A2K5TW87	Basal cell adhesion molecule (Lutheran blood group) OS=Macaca fascicularis OX=9541 GN=BCAM PE=4 SV=1	BCAM	67.738	14.6	6	6	6	6	5	6	6	5	6	4	6	6	6	5	6	6	5	6	4	6	131100	125370	109010	169990	177820	117120	115660	51346	116830	0.347212	0.188873	-0.364756	0.31882	-0.711935	0.147272
A0A2K5TW91	Calpain 7 OS=Macaca fascicularis OX=9541 GN=CAPN7 PE=3 SV=1	CAPN7	85.777	7.6	4	4	4	3	1	2	3	2	2	2	2	4	3	1	2	3	2	2	2	2	20573	22036	0	16427	34901	0	0	0	0	0.268554	0.785704	NA	NA	NA	NA
A0A2K5TW96	UDP-glucuronosyltransferase OS=Macaca fascicularis OX=9541 PE=3 SV=1	--	60.35	46	17	3	10	15	15	14	15	15	15	14	13	0	2	2	2	2	2	3	2	2	0	0	20444	0	0	0	0	0	0	NA	NA	NA	NA	NA	NA
A0A2K5TWB0	XPA, DNA damage recognition and repair factor OS=Macaca fascicularis OX=9541 GN=XPA PE=4 SV=1	XPA	31.343	12.5	2	2	1	1	0	2	2	2	2	2	2	1	1	0	2	2	2	2	2	2	50042	0	0	32654	27262	61071	156750	70840	157010	-0.311327	NA	1.35716	NA	1.66841	0.032696
A0A2K5TWC6	Peptidase, mitochondrial processing alpha subunit OS=Macaca fascicularis OX=9541 GN=PMPCA PE=3 SV=1	PMPCA	58.195	49.9	20	20	17	18	18	17	16	17	17	18	17	17	18	18	17	16	17	17	18	17	1041400	1334900	1131700	1166800	1212500	1056600	1193700	1219700	1025900	-0.0300299	0.848562	-0.0285576	0.858513	0.00144342	0.997163
A0A2K5TWG7	Lysine demethylase 5A OS=Macaca fascicularis OX=9541 GN=KDM5A PE=4 SV=1	KDM5A	186.05	0.6	1	1	0	1	0	0	1	0	0	0	0	0	1	0	0	1	0	0	0	0	0	0	0	0	0	0	0	0	0	NA	NA	NA	NA	NA	NA
A0A2K5TWF8	Ig-like domain-containing protein OS=Macaca fascicularis OX=9541 PE=3 SV=1	--	40.325	29.8	8	0	6	7	6	6	6	8	6	7	7	0	0	0	0	0	0	0	0	0	0	0	0	0	0	89893	0	0	0	NA	NA	NA	NA	NA	NA
A0A2K5TWH0	Fibrinogen C-terminal domain-containing protein OS=Macaca fascicularis OX=9541 PE=4 SV=1	--	34.048	49.8	12	1	10	8	12	10	8	8	8	9	8	1	0	1	1	1	1	0	0	0	402840	135480	2599000	369710	240660	68876	132460	212290	170550	-2.20756	0.353639	-2.60647	0.265645	-0.398569	0.883218
A0A2K5TWH9	Pleiotropic regulator 1 OS=Macaca fascicularis OX=9541 GN=PLRG1 PE=4 SV=1	PLRG1	56.053	18.3	5	4	3	3	4	3	3	3	4	2	2	3	3	4	3	3	3	4	2	2	67719	57188	44168	73139	94467	62791	70506	72580	76391	0.446468	0.1459	0.376402	0.0948782	-0.0701145	0.789126
A0A2K5TWH8	Fibrinogen C-terminal domain-containing protein OS=Macaca fascicularis OX=9541 PE=4 SV=1	--	32.837	49	11	0	8	7	11	8	7	6	7	9	7	0	0	0	0	0	0	0	0	0	0	0	3787.4	0	0	0	0	0	0	NA	NA	NA	NA	NA	NA
A0A2K5TWJ0	Polyribonucleotide nucleotidyltransferase 1 OS=Macaca fascicularis OX=9541 GN=PNPT1 PE=4 SV=1	PNPT1	85.924	37.8	21	21	13	13	16	16	13	14	16	18	20	13	13	16	16	13	14	16	18	20	608530	498560	617750	612060	575360	607980	847620	692340	649510	0.0578315	0.570076	0.344147	0.0891372	0.286304	0.0804666
A0A2K5TWJ4	Family with sequence similarity 210 member B OS=Macaca fascicularis OX=9541 GN=FAM210B PE=4 SV=1	FAM210B	20.588	25.5	3	3	3	3	3	3	3	3	3	3	3	3	3	3	3	3	3	3	3	3	148470	147920	184200	75333	165520	63694	97746	68485	89804	-0.658128	0.147964	-0.908334	0.00800034	-0.250355	0.781767
A0A2K5TWK0	NLR family member X1 OS=Macaca fascicularis OX=9541 GN=NLRX1 PE=4 SV=1	NLRX1	107.22	40.2	29	29	21	24	25	18	24	25	24	28	24	21	24	25	18	24	25	24	28	24	726560	1313500	1093400	860350	959850	1198500	1268900	1396900	1217900	-0.0537932	0.934124	0.309642	0.248714	0.363457	0.0696421
A0A2K5TWK8	CCM2 scaffold protein OS=Macaca fascicularis OX=9541 GN=CCM2 PE=4 SV=1	CCM2	42.042	20.2	5	5	3	2	3	3	2	5	2	4	2	3	2	3	3	2	5	2	4	2	12939	16835	12281	12285	17778	32012	19354	30261	15566	0.561693	0.339385	0.632175	0.134973	0.070512	0.807923
A0A2K5TWL7	Uncharacterized protein OS=Macaca fascicularis OX=9541 PE=4 SV=1	--	19.801	17.1	2	2	2	2	2	2	2	2	2	2	2	2	2	2	2	2	2	2	2	2	0	0	91844	0	0	0	0	0	0	NA	NA	NA	NA	NA	NA
A0A2K5TWM8	Nitric oxide synthase OS=Macaca fascicularis OX=9541 GN=NOS3 PE=3 SV=1	NOS3	133.42	3.3	3	3	1	2	2	2	3	2	1	0	1	1	2	2	2	3	2	1	0	1	0	23798	22770	34997	48160	28075	0	0	0	0.671203	0.11824	NA	NA	NA	NA
A0A2K5TWR3	Tubulin beta chain OS=Macaca fascicularis OX=9541 PE=3 SV=1	--	46.106	23	9	0	9	9	9	9	9	9	9	9	9	0	0	0	0	0	0	0	0	0	476590	758640	957490	239000	458200	405120	459300	691690	432320	-0.99223	0.0749232	-0.469729	0.289607	0.522426	0.203796
A0A2K5TWQ1	Calcium voltage-gated channel auxiliary subunit alpha2delta 2 OS=Macaca fascicularis OX=9541 GN=CACNA2D2 PE=4 SV=1	CACNA2D2	126.84	3.1	3	2	1	2	2	1	2	2	1	3	2	1	1	1	1	1	1	1	2	1	0	0	0	0	0	0	0	70692	0	NA	NA	NA	NA	NA	NA
A0A2K5TWR5	Programmed cell death 4 OS=Macaca fascicularis OX=9541 GN=PDCD4 PE=4 SV=1	PDCD4	50.619	31.9	9	9	7	7	7	5	6	5	7	6	6	7	7	7	5	6	5	7	6	6	189160	178580	178880	158220	265540	86443	129100	83421	90079	-0.0994326	0.628985	-0.853084	0.0109414	-0.75369	0.278393
A0A2K5TWT3	Protein disulfide-isomerase OS=Macaca fascicularis OX=9541 GN=PDIA3 PE=3 SV=1	PDIA3	56.779	70.3	42	41	37	40	38	39	35	41	37	36	38	37	39	37	39	35	40	37	36	38	29485000	29846000	26068000	29421000	17197000	25947000	29114000	21835000	26353000	-0.234975	0.329766	-0.143692	0.330991	0.0912639	0.679583
A0A2K5TWW5	Uncharacterized protein OS=Macaca fascicularis OX=9541 PE=4 SV=1	--	15.763	43.1	6	5	5	4	4	4	5	6	5	4	4	4	4	4	4	4	5	4	4	4	854310	794140	596240	799990	822590	617110	905080	648190	711360	-0.00317743	0.993163	0.0127832	0.947415	0.0159576	0.94959
A0A2K5TWV6	CD96 molecule OS=Macaca fascicularis OX=9541 GN=CD96 PE=4 SV=1	CD96	63.7	2.8	1	1	0	1	0	1	1	1	1	1	1	0	1	0	1	1	1	1	1	1	0	0	0	0	0	0	0	0	0	NA	NA	NA	NA	NA	NA
A0A2K5TWW4	Protein phosphatase 6 regulatory subunit 1 OS=Macaca fascicularis OX=9541 GN=PPP6R1 PE=4 SV=1	PPP6R1	96.993	4.7	3	3	3	3	3	2	1	1	3	3	2	3	3	3	2	1	1	3	3	2	49525	32653	34949	48308	0	0	36915	51347	48314	0.307195	NA	0.221692	0.382378	-0.0855606	NA
A0A2K5TWX6	Arginyl aminopeptidase OS=Macaca fascicularis OX=9541 GN=RNPEP PE=4 SV=1	RNPEP	72.494	40.2	21	21	19	19	18	17	16	18	18	19	15	19	19	18	17	16	18	18	19	15	533150	571940	655400	590050	790380	594730	687140	579630	410420	0.165944	0.390854	-0.0699061	0.702603	-0.235972	0.381822
A0A2K5TWY3	1-acylglycerol-3-phosphate O-acyltransferase 3 OS=Macaca fascicularis OX=9541 GN=AGPAT3 PE=4 SV=1	AGPAT3	43.399	22.9	9	9	9	9	9	9	8	8	9	9	9	9	9	9	9	8	8	9	9	9	557580	433770	462120	589150	759940	1001000	493740	478230	472310	0.69323	0.0533662	-0.00911773	0.992786	-0.702392	0.0392414
A0A2K5TWZ1	Uncharacterized protein OS=Macaca fascicularis OX=9541 PE=4 SV=1	--	42.91	45.9	10	10	6	7	6	7	6	8	9	8	8	6	7	6	7	6	8	9	8	8	302650	334520	279380	414350	311980	321000	373790	376340	344340	0.192447	0.287372	0.255924	0.0392383	0.0635599	0.614696
A0A2K5UXX1	Uncharacterized protein OS=Macaca fascicularis OX=9541 PE=4 SV=1	--	25.834	21.5	4	4	2	2	4	3	3	4	2	2	2	2	2	4	3	3	4	2	2	2	47398	73727	98398	52556	43042	62949	40292	59846	44499	-0.46953	0.286406	-0.601869	0.185942	-0.132511	0.591146
A0A2K5TXA3	Zinc finger protein 207 OS=Macaca fascicularis OX=9541 GN=ZNF207 PE=4 SV=1	ZNF207	36.967	10.6	3	3	2	2	2	2	2	1	3	2	2	2	2	2	2	2	1	3	2	2	41159	22217	56079	59291	48824	0	78791	31091	41656	0.441058	0.377846	0.343237	0.584863	-0.0978804	0.722793
A0A2K5TX40	Family with sequence similarity 83 member F OS=Macaca fascicularis OX=9541 GN=FAM83F PE=4 SV=1	FAM83F	54.944	1.6	1	1	1	1	0	0	1	0	0	1	1	1	1	0	0	1	0	0	1	1	0	82588	0	0	0	0	0	0	0	NA	NA	NA	NA	NA	NA
A0A2K5TX66	Retinol dehydrogenase 5 OS=Macaca fascicularis OX=9541 GN=RDH5 PE=4 SV=1	RDH5	10.876	18.1	1	1	1	1	0	1	1	1	1	1	1	1	1	0	1	1	1	1	1	1	0	13245	0	0	0	0	0	0	0	NA	NA	NA	NA	NA	NA
A0A2K5TXI0	Tenascin C OS=Macaca fascicularis OX=9541 GN=TNC PE=4 SV=1	TNC	171.42	23.4	26	26	22	21	21	26	23	19	25	15	23	22	21	21	26	23	19	25	15	23	716610	700850	685290	986760	672590	278860	1635900	446490	952380	-0.117631	0.610044	0.529271	0.567357	0.64679	0.452466
A0A2K5TXA0	Immunoglobulin superfamily member 10 OS=Macaca fascicularis OX=9541 GN=IGSF10 PE=4 SV=1	IGSF10	287.04	1.1	2	2	2	2	0	1	2	2	1	1	2	2	2	0	1	2	2	1	1	2	0	60852	0	0	0	0	0	0	0	NA	NA	NA	NA	NA	NA
A0A2K5TXA4	Syntaxin binding protein 5 OS=Macaca fascicularis OX=9541 GN=STXBP5 PE=4 SV=1	STXBP5	123.65	3.2	3	3	2	0	1	0	0	0	1	1	0	2	0	1	0	0	0	1	1	0	18044	0	0	0	0	0	0	0	0	NA	NA	NA	NA	NA	NA
A0A2K5TXC4	Steroid 17-alpha-hydroxylase/17,20 lyase OS=Macaca fascicularis OX=9541 GN=CYP17A1 PE=3 SV=1	CYP17A1	54.096	52.2	18	18	9	14	14	14	13	12	18	18	18	9	14	14	14	13	12	18	18	18	177910	408350	439340	460150	336290	315050	1341200	1419900	1199100	0.115965	0.674912	1.94909	0.00840323	1.8329	0.000541988
A0A2K5TXF6	Mitogen-activated protein kinase OS=Macaca fascicularis OX=9541 GN=MAPK1 PE=3 SV=1	MAPK1	40.72	62.7	16	13	14	16	15	13	14	15	13	15	15	11	13	12	10	11	12	10	12	12	891550	979770	856260	753030	932760	859650	963630	946310	761050	-0.0997418	0.389791	-0.0301772	0.785336	0.0694519	0.661134
A0A2K5TXE2	RAB3D, member RAS oncogene family OS=Macaca fascicularis OX=9541 GN=RAB3D PE=4 SV=1	RAB3D	24.218	31.5	6	4	6	5	3	3	5	6	6	6	4	4	3	1	1	3	4	4	4	2	52369	25017	0	0	23929	88169	31731	0	0	0.534659	0.780689	-0.286128	NA	-0.820812	NA
A0A2K5TXG1	5-oxoprolinase, ATP-hydrolysing OS=Macaca fascicularis OX=9541 GN=OPLAH PE=4 SV=1	OPLAH	138.28	49.7	42	42	39	36	39	35	37	37	35	38	39	39	36	39	35	37	37	35	38	39	4659200	4222000	9551300	4317400	5815000	4709000	4095900	5792800	7190300	-0.312581	0.600633	-0.109981	0.921101	0.202572	0.547364
A0A2K5TXN5	Peptidyl-prolyl cis-trans isomerase OS=Macaca fascicularis OX=9541 PE=3 SV=1	--	27.656	14.4	3	2	2	2	3	2	2	3	2	2	2	1	1	2	1	1	2	1	1	1	0	0	0	0	16248	0	0	18855	15642	NA	NA	NA	NA	0.086201	NA
A0A2K5TXM2	MIA SH3 domain ER export factor 3 OS=Macaca fascicularis OX=9541 GN=MIA3 PE=4 SV=1	MIA3	213.05	29.5	39	39	32	30	33	29	26	36	28	26	31	32	30	33	29	26	36	28	26	31	1356100	1187900	1082000	1218500	1353100	1473100	1278600	957240	1130200	0.157691	0.265272	-0.107337	0.509117	-0.264957	0.134479
A0A2K5TXS7	Grid2 interacting protein OS=Macaca fascicularis OX=9541 GN=GRID2IP PE=4 SV=1	GRID2IP	111.82	1	1	1	0	1	0	1	1	1	1	1	1	0	1	0	1	1	1	1	1	1	0	146100	0	0	0	0	0	0	0	NA	NA	NA	NA	NA	NA
A0A2K5TXP5	Activating signal cointegrator 1 complex subunit 3 OS=Macaca fascicularis OX=9541 GN=ASCC3 PE=4 SV=1	ASCC3	251.21	6.3	10	10	8	4	8	5	10	9	9	7	5	8	4	8	5	10	9	9	7	5	92006	50229	53572	55439	102960	68736	80510	65934	36741	0.214125	0.592361	-0.0961904	0.806393	-0.310224	0.476902
A0A2K5TXQ6	Amidohydrolase domain containing 2 OS=Macaca fascicularis OX=9541 GN=AMDHD2 PE=4 SV=1	AMDHD2	46.609	19	5	5	3	2	3	5	4	3	4	3	3	3	2	3	5	4	3	4	3	3	50263	41170	43691	79267	92026	85467	34961	60240	30427	0.926151	0.000921981	-0.105163	0.624405	-1.03125	0.0235127
A0A2K5TXT4	Phosducin domain-containing protein OS=Macaca fascicularis OX=9541 PE=4 SV=1	--	27.758	13.3	2	2	1	2	1	2	0	1	2	1	0	1	2	1	2	0	1	2	1	0	0	23702	0	32092	0	0	29118	0	0	0.437228	NA	0.296898	NA	-0.140255	NA
A0A2K5TXS6	Striatin OS=Macaca fascicularis OX=9541 GN=STRN PE=4 SV=1	STRN	85.853	8.5	4	4	2	1	3	3	3	2	2	1	1	2	1	3	3	3	2	2	1	1	25196	0	18104	36501	29635	16028	25666	0	0	0.339137	0.613383	0.245496	NA	-0.0936954	NA
A0A2K5TXT0	LYR motif containing 4 OS=Macaca fascicularis OX=9541 GN=LYRM4 PE=3 SV=1	LYRM4	10.874	36.3	3	3	2	2	2	2	1	1	3	3	3	2	2	2	2	1	1	3	3	3	34363	26434	33891	30621	0	33824	113890	33752	82272	0.0298416	0.834132	1.27983	0.106066	1.24982	0.20938
A0A2K5TXT2	Engulfment and cell motility 1 OS=Macaca fascicularis OX=9541 GN=ELMO1 PE=4 SV=1	ELMO1	83.884	15.3	8	8	7	6	7	6	8	6	8	7	6	7	6	7	6	8	6	8	7	6	115230	113450	76952	117250	123910	122490	59535	112020	91720	0.250719	0.226424	-0.215245	0.508279	-0.466027	0.130147
A0A2K5TXW3	Lunapark, ER junction formation factor OS=Macaca fascicularis OX=9541 GN=LNPK PE=4 SV=1	LNPK	42.632	9.2	3	3	0	2	3	0	3	2	1	2	2	0	2	3	0	3	2	1	2	2	0	0	0	0	0	36523	0	40713	0	NA	NA	NA	NA	0.156659	NA
A0A2K5TXX3	NCK associated protein 1 OS=Macaca fascicularis OX=9541 GN=NCKAP1 PE=4 SV=1	NCKAP1	129.52	22.2	20	20	12	14	17	16	17	15	12	15	12	12	14	17	16	17	15	12	15	12	274880	299620	290990	240620	383640	288090	277560	246880	228940	0.0760117	0.814141	-0.200084	0.0831532	-0.276199	0.297249
A0A2K5TXW6	Serine hydroxymethyltransferase OS=Macaca fascicularis OX=9541 GN=SHMT2 PE=3 SV=1	SHMT2	56.091	55.4	23	21	19	22	20	20	21	20	22	21	21	17	20	18	18	19	18	20	19	20	4857300	3029800	3589700	4098100	5250800	5058400	4236200	4443500	4460300	0.328032	0.202233	0.195222	0.328952	-0.132774	0.334391
A0A2K5TY07	Fibrinogen gamma chain OS=Macaca fascicularis OX=9541 GN=FGG PE=4 SV=1	FGG	51.607	62.5	27	26	25	18	18	20	21	24	21	22	18	24	18	18	20	21	24	21	22	18	5138900	1777000	1762800	2064500	1585900	5344800	1839800	1775300	1864400	0.0517201	0.959275	-0.663374	0.41374	-0.715103	0.394608
A0A2K5TY20	Nicotinamide riboside kinase 1 OS=Macaca fascicularis OX=9541 GN=NMRK1 PE=4 SV=1	NMRK1	20.161	19.4	2	2	2	2	2	2	1	2	0	2	2	2	2	2	2	1	2	0	2	2	24065	30284	25261	23098	0	34336	0	31177	31543	0.113967	0.734586	0.240986	0.15332	0.127053	0.641951
A0A2K5TY19	Uncharacterized protein OS=Macaca fascicularis OX=9541 PE=3 SV=1	--	38.354	62.5	23	8	23	22	21	23	23	23	23	23	23	8	8	8	8	8	8	8	8	8	10190000	5800300	5714800	10496000	6652400	13970000	6490500	8376200	8394000	0.519743	0.286872	0.0999011	0.65582	-0.419862	0.336977
A0A2K5TY26	Citrate synthase OS=Macaca fascicularis OX=9541 PE=3 SV=1	--	50.431	41.1	16	16	13	14	12	11	11	13	13	13	12	13	14	12	11	11	13	13	13	12	1821900	2135300	1953200	1997500	1829100	1443700	1267800	1264700	1318300	-0.16537	0.320064	-0.618163	0.0008768	-0.452701	0.0357153
G8F2K1	Protein transport protein Sec61 subunit beta OS=Macaca fascicularis OX=9541 PE=3 SV=1	--	9.9313	51	3	3	2	2	2	2	2	2	1	2	3	2	2	2	2	2	2	1	2	3	509410	501900	374220	486760	653600	646220	0	442910	388080	0.366812	0.140963	-0.152644	0.529903	-0.519341	0.0777458
A0A2K5TY63	Selenoprotein F OS=Macaca fascicularis OX=9541 GN=SELENOF PE=4 SV=1	SELENOF	18.085	30.5	4	4	4	4	4	4	4	4	4	4	4	4	4	4	4	4	4	4	4	4	201440	171030	340510	305190	193390	219370	223670	162650	128020	0.0100637	0.90105	-0.471129	0.306921	-0.481196	0.181954
A0A2K5TY80	UDP-glucuronosyltransferase OS=Macaca fascicularis OX=9541 GN=UGT2A3 PE=3 SV=1	UGT2A3	51.48	52.3	18	16	14	15	17	13	17	14	16	16	17	13	13	15	11	15	12	14	14	15	2028700	2987500	2713300	2495900	3000900	1112000	2573300	1586200	2126700	-0.226004	0.525379	-0.29814	0.308248	-0.0721744	0.969202
A0A2K5WAA2	40S ribosomal protein S25 OS=Macaca fascicularis OX=9541 PE=3 SV=1	--	11.051	26.7	4	2	3	1	2	4	2	2	4	3	4	1	1	1	2	1	1	2	1	2	181260	0	127300	661960	179870	160390	330110	184500	333730	1.11463	0.416799	0.874128	0.132022	-0.240498	0.968516
A0A2K5TYB6	Uncharacterized protein OS=Macaca fascicularis OX=9541 PE=4 SV=1	--	54.022	4.4	2	2	2	2	1	2	2	2	1	2	1	2	2	1	2	2	2	1	2	1	12696	14117	0	16281	19916	37621	0	17156	0	0.876095	0.197233	0.355806	NA	-0.520347	NA
Q4R8C7	Axin interactor, dorsalization-associated protein OS=Macaca fascicularis OX=9541 GN=AIDA PE=2 SV=1	AIDA	31.494	16.4	3	3	2	2	3	1	3	2	2	1	1	2	2	3	1	3	2	2	1	1	0	0	19703	0	25003	30270	0	0	0	0.488206	NA	NA	NA	NA	NA
A0A2K5TYD2	UBIQUITIN_CONJUGAT_2 domain-containing protein OS=Macaca fascicularis OX=9541 PE=3 SV=1	--	19.509	23.5	3	3	1	3	3	3	2	3	3	3	1	1	3	3	3	2	3	3	3	1	0	111140	80482	139040	111830	130090	95370	91820	0	0.406428	0.141107	-0.0337172	0.953854	-0.440208	0.0375624
A0A2K5TYN9	Uncharacterized protein OS=Macaca fascicularis OX=9541 PE=4 SV=1	--	286.03	31.3	58	45	45	17	56	13	15	13	14	13	39	34	7	44	3	5	4	5	5	27	999360	32360	2525400	0	11022	0	38510	21385	331970	-6.74855	NA	-3.1818	0.291685	3.56661	NA
A0A2K5TYK0	MPN domain-containing protein OS=Macaca fascicularis OX=9541 PE=4 SV=1	--	33.032	44.7	10	10	9	10	8	8	9	8	9	9	8	9	10	8	8	9	8	9	9	8	530940	585190	553640	743030	557750	613090	573150	664960	567930	0.196859	0.217681	0.113167	0.2597	-0.0836559	0.616884
A0A2K5TYN4	Podocan OS=Macaca fascicularis OX=9541 GN=PODN PE=4 SV=1	PODN	57.769	3.8	1	1	1	0	1	1	0	0	0	0	1	1	0	1	1	0	0	0	0	1	0	0	16167	0	0	0	0	0	0	NA	NA	NA	NA	NA	NA
A0A2K5TYL9	Cyclin dependent kinase 5 OS=Macaca fascicularis OX=9541 GN=CDK5 PE=3 SV=1	CDK5	33.304	22.9	5	5	3	3	5	2	3	3	3	4	4	3	3	5	2	3	3	3	4	4	59066	59302	47455	72817	42287	50768	54195	59624	62607	0.000432744	0.912964	0.0893626	0.483833	0.0889604	0.630347
A0A2K5TYM6	Chromosome 5 open reading frame 51 OS=Macaca fascicularis OX=9541 GN=C5orf51 PE=4 SV=1	C5orf51	17.392	18.2	2	2	1	1	0	0	1	2	2	2	2	1	1	0	0	1	2	2	2	2	0	0	0	0	0	13133	14726	19358	24994	NA	NA	NA	NA	0.584458	NA
A0A2K5TYP1	D-aspartate oxidase OS=Macaca fascicularis OX=9541 GN=DDO PE=4 SV=1	DDO	42.086	21	4	4	0	0	0	0	1	2	3	4	3	0	0	0	0	1	2	3	4	3	0	0	0	0	0	9709.3	28264	62897	34009	NA	NA	NA	NA	2.10346	NA
A0A2K5TYP5	Uridine monophosphate synthetase OS=Macaca fascicularis OX=9541 GN=UMPS PE=3 SV=1	UMPS	52.083	39.2	13	13	9	8	8	9	10	9	7	11	8	9	8	8	9	10	9	7	11	8	247200	299820	254420	309030	352490	253450	272320	325590	255310	0.191184	0.324225	0.0903115	0.553729	-0.100843	0.611614
A0A2K5TYQ6	Uncharacterized protein OS=Macaca fascicularis OX=9541 PE=3 SV=1	--	23.476	9.2	1	1	1	1	1	1	1	0	1	1	1	1	1	1	1	1	0	1	1	1	0	0	104840	0	0	0	0	0	0	NA	NA	NA	NA	NA	NA
A0A2K5TYR7	Mov10 RISC complex RNA helicase OS=Macaca fascicularis OX=9541 GN=MOV10 PE=4 SV=1	MOV10	107.14	21	14	14	9	10	9	8	10	10	8	10	8	9	10	9	8	10	10	8	10	8	219200	204540	160480	132340	273610	209770	141790	233190	161500	0.075738	0.941769	-0.122963	0.603229	-0.198746	0.673972
A0A2K5TYS1	Heterogeneous nuclear ribonucleoprotein D like OS=Macaca fascicularis OX=9541 GN=HNRNPDL PE=4 SV=1	HNRNPDL	40.015	16.5	5	4	4	5	5	3	4	4	5	5	5	3	4	4	2	3	3	4	4	4	248380	244300	198110	256640	210510	253700	322080	280160	296620	0.0614306	0.675663	0.379843	0.0327736	0.318326	0.0424293
A0A2K5TYU5	Ubiquitin conjugating enzyme E2 L6 OS=Macaca fascicularis OX=9541 GN=UBE2L6 PE=3 SV=1	UBE2L6	17.463	66.4	5	5	5	5	5	4	5	5	5	5	5	5	5	5	4	5	5	5	5	5	213280	229400	125720	147700	139380	203130	280890	377730	274900	-0.213571	0.59457	0.715806	0.0737152	0.929336	0.0141428
A0A2K5TYV2	Thromboxane A2 receptor OS=Macaca fascicularis OX=9541 GN=TBXA2R PE=4 SV=1	TBXA2R	37.458	3.8	1	1	1	1	1	1	1	1	0	1	1	1	1	1	1	1	1	0	1	1	0	0	738640	0	0	0	0	0	0	NA	NA	NA	NA	NA	NA
A0A2K5TYW7	ATP binding cassette subfamily A member 1 OS=Macaca fascicularis OX=9541 GN=ABCA1 PE=4 SV=1	ABCA1	254.02	2.4	3	3	2	1	3	1	3	2	1	0	1	2	1	3	1	3	2	1	0	1	24691	0	19840	0	45522	26108	0	0	0	0.685716	0.276193	NA	NA	NA	NA
A0A2K5TYW9	Glycogen [starch] synthase OS=Macaca fascicularis OX=9541 GN=GYS2 PE=3 SV=1	GYS2	81.065	60.3	36	35	31	33	31	25	29	31	30	32	33	30	32	30	25	28	30	29	31	32	2358100	5622900	3636500	2071700	2704200	3206600	2525800	2622400	3709800	-0.541408	0.306856	-0.391191	0.465915	0.150081	0.585833
A0A2K5TYY1	Alanyl-tRNA synthetase OS=Macaca fascicularis OX=9541 GN=AARS PE=3 SV=1	AARS	106.77	47.9	32	32	26	31	28	29	29	29	29	29	30	26	31	28	29	29	29	29	29	30	1809100	2226100	1879800	2424500	2953500	1966600	1925700	1780100	1695200	0.312317	0.19638	-0.131155	0.297955	-0.443501	0.0746874
A0A2K5TYZ4	Slingshot protein phosphatase 3 OS=Macaca fascicularis OX=9541 GN=SSH3 PE=4 SV=1	SSH3	72.568	7.8	4	4	4	4	4	3	3	4	4	3	4	4	4	4	3	3	4	4	3	4	65985	53550	74513	78311	70560	56673	73708	53790	82131	0.082975	0.691815	0.111432	0.679832	0.0284105	0.93856
A0A2K5TZ31	Amine oxidase OS=Macaca fascicularis OX=9541 PE=3 SV=1	--	82.046	26.7	12	4	9	12	7	11	8	10	8	11	11	2	4	1	4	2	4	2	4	3	262290	256920	244220	282510	246930	172350	187010	232350	300980	-0.121392	0.52125	-0.0837527	0.611296	0.0377101	0.896166
A0A2K5TZ13	ST6 beta-galactoside alpha-2,6-sialyltransferase 1 OS=Macaca fascicularis OX=9541 GN=ST6GAL1 PE=3 SV=1	ST6GAL1	46.69	29.8	10	10	10	10	9	9	8	10	9	10	10	10	10	9	9	8	10	9	10	10	781370	802970	801580	431010	358300	772100	462770	427220	487120	-0.611755	0.106952	-0.792857	0.000148413	-0.181166	0.77656
A0A2K5TZ27	Uncharacterized protein OS=Macaca fascicularis OX=9541 PE=3 SV=1	--	35.429	65.6	23	6	19	18	20	18	19	19	19	20	21	5	5	5	5	5	5	5	6	5	7724500	6045500	17523000	11381000	9170600	7333400	12142000	12245000	12829000	-0.166341	0.951731	0.250113	0.430741	0.416385	0.0762098
A0A2K5TZ37	Twinfilin actin binding protein 1 OS=Macaca fascicularis OX=9541 GN=TWF1 PE=4 SV=1	TWF1	43.972	40.4	11	10	10	11	11	9	10	11	10	10	10	9	10	10	8	9	10	10	10	10	812500	685060	681750	867610	773080	789080	896780	936590	790900	0.156914	0.17703	0.268075	0.0719605	0.111072	0.288279
A0A2K5TZ45	Peroxisomal membrane protein PEX16 OS=Macaca fascicularis OX=9541 GN=PEX16 PE=3 SV=1	PEX16	38.666	9.5	3	3	2	3	3	2	3	3	1	2	3	2	3	3	2	3	3	1	2	3	82313	77642	96666	70314	88862	114210	0	77018	53284	0.0912598	0.771439	-0.392895	0.175564	-0.484087	0.238868
A0A2K5TZ52	PAN2-PAN3 deadenylation complex catalytic subunit PAN2 OS=Macaca fascicularis OX=9541 GN=PAN2 PE=3 SV=1	PAN2	134.86	3	2	2	2	2	1	2	1	0	1	0	0	2	2	1	2	1	0	1	0	0	20882	17020	0	14300	0	0	0	0	0	-0.406216	NA	NA	NA	NA	NA
A0A2K5TZ68	Ring finger protein 213 OS=Macaca fascicularis OX=9541 GN=RNF213 PE=4 SV=1	RNF213	569.23	11.9	46	46	38	27	23	22	23	28	35	32	31	38	27	23	22	23	28	35	32	31	953490	626440	495300	417980	462150	599380	1012100	691200	595200	-0.488228	0.2276	0.147437	0.670265	0.63554	0.0893481
A0A2K5TZ67	Twinfilin actin binding protein 1 OS=Macaca fascicularis OX=9541 GN=TWF1 PE=4 SV=1	TWF1	9.9105	14.8	1	1	1	1	1	1	1	1	1	1	1	1	1	1	1	1	1	1	1	1	0	0	147060	0	0	0	0	0	0	NA	NA	NA	NA	NA	NA
A0A2K5TZ97	Cytochrome P450 family 21 subfamily A member 2 OS=Macaca fascicularis OX=9541 GN=CYP21A2 PE=3 SV=1	CYP21A2	56.122	8.5	3	3	3	1	2	0	1	0	0	1	0	3	1	2	0	1	0	0	1	0	57755	0	13409	0	0	0	0	0	0	NA	NA	NA	NA	NA	NA
A0A2K5TZA9	SWI/SNF related, matrix associated, actin dependent regulator of chromatin, subfamily a, member 1 OS=Macaca fascicularis OX=9541 GN=SMARCA1 PE=4 SV=1	SMARCA1	117.94	3.2	3	2	2	3	2	3	3	3	3	3	3	1	2	2	2	2	2	2	2	2	38901	33121	0	25584	41062	32915	42559	36878	38822	-0.117787	0.63889	0.130536	0.337734	0.248279	0.257011
A0A2K5UMX4	Guanine nucleotide-binding protein subunit gamma OS=Macaca fascicularis OX=9541 PE=3 SV=1	--	7.2032	52.9	2	2	2	2	2	2	2	2	1	2	2	2	2	2	2	2	2	1	2	2	0	0	55454	0	0	0	0	0	0	NA	NA	NA	NA	NA	NA
A0A2K5TZA8	Uncharacterized protein OS=Macaca fascicularis OX=9541 PE=4 SV=1	--	457.64	27.5	71	52	63	61	58	64	60	45	59	47	55	45	44	40	47	46	32	41	35	40	2782000	3237600	1883400	5176800	2738200	864140	2011100	1038700	1739600	0.151729	0.852706	-0.72261	0.116695	-0.874207	0.510206
A0A2K5TZC6	Mitochondrial ribosomal protein L16 OS=Macaca fascicularis OX=9541 GN=MRPL16 PE=3 SV=1	MRPL16	28.519	20.3	4	4	4	3	2	3	4	2	3	4	3	4	3	2	3	4	2	3	4	3	85335	45758	20331	36195	24115	32760	72617	91102	84203	-0.70228	0.475646	0.711319	0.197414	1.4135	0.00206099
A0A2K5TZC8	Myosin XVIIIB OS=Macaca fascicularis OX=9541 GN=MYO18B PE=3 SV=1	MYO18B	285.06	0.4	1	1	1	0	0	0	0	1	0	0	0	1	0	0	0	0	1	0	0	0	0	0	0	0	0	0	0	0	0	NA	NA	NA	NA	NA	NA
A0A2K5TZD2	Promyelocytic leukemia OS=Macaca fascicularis OX=9541 GN=PML PE=4 SV=1	PML	97.437	22.4	18	18	13	15	14	16	10	12	15	15	17	13	15	14	16	10	12	15	15	17	531320	413880	555310	534770	437540	418180	571160	516780	546610	-0.109826	0.567497	0.123401	0.388153	0.233278	0.108464
A0A2K5TZD4	Uncharacterized protein OS=Macaca fascicularis OX=9541 PE=4 SV=1	--	165.68	19.4	21	2	20	19	20	19	16	15	20	14	16	2	2	2	2	2	2	2	2	1	20969	82005	34978	83591	39983	14021	25486	22895	0	-0.00375589	0.904774	-0.926591	0.41697	-0.922959	0.592103
A0A2K5TZE2	GRIP1 associated protein 1 OS=Macaca fascicularis OX=9541 GN=GRIPAP1 PE=4 SV=1	GRIPAP1	90.875	15.5	10	10	5	4	7	8	7	6	7	6	6	5	4	7	8	7	6	7	6	6	127850	116290	104140	155780	183110	157970	128420	111120	52088	0.512581	0.0106014	-0.256183	0.440629	-0.768671	0.102369
A0A2K5TZE8	Aldo_ket_red domain-containing protein OS=Macaca fascicularis OX=9541 PE=4 SV=1	--	36	74.1	26	3	24	25	24	23	21	21	25	18	18	2	2	3	2	2	2	3	1	2	307580	857960	1330500	879940	479380	472220	845300	0	72641	-0.446541	0.713914	-0.858306	0.401268	-0.411643	0.434261
A0A2K5TZF7	Ankyrin repeat and MYND domain containing 2 OS=Macaca fascicularis OX=9541 GN=ANKMY2 PE=4 SV=1	ANKMY2	38.014	8.8	2	2	2	2	2	2	2	2	2	2	2	2	2	2	2	2	2	2	2	2	32288	25774	31470	22664	27931	37591	39008	62685	39063	-0.0218044	0.85435	0.652693	0.0674657	0.674614	0.0981102
A0A2K5TZJ4	Serine and arginine rich splicing factor 5 OS=Macaca fascicularis OX=9541 GN=SRSF5 PE=4 SV=1	SRSF5	30.607	22.9	5	4	3	3	2	1	1	4	5	5	3	2	2	1	0	0	3	4	4	2	122850	99835	0	0	0	82821	119010	79024	99120	-0.427013	NA	-0.168771	0.516946	0.258253	NA
A0A2K5TZM0	Translocase of outer mitochondrial membrane 40 OS=Macaca fascicularis OX=9541 GN=TOMM40 PE=4 SV=1	TOMM40	37.817	51	11	11	10	11	10	8	10	10	9	10	9	10	11	10	8	10	10	9	10	9	1039300	1212100	910500	837320	1083900	1278900	1047100	1272000	1224300	0.0173518	0.979996	0.1644	0.313739	0.147042	0.454199
A0A2K5TZT4	NAD(P)H quinone dehydrogenase 1 OS=Macaca fascicularis OX=9541 GN=NQO1 PE=4 SV=1	NQO1	27.17	42.9	10	10	7	8	6	6	7	7	8	9	10	7	8	6	6	7	7	8	9	10	923640	959850	688040	579610	297600	439760	490520	582430	802630	-0.965503	0.034288	-0.455218	0.141802	0.510046	0.201168
A0A2K5TZN7	Carnitine O-acetyltransferase OS=Macaca fascicularis OX=9541 GN=CRAT PE=3 SV=1	CRAT	70.733	42.5	27	27	24	25	25	24	25	25	24	22	25	24	25	25	24	25	25	24	22	25	4351100	5051400	4488600	4817000	6508400	5984200	4055200	4513300	4722500	0.31742	0.100062	-0.0637107	0.529245	-0.381173	0.0617647
A0A2K5TZT1	SCO cytochrome c oxidase assembly protein 1 OS=Macaca fascicularis OX=9541 GN=SCO1 PE=4 SV=1	SCO1	34.157	16.8	6	6	6	6	6	6	6	6	6	6	6	6	6	6	6	6	6	6	6	6	648000	610630	620670	775750	740850	645390	584120	459690	809420	0.202136	0.0770127	-0.0201941	0.817063	-0.22231	0.361329
A0A2K5TZT7	Iron-sulfur cluster assembly factor IBA57 OS=Macaca fascicularis OX=9541 GN=IBA57 PE=4 SV=1	IBA57	38.239	40.6	10	9	8	7	7	9	8	8	7	7	9	8	6	7	8	7	8	7	6	9	190360	161130	227320	350510	296810	227830	299680	252550	353730	0.596458	0.0633816	0.646347	0.0321198	0.0499049	0.810764
A0A2K5TZV0	Canopy FGF signaling regulator 4 OS=Macaca fascicularis OX=9541 GN=CNPY4 PE=4 SV=1	CNPY4	27.67	24.2	4	4	3	2	2	4	2	2	3	2	3	3	2	2	4	2	2	3	2	3	41151	0	60058	34695	0	0	50574	43956	51613	-0.544561	NA	-0.0549917	0.892489	0.489646	NA
A0A2K5TZV4	NADH:ubiquinone oxidoreductase core subunit S7 OS=Macaca fascicularis OX=9541 GN=NDUFS7 PE=3 SV=1	NDUFS7	23.37	26.3	4	3	3	3	4	2	2	3	3	4	4	3	3	3	2	2	3	3	3	3	594040	433950	434370	270750	516790	619340	528530	476190	622430	-0.0557412	0.769182	0.154065	0.439018	0.209895	0.494688
I7GIH9	Ribosomal protein L19 OS=Macaca fascicularis OX=9541 PE=2 SV=1	--	23.247	22.7	5	5	4	3	3	5	4	5	5	4	4	4	3	3	5	4	5	5	4	4	89078	37380	42139	388470	164540	142740	92580	139040	85656	2.04499	0.0283298	0.91219	0.0912705	-1.13284	0.112173
A0A2K5TZW4	Dihydrolipoyl dehydrogenase OS=Macaca fascicularis OX=9541 GN=DLD PE=3 SV=1	DLD	54.883	46	17	2	14	15	15	14	15	16	16	14	15	2	2	2	2	2	2	2	2	2	5324700	5466600	5580200	6098500	4350800	5137900	5395900	5202700	5537200	-0.070815	0.584884	-0.0209258	0.552269	0.0499049	0.681802
A0A2K5TZY3	Uncharacterized protein OS=Macaca fascicularis OX=9541 PE=3 SV=1	--	85.479	43.5	25	1	18	17	19	14	18	22	18	18	17	0	1	0	0	0	1	0	0	0	0	234260	0	0	0	392980	0	0	0	0.746313	NA	NA	NA	NA	NA
A0A2K5TZY4	Gasdermin D OS=Macaca fascicularis OX=9541 GN=GSDMD PE=4 SV=1	GSDMD	52.949	11.4	4	4	4	4	4	4	4	4	3	2	3	4	4	4	4	4	4	3	2	3	69060	75526	32860	57503	113570	55741	40520	52956	41359	0.354114	0.514402	-0.396119	0.473313	-0.750349	0.130262
A0A2K5U002	Serine protease 53 OS=Macaca fascicularis OX=9541 GN=PRSS53 PE=4 SV=1	PRSS53	12.826	20	2	2	1	1	1	2	2	2	2	2	2	1	1	1	2	2	2	2	2	2	0	0	0	630630	485910	444120	438670	349060	380520	NA	NA	NA	NA	-0.417812	0.085559
A0A2K5U014	Uncharacterized protein OS=Macaca fascicularis OX=9541 PE=4 SV=1	--	14.131	10	1	1	0	0	0	0	1	1	1	1	1	0	0	0	0	1	1	1	1	1	0	0	0	0	0	5476.1	0	0	0	NA	NA	NA	NA	NA	NA
A0A2K5U000	Phosphoribosylformylglycinamidine synthase OS=Macaca fascicularis OX=9541 GN=PFAS PE=3 SV=1	PFAS	144.33	15.4	13	13	12	11	10	11	12	12	12	11	11	12	11	10	11	12	12	12	11	11	255260	295770	211270	267930	360190	244980	290800	305760	301740	0.195726	0.436272	0.236829	0.153341	0.0411202	0.737749
A0A2K5U016	Ectonucleoside triphosphate diphosphohydrolase 8 OS=Macaca fascicularis OX=9541 GN=ENTPD8 PE=3 SV=1	ENTPD8	54.026	17.8	7	7	7	5	6	7	7	7	6	7	7	7	5	6	7	7	7	6	7	7	1847000	714440	436660	609280	1439300	914120	452430	1082300	974900	-0.017125	0.833519	-0.256528	0.907099	-0.239398	0.665222
A0A2K5U017	Alpha-galactosidase OS=Macaca fascicularis OX=9541 GN=NAGA PE=3 SV=1	NAGA	46.43	34.3	12	12	8	8	8	11	11	11	10	9	11	8	8	8	11	11	11	10	9	11	301620	217160	342440	440190	660120	538300	181980	322350	283020	0.928048	0.0224896	-0.129418	0.672015	-1.05742	0.0231706
A0A2K5U026	40S ribosomal protein S21 OS=Macaca fascicularis OX=9541 GN=RPS21 PE=3 SV=1	RPS21	9.1113	62.7	5	5	5	5	5	4	4	5	5	5	5	5	5	5	4	4	5	5	5	5	1201600	991660	805350	917330	1069100	1383200	1331000	831490	997650	0.168257	0.526371	0.075738	0.807059	-0.0926134	0.725234
A0A2K5U027	Folate receptor beta OS=Macaca fascicularis OX=9541 GN=FOLR2 PE=4 SV=1	FOLR2	31.314	15.4	4	4	4	2	4	4	4	3	4	3	4	4	2	4	4	4	3	4	3	4	72478	26762	32982	34198	36404	25473	30529	22599	26473	-0.460767	0.508641	-0.732165	0.25601	-0.271426	0.259896
A0A2K5U029	Dihydrolipoyl dehydrogenase, mitochondrial OS=Macaca fascicularis OX=9541 GN=DLD PE=3 SV=1	DLD	49.284	50.8	16	1	13	14	14	13	13	15	15	13	14	1	1	1	1	0	1	1	1	1	0	0	241570	0	0	0	0	0	0	NA	NA	NA	NA	NA	NA
A0A2K5U256	Ig-like domain-containing protein OS=Macaca fascicularis OX=9541 PE=3 SV=1	--	38.681	43	13	3	12	11	9	11	8	10	9	10	11	2	2	1	1	1	0	2	1	2	717600	281680	0	446950	0	254950	285750	244650	426430	-0.509635	0.651682	-0.647693	0.430423	-0.138028	0.794813
A0A2K5U074	Solute carrier family 25 member 10 OS=Macaca fascicularis OX=9541 GN=SLC25A10 PE=3 SV=1	SLC25A10	31.295	66.6	16	16	13	13	14	15	15	13	13	15	14	13	13	14	15	15	13	13	15	14	1638000	1887900	2953300	1807500	2345000	2059300	1935200	2892000	2701900	-0.0608487	0.941393	0.21661	0.481253	0.277534	0.275444
A0A2K5U0E0	Nectin cell adhesion molecule 2 OS=Macaca fascicularis OX=9541 GN=NECTIN2 PE=4 SV=1	NECTIN2	51.835	14.2	6	6	6	4	5	5	6	6	5	6	5	6	4	5	5	6	6	5	6	5	369440	257030	231250	327080	395030	301530	285670	186010	203130	0.255078	0.305717	-0.346115	0.287206	-0.601126	0.0493108
G8F5T6	Prune exopolyphosphatase 1 OS=Macaca fascicularis OX=9541 GN=PRUNE1 PE=4 SV=1	PRUNE1	50.188	17.4	6	6	5	6	5	6	6	6	6	6	5	5	6	5	6	6	6	6	6	5	107180	98180	86040	95407	116810	96549	122100	107280	110040	0.0835197	0.563648	0.220082	0.108052	0.136537	0.272163
A0A2K5U0E5	Spliceosome associated factor 1, recruiter of U4/U6.U5 tri-snRNP OS=Macaca fascicularis OX=9541 GN=SART1 PE=4 SV=1	SART1	57.322	9.4	3	3	3	2	0	0	1	2	2	2	2	3	2	0	0	1	2	2	2	2	8513.2	13815	0	0	0	0	24752	0	0	NA	NA	1.14867	NA	NA	NA
A0A2K5U0B9	Uncharacterized protein OS=Macaca fascicularis OX=9541 PE=3 SV=1	--	124.09	37.7	32	0	24	22	26	18	24	28	24	24	22	0	0	0	0	0	0	0	0	0	1716300	1673500	1241100	1238000	951970	2593500	1358700	1241100	1689600	0.0467006	0.87958	-0.110449	0.618644	-0.157302	0.944066
A0A2K5U0J6	Uncharacterized protein OS=Macaca fascicularis OX=9541 PE=4 SV=1	--	36.156	47.7	17	17	15	17	17	15	13	17	16	15	17	15	17	17	15	13	17	16	15	17	5894800	6204000	4240500	5620000	4165500	4886600	5648200	5570700	6326200	-0.155213	0.528995	0.102725	0.544685	0.257908	0.125164
A0A2K5U0J9	DNA-(apurinic or apyrimidinic site) lyase OS=Macaca fascicularis OX=9541 GN=APEX1 PE=3 SV=1	APEX1	35.665	47.5	10	10	9	10	10	7	10	9	9	10	9	9	10	10	7	10	9	9	10	9	502910	575010	529760	584850	763450	550150	604460	580810	557190	0.239887	0.218347	0.116099	0.148045	-0.123666	0.50318
A0A2K5UR59	60S ribosomal protein L6 OS=Macaca fascicularis OX=9541 PE=3 SV=1	--	32.727	31.6	10	10	8	9	9	10	9	9	9	10	9	8	9	9	10	9	9	9	10	9	810630	560670	416780	1217600	377410	548690	1029800	875010	675120	0.261711	0.821317	0.528971	0.163736	0.267253	0.468128
A0A2K5U0R2	Uncharacterized protein OS=Macaca fascicularis OX=9541 PE=3 SV=1	--	31.124	24.8	5	5	5	4	4	5	4	4	4	4	4	5	4	4	5	4	4	4	4	4	785480	791980	624280	768900	912150	778490	965080	656240	708610	0.159758	0.299796	0.0816123	0.750203	-0.0780633	0.641716
A0A2K5U0L5	Uncharacterized protein OS=Macaca fascicularis OX=9541 PE=3 SV=1	--	69.38	35.6	17	8	15	14	15	11	15	16	15	15	14	8	7	7	6	8	8	8	8	8	345590	274850	203920	230600	247460	354660	231660	175950	290530	0.0144981	0.945933	-0.239736	0.479598	-0.254352	0.415712
A0A2K5U0L3	Nucleosome assembly protein 1 like 4 OS=Macaca fascicularis OX=9541 GN=NAP1L4 PE=3 SV=1	NAP1L4	42.894	27.7	8	7	5	5	4	4	4	7	7	7	7	4	4	3	3	3	6	6	6	6	371030	280250	195670	276140	172060	327570	468840	387330	423840	-0.12658	0.754938	0.59579	0.0833633	0.722372	0.0563991
A0A2K5U0L9	Ubiquitin carboxyl-terminal hydrolase OS=Macaca fascicularis OX=9541 GN=UCHL3 PE=3 SV=1	UCHL3	26.179	43.9	6	6	6	5	6	6	6	6	4	6	6	6	5	6	6	6	6	4	6	6	429160	468440	365270	617770	554210	486610	493770	559750	491060	0.393197	0.0528923	0.290542	0.0724601	-0.102725	0.447218
A0A2K5U0M2	Proteasome subunit beta OS=Macaca fascicularis OX=9541 GN=PSMB8 PE=3 SV=1	PSMB8	30.495	30.1	7	7	5	6	5	5	6	7	6	5	6	5	6	5	5	6	7	6	5	6	243000	195450	189020	248570	312090	209240	308730	221900	107950	0.295135	0.231377	0.0253123	0.849857	-0.269751	0.473021
G7PRG8	Proteasome subunit beta OS=Macaca fascicularis OX=9541 PE=3 SV=1	--	29.924	24.9	8	8	7	8	8	7	8	8	8	8	8	7	8	8	7	8	8	8	8	8	798380	949730	876090	1122000	960240	926020	850940	944720	832370	0.197111	0.154511	0.00216242	0.971391	-0.19497	0.132591
A0A2K5U0P3	Dephospho-CoA kinase domain containing OS=Macaca fascicularis OX=9541 GN=DCAKD PE=4 SV=1	DCAKD	15.566	27.4	3	3	3	3	2	3	3	3	2	2	2	3	3	2	3	3	3	2	2	2	67896	32429	71113	93509	35116	74612	121390	72388	0	0.245496	0.721678	0.761711	0.242035	0.516223	0.414725
A0A2K5U0R4	Xanthine dehydrogenase OS=Macaca fascicularis OX=9541 GN=XDH PE=4 SV=1	XDH	146.78	39.5	36	35	27	31	31	28	30	31	28	33	26	26	30	30	27	29	30	27	32	25	3165300	3124300	4422600	3608400	4430800	2258600	2741200	4682100	2527400	-0.0569414	0.794639	-0.106405	0.680012	-0.0494914	0.903807
A0A2K5U0S3	Ring finger protein 1 OS=Macaca fascicularis OX=9541 GN=RING1 PE=4 SV=1	RING1	42.877	10.4	3	3	2	1	1	1	0	2	1	1	2	2	1	1	1	0	2	1	1	2	16455	0	0	0	0	0	0	0	0	NA	NA	NA	NA	NA	NA
A0A2K5U0U1	Rab-GAP TBC domain-containing protein OS=Macaca fascicularis OX=9541 PE=4 SV=1	--	89.377	8.8	6	6	5	4	4	2	2	3	4	4	3	5	4	4	2	2	3	4	4	3	47680	35642	35506	0	49376	49885	40978	39436	49383	0.325386	0.15885	0.127369	0.480173	-0.197991	0.211459
A0A2K5U0S8	Vacuolar protein sorting-associated protein 29 OS=Macaca fascicularis OX=9541 GN=VPS29 PE=3 SV=1	VPS29	20.495	52.7	8	8	8	8	8	8	8	8	8	8	7	8	8	8	8	8	8	8	8	7	1046700	836830	935530	1133400	1094500	1267000	849910	1139900	817280	0.309991	0.0500728	-0.00607208	0.930513	-0.316146	0.115227
A0A2K5U0U5	Uncharacterized protein OS=Macaca fascicularis OX=9541 PE=4 SV=1	--	23.918	12	2	1	1	1	1	1	1	1	2	1	2	1	1	1	1	1	1	1	1	1	0	0	28664	0	0	0	0	0	0	NA	NA	NA	NA	NA	NA
A0A2K5U0Y7	VPS53 subunit of GARP complex OS=Macaca fascicularis OX=9541 GN=VPS53 PE=4 SV=1	VPS53	90.988	1.9	1	1	1	1	1	0	1	1	1	1	1	1	1	1	0	1	1	1	1	1	0	0	12312	0	0	0	0	0	0	NA	NA	NA	NA	NA	NA
A0A2K5U0U8	Uncharacterized protein OS=Macaca fascicularis OX=9541 PE=4 SV=1	--	40.981	57.3	16	15	12	9	11	14	12	14	11	11	13	11	9	10	13	11	13	10	11	12	428710	445830	331930	629970	487270	533460	569470	528940	508510	0.452279	0.0569146	0.413486	0.0403546	-0.0387171	0.799881
A0A2K5U0V7	Splicing factor 3a subunit 2 OS=Macaca fascicularis OX=9541 GN=SF3A2 PE=4 SV=1	SF3A2	49.255	8	2	2	0	0	2	1	0	1	2	1	2	0	0	2	1	0	1	2	1	2	0	0	12022	0	0	0	20409	0	34223	NA	NA	1.18409	NA	NA	NA
A0A2K5U0W1	26S proteasome non-ATPase regulatory subunit 1 OS=Macaca fascicularis OX=9541 GN=PSMD1 PE=3 SV=1	PSMD1	105.83	41.9	28	28	22	23	24	22	27	25	25	23	23	22	23	24	22	27	25	25	23	23	1390000	1440100	1232600	1372400	1563400	1447500	1464500	1537600	1316400	0.109561	0.272902	0.0881416	0.40476	-0.0214797	0.806672
A0A2K5U0X8	Uncharacterized protein OS=Macaca fascicularis OX=9541 PE=4 SV=1	--	41.693	48.4	23	1	14	18	19	19	15	17	21	21	23	1	0	0	0	0	1	1	0	1	42072	0	0	0	0	0	0	0	0	NA	NA	NA	NA	NA	NA
A0A2K5U0Z4	Translocating chain-associated membrane protein OS=Macaca fascicularis OX=9541 GN=TRAM1 PE=3 SV=1	TRAM1	43.119	11.8	4	4	4	4	4	3	4	4	4	4	4	4	4	4	3	4	4	4	4	4	346120	367410	278420	345360	410800	402340	411860	241260	228240	0.223917	0.188271	-0.170556	0.511327	-0.394404	0.191527
A0A2K5U130	Proteasome inhibitor subunit 1 OS=Macaca fascicularis OX=9541 GN=PSMF1 PE=4 SV=1	PSMF1	29.794	14	4	4	4	3	4	3	4	4	4	3	3	4	3	4	3	4	4	4	3	3	407380	160020	202670	253270	219060	368100	218290	335660	169360	0.12618	0.673867	-0.0903421	0.954529	-0.216486	0.546676
A0A2K5VGS3	Uncharacterized protein OS=Macaca fascicularis OX=9541 PE=4 SV=1	--	27.865	49.4	9	7	9	9	9	7	7	8	8	9	8	7	7	7	7	6	6	7	7	7	784980	958210	605030	710860	779640	843900	1005000	986750	1153300	-0.00853711	0.951925	0.421479	0.0964165	0.43012	0.0129833
A0A2K5U138	Bone marrow stromal cell antigen 2 OS=Macaca fascicularis OX=9541 GN=BST2 PE=4 SV=1	BST2	20.087	8.8	2	2	2	2	1	2	2	2	2	2	2	2	2	1	2	2	2	2	2	2	56154	51771	0	23012	51427	54294	38976	34855	39646	-0.33061	0.469011	-0.512514	0.00969821	-0.181929	0.844129
A0A2K5U162	RRM domain-containing protein OS=Macaca fascicularis OX=9541 PE=4 SV=1	--	30.199	24.5	5	5	4	3	5	4	3	5	5	3	5	4	3	5	4	3	5	5	3	5	490200	0	445790	537820	0	799530	743060	0	921970	0.514804	0.23875	0.830985	0.0400182	0.316169	0.410606
A0A2K5U3J4	Ig-like domain-containing protein OS=Macaca fascicularis OX=9541 PE=3 SV=1	--	37.105	52.1	16	3	12	14	13	13	11	15	13	14	15	1	2	2	2	1	2	3	2	3	1318200	806270	1125600	1237100	1037000	1107000	1315500	1789100	918930	0.0569996	0.728934	0.308011	0.458705	0.251024	0.520513
A0A2K5U1D0	Histidyl-tRNA synthetase OS=Macaca fascicularis OX=9541 GN=HARS PE=4 SV=1	HARS	55.811	28.5	13	9	11	8	11	9	10	9	12	12	7	7	6	9	7	7	6	8	8	5	386390	365930	366570	465440	443440	449230	415540	388020	297140	0.279531	0.00108118	-0.0237097	0.813156	-0.303225	0.100199
A0A2K5U189	Hydrolase_4 domain-containing protein OS=Macaca fascicularis OX=9541 PE=4 SV=1	--	44.979	16	5	5	5	3	1	5	4	5	4	3	2	5	3	1	5	4	5	4	3	2	81888	83785	0	51397	86422	123000	88198	95067	63438	0.0697022	0.970509	-0.0105703	0.899458	-0.0802483	0.976287
A0A2K5U190	Importin 5 OS=Macaca fascicularis OX=9541 GN=IPO5 PE=4 SV=1	IPO5	125.5	33.9	29	29	25	23	28	22	22	22	24	24	23	25	23	28	22	22	22	24	24	23	951730	975230	954610	814060	1334400	943300	1031000	784320	729570	0.101516	0.75768	-0.179188	0.268493	-0.280838	0.365371
A0A2K5U1A4	Galactosylceramidase OS=Macaca fascicularis OX=9541 GN=GALC PE=4 SV=1	GALC	77.09	6.4	3	3	3	2	2	2	1	3	1	2	2	3	2	2	2	1	3	1	2	2	31067	24524	19785	28791	0	27063	0	17913	16674	0.152508	0.523703	-0.538891	0.126906	-0.691445	0.00961437
A0A2K5U1C8	Actin alpha 2, smooth muscle OS=Macaca fascicularis OX=9541 GN=ACTA2 PE=3 SV=1	ACTA2	42.009	81.2	27	0	25	23	26	24	24	23	23	21	26	0	0	0	0	0	0	0	0	0	13853000	2816400	20814000	2310900	2141700	470920	1982400	269710	13031000	-2.92796	0.0714095	-1.29442	0.281446	1.63397	0.782034
A0A2K5U1D1	DEAD-box helicase 24 OS=Macaca fascicularis OX=9541 GN=DDX24 PE=4 SV=1	DDX24	95.66	1.5	1	1	0	0	1	1	0	0	0	0	0	0	0	1	1	0	0	0	0	0	0	0	0	0	0	0	0	0	0	NA	NA	NA	NA	NA	NA
A0A2K5U1E1	Alanyl-tRNA synthetase 2, mitochondrial OS=Macaca fascicularis OX=9541 GN=AARS2 PE=3 SV=1	AARS2	107.5	14.2	10	10	3	6	7	6	4	5	6	7	6	3	6	7	6	4	5	6	7	6	121390	130040	128690	113500	155060	143520	149340	141460	140300	0.116498	0.492477	0.181548	0.0122664	0.0650684	0.607649
A0A2K5U1F8	ATPase H+ transporting V1 subunit B2 OS=Macaca fascicularis OX=9541 GN=ATP6V1B2 PE=3 SV=1	ATP6V1B2	68.579	42.9	19	19	15	17	14	17	15	18	16	19	15	15	17	14	17	15	18	16	19	15	926820	1023000	738480	1348300	919870	1025100	824900	1288300	602170	0.292782	0.253428	0.0144981	0.906898	-0.278342	0.408801
A0A2K5U1J8	Synoviolin 1 OS=Macaca fascicularis OX=9541 GN=SYVN1 PE=4 SV=1	SYVN1	53.44	10.8	6	6	2	4	2	3	4	4	5	5	4	2	4	2	3	4	4	5	5	4	78484	78087	110460	76639	111130	122280	155860	67985	84954	0.215492	0.476485	0.209641	0.745573	-0.00575927	0.87332
A0A2K5U1I3	Aminoadipate aminotransferase OS=Macaca fascicularis OX=9541 GN=AADAT PE=4 SV=1	AADAT	47.325	22.1	7	7	7	7	7	7	6	6	6	7	6	7	7	7	7	6	6	6	7	6	267740	243640	222040	267690	231220	230940	202080	314410	319180	-0.00708658	0.954775	0.188274	0.520267	0.195286	0.50084
A0A2K5U1K1	PDZ and LIM domain 3 OS=Macaca fascicularis OX=9541 GN=PDLIM3 PE=4 SV=1	PDLIM3	34.265	13.3	3	3	0	0	3	1	1	1	0	1	0	0	0	3	1	1	1	0	1	0	0	0	24435	0	0	0	0	0	0	NA	NA	NA	NA	NA	NA
A0A2K5U1Q1	Upstream binding protein 1 OS=Macaca fascicularis OX=9541 GN=UBP1 PE=4 SV=1	UBP1	30.513	13.1	2	2	1	1	1	2	1	2	1	2	1	1	1	1	2	1	2	1	2	1	0	0	0	25937	0	20918	0	28268	0	NA	NA	NA	NA	0.270904	NA
A0A2K5U1L0	WASP actin nucleation promoting factor OS=Macaca fascicularis OX=9541 GN=WAS PE=4 SV=1	WAS	52.947	4.2	1	1	1	1	1	1	0	1	1	1	0	1	1	1	1	0	1	1	1	0	0	0	5739.3	0	0	0	0	0	0	NA	NA	NA	NA	NA	NA
Q9N0A4	Prostaglandin E synthase 2 OS=Macaca fascicularis OX=9541 GN=PTGES2 PE=1 SV=1	PTGES2	41.916	49.6	11	11	9	11	9	9	10	10	10	10	11	9	11	9	9	10	10	10	10	11	670890	1074200	875970	790700	736200	1109200	814270	1043700	903220	0.00820001	0.969688	0.0751903	0.694154	0.0668806	0.712097
A0A2K5U1M6	Acyl-CoA thioesterase 12 OS=Macaca fascicularis OX=9541 GN=ACOT12 PE=4 SV=1	ACOT12	61.944	32.3	14	14	12	9	11	11	11	14	13	9	8	12	9	11	11	11	14	13	9	8	309110	174560	242610	169240	244640	704550	239930	134500	155340	0.622837	0.591403	-0.455218	0.253623	-1.07806	0.272274
A0A2K5U1N3	Uncharacterized protein OS=Macaca fascicularis OX=9541 PE=4 SV=1	--	30.721	81.3	18	17	15	15	17	18	14	18	17	16	16	14	15	16	17	14	17	17	16	16	2330600	2627000	2812100	2089500	2612100	2455200	2300000	2413700	2441000	-0.11857	0.387644	-0.11904	0.239812	-0.000432744	0.959472
A0A2K5U1N8	Uncharacterized protein OS=Macaca fascicularis OX=9541 PE=3 SV=1	--	57.98	53.1	23	17	19	19	20	21	19	22	20	20	21	13	13	15	15	13	16	14	14	15	2419000	2825300	2054200	2832900	2714500	2372600	2495300	2227100	2215800	0.117961	0.457817	-0.0730897	0.684178	-0.190931	0.118105
A0A2K5U1P3	Ornithine carbamoyltransferase OS=Macaca fascicularis OX=9541 GN=OTC PE=3 SV=1	OTC	39.922	79.1	24	24	19	20	20	18	20	21	18	22	21	19	20	20	18	20	21	18	22	21	22131000	31012000	21280000	19026000	21999000	22807000	23158000	28365000	27462000	-0.221455	0.342534	0.0858325	0.629806	0.307216	0.0646079
A0A2K5U1X8	Glycogen synthase kinase 3 beta OS=Macaca fascicularis OX=9541 GN=GSK3B PE=3 SV=1	GSK3B	45.998	5.9	1	1	1	0	1	1	1	1	1	1	1	1	0	1	1	1	1	1	1	1	0	0	17064	0	0	0	0	0	0	NA	NA	NA	NA	NA	NA
A0A2K5U1Q6	PABS domain-containing protein OS=Macaca fascicularis OX=9541 PE=4 SV=1	--	35.319	34.2	6	6	2	4	4	3	4	3	5	4	3	2	4	4	3	4	3	5	4	3	48797	105970	41324	39206	62664	108370	115400	106580	44252	0.100574	0.86774	0.441165	0.501701	0.340623	0.604859
A0A2K5U1R1	EMAP like 3 OS=Macaca fascicularis OX=9541 GN=EML3 PE=4 SV=1	EML3	95.292	4.6	2	2	0	1	1	0	1	2	2	2	0	0	1	1	0	1	2	2	2	0	0	0	0	0	0	9263.5	16836	8714.4	0	NA	NA	NA	NA	0.463748	NA
A0A2K5U1S4	Acyl-CoA synthetase short chain family member 3 OS=Macaca fascicularis OX=9541 GN=ACSS3 PE=4 SV=1	ACSS3	74.771	55.5	32	32	29	29	30	30	27	30	32	30	29	29	29	30	30	27	30	32	30	29	7517700	6537100	5861000	3560600	3377400	7089200	7159000	5106000	5639200	-0.505738	0.179119	-0.153607	0.417536	0.351995	0.319345
A0A2K5U1T1	Complement C5 OS=Macaca fascicularis OX=9541 GN=C5 PE=4 SV=1	C5	188.53	25.7	31	30	24	27	22	24	21	26	23	18	22	23	27	22	24	21	26	22	18	21	1033900	861700	546200	774440	768960	1370600	654470	490960	702230	0.255078	0.557294	-0.402207	0.307194	-0.657274	0.123935
A0A2K5U1U7	ATP synthase subunit d, mitochondrial OS=Macaca fascicularis OX=9541 PE=3 SV=1	--	18.513	72.7	12	12	12	12	12	12	12	11	12	12	12	12	12	12	12	12	11	12	12	12	8945400	10582000	8832800	12170000	11738000	9354300	9102200	9068200	8991000	0.23008	0.196169	-0.0623543	0.533077	-0.292311	0.0761373
A0A2K5U1W7	Attractin OS=Macaca fascicularis OX=9541 GN=ATRN PE=4 SV=1	ATRN	144.47	8.2	7	7	5	6	6	5	4	6	3	6	2	5	6	6	5	4	6	3	6	2	242140	298080	350700	109740	234400	288410	119610	140990	128190	-0.494109	0.260827	-1.19628	0.00220313	-0.702214	0.239297
A0A2K5U1X0	Uncharacterized protein OS=Macaca fascicularis OX=9541 PE=4 SV=1	--	14.028	9.2	1	1	1	1	0	1	1	1	1	1	1	1	1	0	1	1	1	1	1	1	0	82200	0	0	0	0	0	0	0	NA	NA	NA	NA	NA	NA
A0A2K5U1X3	Iron-sulfur cluster assembly 2 OS=Macaca fascicularis OX=9541 GN=ISCA2 PE=4 SV=1	ISCA2	16.458	32.5	4	4	1	3	3	3	2	1	4	1	3	1	3	3	3	2	1	4	1	3	0	195780	162410	185520	188280	0	146280	0	199820	0.0615688	0.66587	-0.0496062	0.838445	-0.111031	0.625856
A0A2K5U1Y8	CXXC motif containing zinc binding protein OS=Macaca fascicularis OX=9541 GN=CZIB PE=4 SV=1	CZIB	15.825	40.6	3	3	3	3	3	3	3	3	3	3	3	3	3	3	3	3	3	3	3	3	275220	242890	204920	385290	257340	257020	285540	274760	262420	0.315334	0.264462	0.186374	0.201278	-0.128953	0.630972
A0A2K5U214	Citron Rho-interacting kinase OS=Macaca fascicularis OX=9541 GN=CIT PE=3 SV=1	CIT	229.08	2.7	4	3	1	2	1	2	4	2	2	3	2	1	2	1	2	3	2	2	2	2	0	239220	0	221560	229000	199340	225650	323850	333710	-0.143054	NA	0.299479	NA	0.442614	0.0912169
A0A2K5U215	Ribos_L4_asso_C domain-containing protein OS=Macaca fascicularis OX=9541 PE=4 SV=1	--	49.105	38.8	16	16	13	11	13	15	13	13	14	12	15	13	11	13	15	13	13	14	12	15	1524900	889580	1154700	3144600	2355500	2092900	1615000	1489500	1141100	1.08909	0.0178832	0.250355	0.375449	-0.838669	0.0226698
A0A2K5U220	Uncharacterized protein OS=Macaca fascicularis OX=9541 PE=4 SV=1	--	14.712	13.1	1	1	0	0	0	1	1	0	0	1	1	0	0	0	1	1	0	0	1	1	0	0	0	0	28722	0	0	0	0	NA	NA	NA	NA	NA	NA
A0A2K5U232	Carbohydrate sulfotransferase OS=Macaca fascicularis OX=9541 GN=CHST13 PE=3 SV=1	CHST13	39.086	3.2	1	1	1	1	0	1	1	1	1	1	0	1	1	0	1	1	1	1	1	0	0	10071	0	0	0	0	0	0	0	NA	NA	NA	NA	NA	NA
A0A2K5U2D1	Procollagen-lysine,2-oxoglutarate 5-dioxygenase 1 OS=Macaca fascicularis OX=9541 GN=PLOD1 PE=4 SV=1	PLOD1	82.399	20.9	11	10	10	9	7	10	11	11	10	7	7	9	8	6	9	10	10	9	6	6	204680	148010	126480	203360	171140	160320	187650	95992	96572	0.158466	0.473477	-0.333698	0.374752	-0.492212	0.17145
A0A2K5U279	NECAP endocytosis associated 2 OS=Macaca fascicularis OX=9541 GN=NECAP2 PE=4 SV=1	NECAP2	21.951	44.3	5	5	5	5	2	4	5	4	4	5	5	5	5	2	4	5	4	4	5	5	123400	102940	95017	138730	141360	135980	121110	122530	110380	0.372618	0.0277244	0.1396	0.29269	-0.233029	0.00961288
A0A2K5U272	Caveolae associated protein 1 OS=Macaca fascicularis OX=9541 GN=CAVIN1 PE=4 SV=1	CAVIN1	43.593	26.1	7	6	7	7	7	5	6	6	7	6	7	6	6	6	5	5	5	6	5	6	756530	560910	1037900	488270	414470	209810	542590	281730	747100	-1.08192	0.0678382	-0.583809	0.253445	0.498179	0.4414
A0A2K5U281	Serine dehydratase like OS=Macaca fascicularis OX=9541 GN=SDSL PE=4 SV=1	SDSL	34.63	51.4	13	13	11	12	12	9	11	8	9	13	13	11	12	12	9	11	8	9	13	13	595910	913860	951280	614270	477800	304690	507930	1683100	1192000	-0.817308	0.0823692	0.459012	0.590643	1.27614	0.11964
A0A2K5U283	Mitochondrial calcium uniporter regulator 1 OS=Macaca fascicularis OX=9541 GN=MCUR1 PE=4 SV=1	MCUR1	40.184	8.3	2	2	2	1	1	1	2	1	1	1	1	2	1	1	1	2	1	1	1	1	11089	0	0	0	44148	0	0	0	0	1.9932	NA	NA	NA	NA	NA
A0A2K5U286	Guided entry of tail-anchored proteins factor 4 OS=Macaca fascicularis OX=9541 GN=GET4 PE=4 SV=1	GET4	36.487	15.9	4	4	2	4	3	1	2	3	2	4	2	2	4	3	1	2	3	2	4	2	186630	184340	150640	0	189090	157370	187880	205160	180360	-0.00534787	0.979216	0.136585	0.283815	0.141939	0.316051
A0A2K5U2F6	LIM and senescent cell antigen-like-containing domain protein OS=Macaca fascicularis OX=9541 PE=4 SV=1	--	38.568	32.7	10	4	9	9	10	10	8	9	10	9	9	4	3	4	4	3	3	4	3	4	96329	95937	292510	92768	123110	52077	76388	77090	71603	-0.855431	0.323975	-1.10687	0.170951	-0.251568	0.675362
A0A2K5U2A2	L-lactate dehydrogenase OS=Macaca fascicularis OX=9541 PE=3 SV=1	--	35.951	47.6	14	1	11	11	12	10	11	12	12	11	13	1	1	1	0	0	0	0	0	0	0	0	552950	0	0	0	0	0	0	NA	NA	NA	NA	NA	NA
A0A2K5U2B3	CD276 molecule OS=Macaca fascicularis OX=9541 GN=CD276 PE=4 SV=1	CD276	57.287	9.4	2	2	1	1	2	1	2	2	2	2	0	1	1	2	1	2	2	2	2	0	0	16570	37938	0	35212	30259	46868	19636	0	0.264356	0.594932	0.286999	0.781082	0.0225369	0.883507
A0A2K5U2D0	IKBKB interacting protein OS=Macaca fascicularis OX=9541 GN=IKBIP PE=4 SV=1	IKBIP	43.162	5.8	2	2	2	1	2	1	2	1	2	1	0	2	1	2	1	2	1	2	1	0	34094	0	26845	0	32695	0	22788	0	0	0.10165	NA	-0.419083	NA	-0.520749	NA
A0A2K5U2E5	ATP binding cassette subfamily C member 3 OS=Macaca fascicularis OX=9541 GN=ABCC3 PE=4 SV=1	ABCC3	169.26	18.4	20	20	15	16	15	15	14	19	17	17	16	15	16	15	15	14	19	17	17	16	467290	596410	435220	406490	554310	925910	794460	579390	633280	0.331934	0.522577	0.421264	0.0944908	0.0892673	0.687655
A0A2K5U2E7	HscB mitochondrial iron-sulfur cluster cochaperone OS=Macaca fascicularis OX=9541 GN=HSCB PE=3 SV=1	HSCB	27.392	23.8	5	5	4	4	4	3	5	4	4	4	4	4	4	4	3	5	4	4	4	4	138520	153110	122680	125400	161310	177440	149880	151590	135610	0.163885	0.428195	0.077243	0.4843	-0.0866479	0.666075
A0A2K5U2F1	Charged multivesicular body protein 2A OS=Macaca fascicularis OX=9541 GN=CHMP2A PE=4 SV=1	CHMP2A	18.993	15.9	3	3	2	2	2	2	2	2	2	2	3	2	2	2	2	2	2	2	2	3	41867	48048	34710	36277	33351	35758	37472	34505	35019	-0.241953	0.177936	-0.22011	0.213138	0.0218044	0.697422
A0A2K5U2F3	Enhancer of rudimentary homolog OS=Macaca fascicularis OX=9541 GN=ERH PE=3 SV=1	ERH	12.259	44.2	4	4	4	4	4	4	4	4	4	4	3	4	4	4	4	4	4	4	4	3	306440	343200	314080	368470	348340	281520	322240	410070	568280	0.0508847	0.753369	0.432532	0.178436	0.381573	0.255069
A0A2K5U2F7	RBR-type E3 ubiquitin transferase OS=Macaca fascicularis OX=9541 GN=ARIH1 PE=3 SV=1	ARIH1	52.277	5.1	2	2	1	1	1	1	1	2	2	2	1	1	1	1	1	1	2	2	2	1	40063	39327	37307	45270	35454	44316	42514	51061	44954	0.0996319	0.476626	0.247441	0.0441026	0.147841	0.329884
A0A2K5U2H2	ATP binding cassette subfamily B member 11 OS=Macaca fascicularis OX=9541 GN=ABCB11 PE=4 SV=1	ABCB11	146.37	44	52	51	43	49	47	44	46	44	46	46	46	42	48	46	43	45	43	45	45	45	3916200	5170600	4529800	5620800	5001700	4860900	5150100	5486400	5382100	0.185359	0.220953	0.234379	0.110287	0.0490091	0.50092
A0A2K5U2I1	G-rich RNA sequence binding factor 1 OS=Macaca fascicularis OX=9541 GN=GRSF1 PE=4 SV=1	GRSF1	53.021	28.4	10	10	7	6	6	9	6	8	6	5	6	7	6	6	9	6	8	6	5	6	130430	187590	137020	113920	91493	206270	163700	157430	198580	-0.144489	0.610203	0.191689	0.353873	0.336246	0.317297
A0A2K5U2J0	Uncharacterized protein OS=Macaca fascicularis OX=9541 GN=CYP2A24 PE=3 SV=1	CYP2A24	56.741	57.5	33	8	29	30	31	30	30	29	29	28	30	7	5	6	7	7	6	6	4	5	4578900	5023700	3140800	1727500	3943300	1581300	1208300	1032900	1189900	-0.813246	0.122251	-1.89325	0.00104311	-1.0797	0.0888915
A0A2K5U2K6	Peroxisomal biogenesis factor 5 OS=Macaca fascicularis OX=9541 GN=PEX5 PE=4 SV=1	PEX5	70.854	45.2	18	18	14	13	13	14	13	16	13	17	13	14	13	13	14	13	16	13	17	13	1026600	899740	1044500	872640	909960	681820	917300	1140200	859490	-0.269686	0.13101	-0.026352	0.821093	0.243147	0.244996
A0A2K5U2N4	Cell division cycle 37 OS=Macaca fascicularis OX=9541 GN=CDC37 PE=4 SV=1	CDC37	43.194	26.9	8	8	7	7	6	6	6	7	7	8	7	7	7	6	6	6	7	7	8	7	718210	735890	545790	726170	722970	738980	788230	790620	717860	0.129745	0.361878	0.199625	0.220848	0.0699061	0.216465
A0A2K5U2S2	Titin OS=Macaca fascicularis OX=9541 GN=TTN PE=4 SV=1	TTN	3709.8	0.4	8	8	7	6	5	7	7	7	7	7	7	7	6	5	7	7	7	7	7	7	1651300	1990900	1791600	1817100	1936500	2902100	2385300	3288100	2571600	0.292664	0.305635	0.601601	0.0209118	0.309002	0.266317
A0A2K5U2Q6	Uncharacterized protein OS=Macaca fascicularis OX=9541 PE=4 SV=1	--	11.15	19.4	2	2	2	2	2	2	2	2	2	2	2	2	2	2	2	2	2	2	2	2	588570	683710	563610	654590	688650	562530	635700	500700	519650	0.0539454	0.682049	-0.148801	0.32772	-0.202637	0.211575
A0A2K5U2T6	tRNA-synt_1c domain-containing protein OS=Macaca fascicularis OX=9541 PE=3 SV=1	--	58.751	33.7	11	11	10	8	8	9	8	9	9	9	8	10	8	8	9	8	9	9	9	8	228450	292100	176900	175440	308530	292860	274050	148910	185030	0.15549	0.692538	-0.198096	0.55228	-0.353549	0.384819
A0A2K5U301	Nuclear factor 1 OS=Macaca fascicularis OX=9541 GN=NFIA PE=3 SV=1	NFIA	41.267	13.2	4	2	4	4	4	3	4	4	4	4	4	2	2	2	2	2	2	2	2	2	89862	140920	156790	74422	126670	102600	107150	68732	92784	-0.351811	0.356522	-0.528656	0.173426	-0.176833	0.598004
A0A2K5U2X8	von Willebrand factor A domain containing 8 OS=Macaca fascicularis OX=9541 GN=VWA8 PE=4 SV=1	VWA8	214.73	42.3	62	62	51	48	48	52	51	54	50	54	52	51	48	48	52	51	54	50	54	52	1862400	1970000	1561100	2496600	3025200	2807400	2705900	2007500	2437800	0.626953	0.00823817	0.406972	0.0673073	-0.219958	0.205165
A0A2K5U342	Adducin 1 OS=Macaca fascicularis OX=9541 GN=ADD1 PE=4 SV=1	ADD1	44.123	16	4	4	3	3	3	3	2	3	2	3	2	3	3	3	3	2	3	2	3	2	92205	114890	64390	84813	116210	100390	114290	85947	67785	0.15082	0.553052	-0.0185857	0.973359	-0.169412	0.495565
A0A2K5U2Z7	Nardilysin convertase OS=Macaca fascicularis OX=9541 GN=NRDC PE=3 SV=1	NRDC	131.72	10.9	10	10	7	8	5	6	9	10	10	8	7	7	8	5	6	9	10	10	8	7	101300	101880	70692	81965	110640	128840	122360	112180	82676	0.231064	0.431489	0.212009	0.434076	-0.0190614	0.959158
G7PDG9	AAA domain-containing protein OS=Macaca fascicularis OX=9541 PE=3 SV=1	--	40.744	24.7	6	6	6	6	6	6	5	6	5	5	6	6	6	6	6	5	6	5	5	6	297940	339490	205340	245210	241690	296650	318480	300070	314560	-0.105163	0.752472	0.146916	0.462153	0.252054	0.0593213
A0A2K5U315	Nudix hydrolase domain-containing protein OS=Macaca fascicularis OX=9541 PE=4 SV=1	--	16.822	33.3	3	3	1	2	1	2	3	3	2	3	2	1	2	1	2	3	3	2	3	2	0	0	0	0	38486	55152	0	46388	0	NA	NA	NA	NA	-0.0133551	NA
A0A2K5U332	Regulator of chromosome condensation 2 OS=Macaca fascicularis OX=9541 GN=RCC2 PE=4 SV=1	RCC2	56.155	5	2	2	2	1	1	2	2	2	2	2	1	2	1	1	2	2	2	2	2	1	28819	0	0	22667	27179	25236	30761	22986	0	-0.203568	NA	-0.100824	NA	0.102682	0.654924
A0A2K5U351	AAA domain-containing protein OS=Macaca fascicularis OX=9541 PE=4 SV=1	--	66.252	34.6	17	17	12	14	14	15	13	16	15	15	15	12	14	14	15	13	16	15	15	15	1363500	1536800	1145900	1041000	1590700	1216000	1449800	1453300	1576300	-0.0726345	0.716195	0.146786	0.293684	0.21927	0.258854
A0A2K5U396	Integrin subunit alpha 9 OS=Macaca fascicularis OX=9541 GN=ITGA9 PE=3 SV=1	ITGA9	114.34	13.6	8	8	4	5	6	6	7	5	5	5	6	4	5	6	6	7	5	5	5	6	87788	87287	97901	103420	109480	68153	71462	52060	78410	0.042084	0.954238	-0.434988	0.0718508	-0.476952	0.170216
A0A2K5U3A1	Fumarylacetoacetase OS=Macaca fascicularis OX=9541 GN=FAH PE=3 SV=1	FAH	46.368	72.3	24	22	21	20	21	20	22	22	20	22	21	20	20	21	20	22	21	19	22	21	6365100	10640000	10768000	8288600	8059600	3846900	6374400	13229000	11792000	-0.459774	0.31834	0.176833	0.735466	0.636436	0.253476
A0A2K5U3A7	Pribosyltran_N domain-containing protein OS=Macaca fascicularis OX=9541 PE=4 SV=1	--	42.455	40.3	11	11	10	10	10	11	10	11	11	11	11	10	10	10	11	10	11	11	11	11	307860	322960	387200	424560	525930	295270	336740	330170	311380	0.29125	0.381149	-0.0573917	0.656074	-0.348686	0.275453
A0A2K5U3A8	Uncharacterized protein OS=Macaca fascicularis OX=9541 PE=4 SV=1	--	61.979	9.8	4	4	3	3	3	2	3	3	3	2	2	3	3	3	2	3	3	3	2	2	64142	75451	52785	36712	49761	49059	67566	39478	40398	-0.505328	0.0712486	-0.383831	0.230384	0.121549	0.775659
A0A2K5U3B4	Multiple inositol-polyphosphate phosphatase 1 OS=Macaca fascicularis OX=9541 GN=MINPP1 PE=3 SV=1	MINPP1	55.078	12.1	4	4	2	2	3	2	2	3	2	3	4	2	2	3	2	2	3	2	3	4	0	20920	50224	38878	31693	52052	0	41198	36454	0.200504	0.613521	0.126312	0.725325	-0.0742314	0.876445
A0A2K5U3B5	Uncharacterized protein OS=Macaca fascicularis OX=9541 PE=3 SV=1	--	12.093	17.5	3	3	3	3	3	3	2	3	3	3	2	3	3	3	3	2	3	3	3	2	142890	87600	142000	189840	135970	191020	129930	163000	83052	0.472488	0.159627	0.013498	0.989774	-0.459012	0.205824
A0A2K5U3B6	CXADR Ig-like cell adhesion molecule OS=Macaca fascicularis OX=9541 GN=CXADR PE=4 SV=1	CXADR	39.02	9.9	3	3	3	2	2	2	3	2	2	3	2	3	2	2	2	3	2	2	3	2	153800	84908	53067	103750	31670	77139	48528	97805	81449	-0.456999	0.515957	-0.35716	0.629134	0.0997418	0.750895
A0A2K5U3D0	FYVE and coiled-coil domain containing 1 OS=Macaca fascicularis OX=9541 GN=FYCO1 PE=4 SV=1	FYCO1	168.69	13	14	14	10	9	8	7	9	7	7	11	10	10	9	8	7	9	7	7	11	10	249830	208420	64688	165850	147930	183050	145230	221810	196890	-0.0738487	0.833661	0.108892	0.65794	0.182786	0.458215
A0A2K5U3D8	ADP ribosylation factor like GTPase 3 OS=Macaca fascicularis OX=9541 GN=ARL3 PE=3 SV=1	ARL3	20.497	50	7	7	6	6	7	5	5	6	6	7	7	6	6	7	5	5	6	6	7	7	180260	239800	277260	208210	164870	213020	334160	490590	481670	-0.25068	0.335744	0.905736	0.024155	1.1565	0.00606077
A0A2K5U3F5	SIN3 transcription regulator family member A OS=Macaca fascicularis OX=9541 GN=SIN3A PE=4 SV=1	SIN3A	145.23	1.1	1	1	1	1	1	1	1	1	1	1	1	1	1	1	1	1	1	1	1	1	0	0	8753.3	0	0	0	0	0	0	NA	NA	NA	NA	NA	NA
A0A2K5U3H0	Acyl-coenzyme A oxidase OS=Macaca fascicularis OX=9541 GN=ACOX2 PE=3 SV=1	ACOX2	76.787	63.1	40	40	39	37	37	36	37	37	37	39	35	39	37	37	36	37	37	37	39	35	7266900	9154200	7400000	8546800	14466000	11301000	12571000	15644000	7678300	0.52657	0.10892	0.591488	0.169374	0.0649175	0.925403
A0A2K5U3H3	Integrin beta OS=Macaca fascicularis OX=9541 GN=ITGB2 PE=3 SV=1	ITGB2	85.126	38.5	22	22	22	18	21	15	20	20	18	17	15	22	18	21	15	20	20	18	17	15	1152100	732380	699620	449500	625590	609700	742220	580250	479470	-0.617056	0.0975548	-0.520149	0.160159	0.0969617	0.726389
A0A2K5U3L8	Complement C8 alpha chain OS=Macaca fascicularis OX=9541 GN=C8A PE=4 SV=1	C8A	65.451	15.2	7	7	5	3	6	5	6	7	5	5	4	5	3	6	5	6	7	5	5	4	237920	121240	244170	190950	167390	270150	159250	109630	228010	0.0589399	0.813789	-0.279984	0.574793	-0.338909	0.368844
A0A2K5U3U3	Ubiquitin carboxyl-terminal hydrolase OS=Macaca fascicularis OX=9541 GN=UCHL5 PE=3 SV=1	UCHL5	36.079	38.9	10	10	9	9	10	10	8	8	10	10	10	9	9	10	10	8	8	10	10	10	209920	238990	207900	307760	279040	227560	293960	315390	258170	0.310224	0.103571	0.401412	0.0199752	0.0912639	0.560172
A0A2K5U3N3	Phosphatidylserine synthase 1 OS=Macaca fascicularis OX=9541 GN=PTDSS1 PE=4 SV=1	PTDSS1	55.548	12.3	4	4	3	4	3	2	2	4	4	3	4	3	4	3	2	2	4	4	3	4	84534	72658	131610	68196	83431	72745	84313	54402	51074	-0.364199	0.300701	-0.605596	0.157732	-0.241474	0.323079
A0A2K5X349	Phosphodiesterase OS=Macaca fascicularis OX=9541 GN=PDE6A PE=3 SV=1	PDE6A	90.111	1.5	1	1	1	1	1	1	1	1	1	1	1	1	1	1	1	1	1	1	1	1	0	0	3401.7	0	0	0	0	0	0	NA	NA	NA	NA	NA	NA
A0A2K5U3X4	Dehydrogenase/reductase 2 OS=Macaca fascicularis OX=9541 GN=DHRS2 PE=4 SV=1	DHRS2	30.128	7.5	3	3	2	3	1	1	1	1	1	1	1	2	3	1	1	1	1	1	1	1	0	1895000	0	0	0	0	0	0	0	NA	NA	NA	NA	NA	NA
A0A2K5U417	Par-3 family cell polarity regulator OS=Macaca fascicularis OX=9541 GN=PARD3 PE=4 SV=1	PARD3	19.288	5.6	1	1	0	0	0	1	0	0	1	1	0	0	0	0	1	0	0	1	1	0	0	0	0	0	0	0	0	0	0	NA	NA	NA	NA	NA	NA
A0A2K5U3V3	Ras homolog, mTORC1 binding OS=Macaca fascicularis OX=9541 GN=RHEB PE=4 SV=1	RHEB	20.497	20.1	3	3	1	1	3	2	1	3	2	2	3	1	1	3	2	1	3	2	2	3	0	0	58677	0	0	65756	0	0	193340	0.164271	NA	1.72028	NA	1.55597	NA
A0A2K5U3W6	M20_dimer domain-containing protein OS=Macaca fascicularis OX=9541 PE=4 SV=1	--	45.716	67.9	21	21	18	19	17	18	17	18	19	19	18	18	19	17	18	17	18	19	19	18	2956800	3000900	4316400	6844500	4509100	2640400	4229800	7576200	3517500	0.445833	0.451721	0.576764	0.24195	0.130997	0.778715
A0A2K5U3W8	Dynein light chain roadblock OS=Macaca fascicularis OX=9541 GN=DYNLRB1 PE=3 SV=1	DYNLRB1	10.936	60.4	4	4	4	3	3	4	2	3	4	3	2	4	3	3	4	2	3	4	3	2	101870	96297	75490	41408	73672	98827	119860	76633	85327	-0.355313	0.331855	0.0423642	0.913367	0.397828	0.33215
A0A2K5U3X0	NAD-dependent protein deacylase sirtuin-5, mitochondrial OS=Macaca fascicularis OX=9541 GN=SIRT5 PE=3 SV=1	SIRT5	33.836	40.6	11	11	7	8	9	10	4	11	9	10	9	7	8	9	10	4	11	9	10	9	298610	208590	323450	314430	124850	260530	484860	405240	403590	-0.247251	0.50953	0.63914	0.0365927	0.886566	0.0769391
A0A2K5U404	Replication protein A subunit OS=Macaca fascicularis OX=9541 PE=3 SV=1	--	55.339	13.8	6	3	5	5	6	6	5	5	4	5	4	2	2	3	3	2	2	1	2	1	119570	102920	64488	117410	106180	108340	193360	101580	133530	0.20989	0.400168	0.578214	0.204828	0.36829	0.306867
A0A2K5U416	NADH:ubiquinone oxidoreductase subunit B4 OS=Macaca fascicularis OX=9541 GN=NDUFB4 PE=4 SV=1	NDUFB4	14.858	40.6	6	6	6	4	5	6	5	6	5	6	6	6	4	5	6	5	6	5	6	6	645670	680040	562900	490540	650230	794220	883790	525690	668870	0.0350608	0.959133	0.138159	0.658899	0.103147	0.7565
A0A2K5U443	Ribosomal protein OS=Macaca fascicularis OX=9541 PE=3 SV=1	--	24.726	38.9	9	6	8	8	9	8	8	7	8	8	8	6	5	6	6	6	5	6	6	6	652810	532340	616620	954630	577970	485740	868770	724610	837060	0.163756	0.742186	0.431783	0.0217848	0.268122	0.343589
A0A2K5U458	Sulfhydryl oxidase OS=Macaca fascicularis OX=9541 GN=QSOX2 PE=4 SV=1	QSOX2	74.346	15.2	7	7	3	5	4	3	5	5	7	7	2	3	5	4	3	5	5	7	7	2	31366	45321	24210	51785	82223	35700	95067	49241	29805	0.750178	0.176663	0.787182	0.288937	0.0369699	0.948243
A0A2K5U468	Phosphatidate cytidylyltransferase, mitochondrial OS=Macaca fascicularis OX=9541 GN=TAMM41 PE=3 SV=1	TAMM41	35.867	26.3	6	6	6	4	6	5	5	6	5	5	4	6	4	6	5	5	6	5	5	4	103810	121640	164670	97341	178340	122120	151940	167560	150280	0.0281448	0.978267	0.268075	0.219374	0.239907	0.335584
A0A2K5U474	Uncharacterized protein OS=Macaca fascicularis OX=9541 PE=3 SV=1	--	32.966	65	16	16	14	15	15	14	16	15	15	16	15	14	15	15	14	16	15	15	16	15	5433000	8806400	6582100	8746900	7157300	5120800	6631200	11128000	8158700	0.0140696	0.978792	0.315914	0.353076	0.30187	0.387507
A0A2K5U480	Inter-alpha-trypsin inhibitor heavy chain 1 OS=Macaca fascicularis OX=9541 GN=ITIH1 PE=4 SV=1	ITIH1	101.33	28.9	17	17	13	12	9	10	13	14	13	11	14	13	12	9	10	13	14	13	11	14	1002500	871630	691900	957180	935790	1442400	869770	615620	1138600	0.37829	0.226708	0.0322419	0.989969	-0.346078	0.331632
A0A2K5U485	S1 domain-containing protein OS=Macaca fascicularis OX=9541 PE=4 SV=1	--	19.294	25.6	3	3	0	2	2	1	2	2	1	3	1	0	2	2	1	2	2	1	3	1	0	18381	21306	0	30545	14495	0	24593	0	0.182565	0.886561	0.309525	NA	0.127053	NA
A0A2K5U4B4	Importin 7 OS=Macaca fascicularis OX=9541 GN=IPO7 PE=4 SV=1	IPO7	111.94	16.9	12	12	6	10	7	8	6	7	7	9	9	6	10	7	8	6	7	7	9	9	154200	179510	129490	156440	198630	151090	159440	184100	140520	0.127897	0.519833	0.0635029	0.721731	-0.064469	0.728929
A0A2K5U4C3	Eosinophil peroxidase OS=Macaca fascicularis OX=9541 GN=EPX PE=4 SV=1	EPX	81.172	6.7	4	4	2	0	4	0	1	1	0	1	0	2	0	4	0	1	1	0	1	0	19221	0	86116	0	0	0	0	0	0	NA	NA	NA	NA	NA	NA
G7PDF4	Transcription factor A, mitochondrial OS=Macaca fascicularis OX=9541 GN=TFAM PE=4 SV=1	TFAM	29.474	27.4	8	8	4	4	6	7	6	3	7	7	8	4	4	6	7	6	3	7	7	8	227760	210600	164780	201670	156820	150440	393910	181850	263770	-0.245027	0.274546	0.477056	0.298862	0.722134	0.129397
A0A2K5U4H2	Myosin heavy chain 15 OS=Macaca fascicularis OX=9541 GN=MYH15 PE=3 SV=1	MYH15	222	1.6	3	2	2	1	1	2	3	3	2	2	2	1	1	1	1	2	2	1	1	1	0	0	0	0	0	30226	0	0	0	NA	NA	NA	NA	NA	NA
A0A2K5U4F1	Peptidylprolyl isomerase OS=Macaca fascicularis OX=9541 GN=FKBP11 PE=4 SV=1	FKBP11	15.955	31.8	4	4	4	4	4	4	4	4	4	3	4	4	4	4	4	4	4	4	3	4	832200	706570	525590	888180	1132600	1311200	664350	464930	454570	0.69073	0.0514909	-0.382325	0.222348	-1.07293	0.0111457
A0A2K5U4F9	Phospholipid scramblase OS=Macaca fascicularis OX=9541 GN=PLSCR1 PE=3 SV=1	PLSCR1	26.842	8.4	2	2	2	2	2	1	2	2	2	1	1	2	2	2	1	2	2	2	1	1	42254	31178	41131	0	28235	26868	25972	0	0	-0.470929	0.0872819	-0.556181	NA	-0.0851527	NA
A0A2K5U4J2	C-terminal binding protein 1 OS=Macaca fascicularis OX=9541 GN=CTBP1 PE=3 SV=1	CTBP1	44.023	31	10	10	8	8	10	8	8	10	8	10	9	8	8	10	8	8	10	8	10	9	434450	422190	432560	362060	318940	340350	387390	491050	415990	-0.336063	0.00341163	0.00590296	0.990753	0.341903	0.0421753
A0A2K5U4H7	Beta-hexosaminidase OS=Macaca fascicularis OX=9541 PE=3 SV=1	--	60.732	25.7	11	11	8	10	7	9	8	11	9	11	9	8	10	7	9	8	11	9	11	9	511210	343920	276590	756460	1088500	717170	545990	548330	381110	1.17881	0.0201168	0.382612	0.259369	-0.796182	0.0370479
A0A2K5U4J9	Complement C1r subcomponent like OS=Macaca fascicularis OX=9541 GN=C1RL PE=4 SV=1	C1RL	30.957	4.8	1	1	0	1	0	0	1	1	0	1	1	0	1	0	0	1	1	0	1	1	0	14234	0	0	0	0	0	0	0	NA	NA	NA	NA	NA	NA
A0A2K5U4J6	Solute carrier family 25 member 5 OS=Macaca fascicularis OX=9541 GN=SLC25A5 PE=3 SV=1	SLC25A5	32.895	43	19	8	17	18	18	18	18	18	16	18	18	8	8	8	8	8	8	8	8	8	9386500	10627000	12389000	11423000	14346000	11169000	8740600	9000700	9845200	0.189034	0.312189	-0.232091	0.151081	-0.421156	0.0307276
A0A2K5U4K9	EF-hand domain-containing protein OS=Macaca fascicularis OX=9541 PE=4 SV=1	--	52.495	6	2	2	2	2	1	2	2	2	2	1	2	2	2	1	2	2	2	2	1	2	0	0	11637	0	0	0	0	0	0	NA	NA	NA	NA	NA	NA
A0A2K5U4N6	Elongation factor Ts, mitochondrial OS=Macaca fascicularis OX=9541 GN=TSFM PE=3 SV=1	TSFM	35.326	40.9	8	8	5	7	8	7	6	7	6	7	6	5	7	8	7	6	7	6	7	6	267410	333710	282010	264560	260010	372700	232590	312530	415830	0.0229004	0.965612	0.121811	0.752093	0.098969	0.80176
A0A2K5U4P8	dUTPase domain-containing protein OS=Macaca fascicularis OX=9541 PE=4 SV=1	--	17.927	17.4	2	2	1	2	1	1	1	2	1	2	1	1	2	1	1	1	2	1	2	1	0	72349	0	0	0	0	0	0	0	NA	NA	NA	NA	NA	NA
A0A2K5U4T2	Serine/threonine kinase 16 OS=Macaca fascicularis OX=9541 GN=STK16 PE=4 SV=1	STK16	30.827	10.3	2	2	1	1	1	1	2	2	2	1	1	1	1	1	1	2	2	2	1	1	0	0	0	0	0	248130	0	0	0	NA	NA	NA	NA	NA	NA
A0A2K5U4T1	Diaphanous related formin 3 OS=Macaca fascicularis OX=9541 GN=DIAPH3 PE=4 SV=1	DIAPH3	97.981	1.6	1	1	1	1	1	1	1	1	1	1	1	1	1	1	1	1	1	1	1	1	0	0	0	0	0	0	0	0	0	NA	NA	NA	NA	NA	NA
A0A2K5U4S3	Phosphatidylinositol-5-phosphate 4-kinase type 2 beta OS=Macaca fascicularis OX=9541 GN=PIP4K2B PE=4 SV=1	PIP4K2B	47.377	13	4	3	3	3	3	4	3	4	4	4	3	2	2	2	3	2	3	3	3	2	29915	26807	20612	45607	63253	31751	35848	32639	26138	0.862511	0.0662751	0.291132	0.229782	-0.571434	0.171816
A0A2K5UNA3	Uncharacterized protein OS=Macaca fascicularis OX=9541 PE=3 SV=1	--	9.5063	29.8	2	1	2	2	2	2	2	2	2	2	2	1	1	1	1	1	1	1	1	1	0	0	43190	0	0	0	0	0	0	NA	NA	NA	NA	NA	NA
A0A2K5U4V9	Calcium-transporting ATPase OS=Macaca fascicularis OX=9541 GN=ATP2B2 PE=3 SV=1	ATP2B2	132.58	13.2	12	5	10	10	9	11	11	9	10	10	9	4	4	3	4	5	3	5	4	3	120740	103480	92585	110260	111850	87959	77776	82895	78661	-0.0310614	0.854366	-0.404496	0.0258237	-0.37362	0.0342573
A0A2K5U4W1	Synemin OS=Macaca fascicularis OX=9541 GN=SYNM PE=3 SV=1	SYNM	172.73	24.5	30	29	28	8	28	7	4	5	7	7	23	28	8	28	7	4	5	7	7	23	1273600	56040	2360100	108580	50363	36117	88303	129340	370670	-4.24059	0.134784	-2.64928	0.376275	1.59248	0.13078
A0A2K5U4X5	RAB6A, member RAS oncogene family OS=Macaca fascicularis OX=9541 GN=RAB6A PE=4 SV=1	RAB6A	23.518	60.6	11	5	10	10	10	9	10	11	10	10	10	5	5	5	4	5	5	5	5	5	2158300	1828300	2298300	2510900	2547600	3644600	1985900	2170700	1897800	0.469678	0.0873125	-0.0539429	0.685472	-0.523562	0.0526958
A0A2K5U4Z2	Mitochondrial GTPase 1 OS=Macaca fascicularis OX=9541 GN=MTG1 PE=3 SV=1	MTG1	31.484	7.1	1	1	1	0	0	0	0	0	1	1	0	1	0	0	0	0	0	1	1	0	3382.7	0	0	0	0	0	0	0	0	NA	NA	NA	NA	NA	NA
A0A2K5U4Z8	NudC domain containing 3 OS=Macaca fascicularis OX=9541 GN=NUDCD3 PE=4 SV=1	NUDCD3	41.121	10.4	3	3	3	3	3	3	2	3	3	3	1	3	3	3	3	2	3	3	3	1	48115	58439	31364	41024	46545	40455	44080	39951	0	-0.107337	0.826873	-0.129892	0.822005	-0.0224743	0.842669
A0A2K5U538	Sorting nexin 4 OS=Macaca fascicularis OX=9541 GN=SNX4 PE=4 SV=1	SNX4	51.966	20	7	7	7	5	7	6	5	5	6	6	6	7	5	7	6	5	5	6	6	6	147780	106750	87116	63406	111660	103500	87689	124800	115650	-0.29442	0.422467	-0.0581425	0.890696	0.236333	0.429037
A0A2K5U563	ATP binding cassette subfamily A member 2 OS=Macaca fascicularis OX=9541 GN=ABCA2 PE=4 SV=1	ABCA2	266.24	1.1	2	2	1	2	1	1	0	1	1	0	0	1	2	1	1	0	1	1	0	0	0	9137.7	0	0	0	0	0	0	0	NA	NA	NA	NA	NA	NA
A0A2K5U567	Conserved oligomeric Golgi complex subunit 8 OS=Macaca fascicularis OX=9541 PE=3 SV=1	--	60.858	5.8	2	2	1	1	1	0	1	1	1	2	2	1	1	1	0	1	1	1	2	2	0	0	0	0	0	0	0	21437	10707	NA	NA	NA	NA	NA	NA
A0A2K5U551	Cytochrome c oxidase assembly factor 6 OS=Macaca fascicularis OX=9541 GN=COA6 PE=4 SV=1	COA6	13.877	21.1	2	2	1	1	2	2	2	2	1	2	1	1	1	2	2	2	2	1	2	1	0	0	41646	26618	44555	34773	0	20282	0	-0.237864	NA	-1.03801	NA	-0.800082	NA
A0A2K5U582	Plakophilin 2 OS=Macaca fascicularis OX=9541 GN=PKP2 PE=4 SV=1	PKP2	92.871	37.5	19	16	17	10	8	10	9	11	14	14	11	16	9	7	9	8	11	12	13	10	624460	181400	141140	309610	211990	237460	335590	196660	275890	-0.319226	0.986531	-0.228706	0.933145	0.0903421	0.800779
A0A2K5U5D4	Leucine carboxyl methyltransferase 1 OS=Macaca fascicularis OX=9541 PE=3 SV=1	--	32.125	17.5	4	4	4	3	3	3	4	4	4	4	4	4	3	3	3	4	4	4	4	4	39468	40421	31598	38256	52933	58494	42652	60901	49790	0.42503	0.130961	0.459851	0.0724113	0.0348991	0.867313
A0A2K5U577	1,2-dihydroxy-3-keto-5-methylthiopentene dioxygenase OS=Macaca fascicularis OX=9541 GN=ADI1 PE=3 SV=1	ADI1	21.572	62.6	11	11	11	11	11	11	10	10	11	11	11	11	11	11	11	10	10	11	11	11	1247800	1304900	1195200	2572100	1375300	1280000	1460500	996570	919230	0.480058	0.275571	-0.150561	0.43766	-0.630685	0.19807
A0A2K5U584	Exosome component 4 OS=Macaca fascicularis OX=9541 GN=EXOSC4 PE=4 SV=1	EXOSC4	26.383	12.2	3	3	3	3	2	3	3	3	3	3	3	3	3	2	3	3	3	3	3	3	30158	22276	21308	37574	19541	22914	69319	33221	48530	0.118094	0.822684	1.03464	0.0455168	0.916753	0.0947678
A0A2K5U594	Cytochrome P450 family 4 subfamily V member 2 OS=Macaca fascicularis OX=9541 GN=CYP4V2 PE=3 SV=1	CYP4V2	60.848	30.1	15	15	12	15	12	12	13	14	15	15	15	12	15	12	12	13	14	15	15	15	661320	683380	1077300	888980	1092900	714610	500000	746030	790380	0.154842	0.585292	-0.250165	0.477062	-0.405012	0.20569
A0A2K5U5C8	Catenin beta 1 OS=Macaca fascicularis OX=9541 GN=CTNNB1 PE=4 SV=1	CTNNB1	85.496	55.1	30	25	26	26	28	25	25	27	28	29	25	21	21	24	20	21	22	23	25	20	2458700	2071800	2038200	1649400	1897900	2096500	1844300	1983600	1999900	-0.218934	0.171359	-0.172669	0.148403	0.046325	0.650872
A0A2K5U5G8	Galactosylgalactosylxylosylprotein 3-beta-glucuronosyltransferase OS=Macaca fascicularis OX=9541 PE=3 SV=1	--	35.101	36.2	7	7	7	4	6	7	7	6	7	6	4	7	4	6	7	7	6	7	6	4	113640	89837	92520	97238	81066	177860	118650	139190	89224	0.266996	0.624584	0.229588	0.377843	-0.0373119	0.954104
A0A2K5U5E7	Thioesterase superfamily member 6 OS=Macaca fascicularis OX=9541 GN=THEM6 PE=4 SV=1	THEM6	23.845	38.9	7	7	5	7	4	5	4	4	5	6	4	5	7	4	5	4	4	5	6	4	242780	297600	167770	149600	322500	114570	205630	169510	214810	-0.271426	0.49919	-0.263438	0.429417	0.0081018	0.766759
A0A2K5U5H1	Uncharacterized protein OS=Macaca fascicularis OX=9541 PE=4 SV=1	--	54.094	1.8	1	1	1	1	1	1	1	1	1	1	1	1	1	1	1	1	1	1	1	1	0	0	0	0	0	0	0	0	0	NA	NA	NA	NA	NA	NA
A0A2K5U5I2	Solute carrier organic anion transporter family member OS=Macaca fascicularis OX=9541 GN=SLCO1A2 PE=3 SV=1	SLCO1A2	74.079	3.4	2	2	1	2	2	1	1	2	1	2	2	1	2	2	1	1	2	1	2	2	0	43821	35964	0	0	25713	0	35387	32145	-0.633524	NA	-0.240588	0.27611	0.393084	NA
A0A2K5U5L4	Cell division cycle and apoptosis regulator 1 OS=Macaca fascicularis OX=9541 GN=CCAR1 PE=4 SV=1	CCAR1	131.04	10.1	8	8	6	4	7	4	6	7	5	6	5	6	4	7	4	6	7	5	6	5	86613	74193	75519	66971	96041	58785	88439	52413	48070	-0.0915713	0.619342	-0.323011	0.257441	-0.231432	0.504184
A0A2K5U5I8	Uncharacterized protein OS=Macaca fascicularis OX=9541 PE=4 SV=1	--	11.448	58.3	5	5	5	5	5	5	2	4	5	5	5	5	5	5	5	2	4	5	5	5	541390	180490	377770	377550	140330	185970	684560	620630	881830	-0.643631	0.370978	0.991898	0.0854374	1.63576	0.017822
A0A2K5U5K3	Solute carrier organic anion transporter family member OS=Macaca fascicularis OX=9541 GN=SLCO2B1 PE=3 SV=1	SLCO2B1	61.435	1.6	1	1	1	1	0	1	1	1	1	1	1	1	1	0	1	1	1	1	1	1	0	103240	0	0	0	0	0	0	0	NA	NA	NA	NA	NA	NA
A0A2K5U5N1	TAO kinase 1 OS=Macaca fascicularis OX=9541 GN=TAOK1 PE=4 SV=1	TAOK1	97.533	5.2	4	3	2	2	3	3	3	3	3	4	4	1	1	2	2	2	2	2	3	3	0	0	0	23957	0	55409	28168	18634	35332	NA	NA	NA	NA	-0.535456	0.477885
A0A2K5U5K5	Mitochondrial trans-2-enoyl-CoA reductase OS=Macaca fascicularis OX=9541 GN=MECR PE=4 SV=1	MECR	32.24	13.8	4	4	3	3	4	3	3	4	4	3	4	3	3	4	3	3	4	4	3	4	305160	289020	284050	282220	342290	248770	391080	366150	299790	-0.0081018	0.8913	0.267356	0.0959918	0.275437	0.189471
A0A2K5U5W5	PX domain-containing protein OS=Macaca fascicularis OX=9541 PE=4 SV=1	--	18.884	25.9	4	3	4	4	4	4	3	4	3	4	3	3	3	3	3	2	3	3	3	3	121070	121520	77483	123520	128940	119960	133010	143320	123200	0.218471	0.317525	0.319849	0.19654	0.101443	0.228543
A0A2K5U5N7	Uncharacterized protein OS=Macaca fascicularis OX=9541 PE=4 SV=1	--	22.774	39.4	7	5	6	4	5	4	6	7	5	5	5	4	2	3	2	4	5	3	3	3	183380	125810	108500	159250	201170	230170	137260	106070	124590	0.49968	0.130478	-0.183114	0.569278	-0.682753	0.0235569
A0A2K5X7S2	Myosin heavy chain 6 OS=Macaca fascicularis OX=9541 GN=MYH6 PE=3 SV=1	MYH6	219.65	1.5	2	1	1	1	0	2	1	1	1	1	1	0	1	0	1	0	0	0	0	0	0	245480	0	0	0	0	0	0	0	NA	NA	NA	NA	NA	NA
A0A2K5U5S7	Protein kinase domain-containing protein OS=Macaca fascicularis OX=9541 PE=3 SV=1	--	55.659	21.7	8	6	8	6	7	6	7	7	7	8	8	6	5	5	5	6	5	5	6	6	504510	339360	321760	373790	366940	408920	384410	309010	470640	-0.0199016	0.969217	-0.00187672	0.980302	0.0180013	0.993578
A0A2K5U5U9	Exonuclease 3'-5' domain containing 3 OS=Macaca fascicularis OX=9541 GN=EXD3 PE=4 SV=1	EXD3	96.76	2.4	2	2	2	2	1	2	2	2	2	2	2	2	2	1	2	2	2	2	2	2	165450	210420	0	200590	246220	223780	136410	241260	182120	0.250234	0.229588	-0.0102797	0.914775	-0.260507	0.308385
A0A2K5U602	Polypyrimidine tract binding protein 1 OS=Macaca fascicularis OX=9541 GN=PTBP1 PE=4 SV=1	PTBP1	56.439	44.7	15	14	11	14	11	12	9	14	11	13	13	10	13	10	11	8	13	10	12	12	160340	175960	115450	228340	154370	204580	363110	347740	395750	0.378512	0.200456	1.29255	0.00240989	0.914032	0.00624457
A0A2K5U5V3	RAB8B, member RAS oncogene family OS=Macaca fascicularis OX=9541 GN=RAB8B PE=4 SV=1	RAB8B	23.584	29	5	2	5	5	5	5	5	5	5	5	5	2	2	2	2	2	2	2	2	2	144660	143360	88329	111090	154840	144100	135430	123370	115020	0.123666	0.626689	-0.00969858	0.929508	-0.133432	0.48881
A0A2K5U5X8	Lysozyme OS=Macaca fascicularis OX=9541 GN=LYZ PE=3 SV=1	LYZ	16.408	40.5	4	4	3	3	4	3	4	2	2	3	3	3	3	4	3	4	2	2	3	3	179180	77106	328330	84404	346940	95426	42370	63390	149650	-0.150241	0.806503	-1.19462	0.223431	-1.04432	0.331601
A0A2K5U5Y1	Proteasome activator subunit 2 OS=Macaca fascicularis OX=9541 GN=PSME2 PE=4 SV=1	PSME2	27.361	55.2	13	13	13	13	13	13	13	13	13	13	13	13	13	13	13	13	13	13	13	13	1694500	1812400	1409600	1632900	1906800	1609200	1650700	1596700	1410600	0.0666748	0.626898	-0.0779544	0.599379	-0.144569	0.241227
A0A2K5U5Y8	NIMA related kinase 9 OS=Macaca fascicularis OX=9541 GN=NEK9 PE=4 SV=1	NEK9	107.22	11.1	8	8	7	5	7	6	6	6	8	8	8	7	5	7	6	6	6	8	8	8	176060	192760	130760	204540	190500	205190	240530	183010	171460	0.264837	0.176456	0.252173	0.321178	-0.0126402	0.86564
A0A2K5U5Z3	Corrinoid adenosyltransferase OS=Macaca fascicularis OX=9541 GN=MMAB PE=3 SV=1	MMAB	27.002	36.5	7	7	5	6	6	3	5	5	6	5	7	5	6	6	3	5	5	6	5	7	758710	967660	1061500	549350	629980	604090	1461400	615720	1601300	-0.644533	0.0153477	0.399882	0.557527	1.04454	0.104277
A0A2K5U605	Pterin-4 alpha-carbinolamine dehydratase 1 OS=Macaca fascicularis OX=9541 GN=PCBD1 PE=3 SV=1	PCBD1	11.969	58.3	6	6	5	5	5	5	5	5	6	5	6	5	5	5	5	5	5	6	5	6	2047800	2097600	1859000	3488800	2285500	1958400	1986200	2641000	2520700	0.364909	0.274013	0.251446	0.15365	-0.113434	0.789035
A0A2K5U634	WD repeat domain 59 OS=Macaca fascicularis OX=9541 GN=WDR59 PE=4 SV=1	WDR59	104.54	4.8	3	3	1	1	1	1	1	2	0	1	1	1	1	1	1	1	2	0	1	1	0	0	0	0	0	8434.6	0	0	0	NA	NA	NA	NA	NA	NA
A0A2K5U627	Tankyrase 1 binding protein 1 OS=Macaca fascicularis OX=9541 GN=TNKS1BP1 PE=4 SV=1	TNKS1BP1	182.27	16.9	19	19	17	11	10	2	6	10	4	10	7	17	11	10	2	6	10	4	10	7	354700	116470	85278	17409	46994	125960	76256	110590	103670	-1.54751	0.175759	-0.937602	0.357906	0.609773	0.288392
A0A2K5U647	Hexokinase 3 OS=Macaca fascicularis OX=9541 GN=HK3 PE=3 SV=1	HK3	98.972	16.6	11	9	11	9	4	8	5	9	9	8	9	9	7	3	6	3	7	7	6	7	283030	142660	70804	91206	33263	166400	75714	93982	60626	-0.77152	0.401866	-1.10811	0.207382	-0.33674	0.919417
A0A2K5U661	NADH dehydrogenase [ubiquinone] iron-sulfur protein 8, mitochondrial OS=Macaca fascicularis OX=9541 GN=NDUFS8 PE=3 SV=1	NDUFS8	23.679	31	6	6	5	6	6	6	6	6	6	6	5	5	6	6	6	6	6	6	6	5	1428500	1429700	1335700	1553800	1243400	1535800	1464400	1236900	1633500	0.0471195	0.730527	0.047678	0.763263	0.000577193	0.993492
A0A2K5UFV7	Acyl carrier protein OS=Macaca fascicularis OX=9541 PE=3 SV=1	--	17.389	21.2	4	4	4	4	4	4	4	4	4	4	4	4	4	4	4	4	4	4	4	4	1072800	1181000	1360300	1624500	1223600	1184700	1376300	1202000	1455900	0.158208	0.440775	0.158596	0.280075	0.000432873	0.951206
A0A2K5U677	Neutrophil cytosolic factor 2 OS=Macaca fascicularis OX=9541 GN=NCF2 PE=4 SV=1	NCF2	59.731	9.5	3	3	3	1	0	0	0	1	1	0	0	3	1	0	0	0	1	1	0	0	45780	0	0	0	0	0	0	0	0	NA	NA	NA	NA	NA	NA
A0A2K5U686	Mannosidase beta OS=Macaca fascicularis OX=9541 GN=MANBA PE=4 SV=1	MANBA	100.74	10.2	7	7	5	5	6	7	5	5	5	4	4	5	5	6	7	5	5	5	4	4	57336	55797	74455	158050	87847	50953	104360	107900	63066	0.662205	0.345434	0.553557	0.13758	-0.108625	0.997419
A0A2K5U6B3	Amyloid-beta A4 protein OS=Macaca fascicularis OX=9541 GN=APP PE=4 SV=1	APP	78.662	5.2	3	3	1	0	0	3	1	2	3	1	2	1	0	0	3	1	2	3	1	2	0	0	0	20513	0	20300	21207	0	21658	NA	NA	NA	NA	0.070815	0.0529068
A0A2K5U6A0	RNA cytidine acetyltransferase OS=Macaca fascicularis OX=9541 GN=NAT10 PE=3 SV=1	NAT10	115.99	4.2	3	3	2	1	1	0	3	2	1	1	1	2	1	1	0	3	2	1	1	1	21072	0	0	0	32678	20086	0	0	0	0.324235	NA	NA	NA	NA	NA
A0A2K5U6B9	Solute carrier family 30 member 10 OS=Macaca fascicularis OX=9541 GN=SLC30A10 PE=4 SV=1	SLC30A10	52.722	12.4	4	4	3	2	4	3	3	3	1	2	1	3	2	4	3	3	3	1	2	1	25398	38408	27169	25169	57480	39463	0	22400	0	0.424707	0.398533	-0.43694	NA	-0.861638	NA
A0A2K5U6F2	Uncharacterized protein OS=Macaca fascicularis OX=9541 PE=4 SV=1	--	85.16	27.8	15	15	14	13	11	12	14	14	14	14	14	14	13	11	12	14	14	14	14	14	408800	395000	358960	498550	492030	406730	512180	435270	447330	0.265077	0.0768959	0.262433	0.0466612	-0.00259452	0.998628
A0A2K5U6I8	Mitogen-activated protein kinase kinase kinase 4 OS=Macaca fascicularis OX=9541 GN=MAP3K4 PE=4 SV=1	MAP3K4	162.65	1.1	1	1	0	1	0	1	1	1	0	0	0	0	1	0	1	1	1	0	0	0	0	77830	0	0	0	0	0	0	0	NA	NA	NA	NA	NA	NA
A0A2K5U6I7	CD74 molecule OS=Macaca fascicularis OX=9541 GN=CD74 PE=4 SV=1	CD74	26.093	13	2	2	2	2	2	2	1	1	2	2	2	2	2	2	2	1	1	2	2	2	120540	58023	34021	29576	0	0	53775	28794	34053	-1.2605	NA	-0.866173	0.289174	0.394411	NA
A0A2K5U6J0	Utrophin OS=Macaca fascicularis OX=9541 GN=UTRN PE=4 SV=1	UTRN	394.62	25.2	65	63	49	54	59	49	48	47	47	49	57	48	52	57	47	46	45	45	47	55	1415900	1415500	1333000	1208300	1182400	1023500	1069800	1260800	1367300	-0.28648	0.0227838	-0.171368	0.174461	0.115129	0.433854
A0A2K5U6J9	Stromal cell derived factor 2 OS=Macaca fascicularis OX=9541 GN=SDF2 PE=4 SV=1	SDF2	12.417	26.7	2	2	2	2	2	2	2	2	2	2	2	2	2	2	2	2	2	2	2	2	200790	129470	193400	222730	96571	290720	248420	197550	202040	0.220206	0.849988	0.307429	0.2258	0.0871202	0.674651
A0A2K5U6Q4	Ubiquitin thioesterase OS=Macaca fascicularis OX=9541 PE=3 SV=1	--	31.284	39.1	9	9	8	9	8	9	9	9	9	9	9	8	9	8	9	9	9	9	9	9	543870	575310	533510	748810	654910	621330	679630	826910	574760	0.293135	0.0287333	0.332622	0.110135	0.0394883	0.877978
A0A2K5U6Q6	Prolyl 3-hydroxylase 1 OS=Macaca fascicularis OX=9541 GN=P3H1 PE=4 SV=1	P3H1	83.254	4.8	3	3	3	3	2	1	3	2	2	2	0	3	3	2	1	3	2	2	2	0	22811	13654	15110	0	34364	18611	17348	15956	0	0.623586	0.270596	-0.0460271	0.974111	-0.669571	0.308691
A0A2K5U6Q8	Multifunctional fusion protein OS=Macaca fascicularis OX=9541 GN=ALDH4A1 PE=3 SV=1	ALDH4A1	61.583	62.2	30	30	28	29	29	28	27	28	25	26	28	28	29	29	28	27	28	25	26	28	17544000	19902000	15274000	17064000	11479000	20276000	12101000	14251000	14835000	-0.110916	0.623391	-0.356236	0.06797	-0.245252	0.460089
A0A2K5U6R2	Sphingosine kinase 2 OS=Macaca fascicularis OX=9541 GN=SPHK2 PE=4 SV=1	SPHK2	69.587	19.3	8	8	6	5	4	5	8	7	5	7	6	6	5	4	5	8	7	5	7	6	123190	82812	101450	163650	98655	128020	76373	103860	133220	0.34426	0.282303	0.0278618	0.973677	-0.316377	0.361691
A0A2K5W080	Uncharacterized protein OS=Macaca fascicularis OX=9541 PE=3 SV=1	--	217.22	1.3	2	1	2	1	1	2	2	2	2	2	2	1	1	1	1	1	1	1	1	1	0	0	0	0	0	0	0	0	0	NA	NA	NA	NA	NA	NA
A0A2K5U6X7	Uncharacterized protein OS=Macaca fascicularis OX=9541 PE=4 SV=1	--	47.499	49.8	17	1	14	15	14	14	14	17	15	15	14	0	0	1	0	1	1	1	0	1	0	0	20572	0	0	0	0	0	0	NA	NA	NA	NA	NA	NA
A0A2K5U6Y0	Palmitoyltransferase OS=Macaca fascicularis OX=9541 GN=ZDHHC24 PE=3 SV=1	ZDHHC24	30.187	7	1	1	1	1	1	1	1	1	0	1	1	1	1	1	1	1	1	0	1	1	0	0	55974	10825	14993	16706	0	0	0	-1.98165	NA	NA	NA	NA	NA
A0A2K5U6Y6	Transmembrane anterior posterior transformation 1 OS=Macaca fascicularis OX=9541 GN=TAPT1 PE=4 SV=1	TAPT1	64.243	16.4	7	7	6	5	4	7	5	4	6	4	6	6	5	4	7	5	4	6	4	6	114390	107560	88716	142120	192990	137240	125300	136020	120460	0.604451	0.0358134	0.297368	0.0673502	-0.307079	0.151107
G7PYW4	ELAV-like protein OS=Macaca fascicularis OX=9541 GN=ELAVL1 PE=3 SV=1	ELAVL1	36.091	34	8	8	7	4	6	7	6	7	6	7	7	7	4	6	7	6	7	6	7	7	554030	479310	456560	553830	474620	443920	624820	533400	533490	-0.017125	0.891221	0.183328	0.179106	0.200415	0.170273
A0A2K5U710	Thyroid hormone receptor interactor 11 OS=Macaca fascicularis OX=9541 GN=TRIP11 PE=4 SV=1	TRIP11	227.78	2.9	4	4	1	2	3	2	1	4	2	3	0	1	2	3	2	1	4	2	3	0	0	0	0	0	0	19660	0	38841	0	NA	NA	NA	NA	0.982221	NA
A0A2K5U716	Cathepsin Z OS=Macaca fascicularis OX=9541 GN=CTSZ PE=3 SV=1	CTSZ	40.521	44.6	12	12	8	9	10	8	11	9	7	10	7	8	9	10	8	11	9	7	10	7	268970	195980	500580	387780	439790	245610	157910	191900	146570	0.152508	0.662507	-0.959879	0.1072	-1.11237	0.0183256
A0A2K5U733	ATP binding cassette subfamily F member 1 OS=Macaca fascicularis OX=9541 GN=ABCF1 PE=4 SV=1	ABCF1	106.7	15.6	12	11	11	11	8	11	9	10	11	11	9	11	11	8	11	9	10	11	11	9	550820	530070	500020	519190	494960	544820	468520	515700	512670	-0.0201941	0.741615	-0.078716	0.26114	-0.0586628	0.382127
A0A2K5U747	Aly/REF export factor OS=Macaca fascicularis OX=9541 GN=ALYREF PE=4 SV=1	ALYREF	26.769	18.3	3	3	3	2	2	2	3	3	3	3	3	3	2	2	2	3	3	3	3	3	231210	155950	212870	273070	141790	191620	260550	309240	291420	0.0153548	0.962152	0.521352	0.0455894	0.505943	0.121572
A0A2K5U757	Ubiquitin like modifier activating enzyme 6 OS=Macaca fascicularis OX=9541 GN=UBA6 PE=4 SV=1	UBA6	117.96	34.7	28	28	22	23	22	24	22	24	23	25	21	22	23	22	24	22	24	23	25	21	709920	716590	872930	1057600	716480	692660	872200	738980	720040	0.101381	0.73186	0.0197731	0.87857	-0.081476	0.796036
A0A2K5U759	Serine/threonine-protein phosphatase 2A 55 kDa regulatory subunit B OS=Macaca fascicularis OX=9541 GN=PPP2R2D PE=3 SV=1	PPP2R2D	50.292	23.7	7	3	4	4	3	5	4	5	5	5	5	2	1	1	2	1	2	2	2	2	0	0	0	33920	0	18112	18529	18259	0	NA	NA	NA	NA	-0.50019	0.442148
A0A2K5U769	GH3 domain containing OS=Macaca fascicularis OX=9541 GN=GHDC PE=4 SV=1	GHDC	57.454	30.1	12	12	10	11	9	9	8	12	7	9	9	10	11	9	9	8	12	7	9	9	245240	199430	191980	119930	161800	288810	120290	167910	278860	-0.158107	0.557221	-0.166989	0.54219	-0.00877371	0.996479
A0A2K5U780	Glutaredoxin 3 OS=Macaca fascicularis OX=9541 GN=GLRX3 PE=4 SV=1	GLRX3	37.481	40	12	12	11	11	10	10	11	12	12	11	10	11	11	10	10	11	12	12	11	10	697890	864400	663400	889210	866410	931520	889840	942020	800260	0.271784	0.0809233	0.241962	0.141381	-0.0298416	0.689053
A0A2K5U781	Ring finger protein 126 OS=Macaca fascicularis OX=9541 GN=RNF126 PE=4 SV=1	RNF126	33.836	7.7	1	1	0	1	1	0	1	0	0	1	1	0	1	1	0	1	0	0	1	1	0	0	19335	0	0	0	0	0	0	NA	NA	NA	NA	NA	NA
A0A2K5U7B8	Trafficking protein particle complex subunit OS=Macaca fascicularis OX=9541 GN=TRAPPC4 PE=3 SV=1	TRAPPC4	24.312	24.2	4	4	4	2	3	1	3	3	4	4	2	4	2	3	1	3	3	4	4	2	73312	0	108560	0	101190	85100	72157	112090	0	0.0346383	0.871222	0.0187766	0.980686	-0.0159257	0.90676
Q4R7A0	Testis cDNA, clone: QtsA-15820, similar to human cleavage and polyadenylation specific factor 3, 73kDa(CPSF3) OS=Macaca fascicularis OX=9541 PE=2 SV=1	--	77.559	8.3	4	4	3	4	3	2	3	3	4	4	3	3	4	3	2	3	3	4	4	3	36787	44144	47475	44618	48946	42919	46402	41653	35672	0.0880059	0.487683	-0.0534937	0.746716	-0.141564	0.298271
A0A2K5U7B1	NAD kinase OS=Macaca fascicularis OX=9541 GN=NADK PE=3 SV=1	NADK	45.461	7.9	2	2	2	2	1	0	2	1	2	2	1	2	2	1	0	2	1	2	2	1	76035	52425	0	0	58533	0	32667	41771	0	-0.134002	NA	-0.787119	0.137984	-0.653243	NA
A0A2K5UA01	Ig-like domain-containing protein OS=Macaca fascicularis OX=9541 PE=4 SV=1	--	29.857	20.3	4	2	2	1	1	2	1	2	2	2	1	1	0	0	1	1	1	1	1	0	0	0	0	223070	0	0	224050	0	0	NA	NA	NA	NA	0.00636186	NA
A0A2K5U7G1	Palmdelphin OS=Macaca fascicularis OX=9541 GN=PALMD PE=4 SV=1	PALMD	58.955	4.8	2	2	1	2	2	2	2	1	1	1	1	1	2	2	2	2	1	1	1	1	0	107360	117730	141190	100190	0	0	0	0	0.100843	0.781295	NA	NA	NA	NA
A0A2K5U7G5	WH1 domain-containing protein OS=Macaca fascicularis OX=9541 PE=4 SV=1	--	13.993	20.2	2	2	1	0	0	1	1	1	2	0	0	1	0	0	1	1	1	2	0	0	14632	0	0	0	0	0	0	0	0	NA	NA	NA	NA	NA	NA
A0A2K5U7E0	Calmodulin regulated spectrin associated protein family member 3 OS=Macaca fascicularis OX=9541 GN=CAMSAP3 PE=3 SV=1	CAMSAP3	132.74	1.1	1	1	1	1	1	1	0	1	1	1	1	1	1	1	1	0	1	1	1	1	0	0	6498.5	0	0	0	0	0	0	NA	NA	NA	NA	NA	NA
A0A2K5U7F3	ADP ribosylation factor related protein 1 OS=Macaca fascicularis OX=9541 GN=ARFRP1 PE=4 SV=1	ARFRP1	17.052	11.7	1	1	0	1	1	1	0	1	1	1	1	0	1	1	1	0	1	1	1	1	0	0	22172	0	0	0	0	0	0	NA	NA	NA	NA	NA	NA
A0A2K5U7H5	Family with sequence similarity 234 member A OS=Macaca fascicularis OX=9541 GN=FAM234A PE=4 SV=1	FAM234A	60.163	23.6	8	8	7	7	6	8	8	8	6	6	4	7	7	6	8	8	8	6	6	4	212770	192830	240020	199210	230940	433940	143510	142560	154560	0.420509	0.394207	-0.551099	0.00520319	-0.97159	0.0627769
A0A2K5U7I3	Signal peptidase complex subunit 3 OS=Macaca fascicularis OX=9541 GN=SPCS3 PE=3 SV=1	SPCS3	20.313	17.8	3	3	3	3	3	3	3	3	3	3	3	3	3	3	3	3	3	3	3	3	0	0	177000	0	0	0	0	0	0	NA	NA	NA	NA	NA	NA
A0A2K5U7I5	SPG7 matrix AAA peptidase subunit, paraplegin OS=Macaca fascicularis OX=9541 GN=SPG7 PE=3 SV=1	SPG7	87.846	11.3	7	7	5	6	6	6	6	6	7	6	7	5	6	6	6	6	6	7	6	7	139070	148130	145050	164780	208480	168450	154830	146750	143410	0.325617	0.0463379	0.0419438	0.380448	-0.283803	0.0709895
A0A2K5U7K0	Lactamase beta OS=Macaca fascicularis OX=9541 GN=LACTB PE=4 SV=1	LACTB	60.512	47.7	23	23	19	21	23	20	21	22	22	21	21	19	21	23	20	21	22	22	21	21	1496900	3591700	2332100	2348800	2836700	2732100	2338900	1856800	1957300	0.0935602	0.656606	-0.270208	0.647039	-0.363788	0.048686
A0A2K5U7K2	Ubiquitin carboxyl-terminal hydrolase OS=Macaca fascicularis OX=9541 PE=3 SV=1	--	55.94	47.1	19	19	15	18	16	15	17	16	15	18	17	15	18	16	15	17	16	15	18	17	668700	848230	603090	660220	653940	765290	778240	873870	769960	-0.027822	0.923432	0.192194	0.262149	0.22011	0.0777426
A0A2K5U7K7	Ig-like domain-containing protein OS=Macaca fascicularis OX=9541 PE=4 SV=1	--	25.219	10.9	1	1	1	1	0	0	1	0	1	1	0	1	1	0	0	1	0	1	1	0	16441	28975	0	0	31068	0	29211	0	0	0.452279	NA	0.363339	NA	-0.0889557	NA
A0A2K5U7L6	Coagulation factor XIII A chain OS=Macaca fascicularis OX=9541 GN=F13A1 PE=4 SV=1	F13A1	83.256	9.8	4	4	3	3	2	3	1	4	2	1	1	3	3	2	3	1	4	2	1	1	377360	84172	441670	72380	0	110130	109190	0	0	-1.72213	0.250643	-1.46315	NA	0.258943	NA
A0A2K5U7M0	Uncharacterized protein OS=Macaca fascicularis OX=9541 PE=4 SV=1	--	118.37	30.9	23	22	20	20	20	17	18	20	18	20	18	19	19	19	16	18	19	17	19	17	1360800	1403100	1269700	1017700	1299000	1298300	1197400	1294600	996020	-0.158107	0.253895	-0.209728	0.144786	-0.0515809	0.769415
A0A2K5U7M5	Xylulokinase OS=Macaca fascicularis OX=9541 GN=XYLB PE=4 SV=1	XYLB	58.337	45.9	18	18	14	17	15	16	17	16	17	15	17	14	17	15	16	17	16	17	15	17	3360500	3788300	5936200	5920600	6987700	4499600	3378300	4992800	4170400	0.41186	0.235747	-0.0611497	0.913536	-0.473008	0.130555
Q4R8D2	Guanine nucleotide-binding protein-like 1 OS=Macaca fascicularis OX=9541 GN=GNL1 PE=2 SV=1	GNL1	68.66	6.8	4	4	3	4	4	3	4	3	4	4	4	3	4	4	3	4	3	4	4	4	64011	64108	49822	70492	69671	57846	72222	68260	67249	0.154194	0.357125	0.223299	0.136157	0.0691491	0.489018
A0A2K5U7P9	Methylcrotonoyl-CoA carboxylase 2 OS=Macaca fascicularis OX=9541 GN=MCCC2 PE=4 SV=1	MCCC2	61.327	53.1	26	26	23	25	25	24	24	25	24	24	25	23	25	25	24	24	25	24	24	25	3328400	3652000	4731600	3119800	2305400	3370500	3267000	2888900	3101800	-0.413115	0.139681	-0.339345	0.112786	0.0738487	0.631394
A0A2K5U7Q0	Delta-1-pyrroline-5-carboxylate synthase OS=Macaca fascicularis OX=9541 GN=ALDH18A1 PE=3 SV=1	ALDH18A1	87.058	33	21	21	18	18	18	17	15	21	19	15	20	18	18	18	17	15	21	19	15	20	680870	964490	509230	592640	481650	577200	724480	511730	764000	-0.383642	0.294567	-0.107337	0.816471	0.27631	0.271089
A0A2K5U7S4	Phosphatidylserine decarboxylase proenzyme, mitochondrial OS=Macaca fascicularis OX=9541 GN=PISD PE=3 SV=1	PISD	45.168	22.3	7	7	6	5	7	4	4	6	7	6	5	6	5	7	4	4	6	7	6	5	97270	64808	75377	107990	81720	131950	87092	154510	86935	0.437867	0.177119	0.468427	0.253056	0.0304719	0.995112
A0A2K5U7S6	Transmembrane protein 43 OS=Macaca fascicularis OX=9541 GN=TMEM43 PE=4 SV=1	TMEM43	44.844	51.5	15	14	13	12	13	14	14	11	11	14	14	13	11	13	14	14	11	11	13	13	565550	754700	450570	957510	1681400	700940	513080	600300	541850	0.91533	0.117406	-0.0974247	0.77728	-1.01278	0.0705076
A0A2K5U7W3	VPS18 core subunit of CORVET and HOPS complexes OS=Macaca fascicularis OX=9541 GN=VPS18 PE=4 SV=1	VPS18	110.11	4.6	3	3	3	1	1	2	2	3	2	3	2	3	1	1	2	2	3	2	3	2	33891	0	0	26383	32475	37998	28246	29457	25064	-0.0700575	NA	-0.296722	NA	-0.226755	0.270472
A0A2K5U7W5	C-type lectin domain-containing protein OS=Macaca fascicularis OX=9541 PE=4 SV=1	--	26.231	41	9	9	7	7	7	9	9	9	7	7	5	7	7	7	9	9	9	7	7	5	580240	396250	372650	370900	372040	1011000	401690	400700	486610	0.378512	0.676211	-0.0658232	0.854212	-0.444349	0.601553
A0A2K5U7Y6	Acyl-CoA synthetase long chain family member 5 OS=Macaca fascicularis OX=9541 GN=ACSL5 PE=4 SV=1	ACSL5	82.463	46.5	25	23	19	19	22	20	21	24	21	24	25	17	17	20	18	19	22	20	22	23	1579700	1409600	1641200	2071300	2245500	2107200	1807200	1991400	2935500	0.47228	0.00317126	0.540325	0.0846305	0.0679388	0.875848
A0A2K5U800	WD_REPEATS_REGION domain-containing protein OS=Macaca fascicularis OX=9541 PE=4 SV=1	--	79.786	31.1	15	15	13	14	14	12	14	14	7	13	11	13	14	14	12	14	14	7	13	11	883210	880050	616170	1013200	1116300	852960	318520	888740	572010	0.325847	0.177956	-0.419276	0.322183	-0.745194	0.125086
A0A2K5U823	KH domain-containing protein OS=Macaca fascicularis OX=9541 PE=4 SV=1	--	48.227	9.9	3	3	3	3	3	2	3	3	3	3	3	3	3	3	2	3	3	3	3	3	244310	251930	183470	247050	224160	225250	341540	315930	262100	0.0350608	0.769553	0.436055	0.0749876	0.400873	0.0322124
A0A2K5U827	Trinucleotide repeat containing 18 OS=Macaca fascicularis OX=9541 GN=TNRC18 PE=4 SV=1	TNRC18	260.29	0.9	2	2	2	2	2	2	2	2	2	2	2	2	2	2	2	2	2	2	2	2	338510	427440	313160	361510	299610	359470	392220	308230	332390	-0.080393	0.675038	-0.0632584	0.750411	0.017271	0.916395
A0A2K5U833	E3 ubiquitin-protein transferase MAEA OS=Macaca fascicularis OX=9541 GN=MAEA PE=4 SV=1	MAEA	39.782	6.9	2	2	1	0	1	1	1	2	2	2	1	1	0	1	1	1	2	2	2	1	0	0	0	0	0	10934	0	0	0	NA	NA	NA	NA	NA	NA
A0A2K5U844	ZFP36 ring finger protein like 2 OS=Macaca fascicularis OX=9541 GN=ZFP36L2 PE=4 SV=1	ZFP36L2	50.803	5.3	2	2	2	1	1	1	1	2	1	2	1	2	1	1	1	1	2	1	2	1	5720.5	0	0	0	0	0	0	0	0	NA	NA	NA	NA	NA	NA
A0A2K5U852	PMSR domain-containing protein OS=Macaca fascicularis OX=9541 PE=3 SV=1	--	23.723	30.5	5	5	5	4	5	5	5	5	5	4	5	5	4	5	5	5	5	5	4	5	875360	605830	566930	1043500	702440	780290	609960	819520	582690	0.302641	0.298643	-0.0256175	0.954025	-0.328262	0.231238
A0A2K5U868	Glycogen [starch] synthase OS=Macaca fascicularis OX=9541 GN=GYS1 PE=3 SV=1	GYS1	76.517	11.1	5	4	3	4	4	2	4	4	5	5	4	2	3	3	2	3	3	4	4	3	291220	470460	352940	212670	326000	291830	304220	528080	438800	-0.424494	0.199603	0.18954	0.588183	0.613962	0.114143
A0A2K5U893	Coatomer subunit gamma OS=Macaca fascicularis OX=9541 GN=COPG2 PE=3 SV=1	COPG2	97.593	31.7	19	15	16	17	16	12	19	17	16	19	16	12	13	13	8	15	13	12	15	12	2294500	1471100	1485500	875500	1633000	1803600	1548500	2013000	1350200	-0.284194	0.457	-0.0963447	0.771287	0.187871	0.556339
A0A2K5U896	Vacuolar protein sorting-associated protein 13A OS=Macaca fascicularis OX=9541 GN=VPS13A PE=4 SV=1	VPS13A	373.72	4.4	11	11	9	7	4	4	9	9	9	10	7	9	7	4	4	9	9	9	10	7	184630	247390	219090	146170	239650	205000	220420	210370	200280	-0.140189	0.548057	-0.0451337	0.79417	0.0951113	0.594742
A0A2K5U8B0	Anion exchange protein OS=Macaca fascicularis OX=9541 GN=SLC4A4 PE=3 SV=1	SLC4A4	71.943	3.7	2	2	2	1	2	2	2	2	2	2	2	2	1	2	2	2	2	2	2	2	41558	0	42122	69799	36097	38231	51209	27448	63555	0.199374	0.759405	0.180148	0.851611	-0.0193461	0.942696
A0A2K5U8B6	Ankyrin repeat and BTB domain containing 2 OS=Macaca fascicularis OX=9541 GN=ABTB2 PE=4 SV=1	ABTB2	113.51	1.7	1	1	0	0	1	0	0	1	0	1	0	0	0	1	0	0	1	0	1	0	0	0	21000	0	0	0	0	0	0	NA	NA	NA	NA	NA	NA
I7GH36	Macaca fascicularis brain cDNA clone: QbsB-11083, similar to human paraoxonase 2 (PON2), mRNA, RefSeq: NM_000305.1 OS=Macaca fascicularis OX=9541 PE=2 SV=1	--	41.501	42.4	10	10	10	10	10	10	10	10	10	10	10	10	10	10	10	10	10	10	10	10	2562600	2492900	3252100	4037800	3174100	3073600	2680300	2622000	3080300	0.308128	0.15162	0.0129262	0.895854	-0.295135	0.116103
A0A2K5U8E6	Caspase 1 OS=Macaca fascicularis OX=9541 GN=CASP1 PE=3 SV=1	CASP1	43.179	14.4	5	5	5	4	5	5	5	4	5	5	5	5	4	5	5	5	4	5	5	5	218830	95566	47234	83605	96943	140540	134880	104430	123890	-0.171531	0.924244	0.00619029	0.694663	0.177719	0.454462
A0A2K5U8D3	Family with sequence similarity 172 member A OS=Macaca fascicularis OX=9541 GN=FAM172A PE=4 SV=1	FAM172A	33.867	20.4	4	4	2	1	2	2	0	2	3	3	2	2	1	2	2	0	2	3	3	2	26376	0	0	36409	0	0	26818	24054	0	0.465086	NA	-0.0522964	NA	-0.517427	NA
A0A2K5U8F8	Telomerase associated protein 1 OS=Macaca fascicularis OX=9541 GN=TEP1 PE=4 SV=1	TEP1	277.64	7.5	11	11	7	6	4	3	7	11	6	9	6	7	6	4	3	7	11	6	9	6	104960	38137	30465	24242	76364	98449	87613	62076	32167	0.19774	0.827247	0.0673634	0.814746	-0.130404	0.980403
A0A2K5U8F3	Fermitin family member 3 OS=Macaca fascicularis OX=9541 GN=FERMT3 PE=4 SV=1	FERMT3	75.372	22.3	11	11	10	4	7	5	6	9	6	8	5	10	4	7	5	6	9	6	8	5	214480	89376	80038	67566	132430	103890	109200	79045	61403	-0.337156	0.674026	-0.620823	0.372966	-0.283685	0.507838
A0A2K5U8F4	Acyl-CoA dehydrogenase short chain OS=Macaca fascicularis OX=9541 GN=ACADS PE=3 SV=1	ACADS	44.657	62.7	19	4	17	17	18	17	17	18	18	17	18	4	4	4	4	4	4	4	4	4	13891000	10891000	16003000	17977000	13980000	13688000	12024000	8680400	12250000	0.162468	0.457273	-0.307573	0.250631	-0.46999	0.0808943
A0A2K5U8H8	Mitogen-activated protein kinase kinase kinase 20 OS=Macaca fascicularis OX=9541 GN=MAP3K20 PE=4 SV=1	MAP3K20	63.159	13.1	5	5	2	3	5	3	1	3	2	5	3	2	3	5	3	1	3	2	5	3	33636	74177	65643	55473	0	58951	47033	69436	58946	-0.0152284	0.898286	0.016211	0.851871	0.0313562	0.951927
A0A2K5U8H4	NCK associated protein 1 like OS=Macaca fascicularis OX=9541 GN=NCKAP1L PE=4 SV=1	NCKAP1L	129.03	4	4	4	4	1	2	1	3	2	1	3	2	4	1	2	1	3	2	1	3	2	85783	0	18844	0	27321	27260	0	26212	30977	-0.938708	0.659996	-0.871443	0.695823	0.0673341	0.656561
A0A2K5U8I2	Methionine adenosyltransferase 2 subunit beta OS=Macaca fascicularis OX=9541 PE=3 SV=1	--	33.799	33.9	8	0	7	7	7	5	7	5	6	7	7	0	0	0	0	0	0	0	0	0	0	0	0	0	0	0	0	0	0	NA	NA	NA	NA	NA	NA
A0A2K5U8K3	Acyl-CoA dehydrogenase short chain OS=Macaca fascicularis OX=9541 GN=ACADS PE=4 SV=1	ACADS	44.161	48.3	16	1	14	14	15	14	14	15	15	14	15	1	1	1	1	1	1	1	1	1	0	0	1616800	0	0	0	0	0	0	NA	NA	NA	NA	NA	NA
A0A2K5U8M9	Nudix hydrolase 18 OS=Macaca fascicularis OX=9541 GN=NUDT18 PE=3 SV=1	NUDT18	35.614	12.4	3	3	1	2	1	0	3	3	2	1	1	1	2	1	0	3	3	2	1	1	0	0	0	0	17451	60064	0	0	0	NA	NA	NA	NA	NA	NA
A0A2K5U8P3	G protein subunit alpha i1 OS=Macaca fascicularis OX=9541 GN=GNAI1 PE=4 SV=1	GNAI1	40.361	40.4	12	4	10	12	10	11	11	11	10	9	10	4	4	4	4	4	4	4	4	4	90678	142340	198840	138380	134900	81212	103060	81351	89412	-0.284722	0.572861	-0.657218	0.159395	-0.372506	0.276968
A0A2K5U8P9	Ubiquitin like modifier activating enzyme 1 OS=Macaca fascicularis OX=9541 GN=UBA1 PE=3 SV=1	UBA1	117.89	48.6	36	36	30	33	34	31	33	33	33	33	35	30	33	34	31	33	33	33	33	35	5005300	5886600	5160400	6218000	5715600	5022100	5672200	5383700	4922800	0.0790196	0.53876	-0.00665171	0.956148	-0.0855606	0.486016
A0A2K5U8Q0	Pre-mRNA processing factor 31 OS=Macaca fascicularis OX=9541 GN=PRPF31 PE=4 SV=1	PRPF31	55.455	3	1	1	1	1	1	1	1	1	1	1	1	1	1	1	1	1	1	1	1	1	0	0	14775	0	0	0	0	0	0	NA	NA	NA	NA	NA	NA
A0A2K5U8S7	Putative methyltransferase NSUN7 OS=Macaca fascicularis OX=9541 GN=NSUN7 PE=3 SV=1	NSUN7	53.841	3.6	2	2	2	2	2	1	2	2	2	2	1	2	2	2	1	2	2	2	2	1	143340	647320	204850	0	295990	456050	72164	120780	0	0.180275	0.635911	-1.7824	0.18767	-1.96262	0.055275
A0A2K5U8T1	Histone deacetylase 1 OS=Macaca fascicularis OX=9541 PE=3 SV=1	--	55.116	32.2	9	6	6	4	5	4	4	6	7	7	5	3	2	4	2	2	3	6	5	3	176820	171050	147760	96087	150170	136230	181160	146750	143870	-0.373888	0.134714	-0.0711181	0.603225	0.30276	0.22384
A0A2K5U8V5	Formin like 2 OS=Macaca fascicularis OX=9541 GN=FMNL2 PE=4 SV=1	FMNL2	119.35	3.6	3	3	2	2	1	2	1	2	2	2	2	2	2	1	2	1	2	2	2	2	0	84192	0	128390	0	0	0	295700	139570	0.608809	NA	1.37016	NA	0.761458	NA
A0A2K5U900	Fragile X mental retardation 1 OS=Macaca fascicularis OX=9541 GN=FMR1 PE=4 SV=1	FMR1	34.099	7.7	2	2	1	0	2	2	2	2	0	2	1	1	0	2	2	2	2	0	2	1	0	0	31983	44093	18186	36143	0	39605	0	0.0367495	NA	0.308361	NA	0.271601	NA
Q9N0C7	Mammalian ependymin-related protein 1 OS=Macaca fascicularis OX=9541 GN=EPDR1 PE=2 SV=3	EPDR1	25.532	19.6	4	4	4	4	4	2	4	4	3	2	3	4	4	4	2	4	4	3	2	3	100080	75413	123800	128040	204170	73215	67866	79687	57049	0.437867	0.508223	-0.548776	0.0996292	-0.986593	0.122755
A0A2K5U8Y6	Uncharacterized protein OS=Macaca fascicularis OX=9541 PE=4 SV=1	--	52.935	11.2	4	4	4	4	3	3	3	4	4	3	3	4	4	3	3	3	4	4	3	3	135220	143070	83254	94798	135300	127910	121910	87185	106950	-0.0142081	0.977439	-0.193965	0.588249	-0.179893	0.453173
A0A2K5U8Y7	Ectonucleoside triphosphate diphosphohydrolase 5 (inactive) OS=Macaca fascicularis OX=9541 GN=ENTPD5 PE=3 SV=1	ENTPD5	47.534	38.6	13	13	12	13	12	12	12	13	13	12	12	12	13	12	12	12	13	13	12	12	3640600	4851600	3589500	3239800	4250000	4642500	3879100	4701500	4381000	0.00604663	0.985946	0.101381	0.532829	0.0954196	0.574929
A0A2K5U911	Mannosidase alpha class 2C member 1 OS=Macaca fascicularis OX=9541 GN=MAN2C1 PE=4 SV=1	MAN2C1	115.76	21.8	16	16	14	13	13	12	14	13	14	14	13	14	13	13	12	14	13	14	14	13	397630	313510	270330	463360	467660	289240	320670	394640	385190	0.314174	0.347352	0.165172	0.397804	-0.148999	0.650972
A0A2K5U921	WD repeat-containing protein 55 OS=Macaca fascicularis OX=9541 GN=WDR55 PE=3 SV=1	WDR55	41.931	5.5	1	1	1	1	0	0	1	1	1	0	1	1	1	0	0	1	1	1	0	1	0	9346.8	0	0	0	0	0	0	0	NA	NA	NA	NA	NA	NA
A0A2K5U927	Spermidine/spermine N1-acetyltransferase family member 2 OS=Macaca fascicularis OX=9541 GN=SAT2 PE=4 SV=1	SAT2	19.185	58.2	8	8	8	4	8	7	6	6	6	6	6	8	4	8	7	6	6	6	6	6	1391400	627140	687190	944640	649000	1205100	1419100	477480	625460	0.0487942	0.833168	-0.101443	0.793329	-0.15017	0.646089
A0A2K5U939	Destrin, actin depolymerizing factor OS=Macaca fascicularis OX=9541 GN=DSTN PE=3 SV=1	DSTN	18.506	40	7	6	6	7	6	7	6	5	7	6	7	6	6	6	6	6	5	6	6	6	1311600	1094100	2632500	1433000	1132500	965900	1008100	976850	1125400	-0.512719	0.370829	-0.695723	0.205993	-0.183201	0.398349
A0A2K5U944	Valyl-tRNA synthetase OS=Macaca fascicularis OX=9541 GN=VARS PE=3 SV=1	VARS	140.49	38.1	38	38	34	31	33	31	33	34	34	34	35	34	31	33	31	33	34	34	34	35	2642300	2481900	2110200	2305400	3340400	2806400	2778200	2636000	2522200	0.224411	0.30477	0.133564	0.255557	-0.0908534	0.660937
A0A2K5U946	Supervillin OS=Macaca fascicularis OX=9541 GN=SVIL PE=4 SV=1	SVIL	198.67	3.2	4	4	3	3	3	2	4	3	2	1	1	3	3	3	2	4	3	2	1	1	35706	21654	24018	33007	28894	39514	0	0	0	0.317536	0.254249	NA	NA	NA	NA
A0A2K5U998	Alpha-L-fucosidase OS=Macaca fascicularis OX=9541 GN=FUCA1 PE=3 SV=1	FUCA1	65.455	21.7	10	10	6	7	10	9	8	6	8	8	8	6	7	10	9	8	6	8	8	8	476980	535950	486370	585380	1015800	821420	768050	684110	752610	0.692249	0.0501972	0.556307	0.00160497	-0.135929	0.690556
Q4R518	Calcium uptake protein 1, mitochondrial OS=Macaca fascicularis OX=9541 GN=MICU1 PE=2 SV=2	MICU1	54.378	4	1	1	0	0	0	0	1	1	1	1	1	0	0	0	0	1	1	1	1	1	0	0	0	0	0	29585	0	0	0	NA	NA	NA	NA	NA	NA
A0A2K5U9A8	Ubiquitin protein ligase E3C OS=Macaca fascicularis OX=9541 GN=UBE3C PE=4 SV=1	UBE3C	123.97	4.6	4	4	4	2	3	3	3	3	3	3	4	4	2	3	3	3	3	3	3	4	37826	30762	26761	33911	43206	30049	40227	46579	37565	0.168514	0.475172	0.383386	0.0841409	0.214742	0.276367
A0A2K5U9B0	Fucose mutarotase OS=Macaca fascicularis OX=9541 GN=FUOM PE=4 SV=1	FUOM	16.657	83.1	8	8	6	6	6	6	7	8	5	6	6	6	6	6	6	7	8	5	6	6	1324400	1499000	1673100	470570	2245900	2064000	1589500	1204300	1575800	0.088413	0.797806	-0.0412687	0.79103	-0.129613	0.844253
A0A2K5U9B7	Lysophosphatidylglycerol acyltransferase 1 OS=Macaca fascicularis OX=9541 GN=LPGAT1 PE=4 SV=1	LPGAT1	43.097	20.3	7	7	6	6	7	7	7	7	6	7	7	6	6	7	7	7	7	6	7	7	175620	158710	142040	258970	245360	299620	211980	230850	223870	0.755058	0.00360985	0.484911	0.00684819	-0.27011	0.0464697
A0A2K5U9C6	Solute carrier family 7 member 8 OS=Macaca fascicularis OX=9541 GN=SLC7A8 PE=4 SV=1	SLC7A8	34.535	6.1	1	1	1	0	0	1	1	1	1	1	0	1	0	0	1	1	1	1	1	0	19291	0	0	0	0	0	0	0	0	NA	NA	NA	NA	NA	NA
A0A2K5U9J4	Vacuolar protein sorting 13 homolog C OS=Macaca fascicularis OX=9541 GN=VPS13C PE=4 SV=1	VPS13C	417.61	10.8	29	29	21	18	23	22	22	20	25	23	23	21	18	23	22	22	20	25	23	23	531150	413670	403750	558420	637450	555040	535010	507290	449880	0.376624	0.0537129	0.146003	0.353507	-0.230695	0.0786668
A0A2K5U9G2	AIG1-type G domain-containing protein OS=Macaca fascicularis OX=9541 PE=4 SV=1	--	37.468	40.4	12	11	12	12	12	12	11	10	11	12	8	11	11	11	11	10	9	10	11	7	857790	646050	324720	484450	585070	601700	650800	482310	337210	-0.129734	0.954735	-0.314553	0.635513	-0.184725	0.474951
A0A2K5U9G3	5-hydroxyisourate hydrolase OS=Macaca fascicularis OX=9541 PE=3 SV=1	--	13.496	67.8	6	6	6	6	6	6	6	6	6	6	4	6	6	6	6	6	6	6	6	4	1497400	1718300	1730500	2561200	2811600	2705600	1506100	3287000	748520	0.70779	0.000823021	0.164014	0.893668	-0.543793	0.265951
A0A2K5U9G6	4'-phosphopantetheine phosphatase OS=Macaca fascicularis OX=9541 PE=3 SV=1	--	79.612	5.3	3	3	2	2	3	2	3	3	3	2	2	2	2	3	2	3	3	3	2	2	24922	0	35977	40510	44055	39130	40692	57609	0	0.437334	0.114076	0.690819	0.197695	0.253429	0.32333
A0A2K5U9I2	Cysteine rich with EGF like domains 1 OS=Macaca fascicularis OX=9541 GN=CRELD1 PE=4 SV=1	CRELD1	45.462	25	7	7	4	5	6	5	5	6	5	7	3	4	5	6	5	5	6	5	7	3	114040	154280	328070	142480	151850	194770	134230	195760	144800	-0.286128	0.765416	-0.328978	0.699386	-0.0427844	0.831161
A0A2K5U9L6	Exocyst complex component OS=Macaca fascicularis OX=9541 GN=EXOC6 PE=3 SV=1	EXOC6	81.759	2.1	1	1	0	0	0	0	0	0	0	1	1	0	0	0	0	0	0	0	1	1	0	0	0	0	0	0	0	0	3723.7	NA	NA	NA	NA	NA	NA
A0A2K5U9K8	Uncharacterized protein OS=Macaca fascicularis OX=9541 PE=3 SV=1	--	20.836	24.7	4	4	2	1	0	1	1	3	4	3	4	2	1	0	1	1	3	4	3	4	25609	0	0	0	0	27079	53451	23644	82327	0.0805212	NA	1.05318	NA	0.972563	NA
A0A2K5U9M1	Uncharacterized protein OS=Macaca fascicularis OX=9541 PE=4 SV=1	--	29.71	70.1	15	15	12	12	14	13	12	13	13	14	13	12	12	14	13	12	13	13	14	13	4254200	5091700	5512300	4766600	4519900	2000900	3875900	3148400	5695200	-0.396498	0.308291	-0.224149	0.395667	0.172344	0.654957
A0A2K5U9M8	Fascin OS=Macaca fascicularis OX=9541 GN=FSCN1 PE=3 SV=1	FSCN1	54.543	41	16	16	15	16	16	16	16	16	15	16	16	15	16	16	16	16	16	15	16	16	856540	878040	881090	1070000	971820	752540	967020	601200	756960	0.0953168	0.626765	-0.169907	0.377294	-0.265197	0.329119
A0A2K5U9N9	WD_REPEATS_REGION domain-containing protein OS=Macaca fascicularis OX=9541 PE=4 SV=1	--	38.454	46	13	13	13	13	12	12	11	11	12	11	13	13	13	12	12	11	11	12	11	13	683580	777730	686480	831410	796340	830350	778670	751040	660610	0.194717	0.0376588	0.0282862	0.786264	-0.166458	0.0859542
A0A2K5UQT9	Serine/threonine kinase 4 OS=Macaca fascicularis OX=9541 GN=STK4 PE=4 SV=1	STK4	52.409	4.8	2	2	1	2	2	0	1	2	0	1	1	1	2	2	0	1	2	0	1	1	0	14117	13126	0	0	17634	0	0	0	0.372506	NA	NA	NA	NA	NA
A0A2K5U9R3	Electron transfer flavoprotein subunit beta OS=Macaca fascicularis OX=9541 PE=3 SV=1	--	27.734	50.2	15	15	15	13	14	15	12	14	14	15	15	15	13	14	15	12	14	14	15	15	14956000	11385000	15866000	17389000	7587400	11778000	16384000	13180000	19023000	-0.199587	0.518146	0.203138	0.397656	0.402588	0.28411
A0A2K5U9T1	SET domain-containing protein OS=Macaca fascicularis OX=9541 PE=4 SV=1	--	47.308	13.9	4	4	3	2	3	3	3	4	3	2	1	3	2	3	3	3	4	3	2	1	35328	60828	60644	49014	63115	47583	48898	65895	0	0.0265876	0.850257	0.135009	0.69142	0.108581	0.682537
A0A2K5U9V6	LIM and senescent cell antigen-like-containing domain protein OS=Macaca fascicularis OX=9541 PE=4 SV=1	--	38.379	43.2	12	6	9	9	12	9	7	11	10	10	10	4	3	6	3	2	5	4	4	5	161870	245690	555400	259470	223300	201650	185070	185160	180740	-0.492687	0.596259	-0.805409	0.306808	-0.312897	0.0453565
A0A2K5U9W1	TAP binding protein OS=Macaca fascicularis OX=9541 GN=TAPBP PE=4 SV=1	TAPBP	47.956	18.8	4	4	3	3	3	3	3	3	3	3	3	3	3	3	3	3	3	3	3	3	148650	157240	213390	140210	108720	130110	191940	183360	154560	-0.454229	0.0855849	0.0291348	0.835205	0.483178	0.0284084
A0A2K5U9U9	Deoxyribose-phosphate aldolase OS=Macaca fascicularis OX=9541 GN=DERA PE=4 SV=1	DERA	35.272	47.5	10	10	9	9	9	7	6	10	8	7	8	9	9	9	7	6	10	8	7	8	369810	314690	206440	227310	181530	364020	269930	143880	202320	-0.205064	0.591484	-0.53199	0.21271	-0.326997	0.474672
A0A2K5U9W3	rRNA adenine N(6)-methyltransferase OS=Macaca fascicularis OX=9541 PE=3 SV=1	--	44.965	13.9	4	4	2	3	2	3	2	4	4	3	3	2	3	2	3	2	4	4	3	3	33051	39463	18546	36029	49290	59620	51935	41459	36683	0.670568	0.143739	0.514501	0.189295	-0.156138	0.613696
A0A2K5U9W8	UDP-glucuronosyltransferase OS=Macaca fascicularis OX=9541 GN=UGT2B4 PE=3 SV=1	UGT2B4	60.71	51.3	20	9	18	20	16	18	17	19	17	19	16	9	9	6	9	8	9	8	9	7	10976000	15419000	13773000	15501000	15270000	11680000	12021000	10126000	9224300	0.0797024	0.696824	-0.356606	0.126592	-0.436375	0.0669713
A0A2K5U9Y5	6-phosphogluconolactonase OS=Macaca fascicularis OX=9541 GN=PGLS PE=3 SV=1	PGLS	27.617	61.2	11	11	10	8	11	11	11	9	9	10	10	10	8	11	11	11	9	9	10	10	838790	970470	994340	1615700	800360	485670	1142900	1119700	881880	0.0496308	0.822268	0.165558	0.324578	0.11591	0.614683
A0A2K5U9Z4	Bile acid-CoA:amino acid N-acyltransferase OS=Macaca fascicularis OX=9541 GN=BAAT PE=4 SV=1	BAAT	40.286	52.3	14	14	11	13	13	12	12	12	13	13	14	11	13	13	12	12	12	13	13	14	8273200	8153400	9048800	4825800	4713000	9990200	11122000	12815000	12005000	-0.383454	0.255989	0.496616	0.00278219	0.880179	0.0545208
A0A2K5VFN8	Misshapen like kinase 1 OS=Macaca fascicularis OX=9541 GN=MINK1 PE=4 SV=1	MINK1	33.574	4.8	1	1	0	1	1	1	1	1	1	1	0	0	1	1	1	1	1	1	1	0	0	0	10057	0	0	0	0	0	0	NA	NA	NA	NA	NA	NA
A0A2K5UA25	Sulfotransferase OS=Macaca fascicularis OX=9541 PE=3 SV=1	--	34.253	87.1	23	4	18	20	19	19	19	19	18	22	21	2	4	3	3	3	3	3	4	3	20134000	24653000	26439000	26163000	20022000	20871000	18572000	38677000	33774000	-0.086967	0.629049	0.353775	0.441021	0.440851	0.330732
A0A2K5UA31	2'-5'-oligoadenylate synthetase 2 OS=Macaca fascicularis OX=9541 GN=OAS2 PE=4 SV=1	OAS2	78.82	23.3	14	13	11	6	8	7	7	9	12	14	11	10	5	7	6	6	8	11	13	10	273070	138430	114640	223210	140340	218110	577620	664710	323440	0.144699	0.643559	1.57337	0.0312284	1.42857	0.0224009
A0A2K5UA32	Pribosyltran_N domain-containing protein OS=Macaca fascicularis OX=9541 PE=3 SV=1	--	34.834	45	11	5	8	10	9	11	9	10	6	9	8	4	5	5	5	5	5	3	5	3	124170	112440	161740	145020	149960	106700	119790	132730	99513	0.012068	0.955675	-0.178371	0.436801	-0.190299	0.404973
A0A2K5UA33	Endoplasmic reticulum oxidoreductase 1 alpha OS=Macaca fascicularis OX=9541 GN=ERO1A PE=4 SV=1	ERO1A	54.387	48.5	19	18	16	16	17	16	15	19	18	18	16	15	15	16	15	14	18	17	17	15	1035500	830140	871350	629630	776930	934460	672150	757520	745660	-0.225498	0.281422	-0.331336	0.0420917	-0.105946	0.633445
A0A2K5UA56	DAZ associated protein 1 OS=Macaca fascicularis OX=9541 GN=DAZAP1 PE=4 SV=1	DAZAP1	39.54	20.9	5	5	2	3	4	2	3	3	4	5	4	2	3	4	2	3	3	4	5	4	0	577620	1058100	595350	413440	728270	729040	714270	425490	-0.498179	0.370357	-0.392705	0.482381	0.105473	0.784768
A0A2K5UA50	Uncharacterized protein OS=Macaca fascicularis OX=9541 PE=4 SV=1	--	23.105	4.8	1	1	1	1	1	1	1	1	1	1	1	1	1	1	1	1	1	1	1	1	0	0	0	0	0	0	0	0	0	NA	NA	NA	NA	NA	NA
A0A2K5UAA3	Importin 4 OS=Macaca fascicularis OX=9541 GN=IPO4 PE=4 SV=1	IPO4	118.67	5.2	4	4	3	2	0	1	3	4	1	3	2	3	2	0	1	3	4	1	3	2	38209	37465	0	0	50673	50286	0	41472	39319	0.415867	0.00133693	0.0943712	0.148944	-0.321466	0.014247
A0A2K5UA73	Sterile alpha and TIR motif containing 1 OS=Macaca fascicularis OX=9541 GN=SARM1 PE=4 SV=1	SARM1	79.378	6.9	3	3	3	1	0	1	1	1	1	1	0	3	1	0	1	1	1	1	1	0	43335	0	0	0	0	0	0	0	0	NA	NA	NA	NA	NA	NA
A0A2K5UA77	Uncharacterized protein OS=Macaca fascicularis OX=9541 PE=4 SV=1	--	36.328	14.8	4	4	4	4	4	3	2	4	4	4	3	4	4	4	3	2	4	4	4	3	333800	213340	67576	35046	0	147580	198580	187840	66745	-1.16618	0.371993	-0.439872	0.72996	0.726186	0.434779
A0A2K5UA86	Calcium-binding and coiled-coil domain-containing protein 2 OS=Macaca fascicularis OX=9541 GN=CALCOCO2 PE=4 SV=1	CALCOCO2	51.38	11.4	4	4	4	3	3	4	3	4	3	4	3	4	3	3	4	3	4	3	4	3	80385	75672	55278	80408	62969	68635	42007	45235	55427	0.00460925	0.93968	-0.566827	0.0533606	-0.571434	0.0220894
A0A2K5UAD0	Ribosomal RNA processing 9, U3 small nucleolar RNA binding protein OS=Macaca fascicularis OX=9541 GN=RRP9 PE=4 SV=1	RRP9	51.429	3.6	1	1	1	1	1	1	1	1	1	1	1	1	1	1	1	1	1	1	1	1	0	0	6645.5	0	0	0	0	0	0	NA	NA	NA	NA	NA	NA
A0A2K5UAE5	Mono-ADP ribosylhydrolase 1 OS=Macaca fascicularis OX=9541 GN=MACROD1 PE=4 SV=1	MACROD1	35.516	27.1	8	8	7	8	8	8	8	6	8	8	8	7	8	8	8	8	6	8	8	8	801720	892090	1246200	810920	921640	760480	449430	751460	874680	-0.237864	0.35757	-0.50226	0.201882	-0.264356	0.356046
A0A2K5UAF3	Aspartate aminotransferase OS=Macaca fascicularis OX=9541 PE=4 SV=1	--	45.92	77	33	33	28	30	31	31	29	30	31	30	30	28	30	31	31	29	30	31	30	30	13873000	18267000	28568000	18240000	17356000	21148000	20137000	17249000	13724000	-0.0974247	0.910836	-0.248279	0.589997	-0.15082	0.420346
G7Q2N8	Mitochondrial import inner membrane translocase subunit TIM17 OS=Macaca fascicularis OX=9541 GN=TIMM17B PE=3 SV=1	TIMM17B	18.303	16.9	2	2	2	2	1	2	1	2	1	1	1	2	2	1	2	1	2	1	1	1	58751	63642	0	30559	0	62182	0	0	0	-0.400301	0.443679	NA	NA	NA	NA
A0A2K5UAG5	Mitochondrial ribosomal protein L9 OS=Macaca fascicularis OX=9541 GN=MRPL9 PE=4 SV=1	MRPL9	30.308	4.5	1	1	1	1	1	1	1	1	1	1	1	1	1	1	1	1	1	1	1	1	0	0	29940	0	0	0	0	0	0	NA	NA	NA	NA	NA	NA
A0A2K5UAG7	Adaptor protein, phosphotyrosine interacting with PH domain and leucine zipper 1 OS=Macaca fascicularis OX=9541 GN=APPL1 PE=4 SV=1	APPL1	79.701	23.7	12	12	6	7	8	8	9	8	9	8	9	6	7	8	8	9	8	9	8	9	175730	168120	178660	261560	234570	177840	167100	171980	136000	0.367259	0.105762	-0.13733	0.25851	-0.504468	0.066337
A0A2K5UAG8	Ubiquitin like 4A OS=Macaca fascicularis OX=9541 GN=UBL4A PE=4 SV=1	UBL4A	17.784	24.2	3	3	2	2	2	0	1	3	3	1	0	2	2	2	0	1	3	3	1	0	24731	0	34143	0	0	19476	30992	0	0	-0.595969	NA	0.0742314	NA	0.670245	NA
A0A2K5UAH0	Peptidyl-prolyl cis-trans isomerase OS=Macaca fascicularis OX=9541 GN=PPIB PE=3 SV=1	PPIB	23.742	55.1	14	14	14	14	14	14	14	14	14	14	14	14	14	14	14	14	14	14	14	14	11856000	8703100	10761000	13034000	10224000	11885000	9882000	8076600	9294700	0.166201	0.363365	-0.200581	0.285296	-0.366812	0.0524247
A0A2K5UAH7	Uncharacterized protein OS=Macaca fascicularis OX=9541 PE=4 SV=1	--	42.622	19.9	5	5	2	4	4	4	2	3	4	3	2	2	4	4	4	2	3	4	3	2	47933	61900	54642	36077	53865	41887	59303	41966	37913	-0.319226	0.172133	-0.240929	0.306969	0.078259	0.796816
A0A2K5UAK7	Nucleoporin NUP53 OS=Macaca fascicularis OX=9541 GN=NUP35 PE=3 SV=1	NUP35	33.15	13.9	3	3	2	2	2	2	1	0	1	2	3	2	2	2	2	1	0	1	2	3	31994	0	0	28928	0	0	0	30081	34117	-0.145286	NA	0.00475306	NA	0.150081	NA
A0A2K5UAI3	Hook microtubule tethering protein 1 OS=Macaca fascicularis OX=9541 GN=HOOK1 PE=4 SV=1	HOOK1	84.721	8.9	5	5	4	4	4	3	4	3	4	5	3	4	4	4	3	4	3	4	5	3	57962	55568	59082	30864	59276	50772	64223	65010	63890	-0.292652	0.293171	0.161952	0.00393397	0.454822	0.148721
A0A2K5UAI4	NADH-cytochrome b5 reductase OS=Macaca fascicularis OX=9541 GN=CYB5R1 PE=3 SV=1	CYB5R1	34.104	49.8	15	15	11	14	13	11	12	13	10	11	11	11	14	13	11	12	13	10	11	11	362420	523890	348020	383730	720270	508070	358130	275940	266940	0.385155	0.324422	-0.454032	0.128102	-0.839315	0.0526643
A0A2K5UAK3	Uncharacterized protein OS=Macaca fascicularis OX=9541 PE=4 SV=1	--	28.393	12	3	3	2	3	2	2	3	1	3	3	2	2	3	2	2	3	1	3	3	2	23095	29918	23781	17110	30513	0	20469	38366	24445	-0.104387	0.686719	0.11703	0.812008	0.221287	0.657728
A2V9Y8	D-amino-acid oxidase OS=Macaca fascicularis OX=9541 GN=DAO PE=2 SV=1	DAO	39.413	15.3	4	4	3	0	0	2	1	4	3	2	4	3	0	0	2	1	4	3	2	4	101150	0	0	126350	0	345670	82313	106360	211300	1.22237	NA	0.39846	NA	-0.823912	0.383266
A0A2K5UAM1	ER lumen protein-retaining receptor OS=Macaca fascicularis OX=9541 GN=KDELR1 PE=3 SV=1	KDELR1	24.542	9	1	1	1	1	1	1	1	1	1	1	1	1	1	1	1	1	1	1	1	1	36291	0	21004	0	10647	63241	21988	0	42679	0.366924	0.952986	0.174662	0.83141	-0.19232	0.877455
A0A2K5UB38	Exocyst complex component 7 OS=Macaca fascicularis OX=9541 GN=EXOC7 PE=3 SV=1	EXOC7	74.712	10.7	5	5	4	4	4	2	1	4	3	5	2	4	4	4	2	1	4	3	5	2	68300	37740	33095	46632	0	20555	47148	58025	61441	-0.465341	0.463049	0.260026	0.39404	0.725231	0.170948
A0A2K5UAN4	Splicing factor proline and glutamine rich OS=Macaca fascicularis OX=9541 GN=SFPQ PE=4 SV=1	SFPQ	76.122	23.5	15	15	13	12	12	12	13	12	14	13	13	13	12	12	12	13	12	14	13	13	3010200	2921600	2123000	2745800	2919700	2734000	2908400	2745000	2813000	0.0604625	0.662888	0.0718999	0.614864	0.0114425	0.779302
A0A2K5UAR1	Carboxylic ester hydrolase OS=Macaca fascicularis OX=9541 PE=3 SV=1	--	70.965	25.6	17	7	14	15	16	17	15	17	17	16	14	6	7	6	7	7	7	7	7	4	346410	689320	664260	2198100	5956500	4497100	3274300	711240	40889	2.89573	0.00604931	1.24397	0.902503	-1.65178	0.179482
A0A2K5UAS6	Elongator acetyltransferase complex subunit 3 OS=Macaca fascicularis OX=9541 GN=ELP3 PE=4 SV=1	ELP3	49.404	32.5	10	10	9	8	9	6	10	10	7	7	6	9	8	9	6	10	10	7	7	6	268190	183280	181050	176990	272530	231780	246460	296990	184130	0.107152	0.694762	0.20201	0.506227	0.0948032	0.756508
A0A2K5UAY2	Cysteine--tRNA ligase, cytoplasmic OS=Macaca fascicularis OX=9541 GN=CARS PE=3 SV=1	CARS	94.666	31.2	20	20	15	17	19	18	16	18	18	18	12	15	17	19	18	16	18	18	18	12	360520	402960	325850	505850	778560	687390	414170	341350	272980	0.856069	0.0149522	-0.0828356	0.640967	-0.939001	0.0209723
A0A2K5UAW3	Heterogeneous nuclear ribonucleoprotein A3 OS=Macaca fascicularis OX=9541 GN=HNRNPA3 PE=4 SV=1	HNRNPA3	39.594	38.9	15	15	13	15	14	12	13	11	15	14	15	13	15	14	12	13	11	15	14	15	2865000	3315600	2383300	2867400	3012600	2311500	3473400	2663500	3021800	-0.0641631	0.755372	0.0969365	0.59667	0.161008	0.372362
A0A2K5UAZ6	C-type lectin domain-containing protein OS=Macaca fascicularis OX=9541 PE=4 SV=1	--	21.673	14.2	2	2	2	1	2	0	1	1	1	1	2	2	1	2	0	1	1	1	1	2	20387	0	30010	0	0	0	0	0	21470	NA	NA	-0.231075	NA	NA	NA
A0A2K5UB28	Periplakin OS=Macaca fascicularis OX=9541 GN=PPL PE=4 SV=1	PPL	201.66	24	31	31	24	28	25	22	13	20	22	24	25	24	28	25	22	13	20	22	24	25	806790	972660	705030	778690	474920	603860	1138000	816370	671660	-0.419662	0.150871	0.0799754	0.834598	0.499606	0.178105
A0A2K5UB31	ADP ribosylation factor like GTPase 8A OS=Macaca fascicularis OX=9541 GN=ARL8A PE=3 SV=1	ARL8A	21.416	45.2	7	2	5	6	5	6	5	6	5	6	5	2	2	2	2	1	1	2	2	2	510330	342050	350230	437080	453090	778220	336630	447840	319930	0.47228	0.246421	-0.122963	0.659968	-0.595217	0.14455
A0A2K5UB69	Receptor-binding cancer antigen expressed on SiSo cells OS=Macaca fascicularis OX=9541 GN=EBAG9 PE=4 SV=1	EBAG9	17.107	12.4	1	1	1	1	0	1	0	1	1	1	1	1	1	0	1	0	1	1	1	1	0	23678	0	0	0	0	0	0	0	NA	NA	NA	NA	NA	NA
A0A2K5UB49	Transferrin receptor 2 OS=Macaca fascicularis OX=9541 GN=TFR2 PE=4 SV=1	TFR2	88.288	33.2	21	21	17	17	17	18	20	18	19	17	16	17	17	17	18	20	18	19	17	16	1529500	1040600	1718800	1256400	2029800	1281700	1358400	708440	1228900	0.0909889	0.798976	-0.380071	0.330973	-0.470927	0.256077
A0A2K5UB68	Uncharacterized protein OS=Macaca fascicularis OX=9541 PE=4 SV=1	--	18.997	7.1	1	1	0	1	1	0	1	1	0	0	0	0	1	1	0	1	1	0	0	0	0	0	96314	0	0	0	0	0	0	NA	NA	NA	NA	NA	NA
A0A2K5UB70	Uncharacterized protein OS=Macaca fascicularis OX=9541 PE=4 SV=1	--	7.1015	17.2	1	1	1	1	0	1	1	1	1	1	1	1	1	0	1	1	1	1	1	1	0	14333	0	0	0	0	0	0	0	NA	NA	NA	NA	NA	NA
A0A2K5UB88	Abraxas 2, BRISC complex subunit OS=Macaca fascicularis OX=9541 GN=ABRAXAS2 PE=4 SV=1	ABRAXAS2	49.739	11.8	4	4	3	3	4	2	3	4	4	4	3	3	3	4	2	3	4	4	4	3	66205	60391	66763	70603	58069	64066	124750	101660	76419	-0.00462403	0.93799	0.647176	0.0419699	0.651768	0.0465757
A0A2K5UB94	Protein-serine/threonine kinase OS=Macaca fascicularis OX=9541 GN=PDK4 PE=3 SV=1	PDK4	46.515	11.2	3	3	0	3	2	3	3	2	0	3	2	0	3	2	3	3	2	0	3	2	0	52972	21809	55274	13951	19879	0	87114	17294	-0.332062	0.651491	0.481506	0.898738	0.813753	0.617705
A0A2K5UBA7	CB1 cannabinoid receptor-interacting protein 1 OS=Macaca fascicularis OX=9541 GN=CNRIP1 PE=4 SV=1	CNRIP1	14.12	12.5	1	1	1	1	1	1	1	1	1	1	1	1	1	1	1	1	1	1	1	1	0	0	27966	0	0	0	0	0	0	NA	NA	NA	NA	NA	NA
G7PRF7	Ubiquitin-related modifier 1 OS=Macaca fascicularis OX=9541 GN=URM1 PE=3 SV=1	URM1	11.338	37.6	2	2	1	1	1	2	1	2	2	2	2	1	1	1	2	1	2	2	2	2	0	0	0	61114	36884	39471	37361	33528	31441	NA	NA	NA	NA	-0.425889	0.177187
A0A2K5UBD4	ADP-ribosylation factor-like protein 8B OS=Macaca fascicularis OX=9541 GN=ARL8B PE=3 SV=1	ARL8B	21.539	45.2	7	2	5	5	5	6	6	7	5	6	5	2	1	2	2	2	2	2	2	2	103350	0	94510	194320	120990	126000	115370	90752	114130	0.572308	0.156339	0.109829	0.551656	-0.462576	0.15081
A0A2K5UBF9	Heterogeneous nuclear ribonucleoprotein A/B OS=Macaca fascicularis OX=9541 GN=HNRNPAB PE=4 SV=1	HNRNPAB	35.983	26.8	7	7	7	6	7	7	4	6	7	7	6	7	6	7	7	4	6	7	7	6	400910	463130	180560	279540	253780	342020	716060	662380	902500	-0.254978	0.74231	1.12671	0.0507016	1.38157	0.00170683
A0A2K5UBH4	F-actin-capping protein subunit alpha OS=Macaca fascicularis OX=9541 GN=CAPZA1 PE=3 SV=1	CAPZA1	32.352	70.5	13	11	12	13	12	13	12	12	12	12	12	10	11	10	11	10	10	10	10	10	1750000	1119200	1195100	1530600	1375400	1451000	1417700	1390700	1046300	0.100305	0.567842	-0.0764324	0.817032	-0.176706	0.272594
A0A2K5UBF2	Uncharacterized protein OS=Macaca fascicularis OX=9541 PE=4 SV=1	--	63.964	7.1	4	1	3	3	3	2	3	3	3	3	3	1	0	1	0	0	0	0	0	0	0	0	146400	0	0	0	0	0	0	NA	NA	NA	NA	NA	NA
G8F4N3	GDP-mannose pyrophosphorylase B OS=Macaca fascicularis OX=9541 GN=GMPPB PE=4 SV=1	GMPPB	42.702	31.5	10	10	9	10	10	9	10	10	10	10	10	9	10	10	9	10	10	10	10	10	668250	654400	467840	716470	871540	662530	538690	459660	428030	0.32987	0.172252	-0.328073	0.177224	-0.657914	0.0128842
A0A2K5UBL6	Uncharacterized protein OS=Macaca fascicularis OX=9541 PE=4 SV=1	--	33.373	31.5	8	8	7	7	6	6	7	6	8	8	7	7	7	6	6	7	6	8	8	7	350200	403390	250130	157460	257130	272980	420150	424330	409180	-0.545824	0.159715	0.320773	0.164413	0.866436	0.0227167
A0A2K5UBM3	Prostaglandin reductase 1 OS=Macaca fascicularis OX=9541 GN=PTGR1 PE=4 SV=1	PTGR1	35.884	56.8	16	16	15	15	14	12	15	14	13	16	13	15	15	14	12	15	14	13	16	13	9888200	7233600	7987000	7746600	11575000	6248200	11616000	13201000	5586100	0.0263043	0.975976	0.27608	0.65856	0.249822	0.684033
A0A2K5UBM4	Peptidyl-prolyl cis-trans isomerase OS=Macaca fascicularis OX=9541 PE=3 SV=1	--	17.978	35.2	8	1	8	7	8	8	7	8	7	8	7	1	1	1	1	1	1	0	1	0	0	0	0	0	0	0	0	0	0	NA	NA	NA	NA	NA	NA
A0A2K5UEX4	Ig-like domain-containing protein OS=Macaca fascicularis OX=9541 PE=4 SV=1	--	10.404	9.3	1	1	1	1	1	1	1	1	1	1	1	1	1	1	1	1	1	1	1	1	0	0	26444	0	0	0	0	0	0	NA	NA	NA	NA	NA	NA
A0A2K5UBN7	Biotinidase OS=Macaca fascicularis OX=9541 GN=BTD PE=4 SV=1	BTD	64.165	14.5	5	5	4	4	4	4	4	4	4	4	4	4	4	4	4	4	4	4	4	4	125470	116640	116690	153720	252630	183930	189390	132870	202600	0.718263	0.0316996	0.548733	0.0519172	-0.169412	0.596097
A0A2K5UBN9	Replication protein A subunit OS=Macaca fascicularis OX=9541 PE=3 SV=1	--	30.041	18.4	4	1	4	4	3	4	3	4	3	3	3	1	1	0	1	0	1	0	0	0	0	29410	0	0	0	0	0	0	0	NA	NA	NA	NA	NA	NA
A0A2K5WHC3	Oligosaccharyltransferase complex subunit OS=Macaca fascicularis OX=9541 GN=OSTC PE=3 SV=1	OSTC	9.369	14.5	1	1	1	1	1	1	1	1	1	1	1	1	1	1	1	1	1	1	1	1	0	0	564060	0	0	0	0	0	0	NA	NA	NA	NA	NA	NA
A0A2K5UBQ2	3-ketodihydrosphingosine reductase OS=Macaca fascicularis OX=9541 GN=KDSR PE=3 SV=1	KDSR	36.246	25.6	7	7	4	6	5	5	5	5	5	4	6	4	6	5	5	5	5	5	4	6	218840	232310	554430	258720	259030	294870	246040	205580	226430	-0.307394	0.716409	-0.568537	0.380518	-0.26123	0.0548205
A0A2K5UBW7	Solute carrier family 38 member 10 OS=Macaca fascicularis OX=9541 GN=SLC38A10 PE=4 SV=1	SLC38A10	120.68	9.6	7	7	5	3	4	1	1	5	2	3	1	5	3	4	1	1	5	2	3	1	170100	60237	47483	0	0	138710	37859	93739	0	0.582845	NA	-0.493093	0.678882	-1.07594	NA
G7NTV6	Histone H3 OS=Macaca fascicularis OX=9541 GN=H3F3B PE=3 SV=1	H3F3B	15.328	31.6	3	3	1	1	1	2	2	3	0	1	1	1	1	1	2	2	3	0	1	1	0	0	0	146030	51754	15099	0	0	0	NA	NA	NA	NA	NA	NA
A0A2K5UBX5	Regulator of microtubule dynamics protein 2 OS=Macaca fascicularis OX=9541 GN=RMDN2 PE=4 SV=1	RMDN2	47.462	41.5	15	15	9	13	12	12	11	11	12	13	8	9	13	12	12	11	11	12	13	8	416690	542240	506480	662940	732590	950120	840600	772440	328480	0.678703	0.0251201	0.405883	0.540247	-0.272859	0.464851
A0A2K5UBX7	Myosin heavy chain 9 OS=Macaca fascicularis OX=9541 GN=MYH9 PE=3 SV=1	MYH9	226.62	59.2	127	101	121	119	119	121	122	123	121	117	119	97	97	95	98	99	99	95	94	94	46252000	39064000	34801000	40997000	46141000	32831000	39933000	31340000	30309000	-0.00173227	0.976111	-0.241782	0.232626	-0.240009	0.281983
G8F2Z2	Histone H2B OS=Macaca fascicularis OX=9541 PE=3 SV=1	--	13.948	47.6	7	2	7	5	6	6	3	5	7	7	7	2	1	2	1	0	1	2	2	2	106130	0	27103	0	0	0	841550	82162	914440	NA	NA	3.20127	0.176649	NA	NA
A0A2K5UBZ7	GTP binding protein 3, mitochondrial OS=Macaca fascicularis OX=9541 GN=GTPBP3 PE=3 SV=1	GTPBP3	54.525	5.4	2	2	2	1	2	1	1	1	1	0	2	2	1	2	1	1	1	1	0	2	13381	0	19631	0	0	0	0	0	19162	NA	NA	0.215244	NA	NA	NA
A0A2K5UC05	Uncharacterized protein OS=Macaca fascicularis OX=9541 PE=4 SV=1	--	15.569	30.4	4	4	2	2	2	2	4	3	3	3	3	2	2	2	2	4	3	3	3	3	75641	38490	69406	52242	86808	58417	55801	117970	43800	0.105544	0.748078	0.245374	0.762389	0.139871	0.937035
A0A2K5UC14	Carnitine O-octanoyltransferase OS=Macaca fascicularis OX=9541 GN=CROT PE=3 SV=1	CROT	70.151	46.2	22	22	14	17	14	18	21	18	13	20	10	14	17	14	18	21	18	13	20	10	390130	571150	469630	1084900	2311800	954710	307520	504410	421920	1.60455	0.0246238	-0.213738	0.437971	-1.81832	0.0182891
A0A2K5UC16	NAC-A/B domain-containing protein OS=Macaca fascicularis OX=9541 PE=4 SV=1	--	92.428	6.1	4	4	3	3	3	3	2	3	3	4	4	3	3	3	3	2	3	3	4	4	828630	523160	548610	992750	560440	795990	776970	472830	1106700	0.305912	0.402303	0.31034	0.566686	0.0044793	0.928293
G7PWB8	Proteasome assembly chaperone 2 OS=Macaca fascicularis OX=9541 PE=3 SV=1	--	29.395	8	2	2	2	1	1	1	1	1	1	2	2	2	1	1	1	1	1	1	2	2	57385	0	0	0	0	0	0	59007	55689	NA	NA	-0.000865877	NA	NA	NA
A0A2K5UC50	Protein kinase cAMP-activated catalytic subunit alpha OS=Macaca fascicularis OX=9541 GN=PRKACA PE=3 SV=1	PRKACA	39.821	34.1	11	5	10	9	11	11	11	10	11	9	11	5	5	5	5	5	5	5	5	5	619760	754890	675180	684030	761090	783330	840120	765560	699150	0.120485	0.293292	0.169155	0.20542	0.0485614	0.653108
A0A2K5UC33	PALM2-AKAP2 fusion OS=Macaca fascicularis OX=9541 GN=PALM2-AKAP2 PE=4 SV=1	PALM2-AKAP2	94.877	5.5	4	4	2	4	3	1	1	2	3	3	3	2	4	3	1	1	2	3	3	3	54201	53388	45367	0	0	37077	48260	51034	55742	-0.459576	NA	0.0194884	0.843266	0.478949	NA
A0A2K5UC51	Protein transport protein SEC23 OS=Macaca fascicularis OX=9541 GN=SEC23A PE=3 SV=1	SEC23A	82.954	47.4	28	24	27	26	27	25	25	25	24	27	25	23	22	23	21	22	22	21	24	22	4643300	5020200	4359300	3746600	4603800	4914200	4570900	4326500	4129600	-0.0802404	0.54444	-0.106249	0.220909	-0.026021	0.893352
A0A2K5UC71	Complement component 4 binding protein alpha OS=Macaca fascicularis OX=9541 GN=C4BPA PE=4 SV=1	C4BPA	66.716	52.3	21	20	19	17	19	15	15	17	18	15	14	19	17	19	15	15	17	18	14	13	2102600	1146300	1427100	1183900	859110	2081000	1035200	401020	840140	-0.181149	0.632966	-1.0386	0.0869427	-0.857344	0.195208
A0A2K5UCE0	Cadherin 2 OS=Macaca fascicularis OX=9541 GN=CDH2 PE=4 SV=1	CDH2	93.817	20.1	11	11	9	9	7	8	9	10	10	9	9	9	9	7	8	9	10	10	9	9	266910	280540	218240	256730	262450	235130	252780	278460	223530	-0.0216579	0.907802	-0.0207795	0.905301	0.000865877	0.976065
A0A2K5UC93	Uncharacterized protein OS=Macaca fascicularis OX=9541 PE=4 SV=1	--	32.432	16.2	4	4	3	3	4	3	3	4	3	3	3	3	3	4	3	3	4	3	3	3	79580	104750	49714	72266	141860	98291	108120	95884	92857	0.416732	0.36806	0.34301	0.275271	-0.0736832	0.943071
A0A2K5UCA0	14_3_3 domain-containing protein OS=Macaca fascicularis OX=9541 PE=3 SV=1	--	25.926	51.5	12	1	10	12	10	11	11	10	10	10	10	0	1	1	1	1	1	1	1	1	0	0	35266	0	0	0	0	0	0	NA	NA	NA	NA	NA	NA
A0A2K5UCC3	Kirre like nephrin family adhesion molecule 1 OS=Macaca fascicularis OX=9541 GN=KIRREL1 PE=4 SV=1	KIRREL1	65.739	1.5	1	1	0	0	0	0	0	1	0	0	0	0	0	0	0	0	1	0	0	0	0	0	0	0	0	0	0	0	0	NA	NA	NA	NA	NA	NA
A0A2K5UCB2	Uncharacterized protein OS=Macaca fascicularis OX=9541 PE=4 SV=1	--	19.526	30.8	4	4	3	4	3	3	2	3	4	3	4	3	4	3	3	2	3	4	3	4	44099	61829	37015	31383	46259	76110	75565	73785	67112	0.105142	0.924013	0.598651	0.0478073	0.4935	0.191449
A0A2K5UCB5	14_3_3 domain-containing protein OS=Macaca fascicularis OX=9541 PE=3 SV=1	--	28.003	50	13	2	12	13	11	12	12	11	11	11	11	2	2	2	2	2	2	2	2	2	622310	758970	1319800	670520	741590	658820	660630	629490	531390	-0.383266	0.400069	-0.568324	0.214334	-0.185105	0.157612
A0A2K5UCD8	DEAD-box helicase 3 X-linked OS=Macaca fascicularis OX=9541 GN=DDX3X PE=3 SV=1	DDX3X	70.867	39.1	20	19	18	17	18	19	18	18	17	18	18	17	16	17	18	17	17	16	17	17	1160300	1094600	997030	1175100	1180100	1126300	1063200	1093500	956990	0.0984196	0.207922	-0.0626556	0.511879	-0.161049	0.0590926
A0A2K5UCG0	Dachshund family transcription factor 2 OS=Macaca fascicularis OX=9541 GN=DACH2 PE=4 SV=1	DACH2	46.541	3.5	1	1	1	0	1	1	1	0	1	1	1	1	0	1	1	1	0	1	1	1	0	0	0	0	0	0	0	0	0	NA	NA	NA	NA	NA	NA
A0A2K5UCG1	BetaGal_dom4_5 domain-containing protein OS=Macaca fascicularis OX=9541 PE=4 SV=1	--	35.414	27.5	7	1	7	5	5	5	4	4	6	5	4	1	0	1	0	0	0	1	1	0	0	0	4540.7	0	0	0	0	0	0	NA	NA	NA	NA	NA	NA
A0A2K5UD73	Major histocompatibility complex, class II, DQ beta 1 OS=Macaca fascicularis OX=9541 GN=HLA-DQB1 PE=4 SV=1	HLA-DQB1	15.115	11.9	1	1	1	1	0	1	1	0	1	0	0	1	1	0	1	1	0	1	0	0	0	0	0	0	0	0	0	0	0	NA	NA	NA	NA	NA	NA
A0A2K5UCG7	HCLS1 binding protein 3 OS=Macaca fascicularis OX=9541 GN=HS1BP3 PE=4 SV=1	HS1BP3	42.936	27.8	8	8	6	5	7	7	6	7	7	7	5	6	5	7	7	6	7	7	7	5	123470	133910	130200	211400	158200	177110	157700	167060	130590	0.496309	0.0183192	0.232538	0.115923	-0.263756	0.182645
A0A2K5UCG8	Rab geranylgeranyltransferase subunit alpha OS=Macaca fascicularis OX=9541 GN=RABGGTA PE=4 SV=1	RABGGTA	65.004	10.9	6	6	5	4	6	5	5	6	4	6	5	5	4	6	5	5	6	4	6	5	57059	46001	45592	40952	54260	57496	0	43451	39647	0.0388576	0.8729	-0.254117	0.186631	-0.2929	0.259629
A0A2K5UCH9	SEH1 like nucleoporin OS=Macaca fascicularis OX=9541 GN=SEH1L PE=3 SV=1	SEH1L	39.674	43.3	11	10	9	9	9	8	9	9	8	8	7	8	9	9	8	8	9	8	8	7	236660	291650	242750	230340	318170	269000	245430	233440	221580	0.0843364	0.659624	-0.1386	0.269002	-0.222928	0.208094
A0A2K5UCN8	NOP2 nucleolar protein OS=Macaca fascicularis OX=9541 GN=NOP2 PE=3 SV=1	NOP2	69.673	8.5	4	4	2	2	2	3	1	2	2	3	4	2	2	2	3	1	2	2	3	4	0	0	0	0	0	0	0	20967	33627	NA	NA	NA	NA	NA	NA
A0A2K5UCM5	Dihydropyrimidinase like 2 OS=Macaca fascicularis OX=9541 GN=DPYSL2 PE=4 SV=1	DPYSL2	58.162	57.6	21	19	18	17	18	19	12	15	18	14	19	16	15	16	17	10	13	16	12	17	1133000	859030	951800	999310	1026200	607580	887420	620950	558000	-0.161008	0.52203	-0.510663	0.0856405	-0.349705	0.346331
A0A2K5UCJ8	Mitochondrial ribosomal protein L17 OS=Macaca fascicularis OX=9541 GN=MRPL17 PE=3 SV=1	MRPL17	20.075	18.3	3	3	1	0	1	1	1	2	2	1	2	1	0	1	1	1	2	2	1	2	0	0	0	0	0	20195	0	0	48558	NA	NA	NA	NA	1.26569	NA
A0A2K5UCK5	Bifunctional lysine-specific demethylase and histidyl-hydroxylase OS=Macaca fascicularis OX=9541 GN=RIOX1 PE=3 SV=1	RIOX1	71.276	2.2	1	1	1	1	1	1	1	1	0	1	1	1	1	1	1	1	1	0	1	1	0	0	3800.1	0	0	0	0	0	0	NA	NA	NA	NA	NA	NA
A0A2K5UCL8	Protein-L-isoaspartate (D-aspartate) O-methyltransferase domain containing 1 OS=Macaca fascicularis OX=9541 GN=PCMTD1 PE=4 SV=1	PCMTD1	32.286	9.6	2	2	0	0	0	0	1	2	0	2	1	0	0	0	0	1	2	0	2	1	0	0	0	0	0	8148.9	0	20694	0	NA	NA	NA	NA	1.34446	NA
A0A2K5W679	Uncharacterized protein OS=Macaca fascicularis OX=9541 PE=4 SV=1	--	7.6051	16.9	1	1	1	0	0	1	0	0	1	1	1	1	0	0	1	0	0	1	1	1	3319.2	0	0	0	0	0	0	0	0	NA	NA	NA	NA	NA	NA
A0A2K5UCN3	Zw10 kinetochore protein OS=Macaca fascicularis OX=9541 GN=ZW10 PE=4 SV=1	ZW10	88.606	21.7	11	11	7	9	10	6	8	9	8	11	10	7	9	10	6	8	9	8	11	10	160260	145950	141250	117060	135220	187810	169380	237950	203620	-0.024003	0.820068	0.449324	0.0449673	0.47333	0.118777
A0A2K5WI59	40S ribosomal protein S24 OS=Macaca fascicularis OX=9541 GN=RPS24 PE=3 SV=1	RPS24	15.069	30	4	4	3	3	2	4	3	3	4	3	3	3	3	2	4	3	3	4	3	3	85304	88739	117240	230790	120070	139100	234490	156030	165390	0.750263	0.0918822	0.932439	0.0167661	0.182131	0.557569
A0A2K5UCR4	Nuclear export mediator factor OS=Macaca fascicularis OX=9541 GN=NEMF PE=4 SV=1	NEMF	119.85	1.9	1	1	0	0	0	0	0	1	1	1	1	0	0	0	0	0	1	1	1	1	0	0	0	0	0	12201	0	0	0	NA	NA	NA	NA	NA	NA
A0A2K5UCS1	Carbonic anhydrase 1 OS=Macaca fascicularis OX=9541 GN=CA1 PE=3 SV=1	CA1	28.938	55.2	10	10	7	10	9	8	10	10	8	9	9	7	10	9	8	10	10	8	9	9	554300	1433100	478000	1293000	1556800	1467000	889060	750410	1294200	0.808179	0.121139	0.25084	0.510801	-0.557288	0.0735671
A0A2K5UCS4	PNMA family member 8A OS=Macaca fascicularis OX=9541 GN=PNMA8A PE=4 SV=1	PNMA8A	48.092	4.1	1	1	1	1	0	1	0	0	1	0	1	1	1	0	1	0	0	1	0	1	0	0	0	0	0	0	0	0	0	NA	NA	NA	NA	NA	NA
A0A2K5UCT0	RAP2B, member of RAS oncogene family OS=Macaca fascicularis OX=9541 GN=RAP2B PE=4 SV=1	RAP2B	20.504	45.9	6	2	5	4	3	6	3	4	3	3	5	2	1	1	2	2	1	1	1	2	129990	0	0	0	0	0	0	0	0	NA	NA	NA	NA	NA	NA
A0A2K5UCT6	Uridine-cytidine kinase OS=Macaca fascicularis OX=9541 GN=UCK1 PE=3 SV=1	UCK1	31.378	31.4	6	1	4	4	4	4	4	5	5	5	5	1	1	1	1	1	1	1	1	1	72393	297320	132210	159660	125390	146040	355500	175720	270360	-0.219438	0.983721	0.675364	0.264479	0.894858	0.0543465
A0A2K5UCY7	Uncharacterized protein OS=Macaca fascicularis OX=9541 PE=3 SV=1	--	78.099	38.2	20	20	13	17	15	15	14	17	14	20	15	13	17	15	15	14	17	14	20	15	317050	313940	340920	381890	339160	359570	372470	476240	364560	0.153027	0.0701316	0.319965	0.0743876	0.166989	0.30151
A0A2K5UD47	Alpha-1,4 glucan phosphorylase OS=Macaca fascicularis OX=9541 GN=PYGL PE=3 SV=1	PYGL	93.114	68.9	59	48	51	57	53	54	54	57	53	57	56	41	46	43	45	44	46	43	46	45	14207000	21509000	22569000	15910000	17216000	20173000	15757000	20757000	18328000	-0.128945	0.673224	-0.0878867	0.793661	0.0411202	0.810329
A0A2K5UD28	Mitochondrial ribosomal protein L28 OS=Macaca fascicularis OX=9541 GN=MRPL28 PE=4 SV=1	MRPL28	30.297	30.1	8	8	8	6	7	6	8	8	8	8	8	8	6	7	6	8	8	8	8	8	196740	143140	123610	112470	152800	166430	186510	218420	269720	-0.102527	0.736613	0.541614	0.092287	0.644082	0.0485432
A0A2K5UD46	MICOS complex subunit OS=Macaca fascicularis OX=9541 GN=CHCHD6 PE=3 SV=1	CHCHD6	26.249	25.5	4	4	3	2	3	3	2	2	2	3	3	3	2	3	3	2	2	2	3	3	43643	59556	72620	45018	29377	22685	31781	58702	46150	-0.856737	0.0693646	-0.363828	0.322457	0.493093	0.259886
A0A2K5UD60	Transmembrane 6 superfamily member 2 OS=Macaca fascicularis OX=9541 GN=TM6SF2 PE=4 SV=1	TM6SF2	42.381	4	1	1	0	1	1	1	1	1	1	0	1	0	1	1	1	1	1	1	0	1	0	0	100930	0	0	0	0	0	0	NA	NA	NA	NA	NA	NA
A0A2K5UD79	VPS33B interacting protein, apical-basolateral polarity regulator, spe-39 homolog OS=Macaca fascicularis OX=9541 GN=VIPAS39 PE=4 SV=1	VIPAS39	51.535	9.5	4	4	4	4	2	2	3	4	4	3	2	4	4	2	2	3	4	4	3	2	44702	39034	40807	34778	41401	50298	40162	51595	48205	0.0221902	0.962783	0.168385	0.253986	0.146084	0.456613
A0A2K5UD99	NDC1 transmembrane nucleoporin OS=Macaca fascicularis OX=9541 GN=NDC1 PE=4 SV=1	NDC1	58.768	5.7	2	1	1	2	1	1	1	2	1	2	1	1	1	1	1	1	1	1	1	1	0	0	3081.3	0	0	0	0	0	0	NA	NA	NA	NA	NA	NA
A0A2K5UDC6	LSM14A mRNA processing body assembly factor OS=Macaca fascicularis OX=9541 GN=LSM14A PE=4 SV=1	LSM14A	43.67	4.7	1	1	0	1	1	1	1	1	1	0	1	0	1	1	1	1	1	1	0	1	0	0	12964	0	0	0	0	0	0	NA	NA	NA	NA	NA	NA
A0A2K5UDC5	Angiopoietin like 3 OS=Macaca fascicularis OX=9541 GN=ANGPTL3 PE=4 SV=1	ANGPTL3	53.597	3	1	1	1	1	1	1	1	1	0	0	0	1	1	1	1	1	1	0	0	0	0	0	0	0	0	0	0	0	0	NA	NA	NA	NA	NA	NA
A0A2K5UDD1	Par-6 family cell polarity regulator beta OS=Macaca fascicularis OX=9541 GN=PARD6B PE=4 SV=1	PARD6B	13.003	11.3	1	1	1	1	0	1	1	0	1	1	1	1	1	0	1	1	0	1	1	1	0	27150	0	0	0	0	0	0	0	NA	NA	NA	NA	NA	NA
A0A2K5UDG1	Syntaxin 19 OS=Macaca fascicularis OX=9541 GN=STX19 PE=3 SV=1	STX19	34.324	3.4	1	1	1	1	1	1	1	1	1	1	1	1	1	1	1	1	1	1	1	1	0	0	0	0	0	0	0	0	0	NA	NA	NA	NA	NA	NA
A0A2K5UDH2	Glycolipid transfer protein OS=Macaca fascicularis OX=9541 GN=GLTP PE=4 SV=1	GLTP	23.85	7.2	1	1	1	0	0	0	1	1	1	0	0	1	0	0	0	1	1	1	0	0	27410	0	0	0	0	0	0	0	0	NA	NA	NA	NA	NA	NA
A0A2K5UDI3	Membrane palmitoylated protein 5 OS=Macaca fascicularis OX=9541 GN=MPP5 PE=3 SV=1	MPP5	77.307	11.6	4	4	2	2	1	2	2	4	2	3	1	2	2	1	2	2	4	2	3	1	20017	26412	0	26472	21620	32135	27627	19729	0	0.204141	0.499611	0.0285692	0.950639	-0.175557	0.571428
G7NZ35	Transducin beta like 1 X-linked receptor 1 OS=Macaca fascicularis OX=9541 GN=TBL1XR1 PE=4 SV=1	TBL1XR1	55.594	11.9	4	4	4	3	3	2	1	4	4	4	4	4	3	3	2	1	4	4	4	4	46954	38506	35090	52305	0	33011	50240	49143	54490	0.0862403	0.853743	0.352081	0.0519236	0.265865	0.319992
A0A2K5UDJ6	Carboxypeptidase N subunit 1 OS=Macaca fascicularis OX=9541 GN=CPN1 PE=4 SV=1	CPN1	52.444	8.1	2	1	1	1	0	1	1	2	2	0	0	1	1	0	0	0	1	1	0	0	0	0	0	0	0	28391	26718	0	0	NA	NA	NA	NA	-0.0875986	NA
A0A2K5UDJ9	Tetraspanin OS=Macaca fascicularis OX=9541 GN=CD81 PE=3 SV=1	CD81	25.758	25	3	3	3	3	3	3	3	3	3	3	3	3	3	3	3	3	3	3	3	3	224970	276350	555350	196590	282390	199850	114770	179550	192330	-0.638456	0.272783	-1.11841	0.0856612	-0.480162	0.161938
A0A2K5UDK9	STE20 like kinase OS=Macaca fascicularis OX=9541 GN=SLK PE=4 SV=1	SLK	139.05	3.1	3	3	3	2	2	2	2	3	2	2	2	3	2	2	2	2	3	2	2	2	32478	32265	30262	24053	23796	23022	31519	30730	25535	-0.422752	0.000360508	-0.114035	0.3026	0.308823	0.0361441
A0A2K5UDL4	Steroid receptor RNA activator 1 OS=Macaca fascicularis OX=9541 GN=SRA1 PE=4 SV=1	SRA1	25.683	8.9	2	2	2	1	0	1	0	1	2	2	1	2	1	0	1	0	1	2	2	1	16578	0	0	0	0	0	23595	24530	0	NA	NA	0.537545	NA	NA	NA
A0A2K5UDP3	Endoplasmic reticulum resident protein 29 OS=Macaca fascicularis OX=9541 GN=ERP29 PE=4 SV=1	ERP29	28.942	48.7	14	14	14	14	14	14	14	13	14	13	14	14	14	14	14	14	13	14	13	14	11415000	9001900	13245000	16783000	8363600	11402000	11113000	9600700	13440000	0.118758	0.826378	0.0209111	0.912522	-0.0977456	0.877942
A0A2K5UDQ4	Macrophage expressed 1 OS=Macaca fascicularis OX=9541 GN=MPEG1 PE=4 SV=1	MPEG1	76.768	6.6	3	2	2	2	2	0	1	1	2	3	1	2	1	2	0	0	1	1	2	1	43200	0	0	0	0	0	0	9714.7	0	NA	NA	-2.15264	NA	NA	NA
A0A2K5UDQ5	Kelch repeat and BTB domain containing 12 OS=Macaca fascicularis OX=9541 GN=KBTBD12 PE=4 SV=1	KBTBD12	71.14	2.4	1	1	1	1	1	1	1	1	1	1	1	1	1	1	1	1	1	1	1	1	0	0	0	0	0	0	0	0	0	NA	NA	NA	NA	NA	NA
A0A2K5UDR6	Ribosomal_S17_N domain-containing protein OS=Macaca fascicularis OX=9541 PE=4 SV=1	--	18.279	24.1	5	0	3	3	3	3	4	3	4	4	4	0	0	0	0	0	0	0	0	0	140910	76221	87101	426670	107660	266190	194840	186580	119370	1.39578	0.126511	0.719052	0.103701	-0.676719	0.470129
A0A2K5UDS3	Uncharacterized protein OS=Macaca fascicularis OX=9541 PE=4 SV=1	--	30.003	20.1	4	3	4	3	3	4	4	4	2	4	3	3	3	3	3	3	3	2	3	2	60621	50701	74170	57408	66367	57444	52528	57214	42538	-0.0335695	0.91533	-0.284546	0.242826	-0.250962	0.148886
A0A2K5UDS4	Ferritin OS=Macaca fascicularis OX=9541 PE=3 SV=1	--	21.285	76.5	15	9	13	15	13	15	14	15	11	12	13	7	9	8	9	9	9	6	7	8	5144500	6536900	3999700	9437000	8139800	2892800	1860400	2383200	3675500	0.384492	0.695812	-0.985645	0.0450429	-1.37005	0.10789
A0A2K5UDS6	Zinc and ring finger 2 OS=Macaca fascicularis OX=9541 GN=ZNRF2 PE=4 SV=1	ZNRF2	8.1113	43.7	2	2	2	1	2	2	2	2	2	2	1	2	1	2	2	2	2	2	2	1	15780	0	38683	21505	25106	31594	19345	19085	0	-0.062957	0.917332	-0.503078	0.63144	-0.440102	0.135882
A0A2K5UDS8	Crystallin zeta OS=Macaca fascicularis OX=9541 GN=CRYZ PE=4 SV=1	CRYZ	35.267	75.1	20	20	16	19	18	18	16	20	18	18	19	16	19	18	18	16	20	18	18	19	11376000	12491000	13583000	11623000	11383000	11379000	12964000	17316000	12401000	-0.12312	0.184365	0.188654	0.353918	0.311864	0.122509
A0A2K5V0C3	Ribosomal_L23eN domain-containing protein OS=Macaca fascicularis OX=9541 PE=3 SV=1	--	17.695	35.9	6	4	5	5	5	5	4	6	4	4	5	3	3	3	3	2	4	3	2	3	1526500	1404600	1087400	1541100	1188200	1337400	1069300	1029700	656370	0.0172093	0.903409	-0.544351	0.10517	-0.561595	0.0793909
A0A2K5UDV1	Nucleoside diphosphate kinase OS=Macaca fascicularis OX=9541 GN=NME1-NME2 PE=3 SV=1	NME1-NME2	17.223	70.4	11	1	10	11	10	10	11	10	11	11	10	1	1	1	1	1	1	1	1	1	167320	166780	172370	357430	225200	267660	176310	179440	188460	0.747516	0.0208777	0.103665	0.0336333	-0.643764	0.0347313
A0A2K5UDW2	Endoplasmic reticulum metallopeptidase 1 OS=Macaca fascicularis OX=9541 GN=ERMP1 PE=4 SV=1	ERMP1	100.27	25.1	18	18	15	13	14	11	17	16	14	8	13	15	13	14	11	17	16	14	8	13	444590	436780	306260	343210	410830	467850	418190	343980	336760	0.0409625	0.830247	-0.112007	0.649918	-0.153027	0.414717
A0A2K5UDY1	SERPIN domain-containing protein OS=Macaca fascicularis OX=9541 PE=3 SV=1	--	53.327	27.6	9	9	9	9	8	6	9	8	8	8	8	9	9	8	6	9	8	8	8	8	411380	260990	211350	409330	323170	405080	316050	261030	339030	0.364348	0.246356	0.0519985	0.758236	-0.312433	0.119563
A0A2K5UE09	Annexin OS=Macaca fascicularis OX=9541 GN=ANXA13 PE=3 SV=1	ANXA13	35.405	8.2	2	2	0	0	1	2	1	2	1	0	0	0	0	1	2	1	2	1	0	0	0	0	0	39826	0	34663	0	0	0	NA	NA	NA	NA	NA	NA
A0A2K5UE21	GFA domain-containing protein OS=Macaca fascicularis OX=9541 PE=4 SV=1	--	31.347	2.8	1	1	1	1	1	1	1	1	1	1	1	1	1	1	1	1	1	1	1	1	0	0	74492	0	0	0	0	0	0	NA	NA	NA	NA	NA	NA
A0A2K5UE26	Ig-like domain-containing protein OS=Macaca fascicularis OX=9541 PE=4 SV=1	--	13.784	33.3	3	3	2	2	1	1	1	3	1	1	1	2	2	1	1	1	3	1	1	1	248150	198380	0	0	0	249080	0	0	0	0.15782	NA	NA	NA	NA	NA
A0A2K5UE35	Nucleoside diphosphate kinase OS=Macaca fascicularis OX=9541 GN=NME1-NME2 PE=3 SV=1	NME1-NME2	32.771	74.3	17	7	16	16	16	15	15	14	16	16	15	7	6	7	6	5	5	6	6	6	6331600	7277600	6708600	11251000	9706700	9239200	5471400	7290200	7895400	0.571628	0.00531575	0.023894	0.960764	-0.547746	0.0370157
A0A2K5UE37	Ig-like domain-containing protein OS=Macaca fascicularis OX=9541 PE=4 SV=1	--	11.391	20.8	2	1	2	2	2	2	2	2	2	2	2	1	1	1	1	1	1	1	1	1	177470	125620	80569	145380	74331	279120	66891	98946	248200	0.378734	0.717666	0.109962	0.950523	-0.268794	0.728953
A0A2K5UE84	Uncharacterized protein OS=Macaca fascicularis OX=9541 PE=4 SV=1	--	31.616	41.8	8	8	5	6	5	5	7	8	5	8	7	5	6	5	5	7	8	5	8	7	396160	525840	464290	554480	555170	496980	457410	605520	294530	0.212756	0.163922	-0.0303245	0.813421	-0.243182	0.380669
G8F571	Uncharacterized protein OS=Macaca fascicularis OX=9541 PE=4 SV=1	--	13.293	14.5	2	2	1	1	1	2	1	2	1	1	1	1	1	1	2	1	2	1	1	1	0	0	0	168190	0	134180	0	0	0	NA	NA	NA	NA	NA	NA
A0A2K5UEA3	Ig-like domain-containing protein OS=Macaca fascicularis OX=9541 PE=4 SV=1	--	10.228	20	1	1	1	1	0	1	1	0	0	0	0	1	1	0	1	1	0	0	0	0	0	5369.7	0	0	0	0	0	0	0	NA	NA	NA	NA	NA	NA
A0A2K5UEA6	Isochorismatase domain-containing protein 2 OS=Macaca fascicularis OX=9541 GN=ISOC2 PE=4 SV=1	ISOC2	24.048	66.5	9	9	8	7	9	9	9	9	9	9	9	8	7	9	9	9	9	9	9	9	437830	1341700	2238100	2003600	1017500	1753600	1029500	1476200	722980	0.249021	0.559476	-0.315451	0.914606	-0.564427	0.249657
A0A2K5UEB1	Peptidase_M28 domain-containing protein OS=Macaca fascicularis OX=9541 PE=4 SV=1	--	32.823	13.5	3	3	1	2	3	3	3	2	3	3	3	1	2	3	3	3	2	3	3	3	0	54586	45194	14010	45843	29668	54256	22558	20311	-0.741541	0.263927	-0.623932	0.283749	0.117631	0.858331
A0A2K5UEC3	Integrin beta OS=Macaca fascicularis OX=9541 GN=ITGB5 PE=3 SV=1	ITGB5	87.506	5.3	4	4	2	4	3	2	4	3	3	2	2	2	4	3	2	4	3	3	2	2	0	58183	80425	0	82098	59173	68255	0	0	0.0274372	0.942568	-0.0219508	NA	-0.0494914	NA
A0A2K5UEF8	CTP synthase OS=Macaca fascicularis OX=9541 GN=CTPS2 PE=3 SV=1	CTPS2	59.844	21.5	8	7	6	8	5	7	6	7	7	8	8	5	7	4	6	5	6	6	7	7	93156	63343	58262	74525	89300	52822	67492	78996	74199	0.0126402	0.973641	0.0392788	0.77301	0.0266459	0.818492
A0A2K5UEI0	Uncharacterized protein OS=Macaca fascicularis OX=9541 PE=4 SV=1	--	11.394	28.6	3	3	3	2	2	2	1	2	3	3	2	3	2	2	2	1	2	3	3	2	590780	612200	523090	477650	0	619750	891440	331240	564870	-0.0683926	0.672323	0.0504669	0.891875	0.118884	0.977555
A0A2K5WQA9	Uncharacterized protein OS=Macaca fascicularis OX=9541 PE=4 SV=1	--	22.862	23	4	4	1	3	2	3	3	1	2	2	3	1	3	2	3	3	1	2	2	3	0	31928	48895	35783	37345	0	42944	44252	36799	-0.144329	0.751373	0.0325241	0.826548	0.176903	0.211199
A0A2K5UEI6	Hepatocyte growth factor-regulated tyrosine kinase substrate OS=Macaca fascicularis OX=9541 GN=HGS PE=4 SV=1	HGS	86.033	15.2	10	10	8	9	8	5	8	8	8	7	6	8	9	8	5	8	8	8	7	6	161910	170330	146160	179470	176250	174190	151650	145400	93081	0.147567	0.0854403	-0.294243	0.23847	-0.441802	0.103108
A0A2K5UEK6	Uncharacterized protein OS=Macaca fascicularis OX=9541 PE=3 SV=1	--	28.548	30.2	11	1	10	9	8	8	9	10	8	8	8	0	1	0	0	0	1	0	0	0	0	13979	0	0	0	0	0	0	0	NA	NA	NA	NA	NA	NA
A0A2K5UEL6	Sushi domain containing 2 OS=Macaca fascicularis OX=9541 GN=SUSD2 PE=4 SV=1	SUSD2	94.79	2.3	1	1	0	1	1	0	1	0	1	1	0	0	1	1	0	1	0	1	1	0	0	0	4194.6	0	0	0	0	0	0	NA	NA	NA	NA	NA	NA
A0A2K5UEL8	NHL repeat containing E3 ubiquitin protein ligase 1 OS=Macaca fascicularis OX=9541 GN=NHLRC1 PE=4 SV=1	NHLRC1	42.366	10.1	3	3	1	1	2	1	2	2	1	2	1	1	1	2	1	2	2	1	2	1	0	0	0	0	27988	8976.9	0	5931.6	0	NA	NA	NA	NA	-1.63965	NA
A0A2K5UEN0	Cytochrome b-c1 complex subunit Rieske, mitochondrial OS=Macaca fascicularis OX=9541 PE=4 SV=1	--	29.768	37.6	11	1	11	9	8	7	6	5	8	8	11	1	1	0	0	0	0	0	0	1	0	253770	0	0	0	0	0	0	0	NA	NA	NA	NA	NA	NA
A0A2K5V7B8	Uncharacterized protein OS=Macaca fascicularis OX=9541 PE=4 SV=1	--	7.6898	32.8	2	2	1	1	2	2	1	1	1	1	2	1	1	2	2	1	1	1	1	2	0	0	44573	0	0	0	0	0	92323	NA	NA	1.05054	NA	NA	NA
A0A2K5VB30	UMP-CMP kinase OS=Macaca fascicularis OX=9541 GN=CMPK1 PE=3 SV=1	CMPK1	25.998	53.5	13	13	10	13	11	11	9	12	11	13	11	10	13	11	11	9	12	11	13	11	1533300	1673100	1385600	2084500	1338700	1971200	1592800	2257100	2087500	0.232292	0.385442	0.370722	0.104099	0.138442	0.58534
A0A2K5UES0	40S ribosomal protein S25 OS=Macaca fascicularis OX=9541 PE=3 SV=1	--	13.698	21	3	1	3	1	2	3	2	2	3	3	3	1	1	1	1	1	1	1	1	1	0	0	178230	0	0	0	0	0	0	NA	NA	NA	NA	NA	NA
A0A2K5UES2	Uncharacterized protein OS=Macaca fascicularis OX=9541 PE=4 SV=1	--	23.174	11.6	2	2	2	2	1	2	2	1	1	1	2	2	2	1	2	2	1	1	1	2	23474	27276	0	22517	26733	0	0	0	20604	-0.0433485	0.811979	-0.300448	NA	-0.257252	NA
A0A2K5UEY8	LIM domain 7 OS=Macaca fascicularis OX=9541 GN=LMO7 PE=4 SV=1	LMO7	147.27	8.7	8	8	5	6	7	7	6	6	5	8	4	5	6	7	7	6	6	5	8	4	99490	66942	114470	54978	97696	92175	116730	109990	105770	-0.198096	0.586003	0.243303	0.303615	0.441438	0.143122
A0A2K5UET5	Methionyl-tRNA synthetase OS=Macaca fascicularis OX=9541 GN=MARS PE=3 SV=1	MARS	101.13	31.6	20	20	18	18	17	16	19	17	19	17	17	18	18	17	16	19	17	19	17	17	841860	800530	814040	679770	1113100	939550	665940	911800	672150	0.153676	0.58443	-0.126738	0.397949	-0.280362	0.356691
A0A2K5WR94	Ribosomal protein S29 OS=Macaca fascicularis OX=9541 GN=RPS29 PE=4 SV=1	RPS29	6.6767	32.1	2	2	2	2	2	2	2	2	2	2	2	2	2	2	2	2	2	2	2	2	0	0	36682	0	0	0	0	0	0	NA	NA	NA	NA	NA	NA
A0A2K5UEW6	Ig-like domain-containing protein OS=Macaca fascicularis OX=9541 PE=4 SV=1	--	11.164	28.2	2	2	2	1	1	1	2	1	1	1	1	2	1	1	1	2	1	1	1	1	131170	0	0	0	44151	0	0	0	0	-1.57089	NA	NA	NA	NA	NA
A0A2K5UEX1	Uncharacterized protein OS=Macaca fascicularis OX=9541 PE=4 SV=1	--	9.3148	27.7	2	2	2	2	2	2	2	2	2	2	2	2	2	2	2	2	2	2	2	2	2113200	2209200	2325100	2395900	3005500	2528400	2248500	2216000	2038100	0.254473	0.0795664	-0.0317986	0.618724	-0.28629	0.0602063
G8F2B4	Uncharacterized protein OS=Macaca fascicularis OX=9541 PE=4 SV=1	--	27.565	5.3	1	1	1	1	1	1	1	1	1	1	1	1	1	1	1	1	1	1	1	1	0	0	65526	0	0	0	0	0	0	NA	NA	NA	NA	NA	NA
A0A2K5UEY4	Vertebrae development associated OS=Macaca fascicularis OX=9541 GN=VRTN PE=4 SV=1	VRTN	78.677	4.3	1	1	1	1	1	1	1	1	1	1	1	1	1	1	1	1	1	1	1	1	0	0	351400	0	0	0	0	0	0	NA	NA	NA	NA	NA	NA
G7P346	40S ribosomal protein S12 OS=Macaca fascicularis OX=9541 PE=3 SV=1	--	14.515	71.2	8	7	7	8	8	5	8	7	7	7	6	6	7	7	5	7	6	6	6	5	1411800	1269600	1563900	1416200	1295500	1355900	1351200	1235500	970390	-0.0617519	0.575934	-0.25515	0.189451	-0.193456	0.234222
A0A2K5UF05	Ig-like domain-containing protein OS=Macaca fascicularis OX=9541 PE=4 SV=1	--	11.018	17.5	1	1	1	1	1	1	1	1	1	1	1	1	1	1	1	1	1	1	1	1	0	0	0	0	0	0	0	0	0	NA	NA	NA	NA	NA	NA
A0A2K5UF50	Uncharacterized protein OS=Macaca fascicularis OX=9541 PE=3 SV=1	--	210.98	8.7	10	9	8	7	8	7	8	7	7	8	7	7	6	7	6	7	6	6	7	6	139780	138830	187990	229690	190400	168080	164520	174470	162020	0.333996	0.158692	0.102591	0.473722	-0.231432	0.178078
A0A2K5UF29	Tubulin alpha chain OS=Macaca fascicularis OX=9541 GN=TUBA4A PE=3 SV=1	TUBA4A	48.328	61.9	22	4	22	20	22	21	21	22	22	22	22	4	4	4	4	4	4	4	4	4	893960	1066200	980800	687480	787430	624220	775570	740750	918100	-0.486408	0.0158964	-0.272646	0.0824452	0.213738	0.188708
Q76KA3	60S ribosomal protein L32 OS=Macaca fascicularis OX=9541 GN=RPL32 PE=2 SV=3	RPL32	15.86	31.1	4	4	2	2	4	3	4	4	4	4	4	2	2	4	3	4	4	4	4	4	198570	109370	125120	304070	93707	335520	313060	250810	182430	0.759838	0.40207	0.785174	0.0813839	0.0253239	0.774
A0A2K5UF39	Methionyl-tRNA synthetase 2, mitochondrial OS=Macaca fascicularis OX=9541 GN=MARS2 PE=3 SV=1	MARS2	66.62	14.8	6	6	3	3	2	4	4	5	3	5	4	3	3	2	4	4	5	3	5	4	57640	67712	74108	51393	40789	51622	80444	58028	59321	-0.471929	0.0375727	-0.0121698	0.915487	0.459973	0.0750884
A0A2K5UJK7	Histone H2A OS=Macaca fascicularis OX=9541 GN=HIST1H2AJ PE=3 SV=1	HIST1H2AJ	13.936	32.8	5	1	5	5	5	5	5	4	5	5	4	1	1	1	1	1	1	1	1	1	2494700	1927100	4916000	8523900	1783600	2331100	11139000	4963100	17249000	0.436695	0.820635	1.83657	0.0550934	1.39973	0.144055
A0A2K5UF98	Uncharacterized protein OS=Macaca fascicularis OX=9541 PE=4 SV=1	--	25.811	35.2	7	7	5	6	5	6	5	6	5	6	6	5	6	5	6	5	6	5	6	6	161510	257930	188040	263260	121700	167920	195180	233090	157560	-0.135903	0.658561	-0.0522964	0.876328	0.0834469	0.722263
A0A2K5UFC1	Protein tweety homolog OS=Macaca fascicularis OX=9541 GN=TTYH3 PE=3 SV=1	TTYH3	54.046	5.9	2	2	0	0	1	2	2	2	0	1	0	0	0	1	2	2	2	0	1	0	0	0	0	7810.5	5899.4	10013	0	0	0	NA	NA	NA	NA	NA	NA
A0A2K5UFB0	Uncharacterized protein OS=Macaca fascicularis OX=9541 PE=4 SV=1	--	15.219	8.4	1	1	1	1	1	1	1	1	1	1	1	1	1	1	1	1	1	1	1	1	0	0	0	0	0	0	0	0	0	NA	NA	NA	NA	NA	NA
A0A2K5UFB8	Threonine synthase like 2 OS=Macaca fascicularis OX=9541 GN=THNSL2 PE=4 SV=1	THNSL2	54.113	39.5	12	12	8	11	12	8	10	11	11	12	12	8	11	12	8	10	11	11	12	12	258320	514410	508800	243980	338200	738160	326530	595810	730550	0.0430645	0.934809	0.367147	0.497328	0.324094	0.526641
A0A2K5UFF1	Importin 8 OS=Macaca fascicularis OX=9541 GN=IPO8 PE=4 SV=1	IPO8	96.061	1.6	1	1	0	1	0	0	1	1	0	1	1	0	1	0	0	1	1	0	1	1	0	6350.1	0	0	0	0	0	0	0	NA	NA	NA	NA	NA	NA
Q95M53	Toll-like receptor 2 OS=Macaca fascicularis OX=9541 GN=TLR2 PE=2 SV=1	TLR2	89.987	5.7	4	4	4	3	1	0	3	2	1	0	1	4	3	1	0	3	2	1	0	1	36622	13969	0	0	35398	15077	0	0	0	-0.00332202	0.976753	NA	NA	NA	NA
Q4R4D5	Glycerol kinase 2 OS=Macaca fascicularis OX=9541 GN=GK2 PE=2 SV=1	GK2	60.704	7.6	3	1	2	2	2	2	2	3	3	2	2	0	0	0	0	0	1	1	1	0	0	0	0	0	0	4739.7	0	0	0	NA	NA	NA	NA	NA	NA
A0A2K5UFF0	MHC_I-like_Ag-recog domain-containing protein OS=Macaca fascicularis OX=9541 PE=4 SV=1	--	18.331	10	1	1	0	0	1	0	0	0	0	1	0	0	0	1	0	0	0	0	1	0	0	0	62433	0	0	0	0	0	0	NA	NA	NA	NA	NA	NA
A0A2K5UFJ2	Ribosome binding protein 1 OS=Macaca fascicularis OX=9541 GN=RRBP1 PE=4 SV=1	RRBP1	152.35	35.7	47	3	41	38	40	40	41	41	42	45	42	3	0	2	2	1	2	3	3	3	10412000	11088000	9051600	12013000	11524000	11259000	12704000	9832200	9292500	0.187641	0.101464	0.0590783	0.772908	-0.128557	0.373029
A0A2K5UFH4	Sodium channel protein OS=Macaca fascicularis OX=9541 GN=SCN7A PE=3 SV=1	SCN7A	192.91	1.9	2	2	0	1	1	2	0	1	0	1	0	0	1	1	2	0	1	0	1	0	0	0	0	17302	0	0	0	0	0	NA	NA	NA	NA	NA	NA
A0A2K5UFH1	Ribosome binding protein 1 OS=Macaca fascicularis OX=9541 GN=RRBP1 PE=4 SV=1	RRBP1	108.56	51.2	46	2	39	38	38	38	40	39	39	43	41	1	0	0	0	0	0	0	1	2	0	0	0	0	0	0	0	0	140580	NA	NA	NA	NA	NA	NA
A0A2K5UFH6	Cytochrome P450 family 7 subfamily B member 1 OS=Macaca fascicularis OX=9541 GN=CYP7B1 PE=3 SV=1	CYP7B1	58.155	25	11	11	11	11	11	8	10	9	10	6	4	11	11	11	8	10	9	10	6	4	297870	246140	153340	183120	303700	248750	285090	120980	71292	0.0769695	0.792754	-0.546878	0.322695	-0.623773	0.251388
A0A2K5UFH8	Actin related protein 10 OS=Macaca fascicularis OX=9541 GN=ACTR10 PE=3 SV=1	ACTR10	46.307	20.1	5	5	4	4	3	2	4	4	3	4	3	4	4	3	2	4	4	3	4	3	74322	94919	68655	68258	107710	86918	63871	91459	34618	0.144046	0.603052	-0.324816	0.386642	-0.468844	0.28731
A0A2K5WTS5	Small nuclear ribonucleoprotein G OS=Macaca fascicularis OX=9541 GN=SNRPG PE=3 SV=1	SNRPG	7.1013	29.7	2	2	2	2	2	2	2	2	2	2	2	2	2	2	2	2	2	2	2	2	357640	262800	273750	325790	258820	253770	334640	297030	296570	-0.0929555	0.650254	0.0539454	0.686945	0.146883	0.299286
A0A2K5UFL9	60S ribosomal protein L36 OS=Macaca fascicularis OX=9541 PE=3 SV=1	--	11.887	12.9	2	2	1	1	1	2	1	1	2	1	2	1	1	1	2	1	1	2	1	2	0	0	0	91261	0	0	156600	0	67495	NA	NA	NA	NA	0.296013	NA
A0A2K5UFN6	V-type proton ATPase subunit a OS=Macaca fascicularis OX=9541 GN=ATP6V0A1 PE=3 SV=1	ATP6V0A1	90.631	20.1	14	14	9	9	9	10	11	13	11	8	8	9	9	9	10	11	13	11	8	8	254760	247490	184220	503970	465720	605060	213190	210710	167480	1.19787	0.00297276	-0.215077	0.327867	-1.41294	0.000891136
A0A2K5UFM8	2-aminoethanethiol dioxygenase OS=Macaca fascicularis OX=9541 GN=ADO PE=4 SV=1	ADO	29.705	5.9	1	1	0	1	1	0	0	1	0	1	0	0	1	1	0	0	1	0	1	0	0	0	12880	0	0	0	0	0	0	NA	NA	NA	NA	NA	NA
A0A2K5UFP5	Succinate dehydrogenase [ubiquinone] flavoprotein subunit, mitochondrial OS=Macaca fascicularis OX=9541 PE=3 SV=1	--	74.921	52.5	27	2	25	25	26	26	26	25	25	24	25	1	1	2	2	2	1	1	1	1	0	0	10155	601760	509720	0	0	0	0	5.77416	NA	NA	NA	NA	NA
A0A2K5UFQ0	Uncharacterized protein OS=Macaca fascicularis OX=9541 PE=4 SV=1	--	36.522	11.6	2	2	1	1	1	1	2	2	1	2	1	1	1	1	1	2	2	1	2	1	0	0	0	0	0	39336	0	0	0	NA	NA	NA	NA	NA	NA
A0A2K5UFR8	RNAse_Pc domain-containing protein OS=Macaca fascicularis OX=9541 PE=3 SV=1	--	18.272	43.1	6	6	6	0	1	2	5	1	2	1	1	6	0	1	2	5	1	2	1	1	478940	0	0	263370	411840	0	0	0	0	-0.504509	NA	NA	NA	NA	NA
A0A2K5UFU7	Solute carrier family 66 member 2 OS=Macaca fascicularis OX=9541 GN=SLC66A2 PE=4 SV=1	SLC66A2	28.463	8.7	2	2	2	2	2	2	1	2	2	2	2	2	2	2	2	1	2	2	2	2	29641	30302	39768	31258	0	37496	22811	58399	53124	0.0486547	0.799211	0.429964	0.507387	0.381385	0.662241
A0A2K5UG16	UHRF1 binding protein 1 like OS=Macaca fascicularis OX=9541 GN=UHRF1BP1L PE=4 SV=1	UHRF1BP1L	164.44	2.6	2	2	0	0	0	0	1	1	0	2	0	0	0	0	0	1	1	0	2	0	0	0	0	0	0	0	0	8507.1	0	NA	NA	NA	NA	NA	NA
G7P164	Malate dehydrogenase OS=Macaca fascicularis OX=9541 PE=3 SV=1	--	33.227	72.8	21	21	19	20	18	19	19	20	20	20	20	19	20	18	19	19	20	20	20	20	26087000	30694000	26269000	32678000	29259000	27132000	21292000	21553000	24053000	0.100978	0.408226	-0.312044	0.0308068	-0.412944	0.0128042
Q4R7N4	Testis cDNA, clone: QtsA-14743, similar to human heat shock factor binding protein 1 (HSBP1) OS=Macaca fascicularis OX=9541 PE=2 SV=1	--	8.5135	14.5	1	1	1	1	1	1	1	1	1	1	1	1	1	1	1	1	1	1	1	1	0	0	74514	0	0	0	0	0	0	NA	NA	NA	NA	NA	NA
A0A2K5UG38	IF rod domain-containing protein OS=Macaca fascicularis OX=9541 PE=3 SV=1	--	48.108	49.8	21	2	19	19	19	19	18	20	20	18	18	1	0	0	1	0	1	1	1	0	13526	0	0	0	0	0	0	0	0	NA	NA	NA	NA	NA	NA
A0A2K5UG47	Chemerin chemokine-like receptor 1 OS=Macaca fascicularis OX=9541 GN=CMKLR1 PE=3 SV=1	CMKLR1	42.386	4.8	1	1	1	1	1	1	1	1	1	0	1	1	1	1	1	1	1	1	0	1	0	0	5054	0	0	0	0	0	0	NA	NA	NA	NA	NA	NA
A0A2K5UG57	SERPIN domain-containing protein OS=Macaca fascicularis OX=9541 PE=3 SV=1	--	43.906	4.3	1	1	1	0	0	0	0	0	0	1	1	1	0	0	0	0	0	0	1	1	7940.6	0	0	0	0	0	0	0	0	NA	NA	NA	NA	NA	NA
A0A2K5UG96	Mitogen-activated protein kinase kinase kinase OS=Macaca fascicularis OX=9541 GN=MAP3K21 PE=3 SV=1	MAP3K21	113.93	2.6	2	2	2	2	2	2	2	2	2	2	1	2	2	2	2	2	2	2	2	1	0	0	10969	0	0	0	0	0	0	NA	NA	NA	NA	NA	NA
A0A2K5UG80	OXA1L mitochondrial inner membrane protein OS=Macaca fascicularis OX=9541 GN=OXA1L PE=3 SV=1	OXA1L	48.42	9.1	4	4	3	4	3	2	3	3	3	3	3	3	4	3	2	3	3	3	3	3	104680	76624	65247	81173	95976	107010	69322	93061	106420	0.204767	0.387953	0.124725	0.655223	-0.0801119	0.688216
A0A2K5UGE1	Desmoglein 2 OS=Macaca fascicularis OX=9541 GN=DSG2 PE=4 SV=1	DSG2	120.2	25.5	16	16	13	8	3	11	10	9	12	10	13	13	8	3	11	10	9	12	10	13	454410	186000	59242	174460	207610	163200	245840	167840	269340	-0.359749	0.930276	-0.0347513	0.684188	0.324997	0.262873
A0A2K5UGC1	Androgen induced 1 OS=Macaca fascicularis OX=9541 GN=AIG1 PE=4 SV=1	AIG1	27.454	14.3	3	3	2	3	2	2	1	3	3	2	2	2	3	2	2	1	3	3	2	2	190630	168760	149470	149400	199950	192200	155340	123190	156270	0.0897693	0.634806	-0.226848	0.206705	-0.316725	0.144888
A0A2K5UGH2	DExD/H-box helicase 60 OS=Macaca fascicularis OX=9541 GN=DDX60 PE=4 SV=1	DDX60	198.19	4.7	5	5	3	2	0	1	1	2	4	5	1	3	2	0	1	1	2	4	5	1	19488	16120	0	0	0	11819	57466	81137	0	-0.591179	NA	1.9607	0.0206429	2.55216	NA
A0A2K5UGJ0	2'-5'-oligoadenylate synthetase 1 OS=Macaca fascicularis OX=9541 GN=OAS1 PE=4 SV=1	OAS1	41.324	15	4	4	3	2	0	2	1	2	2	3	3	3	2	0	2	1	2	2	3	3	92817	71051	0	88465	0	98259	78873	108310	135640	0.188401	0.437588	0.393197	0.337898	0.204898	0.604759
A0A2K5UGI0	Actin beta like 2 OS=Macaca fascicularis OX=9541 GN=ACTBL2 PE=3 SV=1	ACTBL2	41.996	33.5	10	4	9	8	9	8	8	9	9	9	9	3	2	3	2	2	3	3	3	3	0	0	38109	0	0	0	0	0	0	NA	NA	NA	NA	NA	NA
A0A2K5UGJ8	Family with sequence similarity 98 member B OS=Macaca fascicularis OX=9541 GN=FAM98B PE=4 SV=1	FAM98B	37.13	24.2	7	5	3	5	3	5	4	5	6	7	7	3	4	3	4	4	5	4	5	5	131870	182160	341490	113340	189570	135280	154830	192180	141380	-0.581001	0.337252	-0.424688	0.490849	0.156498	0.522859
A0A2K5UGN0	Galactokinase 1 OS=Macaca fascicularis OX=9541 GN=GALK1 PE=4 SV=1	GALK1	45.326	41	16	16	13	15	15	15	15	16	16	15	15	13	15	15	15	15	16	16	15	15	624650	4318900	2816700	4272500	3973400	5062600	3961700	5425900	3246500	0.778209	0.242946	0.703189	0.289004	-0.0750534	0.697012
A0A2K5UGN9	Ig-like domain-containing protein OS=Macaca fascicularis OX=9541 PE=4 SV=1	--	11.196	62.3	5	3	5	5	5	5	5	5	5	5	5	3	3	3	3	3	3	3	3	3	0	0	15230	0	0	0	0	0	0	NA	NA	NA	NA	NA	NA
A0A2K5UGP6	Ig-like domain-containing protein OS=Macaca fascicularis OX=9541 PE=4 SV=1	--	11.351	33	2	2	1	1	0	1	1	2	0	1	1	1	1	0	1	1	2	0	1	1	0	0	0	0	0	105960	0	0	0	NA	NA	NA	NA	NA	NA
A0A2K5UGQ8	Ig-like domain-containing protein OS=Macaca fascicularis OX=9541 PE=4 SV=1	--	11.311	77.4	5	2	5	4	5	5	5	5	4	5	5	2	1	2	2	2	2	1	2	2	0	0	30278	0	0	0	0	0	0	NA	NA	NA	NA	NA	NA
A0A2K5UGR0	CMP/dCMP-type deaminase domain-containing protein OS=Macaca fascicularis OX=9541 PE=4 SV=1	--	22.864	7.4	1	1	1	0	1	1	1	0	1	0	0	1	0	1	1	1	0	1	0	0	0	0	5554.6	0	0	0	0	0	0	NA	NA	NA	NA	NA	NA
A0A2K5UGR3	SPOUT domain containing methyltransferase 1 OS=Macaca fascicularis OX=9541 GN=SPOUT1 PE=4 SV=1	SPOUT1	41.984	5.3	1	1	1	1	1	1	1	1	1	1	1	1	1	1	1	1	1	1	1	1	0	0	3353.2	0	0	0	0	0	0	NA	NA	NA	NA	NA	NA
A0A2K5UGS7	Golgin A3 OS=Macaca fascicularis OX=9541 GN=GOLGA3 PE=4 SV=1	GOLGA3	167.65	14.9	15	15	12	11	13	11	11	11	13	12	9	12	11	13	11	11	11	13	12	9	143450	108500	109440	127450	131350	112050	154010	108000	95470	0.0373119	0.772344	-0.0156659	0.897328	-0.0529723	0.732384
A0A2K5UGT1	Calcium-transporting ATPase OS=Macaca fascicularis OX=9541 GN=ATP2B4 PE=3 SV=1	ATP2B4	129.3	20.2	18	8	15	15	17	14	14	15	13	14	14	6	6	8	4	6	6	5	5	5	584640	538390	541900	570560	740610	776590	623520	373200	440120	0.326537	0.0933012	-0.212568	0.330324	-0.539035	0.0960935
A0A2K5UGV0	Transmembrane protein 258 OS=Macaca fascicularis OX=9541 GN=TMEM258 PE=4 SV=1	TMEM258	9.0788	10.1	1	1	1	1	1	1	1	1	1	1	1	1	1	1	1	1	1	1	1	1	0	0	29606	0	0	0	0	0	0	NA	NA	NA	NA	NA	NA
A0A2K5UGV9	DDB1- and CUL4-associated factor 11 OS=Macaca fascicularis OX=9541 GN=DCAF11 PE=3 SV=1	DCAF11	61.629	34.8	13	13	8	11	12	8	8	9	12	11	11	8	11	12	8	8	9	12	11	11	294760	350660	393740	306730	239230	235400	466210	398860	496910	-0.411387	0.0760599	0.390338	0.0621992	0.801632	0.00656128
A0A2K5UGW4	General transcription factor IIF subunit 2 OS=Macaca fascicularis OX=9541 GN=GTF2F2 PE=3 SV=1	GTF2F2	28.417	13.7	2	2	1	2	1	1	2	2	2	2	2	1	2	1	1	2	2	2	2	2	0	15032	0	0	15170	0	19300	0	0	0.0132121	NA	0.360533	NA	0.347399	NA
G7PNE6	Transmembrane protein 135 OS=Macaca fascicularis OX=9541 GN=TMEM135 PE=4 SV=1	TMEM135	52.358	25.1	9	9	4	5	6	5	6	6	5	7	6	4	5	6	5	6	6	5	7	6	149950	277380	244890	178980	235400	231140	168700	228800	188260	-0.0584429	0.945954	-0.198593	0.616807	-0.140124	0.480378
A0A2K5UGX8	Ig-like domain-containing protein OS=Macaca fascicularis OX=9541 PE=4 SV=1	--	11.226	77.4	5	2	5	5	5	5	5	5	5	5	5	2	2	2	2	2	2	2	2	2	7607100	2869500	3626400	3679100	2796300	5806200	788980	1081400	2825800	-0.199421	0.808721	-1.58641	0.0736981	-1.38692	0.0713657
A0A2K5UH67	Ferrochelatase OS=Macaca fascicularis OX=9541 GN=FECH PE=3 SV=1	FECH	46.798	57.2	18	18	14	14	16	16	15	15	17	16	17	14	14	16	16	15	15	17	16	17	1691400	2807700	2707600	2377600	1887600	2188500	2869600	1570400	2321100	-0.159235	0.637958	-0.0920326	0.788939	0.0671829	0.916979
A0A2K5UH21	Electron transfer flavoprotein-ubiquinone oxidoreductase OS=Macaca fascicularis OX=9541 GN=ETFDH PE=4 SV=1	ETFDH	68.773	59.5	25	25	25	25	25	24	24	25	23	24	24	25	25	25	24	24	25	23	24	24	6342300	6782800	7109900	10640000	17131000	11591000	8463700	6809400	5909700	0.959918	0.0127817	0.0659858	0.759941	-0.893906	0.0277906
A0A2K5UH26	Stratifin OS=Macaca fascicularis OX=9541 GN=SFN PE=3 SV=1	SFN	27.802	10.5	3	1	3	3	3	3	3	3	3	3	3	1	1	1	1	1	1	1	1	1	0	0	0	0	0	76612	0	211410	0	NA	NA	NA	NA	1.46435	NA
A0A2K5UH84	Uncharacterized protein OS=Macaca fascicularis OX=9541 GN=TBXAS1 PE=4 SV=1	TBXAS1	52.35	9.6	3	3	3	0	1	1	1	1	1	0	1	3	0	1	1	1	1	1	0	1	30448	0	0	0	0	0	0	0	0	NA	NA	NA	NA	NA	NA
A0A2K5UH77	Chromosome 13 open reading frame 42 OS=Macaca fascicularis OX=9541 GN=C13orf42 PE=4 SV=1	C13orf42	37.42	3.4	1	1	0	0	1	1	1	1	0	1	1	0	0	1	1	1	1	0	1	1	0	0	0	0	0	0	0	0	0	NA	NA	NA	NA	NA	NA
A0A2K5UHB0	Septin 8 OS=Macaca fascicularis OX=9541 GN=SEPTIN8 PE=3 SV=1	SEPTIN8	49.355	23.5	6	5	4	4	4	4	3	5	3	6	4	3	3	3	3	2	4	2	5	3	94338	74376	50682	60110	56585	58049	69173	73655	67111	-0.328254	0.341484	-0.0635599	0.946471	0.264651	0.00490046
A0A2K5UH82	TAO kinase 3 OS=Macaca fascicularis OX=9541 GN=TAOK3 PE=4 SV=1	TAOK3	105.5	8.5	6	5	4	4	5	4	4	6	5	5	4	3	3	4	3	3	5	4	4	3	47919	54109	54782	67849	37523	61963	69845	54713	55485	0.0936954	0.862275	0.199374	0.211801	0.105628	0.648709
A0A2K5UHA6	Coenzyme Q10B OS=Macaca fascicularis OX=9541 GN=COQ10B PE=4 SV=1	COQ10B	21.753	5.2	1	1	0	0	0	0	1	1	1	1	1	0	0	0	0	1	1	1	1	1	0	0	0	0	0	6815.8	0	0	0	NA	NA	NA	NA	NA	NA
A0A2K5UHB1	PDZ domain containing 1 OS=Macaca fascicularis OX=9541 GN=PDZK1 PE=4 SV=1	PDZK1	56.975	56.6	27	27	24	25	24	27	26	25	24	23	25	24	25	24	27	26	25	24	23	25	2001300	2151500	2346600	3443100	2267800	2570600	1770600	2217500	2173400	0.349592	0.158039	-0.077041	0.545527	-0.42664	0.11711
A0A2K5UHD1	Decapping enzyme, scavenger OS=Macaca fascicularis OX=9541 GN=DCPS PE=4 SV=1	DCPS	38.517	38.9	9	9	9	4	9	7	7	8	7	9	6	9	4	9	7	7	8	7	9	6	283500	195670	255210	323350	254750	252810	297680	257030	230120	0.178109	0.4001	0.0958569	0.614132	-0.0822938	0.637594
A0A2K5UHE5	Aldehyde dehydrogenase 1 family member B1 OS=Macaca fascicularis OX=9541 GN=ALDH1B1 PE=3 SV=1	ALDH1B1	57.235	75.6	35	31	31	33	30	33	29	32	31	32	33	28	29	26	29	26	29	28	29	30	28921000	32899000	19718000	38311000	18955000	33475000	38495000	23004000	33622000	0.154324	0.760693	0.22231	0.518435	0.0679388	0.811267
A0A2K5UHF8	Serpin family A member 4 OS=Macaca fascicularis OX=9541 GN=SERPINA4 PE=3 SV=1	SERPINA4	48.535	21.1	6	6	4	4	2	5	5	5	1	5	6	4	4	2	5	5	5	1	5	6	43789	58910	39339	82766	65387	57688	0	106740	94107	0.535257	0.0799928	1.08481	0.0182462	0.54962	0.0736671
A0A2K5UHI1	Ribosomal protein L11 OS=Macaca fascicularis OX=9541 GN=RPL11 PE=3 SV=1	RPL11	20.252	36.5	6	6	5	5	6	5	6	5	6	6	6	5	5	6	5	6	5	6	6	6	1455800	1006300	984320	1726900	1346600	1551300	2157700	1522500	1665600	0.424277	0.104323	0.633292	0.0539064	0.209061	0.335465
A0A2K5UHK1	Peptidyl-prolyl cis-trans isomerase OS=Macaca fascicularis OX=9541 PE=3 SV=1	--	14.322	46.2	6	1	6	6	5	6	5	6	6	6	6	1	1	0	1	0	1	1	1	1	0	17055	0	0	0	0	0	0	0	NA	NA	NA	NA	NA	NA
Q2PFS5	Uncharacterized protein OS=Macaca fascicularis OX=9541 PE=2 SV=1	--	10.308	37.5	3	3	3	3	3	3	3	3	3	3	3	3	3	3	3	3	3	3	3	3	3336600	3612600	3041100	3120300	3846100	3182900	3416500	3038600	3306800	0.0227584	0.876912	-0.0334219	0.737263	-0.0561673	0.660826
A0A2K5UHL5	Zinc finger protein 318 OS=Macaca fascicularis OX=9541 GN=ZNF318 PE=4 SV=1	ZNF318	251.29	0.7	1	1	1	1	1	1	1	1	1	1	1	1	1	1	1	1	1	1	1	1	0	0	0	0	0	0	0	0	0	NA	NA	NA	NA	NA	NA
A0A2K5UHL8	VPS33A core subunit of CORVET and HOPS complexes OS=Macaca fascicularis OX=9541 GN=VPS33A PE=3 SV=1	VPS33A	67.61	7.7	4	4	4	3	3	3	3	3	2	3	3	4	3	3	3	3	3	2	3	3	43197	20683	38314	43876	47981	26303	33867	24263	20213	0.209391	0.615856	-0.383454	0.428095	-0.592828	0.170612
A0A2K5UHN0	Biogenesis of lysosome-related organelles complex 1 subunit 3 OS=Macaca fascicularis OX=9541 GN=BLOC1S3 PE=3 SV=1	BLOC1S3	20.98	17.5	2	2	2	1	0	1	0	1	2	2	1	2	1	0	1	0	1	2	2	1	12912	0	0	0	0	0	26944	23573	0	NA	NA	0.968054	NA	NA	NA
A0A2K5UHU3	Transmembrane protein 68 OS=Macaca fascicularis OX=9541 GN=TMEM68 PE=4 SV=1	TMEM68	37.428	8.6	2	2	2	1	2	1	2	2	2	2	2	2	1	2	1	2	2	2	2	2	37277	0	39489	29703	39860	38228	35157	40852	45487	-0.0952654	0.583628	0.0773797	0.656952	0.172669	0.359888
A0A2K5UHV9	Guanylate binding protein 2 OS=Macaca fascicularis OX=9541 GN=GBP2 PE=4 SV=1	GBP2	67.305	9.5	4	2	4	3	2	1	2	2	4	4	4	2	1	0	0	0	0	2	2	2	39712	39097	0	0	0	0	45960	32546	33565	NA	NA	-0.077041	0.675249	NA	NA
A0A2K5UHW7	Electron transfer flavoprotein subunit alpha OS=Macaca fascicularis OX=9541 PE=3 SV=1	--	35.081	73	20	20	18	19	19	18	18	19	20	20	20	18	19	19	18	18	19	20	20	20	18474000	17576000	20433000	20428000	18318000	20245000	16623000	17211000	21347000	0.0626744	0.477026	-0.0337172	0.77415	-0.0962619	0.44906
A0A2K5UHW9	Glucosylceramidase OS=Macaca fascicularis OX=9541 GN=GBA PE=3 SV=1	GBA	59.321	15	6	6	6	6	1	4	4	5	6	4	4	6	6	1	4	4	5	6	4	4	113050	88683	0	35228	88624	60878	75248	51475	37355	-0.711937	0.218461	-0.883103	0.101689	-0.171079	0.799931
A0A2K5UHX3	Superoxide dismutase [Cu-Zn] OS=Macaca fascicularis OX=9541 GN=SOD3 PE=3 SV=1	SOD3	25.732	26.7	5	5	2	5	4	4	5	4	4	2	3	2	5	4	4	5	4	4	2	3	147520	101590	316550	179010	163940	64312	204760	88161	143170	-0.473931	0.547492	-0.375384	0.650532	0.09866	0.81024
A0A2K5UHX8	Olfactory receptor OS=Macaca fascicularis OX=9541 GN=OR6Y1 PE=3 SV=1	OR6Y1	36.584	3.4	1	1	1	0	0	1	1	0	0	0	0	1	0	0	1	1	0	0	0	0	0	0	0	0	0	0	0	0	0	NA	NA	NA	NA	NA	NA
G7P0Q2	Cytochrome c domain-containing protein OS=Macaca fascicularis OX=9541 PE=3 SV=1	--	11.737	56.2	7	7	6	7	7	7	6	7	7	7	7	6	7	7	7	6	7	7	7	7	2069100	1387900	1429700	1361100	1071000	1741200	2847200	1492800	2457800	-0.227692	0.446812	0.476226	0.25389	0.703924	0.121469
A0A2K5UIK8	Pumilio RNA binding family member 1 OS=Macaca fascicularis OX=9541 GN=PUM1 PE=4 SV=1	PUM1	98.868	1.8	1	1	1	1	1	1	1	1	1	1	1	1	1	1	1	1	1	1	1	1	16187	16277	19527	0	17548	14468	18648	0	15338	-0.114504	0.50914	-0.0284105	0.861053	0.086201	0.706632
A0A2K5UHZ7	ENAH actin regulator OS=Macaca fascicularis OX=9541 GN=ENAH PE=4 SV=1	ENAH	64.764	8.1	4	4	2	3	2	3	3	3	4	4	2	2	3	2	3	3	3	4	4	2	0	72949	0	64803	38717	81232	90357	118060	98786	-0.244343	NA	0.489235	NA	0.733603	0.0784257
A0A2K5UI29	Ig-like domain-containing protein OS=Macaca fascicularis OX=9541 PE=4 SV=1	--	13.945	21.7	2	1	2	2	2	1	2	2	2	1	2	1	1	1	0	1	1	1	0	1	0	0	13192	0	0	0	0	0	0	NA	NA	NA	NA	NA	NA
A0A2K5UI25	Folate gamma-glutamyl hydrolase OS=Macaca fascicularis OX=9541 GN=GGH PE=4 SV=1	GGH	36.13	39	10	10	8	10	9	9	9	9	10	9	10	8	10	9	9	9	9	10	9	10	934610	1083800	671500	1280600	916710	749510	808700	513450	588530	0.131589	0.70477	-0.4935	0.155494	-0.625083	0.107098
A0A2K5UI39	Eva-1 homolog A, regulator of programmed cell death OS=Macaca fascicularis OX=9541 GN=EVA1A PE=4 SV=1	EVA1A	16.206	10	1	1	1	1	0	1	0	1	0	1	1	1	1	0	1	0	1	0	1	1	0	0	0	0	0	0	0	0	0	NA	NA	NA	NA	NA	NA
A0A2K5UI45	RAS guanyl releasing protein 2 OS=Macaca fascicularis OX=9541 GN=RASGRP2 PE=4 SV=1	RASGRP2	69.218	2	1	1	1	1	1	1	1	1	1	1	1	1	1	1	1	1	1	1	1	1	0	0	7651.8	0	0	0	0	0	0	NA	NA	NA	NA	NA	NA
A0A2K5UIB0	Glutamine amidotransferase like class 1 domain containing 1 OS=Macaca fascicularis OX=9541 GN=GATD1 PE=4 SV=1	GATD1	23.122	21.5	3	3	3	3	3	3	3	3	3	3	3	3	3	3	3	3	3	3	3	3	123600	109070	127040	92792	139530	65898	91674	100650	59925	-0.270382	0.354225	-0.511896	0.0861463	-0.241474	0.619709
A0A2K5UI70	Sulfotransferase OS=Macaca fascicularis OX=9541 PE=3 SV=1	--	34.18	50.2	11	5	8	8	9	8	7	8	8	9	11	4	4	5	4	4	4	4	4	5	2083600	2246800	4487000	4222200	2033700	3465800	1628100	1784000	1745500	0.14091	0.74073	-0.773738	0.125983	-0.914488	0.0550733
A0A2K5UI79	Basic leucine zipper and W2 domains 1 OS=Macaca fascicularis OX=9541 GN=BZW1 PE=4 SV=1	BZW1	48.406	18.5	7	7	4	3	4	5	6	4	4	4	6	4	3	4	5	6	4	4	4	6	85947	77602	89475	104860	114850	93484	132660	86722	87206	0.307778	0.0443431	0.277033	0.304143	-0.0306892	0.813907
A0A2K5UI84	14_3_3 domain-containing protein OS=Macaca fascicularis OX=9541 PE=3 SV=1	--	30.157	13.2	2	1	1	2	1	1	1	2	2	1	1	0	1	0	0	0	1	1	0	0	0	3146.7	0	0	0	0	0	0	0	NA	NA	NA	NA	NA	NA
A0A2K5UIB6	Cytochrome P450 family 39 subfamily A member 1 OS=Macaca fascicularis OX=9541 GN=CYP39A1 PE=3 SV=1	CYP39A1	54.06	30.1	11	11	9	9	10	9	9	10	9	11	11	9	9	10	9	9	10	9	11	11	517450	651760	731650	383080	354780	408410	709850	648200	821720	-0.72977	0.0105348	0.197488	0.312001	0.92714	0.00133938
A0A2K5UID2	RCC1 like OS=Macaca fascicularis OX=9541 GN=RCC1L PE=4 SV=1	RCC1L	48.952	13.9	5	5	3	4	3	3	4	5	4	4	3	3	4	3	3	4	5	4	4	3	34657	47745	50014	66813	59351	64016	54346	64526	55342	0.522257	0.0361113	0.395831	0.0898298	-0.126444	0.237719
A0A2K5UIF2	Sad1 and UNC84 domain containing 2 OS=Macaca fascicularis OX=9541 GN=SUN2 PE=4 SV=1	SUN2	80.587	23.5	12	12	11	11	10	10	12	10	11	10	11	11	11	10	10	12	10	11	10	11	327600	276920	202980	341130	398790	297230	278510	255790	246790	0.361095	0.184947	-0.0479647	0.920244	-0.409038	0.0394677
A0A2K5UIG2	Pre-mRNA processing factor 4B OS=Macaca fascicularis OX=9541 GN=PRPF4B PE=4 SV=1	PRPF4B	114.87	3.2	2	2	2	2	2	2	2	2	2	2	2	2	2	2	2	2	2	2	2	2	34255	33361	21796	24135	38727	35196	40474	24875	28260	0.133169	0.675442	0.0661236	0.840585	-0.0669502	0.825101
A0A2K5UIL3	Transmembrane BAX inhibitor motif containing 1 OS=Macaca fascicularis OX=9541 GN=TMBIM1 PE=3 SV=1	TMBIM1	34.623	4.8	2	2	2	2	2	2	2	2	2	2	2	2	2	2	2	2	2	2	2	2	111570	109400	79303	148160	153430	184520	111840	70274	96302	0.695014	0.0197417	-0.109048	0.665665	-0.804054	0.0202584
A0A2K5UIL4	Golgi glycoprotein 1 OS=Macaca fascicularis OX=9541 GN=GLG1 PE=4 SV=1	GLG1	137.2	19	16	16	14	11	13	10	13	14	13	13	10	14	11	13	10	13	14	13	13	10	299250	255720	265490	151970	200510	343880	249030	213810	166580	-0.236673	0.417566	-0.382325	0.0941874	-0.145873	0.845226
A0A2K5UIL6	Immunoglobulin lambda variable 3-1 OS=Macaca fascicularis OX=9541 GN=IGLV3-1 PE=4 SV=1	IGLV3-1	10.476	16.3	1	1	0	1	0	1	0	1	0	0	1	0	1	0	1	0	1	0	0	1	0	24347	0	0	0	0	0	0	0	NA	NA	NA	NA	NA	NA
A0A2K5UIM7	Replication protein A2 OS=Macaca fascicularis OX=9541 GN=RPA2 PE=4 SV=1	RPA2	29.198	20.7	3	3	2	2	1	2	3	3	2	2	2	2	2	1	2	3	3	2	2	2	72917	64666	0	73953	72554	67295	83984	81436	61816	0.051024	0.576546	0.138945	0.553001	0.0878867	0.632033
A0A2K5UIQ0	AB hydrolase-1 domain-containing protein OS=Macaca fascicularis OX=9541 PE=4 SV=1	--	38.374	26.7	8	8	7	7	7	8	7	7	8	8	8	7	7	7	8	7	7	8	8	8	168310	118510	136230	163300	225470	252690	182960	195580	139560	0.600555	0.0686269	0.292428	0.234576	-0.308128	0.280998
A0A2K5UIQ5	Ig-like domain-containing protein OS=Macaca fascicularis OX=9541 PE=4 SV=1	--	14.154	21.7	2	1	2	1	2	2	1	2	1	1	1	1	0	1	1	0	1	0	0	0	0	0	9700.2	0	0	0	0	0	0	NA	NA	NA	NA	NA	NA
A0A2K5UIR6	Tubulin beta chain OS=Macaca fascicularis OX=9541 PE=3 SV=1	--	49.831	65.6	24	2	23	22	23	21	22	23	23	24	23	1	1	1	1	1	1	2	2	1	15848000	19486000	16228000	12189000	16926000	12686000	15616000	16364000	15111000	-0.30276	0.151379	-0.130839	0.277967	0.171856	0.288351
A0A2K5UIS6	RF_PROK_I domain-containing protein OS=Macaca fascicularis OX=9541 PE=4 SV=1	--	23.596	27.2	4	4	3	2	3	4	3	4	3	3	4	3	2	3	4	3	4	3	3	4	52757	35368	18870	57243	23629	34773	110450	74582	149880	0.1121	0.818479	1.64625	0.030376	1.53408	0.0288554
A0A2K5UIU0	Ribonuclease A family member 4 OS=Macaca fascicularis OX=9541 GN=RNASE4 PE=3 SV=1	RNASE4	16.789	8.8	1	1	1	0	0	1	1	1	1	1	0	1	0	0	1	1	1	1	1	0	5635.2	0	0	0	0	0	0	0	0	NA	NA	NA	NA	NA	NA
A0A2K5UIW1	Heat shock protein family H (Hsp110) member 1 OS=Macaca fascicularis OX=9541 GN=HSPH1 PE=4 SV=1	HSPH1	92.103	30	18	16	14	14	12	15	13	13	12	14	12	12	12	11	13	11	11	11	13	11	377580	368810	318550	300850	296900	377100	266680	368840	331770	-0.127526	0.384517	-0.138759	0.402134	-0.0112094	0.935761
A0A2K5UIY3	Peptidyl-prolyl cis-trans isomerase OS=Macaca fascicularis OX=9541 PE=3 SV=1	--	11.402	45.7	7	1	6	6	7	6	6	6	7	7	6	0	1	1	0	1	0	1	1	0	0	0	37537	0	0	0	0	0	0	NA	NA	NA	NA	NA	NA
A0A2K5UJ20	Tsukushi, small leucine rich proteoglycan OS=Macaca fascicularis OX=9541 GN=TSKU PE=4 SV=1	TSKU	37.835	11.9	3	3	3	2	3	2	3	3	2	2	3	3	2	3	2	3	3	2	2	3	61985	42858	51268	50772	46423	49123	14010	27057	18691	-0.0934172	0.647572	-1.38534	0.010701	-1.2919	0.00837976
A0A2K5UJ28	Aldedh domain-containing protein OS=Macaca fascicularis OX=9541 PE=3 SV=1	--	56.387	75	37	32	30	33	35	32	31	34	33	30	35	25	28	30	27	26	29	28	25	30	39241000	50801000	53635000	36712000	27571000	29088000	43355000	33951000	44825000	-0.62171	0.0300619	-0.234465	0.284264	0.387412	0.0960603
A0A2K5UJ46	Dimethylglycine dehydrogenase OS=Macaca fascicularis OX=9541 GN=DMGDH PE=4 SV=1	DMGDH	96.984	67.7	44	44	41	40	42	39	39	41	40	40	43	41	40	42	39	39	41	40	40	43	25187000	22258000	27942000	23895000	22339000	25188000	21623000	21056000	25136000	-0.0779544	0.530973	-0.152644	0.28964	-0.0747794	0.456196
A0A2K5V0I8	Uncharacterized protein OS=Macaca fascicularis OX=9541 PE=3 SV=1	--	17.718	53.3	10	10	9	8	8	10	8	10	10	10	10	9	8	8	10	8	10	10	10	10	1148300	824070	1143400	2529500	1170500	1367000	1654200	1312000	1237900	0.701505	0.16564	0.432211	0.0981803	-0.269392	0.615778
A0A2K5UJ56	N-sulfoglucosamine sulfohydrolase OS=Macaca fascicularis OX=9541 GN=SGSH PE=4 SV=1	SGSH	56.607	4.4	2	2	2	2	1	2	2	1	0	2	1	2	2	1	2	2	1	0	2	1	11971	13884	0	0	0	0	0	18765	0	NA	NA	0.537644	NA	NA	NA
Q2PG17	Calmodulin 1 OS=Macaca fascicularis OX=9541 GN=CALM1 PE=2 SV=1	CALM1	16.837	55.7	9	9	8	8	9	9	8	9	9	8	9	8	8	9	9	8	9	9	8	9	5180600	4937200	4070400	6892400	5226700	5077000	5109400	4209900	4777600	0.27739	0.198968	-0.00926292	0.965072	-0.286645	0.163544
A0A2K5UJ98	H/ACA ribonucleoprotein complex subunit OS=Macaca fascicularis OX=9541 GN=GAR1 PE=3 SV=1	GAR1	22.378	12.4	2	2	2	2	2	2	2	2	2	2	1	2	2	2	2	2	2	2	2	1	37794	59503	73849	43381	75442	36033	36105	46860	0	-0.144329	0.72036	-0.459774	0.365739	-0.315334	0.60196
A0A2K5UJA9	Vasorin OS=Macaca fascicularis OX=9541 GN=VASN PE=4 SV=1	VASN	72.016	4.5	2	2	2	2	2	2	2	2	2	2	2	2	2	2	2	2	2	2	2	2	40973	38667	27459	32013	36046	35501	32194	27832	32383	-0.0484122	0.885281	-0.212902	0.371812	-0.1644	0.137266
A0A2K5UJB1	Dehydrogenase/reductase X-linked OS=Macaca fascicularis OX=9541 GN=DHRSX PE=3 SV=1	DHRSX	24.994	12.2	3	3	3	3	2	2	3	3	3	1	1	3	3	2	2	3	3	3	1	1	51172	30575	13406	14620	16462	33655	11281	0	0	-0.555757	0.536	-1.49127	NA	-0.935761	NA
A0A2K5UJD0	Elongin B OS=Macaca fascicularis OX=9541 GN=ELOB PE=4 SV=1	ELOB	13.133	39	5	5	5	5	4	5	5	4	5	4	5	5	5	4	5	5	4	5	4	5	598330	769110	685740	899830	829570	693980	659630	744610	624430	0.239154	0.192727	-0.017271	0.920396	-0.256528	0.132473
A0A2K5UJD7	Transmembrane protein with metallophosphoesterase domain OS=Macaca fascicularis OX=9541 GN=TMPPE PE=4 SV=1	TMPPE	49.284	6	2	2	1	1	1	1	1	2	1	1	0	1	1	1	1	1	2	1	1	0	0	0	0	0	0	30398	0	0	0	NA	NA	NA	NA	NA	NA
A0A2K5UJD8	TNF alpha induced protein 8 like 1 OS=Macaca fascicularis OX=9541 GN=TNFAIP8L1 PE=4 SV=1	TNFAIP8L1	20.845	7.5	1	1	1	1	1	1	1	1	1	1	1	1	1	1	1	1	1	1	1	1	0	0	12210	0	0	0	0	0	0	NA	NA	NA	NA	NA	NA
A0A2K5UJD9	G0/G1 switch protein 2 OS=Macaca fascicularis OX=9541 GN=G0S2 PE=4 SV=1	G0S2	11.251	11.7	1	1	0	1	0	0	1	1	0	1	0	0	1	0	0	1	1	0	1	0	0	5553.6	0	0	0	0	0	0	0	NA	NA	NA	NA	NA	NA
A0A2K5UJE4	Ig-like domain-containing protein OS=Macaca fascicularis OX=9541 PE=4 SV=1	--	14.064	21.7	2	1	2	2	2	2	1	2	2	1	1	1	1	1	1	0	1	1	0	0	0	0	23136	0	0	0	0	0	0	NA	NA	NA	NA	NA	NA
A0A2K5UJM7	Uncharacterized protein OS=Macaca fascicularis OX=9541 PE=3 SV=1	--	59.313	13.9	6	6	5	6	6	3	6	5	6	6	5	5	6	6	3	6	5	6	6	5	119780	180200	138310	110500	104940	167580	165140	121300	116940	-0.19446	0.494098	-0.119824	0.644245	0.0747601	0.75228
A0A2K5UJH4	Immunoglobulin heavy variable 7-81 (non-functional) OS=Macaca fascicularis OX=9541 GN=IGHV7-81 PE=4 SV=1	IGHV7-81	11.82	11.3	1	1	1	0	0	1	1	1	0	0	1	1	0	0	1	1	1	0	0	1	0	0	0	0	0	0	0	0	0	NA	NA	NA	NA	NA	NA
A0A2K5UJH9	Ig-like domain-containing protein OS=Macaca fascicularis OX=9541 PE=4 SV=1	--	11.283	11.9	1	1	1	0	1	1	1	1	0	1	1	1	0	1	1	1	1	0	1	1	0	0	46103	0	0	0	0	0	0	NA	NA	NA	NA	NA	NA
A0A2K5UJJ3	MICOS complex subunit OS=Macaca fascicularis OX=9541 PE=3 SV=1	--	26.152	42.7	11	11	8	7	11	8	8	9	8	7	8	8	7	11	8	8	9	8	7	8	803670	718880	697160	696940	571390	613290	633990	859130	733770	-0.238374	0.0826814	0.00460925	0.980191	0.242977	0.193798
A0A2K5UJK1	Uncharacterized protein OS=Macaca fascicularis OX=9541 PE=4 SV=1	--	19.291	46	5	5	3	2	4	4	2	3	3	4	3	3	2	4	4	2	3	3	4	3	58094	25725	29151	48620	41623	30219	37318	42483	39719	0.0926134	0.715983	0.0813396	0.656542	-0.0113525	0.949589
A0A2K5UJS1	Propionyl-CoA carboxylase subunit alpha OS=Macaca fascicularis OX=9541 GN=PCCA PE=4 SV=1	PCCA	76.952	60.5	36	36	35	34	36	35	34	32	34	34	36	35	34	36	35	34	32	34	34	36	20449000	19851000	19215000	19416000	17900000	16327000	20121000	14825000	20113000	-0.149921	0.116894	-0.112319	0.444882	0.037562	0.877822
A0A2K5UJQ4	Gluconokinase OS=Macaca fascicularis OX=9541 GN=IDNK PE=3 SV=1	IDNK	20.66	38.5	5	5	3	3	4	4	4	5	4	5	5	3	3	4	4	4	5	4	5	5	121700	122020	143140	156170	218450	246400	130130	178750	200900	0.682843	0.0353221	0.398022	0.134795	-0.284751	0.357294
A0A2K5UKS4	AP complex subunit sigma OS=Macaca fascicularis OX=9541 GN=AP2S1 PE=3 SV=1	AP2S1	16.192	40.3	6	6	5	6	6	6	5	6	6	6	6	5	6	6	6	5	6	6	6	6	540620	581110	375480	439730	558370	518420	486770	374330	378990	0.0184917	0.87593	-0.271775	0.327051	-0.290306	0.139956
A0A2K5UJT9	Solute carrier family 35 member B1 OS=Macaca fascicularis OX=9541 GN=SLC35B1 PE=4 SV=1	SLC35B1	35.799	9.7	2	2	1	1	1	1	1	1	0	2	1	1	1	1	1	1	1	0	2	1	0	0	0	0	0	0	0	111260	0	NA	NA	NA	NA	NA	NA
A0A2K5UJU4	AP-2 complex subunit mu OS=Macaca fascicularis OX=9541 PE=3 SV=1	--	49.389	47.3	16	16	13	14	13	13	13	13	13	14	14	13	14	13	13	13	13	13	14	14	1152600	1046300	1064500	1006300	1260300	1147400	993790	808980	755570	0.0650208	0.591601	-0.351258	0.0465016	-0.416299	0.0502771
A0A2K5UJX0	Fructose-bisphosphatase 2 OS=Macaca fascicularis OX=9541 GN=FBP2 PE=3 SV=1	FBP2	32.631	13	3	2	2	2	2	3	3	1	2	2	2	1	1	1	2	2	0	1	1	1	0	0	0	72120	145850	0	0	0	0	NA	NA	NA	NA	NA	NA
A0A2K5UJX6	Beta-2-microglobulin OS=Macaca fascicularis OX=9541 PE=3 SV=1	--	12.521	30.7	4	4	4	4	4	4	4	4	4	4	4	4	4	4	4	4	4	4	4	4	551000	384650	120960	221660	395660	345870	174400	97491	449290	-0.133527	0.914366	-0.551099	0.561573	-0.417488	0.391071
G8F4M8	Uncharacterized protein OS=Macaca fascicularis OX=9541 PE=3 SV=1	--	17.832	54.5	6	6	6	5	6	6	6	6	6	6	6	6	5	6	6	6	6	6	6	6	1114500	739440	1118500	1773000	1033500	979600	2195000	1259700	1546500	0.349026	0.396211	0.750607	0.0737718	0.401635	0.310438
A0A2K5UJY0	Mannan binding lectin serine peptidase 2 OS=Macaca fascicularis OX=9541 GN=MASP2 PE=3 SV=1	MASP2	75.596	25.9	14	14	13	9	6	10	11	14	6	10	9	13	9	6	10	11	14	6	10	9	418030	209780	135610	346090	188090	483140	171290	202050	243190	0.414244	0.491512	-0.308287	0.753792	-0.722553	0.209543
A0A2K5UK07	Glycosylphosphatidylinositol anchor attachment 1 OS=Macaca fascicularis OX=9541 GN=GPAA1 PE=4 SV=1	GPAA1	61.106	4.3	2	2	2	2	1	1	2	2	0	0	0	2	2	1	1	2	2	0	0	0	35664	20062	0	0	20358	46389	0	0	0	0.260387	0.80826	NA	NA	NA	NA
A0A2K5UJZ6	Solute carrier family 35 member D1 OS=Macaca fascicularis OX=9541 GN=SLC35D1 PE=4 SV=1	SLC35D1	39.241	15.5	4	4	2	3	2	1	2	3	4	3	3	2	3	2	1	2	3	4	3	3	52891	114600	82895	0	46502	130420	93657	104650	120450	0.0839282	0.968502	0.348346	0.293566	0.264305	0.496448
A0A2K5UK15	Serum amyloid A protein OS=Macaca fascicularis OX=9541 PE=3 SV=1	--	13.568	50.8	7	1	7	6	5	1	4	7	6	7	3	1	1	1	0	1	1	1	1	1	0	0	150120	0	0	0	0	0	0	NA	NA	NA	NA	NA	NA
B3Y6B7	Monocyte differentiation antigen CD14 OS=Macaca fascicularis OX=9541 GN=CD14 PE=2 SV=1	CD14	40.127	24.8	7	7	5	7	7	6	7	7	7	6	7	5	7	7	6	7	7	7	6	7	407910	248920	262300	217670	349460	272030	196090	131480	256080	-0.131313	0.706473	-0.655172	0.135419	-0.523863	0.183556
A0A2K5UK26	Cytochrome b-c1 complex subunit 7 OS=Macaca fascicularis OX=9541 GN=UQCRB PE=3 SV=1	UQCRB	13.44	55	10	10	9	9	9	10	9	10	10	9	9	9	9	9	10	9	10	10	9	9	1548700	1061300	1726500	1895000	978070	1313100	1693700	1454400	1875500	-0.0509507	0.842521	0.212134	0.380399	0.263092	0.35633
A0A2K5UK95	RAB3 GTPase activating protein catalytic subunit 1 OS=Macaca fascicularis OX=9541 GN=RAB3GAP1 PE=4 SV=1	RAB3GAP1	110.73	10.5	8	8	6	3	7	5	4	4	5	6	5	6	3	7	5	4	4	5	6	5	75233	58473	67001	69390	51948	89376	65910	116380	69071	0.0702519	0.872093	0.324695	0.375567	0.254461	0.528226
A0A2K5UKA9	Nidogen 1 OS=Macaca fascicularis OX=9541 GN=NID1 PE=4 SV=1	NID1	122.08	11.3	9	8	7	5	9	7	7	6	6	5	7	6	4	8	6	6	5	5	4	6	266950	144600	370520	208090	202500	81056	137880	51163	233910	-0.669786	0.313895	-0.886833	0.241414	-0.217107	0.678081
Q4R4R6	Cell division control protein 42 homolog OS=Macaca fascicularis OX=9541 GN=CDC42 PE=2 SV=1	CDC42	21.257	44	7	6	7	7	7	7	7	7	6	7	7	6	6	6	6	6	6	6	6	6	1206300	1207400	1664400	1250400	1326600	1199000	1032100	1070700	872690	-0.111072	0.584565	-0.454822	0.0687645	-0.343692	0.0254776
A0A2K5UKC3	Calponin OS=Macaca fascicularis OX=9541 PE=3 SV=1	--	33.667	9.1	2	2	2	1	1	2	2	2	1	2	1	2	1	1	2	2	2	1	2	1	60091	0	0	68515	75968	94901	0	91452	0	0.409147	NA	0.605874	NA	0.196773	NA
A0A2K5UKC6	Cortactin OS=Macaca fascicularis OX=9541 GN=CTTN PE=4 SV=1	CTTN	61.641	36.9	16	16	16	14	10	12	11	14	15	14	13	16	14	10	12	11	14	15	14	13	978610	713480	523970	611290	672980	919630	521550	521410	618150	-0.00795672	0.961639	-0.415807	0.242197	-0.407951	0.11707
A0A2K5UKD4	Acid phosphatase 1 OS=Macaca fascicularis OX=9541 GN=ACP1 PE=4 SV=1	ACP1	17.955	36.7	4	1	3	4	3	4	4	4	4	4	4	0	1	0	1	1	1	1	1	1	0	18496	0	0	0	0	0	0	0	NA	NA	NA	NA	NA	NA
A0A2K5UKD6	Isopentenyl-diphosphate Delta-isomerase 1 OS=Macaca fascicularis OX=9541 GN=IDI1 PE=4 SV=1	IDI1	22.174	67.2	9	1	7	8	7	4	4	2	9	8	6	1	1	1	0	0	0	1	1	0	0	0	84962	0	0	0	0	0	0	NA	NA	NA	NA	NA	NA
A0A2K5UKE4	Ig-like domain-containing protein OS=Macaca fascicularis OX=9541 PE=4 SV=1	--	12.076	82.2	6	5	6	6	5	6	6	5	5	6	6	5	5	4	5	5	4	4	5	5	5122300	353560	302200	933610	811280	789400	109610	101840	2093700	-1.18902	0.975968	-1.3259	0.481075	-0.136716	0.339414
A0A2K5UKG3	Transmembrane protein 245 OS=Macaca fascicularis OX=9541 GN=TMEM245 PE=4 SV=1	TMEM245	92.535	3.2	2	2	2	2	2	2	2	2	2	2	2	2	2	2	2	2	2	2	2	2	92302	92790	88585	51834	74324	78192	73172	99061	87410	-0.421399	0.0773183	-0.0759761	0.537148	0.345564	0.188309
A0A2K5UKF7	Intercellular adhesion molecule 1 OS=Macaca fascicularis OX=9541 GN=ICAM1 PE=4 SV=1	ICAM1	57.688	24.1	8	8	6	7	7	7	5	8	6	7	6	6	7	7	7	5	8	6	7	6	108380	149460	125770	121860	184870	191040	73900	152440	68256	0.375846	0.220695	-0.380822	0.298365	-0.756767	0.12234
A0A2K5V043	Ribosomal protein S13 OS=Macaca fascicularis OX=9541 GN=RPS13 PE=3 SV=1	RPS13	17.222	25.2	4	4	4	3	2	4	3	4	4	4	4	4	3	2	4	3	4	4	4	4	192760	55180	105150	447560	165980	235700	317710	294420	216970	1.26616	0.118994	1.23149	0.0635745	-0.0346383	0.88263
A0A2K5UKH0	Ig-like domain-containing protein OS=Macaca fascicularis OX=9541 PE=4 SV=1	--	12.081	82.2	6	5	6	6	6	6	6	6	6	6	6	5	5	5	5	5	5	5	5	5	12537000	4827500	5109200	6021100	5521400	8724100	1419000	991770	4634800	-0.149121	0.952856	-1.67346	0.0828809	-1.52431	0.0600603
A0A2K5UKK4	acidPPc domain-containing protein OS=Macaca fascicularis OX=9541 PE=4 SV=1	--	35.084	22.2	4	4	3	4	4	3	4	3	3	4	3	3	4	4	3	4	3	3	4	3	1086600	828200	877160	222670	663330	933990	737550	1141500	948570	-0.617277	0.257005	0.0183493	0.980758	0.635764	0.263658
G7PWP2	Peptidyl-prolyl cis-trans isomerase OS=Macaca fascicularis OX=9541 PE=2 SV=1	--	18.012	70.9	12	3	12	11	12	12	11	12	12	12	12	3	3	3	3	3	3	3	3	3	6553700	9590900	10132000	12398000	7791400	8081000	8654700	8199400	7488100	0.105544	0.754441	-0.110293	0.695388	-0.215865	0.454664
A0A2K5UKK3	Ig-like domain-containing protein OS=Macaca fascicularis OX=9541 PE=4 SV=1	--	14.504	48.1	3	3	3	3	2	2	2	3	2	2	2	3	3	2	2	2	3	2	2	2	882070	626530	124900	372540	646210	543090	228780	67762	498370	-0.0647666	0.750207	-1.03919	0.432312	-0.974382	0.192909
A0A2K5UKP1	Zinc binding alcohol dehydrogenase domain containing 2 OS=Macaca fascicularis OX=9541 GN=ZADH2 PE=4 SV=1	ZADH2	40.718	36.6	11	11	11	9	10	9	10	9	11	9	10	11	9	10	9	10	9	11	9	10	620810	777880	862200	747970	636500	621520	855450	716090	849570	-0.172506	0.371048	0.0988238	0.546777	0.271426	0.0840275
A0A2K5UKP8	Kynurenine formamidase OS=Macaca fascicularis OX=9541 GN=AFMID PE=3 SV=1	AFMID	37.908	46.9	15	15	13	12	14	13	12	14	13	15	15	13	12	14	13	12	14	13	15	15	1028600	1100300	887470	1723100	1319700	1668600	1140400	1634300	1674500	0.643302	0.0136315	0.560715	0.0535674	-0.0825664	0.686456
A0A2K5UKQ3	Uncharacterized protein OS=Macaca fascicularis OX=9541 PE=4 SV=1	--	25.117	4.6	1	1	1	1	1	1	1	1	1	1	0	1	1	1	1	1	1	1	1	0	0	0	0	0	0	0	0	0	0	NA	NA	NA	NA	NA	NA
A0A2K5UKQ5	Chromosome 19 open reading frame 25 OS=Macaca fascicularis OX=9541 GN=C19orf25 PE=4 SV=1	C19orf25	12.91	39	3	3	3	1	3	2	2	3	2	3	3	3	1	3	2	2	3	2	3	3	42374	0	42265	0	0	54786	48522	75173	67760	0.372506	NA	0.592636	0.103943	0.22011	NA
A0A2K5UKQ8	Alpha-carbonic anhydrase domain-containing protein OS=Macaca fascicularis OX=9541 PE=3 SV=1	--	29.266	65.4	15	15	12	13	15	11	13	14	15	12	14	12	13	15	11	13	14	15	12	14	1072400	2018900	3039900	825640	1601600	2435400	2387700	449440	1909100	-0.334425	0.614626	-0.369408	0.555114	-0.03492	0.817192
A0A2K5UKR1	Nei like DNA glycosylase 2 OS=Macaca fascicularis OX=9541 GN=NEIL2 PE=4 SV=1	NEIL2	34.828	19.1	3	3	1	2	2	2	0	3	2	2	3	1	2	2	2	0	3	2	2	3	0	48457	15774	26077	0	40904	75345	42101	12408	0.0604625	0.808733	0.430606	0.813109	0.370154	0.957687
A0A2K5UKU0	Claudin OS=Macaca fascicularis OX=9541 GN=CLDN3 PE=3 SV=1	CLDN3	23.482	11.8	2	2	2	1	1	1	1	1	2	1	0	2	1	1	1	1	1	2	1	0	176280	0	0	0	0	0	87451	0	0	NA	NA	-1.0113	NA	NA	NA
A0A2K5UKV5	DIS3 homolog, exosome endoribonuclease and 3'-5' exoribonuclease OS=Macaca fascicularis OX=9541 GN=DIS3 PE=3 SV=1	DIS3	109.04	7.4	6	6	6	2	4	1	5	3	6	6	3	6	2	4	1	5	3	6	6	3	32333	28989	21777	0	28992	52433	42691	45246	33277	0.55562	0.277024	0.544683	0.0643796	-0.010923	0.921344
A0A2K5UKY9	C2 domain containing 3 centriole elongation regulator OS=Macaca fascicularis OX=9541 GN=C2CD3 PE=4 SV=1	C2CD3	218.5	2.5	3	3	3	3	3	3	3	3	1	3	3	3	3	3	3	3	3	1	3	3	211050	211870	212740	240750	161200	172250	0	326460	276010	-0.146723	0.397203	0.507617	0.0114692	0.654263	0.0732752
A0A2K5UKX2	Protein kinase C OS=Macaca fascicularis OX=9541 GN=PRKCA PE=3 SV=1	PRKCA	76.777	24.9	10	9	7	9	6	5	7	6	6	7	8	6	8	6	4	7	6	5	6	7	120530	125030	166060	121450	115440	129070	117650	113330	138820	-0.169582	0.366742	-0.15457	0.445453	0.0150826	0.919735
A0A2K5ULV5	Suppressor of tumorigenicity 7 protein OS=Macaca fascicularis OX=9541 GN=ST7 PE=4 SV=1	ST7	28.194	6	1	1	1	0	0	1	1	1	1	1	0	1	0	0	1	1	1	1	1	0	7808.8	0	0	0	0	0	0	0	0	NA	NA	NA	NA	NA	NA
G7PKW8	Metaxin 2 OS=Macaca fascicularis OX=9541 GN=MTX2 PE=4 SV=1	MTX2	29.691	32.3	7	7	6	6	7	5	7	7	7	7	6	6	6	7	5	7	7	7	7	6	272040	327870	350960	304180	368620	302600	256100	345390	304320	0.0367495	0.801707	-0.0700575	0.68533	-0.10675	0.515565
A0A2K5UL49	Dehydrogenase/reductase 7B OS=Macaca fascicularis OX=9541 GN=DHRS7B PE=3 SV=1	DHRS7B	33.564	27.7	7	7	6	5	4	6	6	6	5	5	4	6	5	4	6	6	6	5	5	4	284740	247380	221790	289930	330680	645540	240830	317680	208440	0.747946	0.150117	0.0247452	0.964143	-0.723253	0.17798
A0A2K5ULH4	Protein argonaute-2 OS=Macaca fascicularis OX=9541 GN=AGO2 PE=3 SV=1	AGO2	92.981	17.6	11	7	10	7	7	8	8	6	9	9	7	6	4	4	4	4	4	5	5	5	50665	50959	48508	39819	54930	44474	52385	40818	36431	-0.108892	0.428269	-0.211732	0.21799	-0.102994	0.631599
A0A2K5W9Y8	Ribosomal_L7Ae domain-containing protein OS=Macaca fascicularis OX=9541 PE=4 SV=1	--	29.444	22.2	7	7	5	1	3	5	6	7	5	6	5	5	1	3	5	6	7	5	6	5	184450	0	96735	447180	228140	268950	337200	248290	312830	1.16273	0.105725	1.09072	0.0587037	-0.0720372	0.947795
A0A2K5W736	Major histocompatibility complex, class II, DQ alpha 1 OS=Macaca fascicularis OX=9541 GN=HLA-DQA1 PE=4 SV=1	HLA-DQA1	23.968	8.7	2	2	2	2	2	2	1	2	1	2	0	2	2	2	2	1	2	1	2	0	47907	29224	16061	25755	0	33174	0	21489	0	-0.0762803	0.938674	-0.531573	NA	-0.455334	NA
A0A2K5UL54	Uncharacterized protein OS=Macaca fascicularis OX=9541 PE=4 SV=1	--	14.717	30.7	3	2	3	2	2	3	1	1	3	3	2	2	1	2	2	0	0	2	2	1	589490	193800	82059	1188900	0	0	1540300	856240	758370	2.04324	NA	1.86624	0.0635356	-0.176961	NA
A0A2K5ULB8	Serine and arginine repetitive matrix 1 OS=Macaca fascicularis OX=9541 GN=SRRM1 PE=4 SV=1	SRRM1	93.163	3.6	2	1	2	2	2	2	2	2	1	2	2	1	1	1	1	1	1	1	1	1	40507	48869	44956	56326	43066	37305	0	58376	66200	0.0251706	0.968446	0.476226	0.029405	0.45107	0.139414
A0A2K5UL82	FAD synthase OS=Macaca fascicularis OX=9541 GN=FLAD1 PE=3 SV=1	FLAD1	62.485	46.3	17	17	14	11	13	9	9	13	13	15	15	14	11	13	9	9	13	13	15	15	283930	323140	241320	242340	264090	279860	258440	326900	399620	-0.10967	0.495037	0.215368	0.406231	0.324997	0.186544
A0A2K5UL98	60S ribosomal protein L13 OS=Macaca fascicularis OX=9541 PE=3 SV=1	--	24.275	13.7	3	3	2	2	2	3	2	2	2	2	3	2	2	2	3	2	2	2	2	3	149200	90114	77869	171960	139010	157640	143990	141940	84503	0.56306	0.107463	0.223917	0.561272	-0.339137	0.234327
A0A2K5ULA3	Fe-ADH domain-containing protein OS=Macaca fascicularis OX=9541 PE=4 SV=1	--	50.216	63.6	20	20	18	17	18	17	17	17	15	18	20	18	17	18	17	17	17	15	18	20	4712700	3545700	8261200	4532600	4206600	3989200	3970800	4054000	5481600	-0.376133	0.473313	-0.290533	0.609344	0.0855886	0.677531
A0A2K5ULA4	zf-Tim10_DDP domain-containing protein OS=Macaca fascicularis OX=9541 PE=3 SV=1	--	9.3534	50.6	4	4	2	3	2	3	3	2	2	3	2	2	3	2	3	3	2	2	3	2	46903	45686	42150	69107	108970	67215	70627	30036	44324	0.864335	0.0229029	0.105812	0.959675	-0.758559	0.127629
A0A2K5ULB9	Lipocalin 2 OS=Macaca fascicularis OX=9541 GN=LCN2 PE=3 SV=1	LCN2	22.449	36.9	4	4	4	3	2	2	3	4	3	4	1	4	3	2	2	3	4	3	4	1	75678	58016	0	0	50850	97748	34013	123610	0	0.152508	0.876599	0.237564	0.976749	0.0851294	0.918438
A0A2K5ULC4	Solute carrier family 12 member 7 OS=Macaca fascicularis OX=9541 GN=SLC12A7 PE=4 SV=1	SLC12A7	112.52	6.9	5	3	5	2	3	4	5	3	4	3	3	3	1	1	2	3	1	2	2	1	143380	93971	110530	144800	155880	120840	75574	88106	87723	0.277033	0.23508	-0.468531	0.0788684	-0.745625	0.00483255
A0A2K5ULQ4	Nicotinamide phosphoribosyltransferase OS=Macaca fascicularis OX=9541 GN=NAMPT PE=3 SV=1	NAMPT	54.422	40.7	16	16	12	16	15	14	13	14	16	16	16	12	16	15	14	13	14	16	16	16	398700	658390	461990	538590	836770	556670	666540	671490	808830	0.346872	0.30369	0.499068	0.0872762	0.152163	0.474921
A0A2K5WJ16	Rad60-SLD domain-containing protein OS=Macaca fascicularis OX=9541 PE=4 SV=1	--	8.1111	16.9	1	1	1	1	0	0	1	0	1	1	1	1	1	0	0	1	0	1	1	1	0	186980	0	0	0	0	0	0	0	NA	NA	NA	NA	NA	NA
A0A2K5ULN4	Serine and arginine rich splicing factor 8 OS=Macaca fascicularis OX=9541 GN=SRSF8 PE=4 SV=1	SRSF8	32.792	11.1	3	1	3	1	1	2	2	1	3	3	2	1	0	0	0	0	0	1	1	0	1445.6	0	0	0	0	0	0	0	0	NA	NA	NA	NA	NA	NA
Q4R5U9	Sorting nexin-7 OS=Macaca fascicularis OX=9541 GN=SNX7 PE=2 SV=1	SNX7	45.323	17.1	5	5	5	3	3	5	5	4	3	5	3	5	3	3	5	5	4	3	5	3	111700	65671	56206	40295	60541	67426	53552	74191	51957	-0.47313	0.304676	-0.378382	0.385889	0.0949572	0.716033
A0A2K5ULQ1	Uncharacterized protein OS=Macaca fascicularis OX=9541 PE=4 SV=1	--	29.369	37.6	10	10	7	9	9	9	9	10	8	10	8	7	9	9	9	9	10	8	10	8	904470	511600	577150	1358800	903010	1175800	1156000	945750	749400	0.786345	0.0558422	0.516419	0.155544	-0.269871	0.33736
A0A2K5ULQ3	Erythrocyte membrane protein band 4.1 like 2 OS=Macaca fascicularis OX=9541 GN=EPB41L2 PE=4 SV=1	EPB41L2	103.66	15.7	11	10	10	8	9	8	9	10	8	7	6	9	7	8	7	8	9	7	6	5	323570	267370	219590	210780	321330	263420	241970	221530	172660	-0.0269398	0.905424	-0.349419	0.187097	-0.322505	0.239002
A0A2K5ULR8	Heterogeneous nuclear ribonucleoprotein H1 OS=Macaca fascicularis OX=9541 GN=HNRNPH1 PE=4 SV=1	HNRNPH1	49.229	44.3	15	12	12	15	13	13	12	13	14	14	13	9	12	10	10	9	10	11	11	10	1403700	1278700	1246700	1031100	1272900	1065800	1336400	1377400	1301600	-0.221455	0.104048	0.0313952	0.596032	0.252913	0.0563635
A0A2K5UM38	Uncharacterized protein OS=Macaca fascicularis OX=9541 PE=3 SV=1	--	64.382	33.2	17	10	16	15	14	14	13	13	16	16	15	9	8	7	7	6	7	10	9	8	286480	261150	251890	289560	304600	300710	291510	289490	270700	0.162597	0.0506702	0.0912598	0.22723	-0.0713508	0.151043
Q8HXX0	Platelet-activating factor acetylhydrolase IB subunit alpha OS=Macaca fascicularis OX=9541 GN=PAFAH1B1 PE=2 SV=3	PAFAH1B1	46.7	52.4	16	16	13	15	12	15	13	13	13	14	12	13	15	12	15	13	13	13	14	12	656300	598900	588890	721620	679960	654820	637210	651350	489760	0.157173	0.0677606	-0.052446	0.680252	-0.209641	0.186633
A0A2K5ULX6	Coiled-coil domain containing 58 OS=Macaca fascicularis OX=9541 GN=CCDC58 PE=4 SV=1	CCDC58	16.62	45.1	5	5	5	5	4	5	4	4	4	4	3	5	5	4	5	4	4	4	4	3	342650	395930	319340	387660	384040	345650	406240	318100	328890	0.078883	0.476934	-0.00636186	0.951799	-0.0852887	0.494659
A0A2K5UM51	Uncharacterized protein OS=Macaca fascicularis OX=9541 PE=3 SV=1	--	45.411	38.8	15	15	14	13	13	12	11	10	13	15	14	14	13	13	12	11	10	13	15	14	1663700	1165500	1953900	976990	630190	837980	1317000	2599400	3242900	-0.96804	0.0290745	0.581881	0.31359	1.55004	0.0270368
A0A2K5ULY3	Scinderin OS=Macaca fascicularis OX=9541 GN=SCIN PE=4 SV=1	SCIN	80.442	32	15	15	9	7	7	14	12	10	13	9	8	9	7	7	14	12	10	13	9	8	136300	70082	128390	679510	224180	170190	357270	110000	174550	1.68158	0.0981878	0.939001	0.227765	-0.74261	0.461349
A0A2K5ULZ4	SCY1 like pseudokinase 2 OS=Macaca fascicularis OX=9541 GN=SCYL2 PE=4 SV=1	SCYL2	103.98	4.1	3	3	3	2	2	2	3	3	2	3	2	3	2	2	2	3	3	2	3	2	26266	30470	15909	24279	33477	27066	25331	30448	23593	0.223546	0.450234	0.127765	0.602429	-0.0958569	0.629177
A0A2K5UMA6	SH3 domain containing GRB2 like, endophilin B2 OS=Macaca fascicularis OX=9541 GN=SH3GLB2 PE=4 SV=1	SH3GLB2	41.668	15	4	4	3	3	3	4	4	3	3	4	4	3	3	3	4	4	3	3	4	4	58354	56703	59594	61775	58395	59821	67865	59320	53615	0.0434845	0.239244	0.0499095	0.688129	0.00650678	0.999252
A0A2K5UM26	COMM domain containing 5 OS=Macaca fascicularis OX=9541 GN=COMMD5 PE=4 SV=1	COMMD5	24.662	26.3	4	4	2	2	1	1	3	4	3	3	2	2	2	1	1	3	4	3	3	2	52607	56579	0	0	78905	60176	57954	54848	56477	0.349139	0.237914	0.047678	0.398199	-0.301471	0.147496
A0A2K5UM39	Solute carrier family 27 member 5 OS=Macaca fascicularis OX=9541 GN=SLC27A5 PE=4 SV=1	SLC27A5	75.644	57	29	29	26	27	29	26	27	29	28	28	28	26	27	29	26	27	29	28	28	28	9457300	14216000	17608000	15818000	19115000	17177000	17036000	20794000	22389000	0.336055	0.240915	0.544683	0.113791	0.208728	0.224431
A0A2K5UM70	Elastin microfibril interfacer 1 OS=Macaca fascicularis OX=9541 GN=EMILIN1 PE=4 SV=1	EMILIN1	106.03	24.6	17	17	15	14	16	15	15	14	15	13	14	15	14	16	15	15	14	15	13	14	479140	416530	499580	579100	345180	191300	480780	278230	382030	-0.32265	0.38086	-0.29018	0.255033	0.0325362	0.80004
A0A2K5UM65	Vascular cell adhesion molecule 1 OS=Macaca fascicularis OX=9541 GN=VCAM1 PE=4 SV=1	VCAM1	59.128	3.1	1	1	1	1	1	1	1	0	1	1	0	1	1	1	1	1	0	1	1	0	0	0	10242	0	0	0	0	0	0	NA	NA	NA	NA	NA	NA
I7GPH0	Macaca fascicularis brain cDNA clone: QtrA-16359, similar to human ribosomal protein S17 (RPS17), mRNA, RefSeq: NM_001021.2 OS=Macaca fascicularis OX=9541 PE=2 SV=1	--	15.55	47.4	5	5	4	4	4	4	4	4	4	4	5	4	4	4	4	4	4	4	4	5	497850	234990	222820	573050	177050	449230	754240	704240	679450	0.327687	0.695224	1.16163	0.0285306	0.833927	0.12726
A0A2K5VLV0	CHCH domain-containing protein OS=Macaca fascicularis OX=9541 PE=4 SV=1	--	15.578	40.6	5	5	4	4	4	5	5	4	4	4	4	4	4	4	5	5	4	4	4	4	131370	158760	154900	243260	223080	158200	160940	176510	87850	0.488926	0.0867782	-0.0653703	0.723611	-0.554343	0.181932
Q9N0E1	Acetoacetyl-CoA synthetase OS=Macaca fascicularis OX=9541 GN=AACS PE=2 SV=1	AACS	75.045	5.5	2	2	1	1	1	0	1	2	0	1	1	1	1	1	0	1	2	0	1	1	0	0	0	0	0	12935	0	0	0	NA	NA	NA	NA	NA	NA
A0A2K5UMF2	Adenylate kinase 4, mitochondrial OS=Macaca fascicularis OX=9541 GN=AK4 PE=3 SV=1	AK4	25.323	71.7	14	14	14	14	13	14	13	14	14	14	14	14	14	13	14	13	14	14	14	14	2421000	4044100	3072900	3803600	2908200	2998700	4653700	3873100	4795500	0.0258793	0.858204	0.482125	0.0964848	0.456207	0.041667
A0A2K5UMG1	Uncharacterized protein OS=Macaca fascicularis OX=9541 PE=4 SV=1	--	61.328	20.4	8	8	6	8	5	6	6	6	6	7	4	6	8	5	6	6	6	6	7	4	269550	407650	294560	186220	255610	232020	286960	322130	191320	-0.52824	0.0842581	-0.279809	0.374816	0.248279	0.440976
A0A2K5UMH2	Actin related protein 1B OS=Macaca fascicularis OX=9541 GN=ACTR1B PE=3 SV=1	ACTR1B	42.293	55.9	14	7	9	12	11	10	9	12	11	14	11	4	6	5	5	4	7	5	7	5	569200	542320	422770	497130	682720	637250	624490	595510	490570	0.244035	0.275113	0.156914	0.397788	-0.0871912	0.664546
A0A2K5UMI2	Serine palmitoyltransferase 1 OS=Macaca fascicularis OX=9541 GN=SPTLC1 PE=4 SV=1	SPTLC1	52.796	6.1	2	2	1	2	1	2	1	2	2	1	2	1	2	1	2	1	2	2	1	2	0	15299	0	10544	0	26836	16563	0	15251	0.288772	NA	0.0561673	NA	-0.232661	0.914745
A0A2K5UMK5	Mitochondrial ribosomal protein S26 OS=Macaca fascicularis OX=9541 GN=MRPS26 PE=4 SV=1	MRPS26	24.332	14.1	3	3	2	3	3	2	3	2	2	2	3	2	3	3	2	3	2	2	2	3	0	128230	129900	0	89016	108600	0	0	137380	-0.385337	0.112039	0.0900404	NA	0.475535	NA
A0A2K5UMK9	Coatomer subunit delta OS=Macaca fascicularis OX=9541 GN=ARCN1 PE=3 SV=1	ARCN1	57.206	45	20	20	20	19	18	17	18	18	19	19	20	20	19	18	17	18	18	19	19	20	1572800	1254400	1364300	1385600	1273600	1597500	1487000	1468400	1452500	0.0223323	0.876908	0.072586	0.4562	0.050353	0.58646
A0A2K5UML6	Lactate dehydrogenase D OS=Macaca fascicularis OX=9541 GN=LDHD PE=4 SV=1	LDHD	52.095	34.9	13	13	13	13	13	11	13	12	12	12	13	13	13	13	11	13	12	12	12	13	699130	1341700	1007100	1363300	1028700	600580	1164100	1691500	1242600	-0.0264989	0.906442	0.427177	0.224566	0.453636	0.253369
A0A2K5UMQ3	BCL2 antagonist/killer 1 OS=Macaca fascicularis OX=9541 GN=BAK1 PE=4 SV=1	BAK1	16.831	34	2	2	2	1	2	0	1	1	2	1	1	2	1	2	0	1	1	2	1	1	69301	0	51440	0	0	0	45583	0	0	NA	NA	-0.40526	NA	NA	NA
A0A2K5UMR6	Peptidylprolyl isomerase OS=Macaca fascicularis OX=9541 PE=4 SV=1	--	12.525	29.1	3	2	3	2	3	2	1	2	3	2	2	2	1	2	1	0	1	2	1	1	14859	0	42543	0	0	0	14446	0	0	NA	NA	-0.990509	NA	NA	NA
A0A2K5UMT9	Ig-like domain-containing protein OS=Macaca fascicularis OX=9541 PE=4 SV=1	--	14.861	11.9	1	1	1	1	1	1	1	0	1	1	1	1	1	1	1	1	0	1	1	1	0	0	37302	0	0	0	0	0	0	NA	NA	NA	NA	NA	NA
Q8HXW6	Palmitoyl-protein thioesterase 1 OS=Macaca fascicularis OX=9541 GN=PPT1 PE=2 SV=1	PPT1	34.246	28.8	6	6	4	4	4	5	5	6	5	5	5	4	4	4	5	5	6	5	5	5	291250	387900	339970	596940	799940	531020	454920	420620	349540	0.919683	0.0129481	0.265557	0.179676	-0.654161	0.0373264
A0A2K5UMV0	TIR domain-containing protein OS=Macaca fascicularis OX=9541 PE=3 SV=1	--	94.628	4.3	2	2	2	1	0	1	0	2	1	1	1	2	1	0	1	0	2	1	1	1	104700	0	0	0	0	0	0	0	0	NA	NA	NA	NA	NA	NA
A0A2K5UMV2	Uncharacterized protein OS=Macaca fascicularis OX=9541 PE=4 SV=1	--	38.925	59.8	14	14	13	14	13	13	13	13	14	12	13	13	14	13	13	13	13	14	12	13	1070200	1210700	1063500	1548500	1449300	1937800	1518800	658880	763060	0.561497	0.0171139	-0.185573	0.492628	-0.747087	0.100007
A0A2K5UMW1	Sorting nexin 8 OS=Macaca fascicularis OX=9541 GN=SNX8 PE=4 SV=1	SNX8	53.202	13.1	5	5	4	3	3	3	5	4	4	3	4	4	3	3	3	5	4	4	3	4	58238	64729	43754	53936	87278	49006	41671	43805	49277	0.190172	0.628038	-0.307037	0.187002	-0.497331	0.165563
A0A2K5UMV4	Uncharacterized protein OS=Macaca fascicularis OX=9541 PE=4 SV=1	--	45.489	15.8	3	3	0	1	3	1	0	1	1	0	1	0	1	3	1	0	1	1	0	1	0	0	54208	0	0	0	0	0	0	NA	NA	NA	NA	NA	NA
A0A2K5UN02	XPA binding protein 2 OS=Macaca fascicularis OX=9541 GN=XAB2 PE=4 SV=1	XAB2	98.471	2.6	2	2	1	2	2	1	2	1	1	2	2	1	2	2	1	2	1	1	2	2	0	18541	16051	0	20651	0	0	19228	15367	0.255803	NA	0.000144262	0.980993	-0.255682	NA
A0A2K5UN00	Exocyst complex component 3 OS=Macaca fascicularis OX=9541 GN=EXOC3 PE=4 SV=1	EXOC3	53.418	11.7	3	3	3	3	2	3	3	3	3	3	3	3	3	2	3	3	3	3	3	3	35268	36966	0	27710	29572	58861	36503	58690	38063	0.10017	0.980867	0.298541	0.420592	0.198262	0.572115
A0A2K5UN13	Uncharacterized protein OS=Macaca fascicularis OX=9541 PE=4 SV=1	--	7.9849	23.6	2	2	2	2	2	2	2	2	2	2	2	2	2	2	2	2	2	2	2	2	1390700	1758600	1228600	1563600	1427300	1791600	1530100	1558400	2299400	0.127501	0.485943	0.299479	0.302189	0.172018	0.517161
A0A2K5UN22	Uncharacterized protein OS=Macaca fascicularis OX=9541 PE=4 SV=1	--	8.954	18.8	1	1	1	0	0	0	0	0	0	0	1	1	0	0	0	0	0	0	0	1	3397	0	0	0	0	0	0	0	0	NA	NA	NA	NA	NA	NA
A0A2K5X047	UBIQUITIN_CONJUGAT_2 domain-containing protein OS=Macaca fascicularis OX=9541 PE=3 SV=1	--	14.121	61.5	6	6	6	6	6	6	6	5	6	6	6	6	6	6	6	6	5	6	6	6	299930	282710	294300	452230	204700	284450	359290	347260	353950	0.102322	0.941822	0.274172	0.000684775	0.171856	0.495521
A0A2K5UN28	Ethylmalonyl-CoA decarboxylase 1 OS=Macaca fascicularis OX=9541 GN=ECHDC1 PE=3 SV=1	ECHDC1	33.057	64.1	15	15	15	13	14	11	12	14	12	13	13	15	13	14	11	12	14	12	13	13	1147100	1691500	2109100	741400	607870	832390	2077100	1734200	2424300	-1.18148	0.0164438	0.333767	0.280489	1.51499	0.00141238
A0A2K5UN30	RNA binding motif protein 15 OS=Macaca fascicularis OX=9541 GN=RBM15 PE=4 SV=1	RBM15	106.29	4.1	2	2	2	1	0	1	1	0	1	1	1	2	1	0	1	1	0	1	1	1	8472.5	0	0	0	0	0	0	0	0	NA	NA	NA	NA	NA	NA
A0A2K5UN34	Acyl-CoA synthetase medium chain family member 3 OS=Macaca fascicularis OX=9541 GN=ACSM3 PE=4 SV=1	ACSM3	65.957	46.8	22	22	21	20	19	20	17	20	20	21	20	21	20	19	20	17	20	20	21	20	2174200	2278000	2408300	1761600	1879200	2162600	3017600	2004700	2665400	-0.241441	0.0649474	0.164271	0.465282	0.405643	0.116178
A0A2K5UN38	Glucagon receptor OS=Macaca fascicularis OX=9541 GN=GCGR PE=3 SV=1	GCGR	55.361	3.3	1	1	1	1	1	1	1	1	1	1	1	1	1	1	1	1	1	1	1	1	0	0	22544	0	0	0	0	0	0	NA	NA	NA	NA	NA	NA
A0A2K5UN48	Tripartite motif containing 26 OS=Macaca fascicularis OX=9541 GN=TRIM26 PE=4 SV=1	TRIM26	62.215	5	2	2	2	2	2	2	1	2	2	2	2	2	2	2	2	1	2	2	2	2	21075	25290	18924	20210	29011	24105	37589	22181	20792	0.167486	0.449749	0.303225	0.429789	0.135745	0.766944
A0A2K5UN51	Alpha-1,3-mannosyl-glycoprotein 4-beta-N-acetylglucosaminyltransferase B OS=Macaca fascicularis OX=9541 GN=MGAT4B PE=4 SV=1	MGAT4B	63.198	3.3	1	1	1	0	0	1	1	1	1	1	1	1	0	0	1	1	1	1	1	1	21946	0	0	0	0	0	0	0	0	NA	NA	NA	NA	NA	NA
A0A2K5UN72	Katanin p60 ATPase-containing subunit A-like 2 OS=Macaca fascicularis OX=9541 GN=KATNAL2 PE=3 SV=1	KATNAL2	60.438	2.2	1	1	1	1	1	1	1	1	0	1	1	1	1	1	1	1	1	0	1	1	0	0	459360	0	0	0	0	0	0	NA	NA	NA	NA	NA	NA
A0A2K5UN60	RAS related OS=Macaca fascicularis OX=9541 GN=RRAS PE=4 SV=1	RRAS	23.454	37.2	6	4	5	5	4	5	4	4	5	5	5	3	3	3	4	3	3	3	3	3	427140	385110	465210	376370	449500	388100	345800	329230	334090	-0.0735451	0.545442	-0.340258	0.0145917	-0.266637	0.0325914
A0A2K5UN69	Spectrin alpha, erythrocytic 1 OS=Macaca fascicularis OX=9541 GN=SPTA1 PE=4 SV=1	SPTA1	279.78	20.2	36	36	22	28	8	23	29	30	18	7	22	22	28	8	23	29	30	18	7	22	334610	566810	71889	328470	697250	804440	204400	80257	258890	0.910963	0.270252	-0.840371	0.615595	-1.75151	0.0500606
A0A2K5UNS3	Integrin subunit alpha 7 OS=Macaca fascicularis OX=9541 GN=ITGA7 PE=3 SV=1	ITGA7	121.98	4.3	4	4	3	2	4	1	0	0	0	1	3	3	2	4	1	0	0	0	1	3	40320	22954	100640	0	0	0	0	0	25988	NA	NA	-1.07218	NA	NA	NA
A0A2K5UNA0	Acetyltransferase component of pyruvate dehydrogenase complex OS=Macaca fascicularis OX=9541 PE=3 SV=1	--	68.936	32.9	14	14	13	13	13	13	12	13	12	13	13	13	13	13	13	12	13	12	13	13	1368700	1692800	1608000	1729800	1575300	1014300	1219600	1041800	1374900	-0.112475	0.603107	-0.36086	0.0698635	-0.248413	0.450646
A0A2K5UNC1	Nischarin OS=Macaca fascicularis OX=9541 GN=NISCH PE=4 SV=1	NISCH	56.92	7.2	3	3	2	3	3	3	2	3	3	2	2	2	3	3	3	2	3	3	2	2	23960	21570	18718	25869	29257	37210	20298	0	23065	0.523261	0.0502375	0.0177794	0.891853	-0.505484	0.101458
A0A2K5UNC7	Lon protease homolog 2, peroxisomal OS=Macaca fascicularis OX=9541 GN=LONP2 PE=3 SV=1	LONP2	91.867	28.2	15	15	7	8	8	8	10	14	9	12	10	7	8	8	8	10	14	9	12	10	120050	185830	137960	294260	439380	448820	271360	327430	191550	1.4137	0.00652434	0.832444	0.0485221	-0.581207	0.12158
A0A2K5UND5	5', 3'-nucleotidase, cytosolic OS=Macaca fascicularis OX=9541 GN=NT5C PE=4 SV=1	NT5C	23.487	10.9	2	2	2	2	1	2	2	2	1	2	2	2	2	1	2	2	2	1	2	2	115360	41046	0	58821	38360	24566	0	52858	32770	-0.946472	0.326144	-0.869069	0.470291	0.0771932	0.828541
A0A2K5UNF2	Valosin containing protein OS=Macaca fascicularis OX=9541 GN=VCP PE=3 SV=1	VCP	89.321	66.6	45	45	40	42	40	41	40	41	42	42	43	40	42	40	41	40	41	42	42	43	10776000	11890000	8774600	12788000	11593000	11034000	10075000	10383000	9788800	0.171719	0.277179	-0.0558912	0.749725	-0.227618	0.0284971
P0C220	Sorting nexin-2 OS=Macaca fascicularis OX=9541 GN=SNX2 PE=2 SV=1	SNX2	58.901	32.1	17	15	17	14	14	13	15	14	17	16	16	15	12	12	11	13	12	15	14	14	1314400	829910	1110900	1038000	1144900	776550	989920	1062300	1019700	-0.137489	0.636547	-0.0835998	0.779095	0.0537932	0.694187
A0A2K5UNI3	WD repeat domain 77 OS=Macaca fascicularis OX=9541 GN=WDR77 PE=4 SV=1	WDR77	36.847	37.4	7	7	6	5	5	5	5	6	5	6	5	6	5	5	5	5	6	5	6	5	122710	124090	184320	170480	139480	125180	101750	161740	124110	0.0133551	0.909288	-0.153447	0.605996	-0.166972	0.481376
A0A2K5UNP3	GPI inositol-deacylase OS=Macaca fascicularis OX=9541 GN=PGAP1 PE=3 SV=1	PGAP1	102.01	3.6	3	3	0	0	2	1	1	1	2	1	0	0	0	2	1	1	1	2	1	0	0	0	0	0	0	0	16317	0	0	NA	NA	NA	NA	NA	NA
A0A2K5UNU8	X-prolyl aminopeptidase 1 OS=Macaca fascicularis OX=9541 GN=XPNPEP1 PE=3 SV=1	XPNPEP1	74.628	22.2	11	11	10	10	9	11	10	10	10	9	10	10	10	9	11	10	10	10	9	10	566380	548690	520980	625550	661370	569570	594320	647490	489360	0.182311	0.0664045	0.081476	0.590935	-0.100843	0.469362
A0A2K5UNL6	Dual oxidase 2 OS=Macaca fascicularis OX=9541 GN=DUOX2 PE=4 SV=1	DUOX2	173.98	0.6	1	1	1	1	0	0	1	1	1	1	1	1	1	0	0	1	1	1	1	1	0	398190	0	0	0	0	0	0	0	NA	NA	NA	NA	NA	NA
A0A2K5UNN5	Uncharacterized protein OS=Macaca fascicularis OX=9541 PE=4 SV=1	--	24.451	69.2	10	7	8	8	9	8	7	10	8	9	9	5	5	6	5	4	7	5	6	6	1529300	1373400	1462900	1647700	1481400	1453600	1574700	1500900	1481700	0.0699771	0.39129	0.0619835	0.295742	-0.00805655	0.924369
A0A2K5UNP2	Solute carrier family 46 member 3 OS=Macaca fascicularis OX=9541 GN=SLC46A3 PE=4 SV=1	SLC46A3	51.671	2.8	1	1	0	1	0	1	1	1	1	0	1	0	1	0	1	1	1	1	0	1	0	8965	0	0	0	0	0	0	0	NA	NA	NA	NA	NA	NA
A0A2K5UNP8	Mitochondrial ribosomal protein S27 OS=Macaca fascicularis OX=9541 GN=MRPS27 PE=4 SV=1	MRPS27	47.928	40.8	15	15	12	15	12	11	15	13	14	14	13	12	15	12	11	15	13	14	14	13	569860	668850	454530	349440	531390	641870	413660	461920	622070	-0.153126	0.587681	-0.177066	0.490343	-0.023894	0.996861
A0A2K5UNY5	Wnt ligand secretion mediator OS=Macaca fascicularis OX=9541 GN=WLS PE=4 SV=1	WLS	51.556	10.4	4	4	4	3	3	2	3	4	3	3	2	4	3	3	2	3	4	3	3	2	77348	59439	58553	51055	77198	99639	71264	24656	31643	0.22231	0.589278	-0.614845	0.189424	-0.837136	0.15725
A0A2K5UNX9	Serine/threonine-protein phosphatase OS=Macaca fascicularis OX=9541 PE=3 SV=1	--	29.598	14.3	3	3	2	3	2	2	3	3	2	2	2	2	3	2	2	3	3	2	2	2	67613	63372	78861	73182	77584	67197	0	67611	52137	0.054779	0.62741	-0.224317	0.300794	-0.279174	0.168677
A0A2K5UP08	Cancer susceptibility 4 OS=Macaca fascicularis OX=9541 GN=CASC4 PE=4 SV=1	CASC4	49.572	17.6	6	6	3	4	3	2	3	5	5	5	5	3	4	3	2	3	5	5	5	5	39964	65638	59972	48553	57253	90796	54255	78670	61868	0.247806	0.549843	0.234501	0.409032	-0.0133551	0.947879
A0A2K5UP29	LIM domains containing 1 OS=Macaca fascicularis OX=9541 GN=LIMD1 PE=4 SV=1	LIMD1	66.388	10.8	3	3	1	1	2	0	0	2	0	1	1	1	1	2	0	0	2	0	1	1	0	0	0	0	0	22870	0	0	0	NA	NA	NA	NA	NA	NA
A0A2K5UP73	ADP ribosylation factor GTPase activating protein 2 OS=Macaca fascicularis OX=9541 GN=ARFGAP2 PE=4 SV=1	ARFGAP2	42.196	28.8	8	8	3	6	7	4	5	7	5	6	6	3	6	7	4	5	7	5	6	6	61685	214920	138720	34107	120630	237020	123760	170340	166640	-0.0842114	0.769933	0.14965	0.600457	0.233956	0.500459
A0A2K5UP51	Uncharacterized protein OS=Macaca fascicularis OX=9541 PE=4 SV=1	--	50.394	18.9	11	1	8	10	10	9	9	10	11	11	11	1	1	1	1	1	1	1	1	1	0	0	0	0	0	0	0	0	0	NA	NA	NA	NA	NA	NA
A0A2K5UP87	Actin-like protein 6A OS=Macaca fascicularis OX=9541 GN=ACTL6A PE=3 SV=1	ACTL6A	46.28	21.4	6	6	4	6	6	6	6	5	6	5	4	4	6	6	6	6	5	6	5	4	159980	170280	130310	158020	225310	135040	153900	153970	131610	0.170566	0.587381	-0.0676364	0.676918	-0.238175	0.418566
A0A2K5UPA7	Cytochrome b5 heme-binding domain-containing protein OS=Macaca fascicularis OX=9541 PE=3 SV=1	--	11.257	87.8	10	9	7	10	8	10	7	10	10	9	10	6	9	8	9	7	9	9	8	9	24657000	33509000	30690000	44644000	34039000	31169000	28701000	39290000	35771000	0.306029	0.214875	0.223793	0.30072	-0.0822938	0.726504
A0A2K5UPA4	N-acetylneuraminate synthase OS=Macaca fascicularis OX=9541 GN=NANS PE=4 SV=1	NANS	40.308	43.2	12	12	10	10	9	8	10	10	9	10	8	10	10	9	8	10	10	9	10	8	993720	973980	636960	1070600	871270	733690	612840	779610	520540	0.0387171	0.857255	-0.445362	0.180075	-0.483983	0.103078
A0A2K5UPB0	Glutathione peroxidase OS=Macaca fascicularis OX=9541 GN=GPX3 PE=3 SV=1	GPX3	25.426	23.1	5	5	5	5	5	4	5	5	3	5	5	5	5	5	4	5	5	3	5	5	318550	250470	371310	182240	201430	141050	164040	155690	248440	-0.841663	0.0204153	-0.726902	0.0515747	0.114816	0.728492
A0A2K5UPC4	Uncharacterized protein OS=Macaca fascicularis OX=9541 PE=3 SV=1	--	41.792	79.5	29	1	29	28	29	28	29	28	28	29	29	1	1	1	1	1	1	1	1	1	0	0	0	0	0	0	0	0	0	NA	NA	NA	NA	NA	NA
A0A2K5UPF1	Arp2/3 complex 34 kDa subunit OS=Macaca fascicularis OX=9541 GN=ARPC2 PE=3 SV=1	ARPC2	35.201	34.3	12	12	11	12	11	12	10	11	11	12	11	11	12	11	12	10	11	11	12	11	2369000	2120800	1843800	1958800	2152500	2091200	2256900	1826600	1647700	-0.0301772	0.842555	-0.14417	0.428897	-0.113967	0.419415
A0A2K5UPF8	Karyopherin subunit beta 1 OS=Macaca fascicularis OX=9541 GN=KPNB1 PE=4 SV=1	KPNB1	93.416	37.8	25	25	22	23	22	21	23	24	23	21	20	22	23	22	21	23	24	23	21	20	1489500	1627300	1510500	1367100	1601300	1374700	1417500	1659100	1422700	-0.0914176	0.327486	-0.0405266	0.635837	0.0509507	0.655039
A0A2K5UPD8	Uncharacterized protein OS=Macaca fascicularis OX=9541 PE=4 SV=1	--	18.742	45.3	6	6	5	5	4	1	2	2	3	4	5	5	5	4	1	2	2	3	4	5	41953	64431	61575	0	36092	37803	23534	55617	47345	-0.599681	0.109346	-0.409087	0.32964	0.190503	0.852888
A0A2K5UPH5	Striatin 3 OS=Macaca fascicularis OX=9541 GN=STRN3 PE=4 SV=1	STRN3	77.774	6.7	3	2	1	2	1	2	1	2	1	2	1	1	1	0	2	0	1	1	1	1	0	23330	0	0	0	29158	0	0	0	0.321697	NA	NA	NA	NA	NA
A0A2K5UPI7	PDZ and LIM domain 1 OS=Macaca fascicularis OX=9541 GN=PDLIM1 PE=4 SV=1	PDLIM1	36.111	23.9	7	7	6	6	7	6	5	5	7	6	5	6	6	7	6	5	5	7	6	5	258240	273400	292400	208640	189350	230960	273160	186730	169020	-0.389678	0.0158317	-0.389867	0.125429	-0.000144262	0.910024
A0A2K5UPJ9	MRP-S28 domain-containing protein OS=Macaca fascicularis OX=9541 PE=4 SV=1	--	37.045	30.3	8	8	8	6	6	5	5	7	8	7	7	8	6	6	5	5	7	8	7	7	182130	179850	144670	153320	181410	238090	153140	173550	220400	0.177089	0.494111	0.110764	0.616603	-0.0662614	0.818483
A0A2K5UPK0	Reticulon OS=Macaca fascicularis OX=9541 GN=RTN3 PE=4 SV=1	RTN3	25.495	31.8	5	5	5	5	5	5	5	5	5	4	5	5	5	5	5	5	5	5	4	5	1414300	1647000	2496400	1541700	1153700	1514500	1513100	1680400	1436300	-0.400682	0.256653	-0.263612	0.427995	0.137172	0.386872
A0A2K5UPK3	Peptidylprolyl isomerase OS=Macaca fascicularis OX=9541 GN=FKBP15 PE=4 SV=1	FKBP15	133.7	7.9	7	7	7	7	7	7	7	6	7	6	3	7	7	7	7	7	6	7	6	3	205060	141310	125570	157790	101500	194150	167900	161250	83906	-0.0576919	0.838999	-0.192315	0.590735	-0.134615	0.740818
A0A2K5UPM3	Catechol O-methyltransferase OS=Macaca fascicularis OX=9541 GN=COMT PE=3 SV=1	COMT	24.784	80.5	18	18	15	14	17	15	15	15	15	15	18	15	14	17	15	15	15	15	15	18	2974600	2494100	5094100	2749900	3560000	2745500	1830200	5654500	6768600	-0.222128	0.649297	0.432318	0.67935	0.65449	0.487807
A0A2K5UPN5	Mitochondrial ribosomal protein L10 OS=Macaca fascicularis OX=9541 GN=MRPL10 PE=4 SV=1	MRPL10	29.364	29	5	5	4	2	2	1	1	2	2	4	3	4	2	2	1	1	2	2	4	3	37307	0	29772	0	0	32466	46398	63035	39821	-0.046921	NA	0.568908	0.142882	0.615729	NA
A0A2K5UPQ6	Inositol polyphosphate-5-phosphatase K OS=Macaca fascicularis OX=9541 GN=INPP5K PE=4 SV=1	INPP5K	51.232	10.5	4	4	3	2	3	1	2	3	4	3	3	3	2	3	1	2	3	4	3	3	70070	0	62956	48946	91006	100680	43569	48622	0	0.27011	0.662166	-0.529073	0.0410129	-0.79917	0.181976
A0A2K5UPT0	PRA1 family protein OS=Macaca fascicularis OX=9541 GN=RABAC1 PE=3 SV=1	RABAC1	17.067	19.2	2	2	2	2	2	2	2	2	2	2	2	2	2	2	2	2	2	2	2	2	26496	54102	50616	25099	28219	64275	28299	43427	29302	-0.158107	0.698618	-0.377257	0.429366	-0.219091	0.822433
A0A2K5UPT2	CLPTM1 regulator of GABA type A receptor forward trafficking OS=Macaca fascicularis OX=9541 GN=CLPTM1 PE=4 SV=1	CLPTM1	76.122	24.1	9	9	8	7	7	7	7	9	7	7	7	8	7	7	7	7	9	7	7	7	353850	355980	256010	319800	439710	489540	448370	363750	378740	0.370945	0.20674	0.302173	0.161522	-0.0688771	0.81306
A0A2K5UPU5	Pyrroline-5-carboxylate reductase OS=Macaca fascicularis OX=9541 PE=3 SV=1	--	28.981	9.7	2	2	2	2	2	2	0	2	1	2	2	2	2	2	2	0	2	1	2	2	27229	19844	17104	23710	0	22170	0	36528	15704	0.100709	0.654595	0.287827	0.738563	0.18705	0.927249
A0A2K5UPU9	PDZ and LIM domain 5 OS=Macaca fascicularis OX=9541 GN=PDLIM5 PE=4 SV=1	PDLIM5	63.795	24.2	13	13	13	9	12	10	10	12	12	12	12	13	9	12	10	10	12	12	12	12	845540	735070	1015700	1043400	909440	1041500	1059200	909980	948470	0.205768	0.224555	0.168385	0.301063	-0.0374525	0.706494
A0A2K5UPW7	Protein kinase cAMP-activated catalytic subunit gamma OS=Macaca fascicularis OX=9541 GN=PRKACG PE=3 SV=1	PRKACG	38.224	12.9	2	1	0	1	1	1	1	2	2	1	1	0	1	0	0	0	1	1	0	0	0	4437.1	0	0	0	0	0	0	0	NA	NA	NA	NA	NA	NA
A0A2K5UPX7	RAN binding protein 2 OS=Macaca fascicularis OX=9541 GN=RANBP2 PE=4 SV=1	RANBP2	357.86	7.2	17	17	10	12	8	10	11	11	10	10	13	10	12	8	10	11	11	10	10	13	158510	158410	126730	126590	226240	163450	138860	149610	183110	0.218719	0.522455	0.0881416	0.621057	-0.130667	0.730584
A0A2K5UQB7	Casein kinase II subunit beta OS=Macaca fascicularis OX=9541 PE=3 SV=1	--	24.942	23.3	4	4	4	3	4	3	3	3	4	4	4	4	3	4	3	3	3	4	4	4	316200	295300	285450	376430	327370	277210	239130	284310	236940	0.129217	0.425882	-0.238374	0.0650129	-0.367595	0.0782071
A0A2K5UPZ3	Transducin beta like 3 OS=Macaca fascicularis OX=9541 GN=TBL3 PE=4 SV=1	TBL3	87.857	1.6	1	1	1	1	1	1	1	1	1	0	1	1	1	1	1	1	1	1	0	1	0	0	11016	0	0	0	0	0	0	NA	NA	NA	NA	NA	NA
A0A2K5UPZ9	Myeloperoxidase OS=Macaca fascicularis OX=9541 GN=MPO PE=4 SV=1	MPO	84.014	26.3	15	15	14	12	11	13	12	14	8	11	10	14	12	11	13	12	14	8	11	10	946250	427550	632010	624550	674300	784180	123080	316350	173140	0.0545012	0.73912	-1.71123	0.0278541	-1.76575	0.0102748
I7GGZ7	Macaca fascicularis brain cDNA clone: QbsB-10005, similar to human ubiquitin-conjugating enzyme E2 variant 2 (UBE2V2), mRNA, RefSeq: NM_003350.2 OS=Macaca fascicularis OX=9541 PE=2 SV=1	--	16.363	64.1	8	3	6	6	7	6	7	5	7	6	7	2	2	3	2	3	2	3	2	3	0	0	112560	0	0	0	0	0	0	NA	NA	NA	NA	NA	NA
A0A2K5UQ24	ATP synthase subunit gamma OS=Macaca fascicularis OX=9541 PE=3 SV=1	--	33.08	51.7	14	14	13	12	13	13	12	13	12	13	13	13	12	13	13	12	13	12	13	13	5111900	5917200	6115000	8628400	5374800	4848600	6225800	4978600	6362300	0.136979	0.743752	0.0352016	0.834519	-0.101919	0.83266
A0A2K5UQ73	Protein kinase N2 OS=Macaca fascicularis OX=9541 GN=PKN2 PE=4 SV=1	PKN2	106.03	2.5	2	2	1	2	1	2	2	2	2	2	1	1	2	1	2	2	2	2	2	1	0	28148	0	28341	27660	29235	29077	22194	0	0.013498	NA	-0.134952	NA	-0.148348	0.356737
A0A2K5UQ93	Chromosome 6 open reading frame 136 OS=Macaca fascicularis OX=9541 GN=C6orf136 PE=4 SV=1	C6orf136	21.27	13.3	2	2	2	1	1	2	2	1	1	2	2	2	1	1	2	2	1	1	2	2	11741	0	0	13203	11785	0	0	19652	14401	0.0896337	NA	0.536252	NA	0.446541	0.212453
A0A2K5UQD9	Uncharacterized protein OS=Macaca fascicularis OX=9541 PE=4 SV=1	--	29.43	12.6	4	4	3	4	4	4	4	4	4	4	4	3	4	4	4	4	4	4	4	4	239050	257380	234020	224250	282630	246450	321980	229010	265730	0.0444641	0.729228	0.161049	0.37411	0.116536	0.560983
A0A2K5UQB5	AP complex subunit sigma OS=Macaca fascicularis OX=9541 GN=AP1S1 PE=3 SV=1	AP1S1	18.191	21.3	3	3	3	3	3	2	3	2	2	2	2	3	3	3	2	3	2	2	2	2	142370	130100	133350	127420	153270	162620	167590	157540	138530	0.127501	0.344384	0.192194	0.103208	0.0647666	0.63742
A0A2K5UQC3	Peroxiredoxin-6 OS=Macaca fascicularis OX=9541 GN=PRDX6 PE=4 SV=1	PRDX6	25.023	77.2	18	18	17	17	17	17	17	17	17	17	18	17	17	17	17	17	17	17	17	18	8981200	9749800	9930600	14314000	12174000	12318000	10016000	11395000	13256000	0.437121	0.00764785	0.274411	0.10025	-0.162726	0.292702
A0A2K5UQD1	Threonyl-tRNA synthetase 2, mitochondrial OS=Macaca fascicularis OX=9541 GN=TARS2 PE=3 SV=1	TARS2	81.008	32.3	15	14	9	8	9	8	13	11	13	13	13	9	8	9	8	13	11	13	12	12	308930	356680	354430	248770	329680	306840	518780	407170	421380	-0.204399	0.204057	0.401521	0.036779	0.605815	0.0206081
A0A2K5UQH3	A-kinase anchoring protein 9 OS=Macaca fascicularis OX=9541 GN=AKAP9 PE=4 SV=1	AKAP9	451.81	2.5	7	7	4	4	4	3	5	4	3	4	3	4	4	4	3	5	4	3	4	3	35322	32976	32272	38271	37581	35703	45325	41696	26424	0.14952	0.0385902	0.173767	0.607019	0.0242965	0.958763
A0A2K5UQF6	ZPR1 zinc finger OS=Macaca fascicularis OX=9541 GN=ZPR1 PE=4 SV=1	ZPR1	51.031	16.3	6	6	3	4	4	4	5	5	4	5	5	3	4	4	4	5	5	4	5	5	58663	60278	59910	67232	66257	79076	44403	56470	63508	0.249142	0.0415776	-0.121706	0.418688	-0.370834	0.0913522
A0A2K5UQH6	Heterogeneous nuclear ribonucleoprotein A0 OS=Macaca fascicularis OX=9541 GN=HNRNPA0 PE=4 SV=1	HNRNPA0	31.267	14.6	3	3	3	2	3	1	1	2	3	2	2	3	2	3	1	1	2	3	2	2	131990	82072	82245	0	0	80406	97976	115620	86694	-0.296722	NA	0.0192037	0.864678	0.315989	NA
A0A2K5UQH8	Zinc finger protein 568 OS=Macaca fascicularis OX=9541 GN=ZNF568 PE=4 SV=1	ZNF568	74.634	2	1	1	1	1	1	1	1	1	0	1	1	1	1	1	1	1	1	0	1	1	0	0	212890	0	0	0	0	0	0	NA	NA	NA	NA	NA	NA
A0A2K5UQI1	U1 small nuclear ribonucleoprotein C OS=Macaca fascicularis OX=9541 GN=SNRPC PE=3 SV=1	SNRPC	17.341	18.9	2	2	2	2	2	2	2	2	2	2	2	2	2	2	2	2	2	2	2	2	160340	205780	114060	137330	206080	255480	216270	210840	227840	0.318693	0.432658	0.447844	0.1213	0.129103	0.54607
A0A2K5UQN9	Uncharacterized protein OS=Macaca fascicularis OX=9541 PE=4 SV=1	--	63.829	26.4	12	9	10	8	8	6	7	11	9	9	9	8	7	6	5	6	9	7	6	7	228840	162920	124120	237940	196120	226640	238320	212810	139380	0.356933	0.213125	0.19497	0.588977	-0.162081	0.481524
A0A2K5UQJ5	Sorting nexin 27 OS=Macaca fascicularis OX=9541 GN=SNX27 PE=4 SV=1	SNX27	61.292	11.8	5	5	4	4	3	4	5	4	5	5	5	4	4	3	4	5	4	5	5	5	156760	113940	122740	155920	161110	128010	131130	178940	143290	0.177854	0.347941	0.204516	0.34593	0.0267928	0.905144
A0A2K5UQJ7	Coiled-coil and C2 domain containing 1B OS=Macaca fascicularis OX=9541 GN=CC2D1B PE=4 SV=1	CC2D1B	93.48	2.5	1	1	1	1	1	1	1	1	1	1	1	1	1	1	1	1	1	1	1	1	0	0	10355	0	0	0	0	0	0	NA	NA	NA	NA	NA	NA
A0A2K5UQK5	Uncharacterized protein OS=Macaca fascicularis OX=9541 PE=4 SV=1	--	8.7528	28	2	2	1	1	1	0	2	1	2	2	2	1	1	1	0	2	1	2	2	2	0	0	0	0	47297	0	0	0	0	NA	NA	NA	NA	NA	NA
I7G8T8	Macaca fascicularis brain cDNA clone: QmoA-12451, similar to human vinexin beta (SH3-containing adaptor molecule-1)(SCAM-1), mRNA, RefSeq: NM_005775.2 OS=Macaca fascicularis OX=9541 GN=SORBS3 PE=2 SV=1	SORBS3	36.781	22.8	7	7	6	7	7	6	7	6	6	7	6	6	7	7	6	7	6	6	7	6	234000	217950	212060	271080	165260	234320	309860	334860	331440	0.0143553	0.950232	0.555914	0.000537314	0.541618	0.0565278
A0A2K5UQN8	Glutamate rich WD repeat containing 1 OS=Macaca fascicularis OX=9541 GN=GRWD1 PE=4 SV=1	GRWD1	49.383	7.2	2	2	1	2	1	1	2	2	2	2	2	1	2	1	1	2	2	2	2	2	0	13881	0	0	24885	16778	11167	13261	14053	0.585636	NA	-0.113879	NA	-0.699552	0.0715093
G7Q0K5	Macaca fascicularis brain cDNA clone: QbsB-10042, similar to human ribosomal protein S15a (RPS15A), mRNA, RefSeq: NM_001019.3 OS=Macaca fascicularis OX=9541 PE=2 SV=1	--	14.839	63.8	8	8	8	7	8	8	8	8	8	8	8	8	7	8	8	8	8	8	8	8	1426900	1355000	1130200	1245600	1561400	1573500	1473800	1299900	1271600	0.163112	0.342167	0.0482362	0.689486	-0.1149	0.442821
G7P820	StAR related lipid transfer domain containing 4 OS=Macaca fascicularis OX=9541 GN=STARD4 PE=4 SV=1	STARD4	23.467	20.5	3	3	2	3	3	2	3	2	2	3	3	2	3	3	2	3	2	2	3	3	49854	44923	82226	34617	25973	39750	69093	33712	45950	-0.818834	0.0718761	-0.250852	0.552481	0.56811	0.206374
Q4R7D0	Protein AAR2 homolog OS=Macaca fascicularis OX=9541 GN=AAR2 PE=2 SV=1	AAR2	43.363	13.5	3	3	2	3	2	3	2	2	3	3	2	2	3	2	3	2	2	3	3	2	40035	47573	39420	30563	48071	42220	41135	38395	42676	-0.0718761	0.688387	-0.0558912	0.623703	0.0161035	0.850959
A0A2K5UQV4	Uncharacterized protein OS=Macaca fascicularis OX=9541 PE=4 SV=1	--	15.81	56.1	6	6	5	5	6	4	4	4	4	6	3	5	5	6	4	4	4	4	6	3	314200	320120	304190	442970	355200	316620	340860	366260	344560	0.248292	0.178285	0.164271	0.0134391	-0.0840643	0.653486
A0A2K5UQV8	Uncharacterized protein OS=Macaca fascicularis OX=9541 PE=3 SV=1	--	10.275	41.3	3	3	2	2	3	3	3	3	3	3	3	2	2	3	3	3	3	3	3	3	92277	54196	106270	156440	65395	91730	87388	60890	80750	0.311038	0.592536	-0.142099	0.775723	-0.453228	0.399733
A0A2K5UQW1	V-type proton ATPase subunit a OS=Macaca fascicularis OX=9541 GN=TCIRG1 PE=3 SV=1	TCIRG1	92.518	13.7	9	9	8	7	7	5	7	8	4	5	5	8	7	7	5	7	8	4	5	5	309190	174430	90821	284610	267110	507020	134080	118310	55183	0.882134	0.167531	-0.901311	0.270874	-1.78333	0.0214955
A0A2K5UR00	Eukaryotic translation initiation factor 2 alpha kinase 2 OS=Macaca fascicularis OX=9541 GN=EIF2AK2 PE=4 SV=1	EIF2AK2	56.832	22	8	8	8	8	6	4	2	6	7	7	8	8	8	6	4	2	6	7	7	8	149490	152130	77406	84372	38853	190090	233630	288120	331900	-0.274739	0.53412	1.17133	0.0257666	1.44615	0.0639227
A0A2K5UQX3	Phosphoinositide-3-kinase regulatory subunit 4 OS=Macaca fascicularis OX=9541 GN=PIK3R4 PE=4 SV=1	PIK3R4	153.12	6.2	6	6	5	5	5	3	4	6	5	6	6	5	5	5	3	4	6	5	6	6	56675	55636	53733	54577	61664	63598	60002	52853	51273	0.115166	0.188841	-0.0166871	0.799902	-0.131853	0.243768
A0A2K5UQY0	Laminin subunit beta 2 OS=Macaca fascicularis OX=9541 GN=LAMB2 PE=4 SV=1	LAMB2	196.04	21.9	26	26	13	11	24	14	14	5	7	3	16	13	11	24	14	14	5	7	3	16	247140	153740	1031500	224590	300170	47928	86764	21414	347490	-1.32265	0.360928	-1.65245	0.237852	-0.329755	0.61494
A0A2K5UQY1	Immunoglobulin kappa variable 4-1 OS=Macaca fascicularis OX=9541 GN=IGKV4-1 PE=4 SV=1	IGKV4-1	15.419	16.9	2	2	2	1	1	2	2	2	1	0	2	2	1	1	2	2	2	1	0	2	19501	0	0	18566	8004.9	24928	0	0	37603	-0.183933	NA	0.94733	NA	1.13131	NA
A0A2K5UQZ7	Mitochondrial ribosomal protein L1 OS=Macaca fascicularis OX=9541 GN=MRPL1 PE=4 SV=1	MRPL1	23.621	14.4	2	2	1	1	1	2	1	2	2	2	2	1	1	1	2	1	2	2	2	2	0	0	0	0	0	5599.9	0	0	0	NA	NA	NA	NA	NA	NA
A0A2K5UR02	KIAA1217 OS=Macaca fascicularis OX=9541 GN=KIAA1217 PE=4 SV=1	KIAA1217	114.34	4.6	4	4	3	3	3	2	2	3	3	4	4	3	3	3	2	2	3	3	4	4	45968	57915	53308	0	0	32983	36936	31583	34712	-0.667722	NA	-0.606694	0.00683412	0.0611497	NA
A0A2K5UR98	Enhancer of mRNA decapping 4 OS=Macaca fascicularis OX=9541 GN=EDC4 PE=4 SV=1	EDC4	143.14	9.3	8	8	6	5	6	7	5	5	5	7	5	6	5	6	7	5	5	5	7	5	153880	139570	79057	112210	135600	114120	124740	134670	98864	-0.0415656	0.97409	-0.0561912	0.975713	-0.0146409	0.899983
A0A2K5UR28	Inositol-1-monophosphatase OS=Macaca fascicularis OX=9541 GN=IMPA2 PE=3 SV=1	IMPA2	31.292	16.3	4	4	3	4	3	3	4	4	4	4	4	3	4	3	3	4	4	4	4	4	161710	90968	101810	96206	190540	151100	95564	69104	83249	0.304745	0.48537	-0.51581	0.169381	-0.820567	0.0717402
A0A2K5UR29	Pyruvate dehyrogenase phosphatase catalytic subunit 1 OS=Macaca fascicularis OX=9541 GN=PDP1 PE=3 SV=1	PDP1	63.919	9.8	4	4	3	3	4	2	4	4	2	2	4	3	3	4	2	4	4	2	2	4	23677	30838	23962	24646	55767	25957	27255	13070	21025	0.438719	0.440581	-0.355129	0.289421	-0.793937	0.201278
A0A2K5UR96	Transducin beta like 2 OS=Macaca fascicularis OX=9541 GN=TBL2 PE=4 SV=1	TBL2	45.983	55.5	19	19	18	16	15	15	15	18	16	16	17	18	16	15	15	15	18	16	16	17	725140	719200	515150	543410	785140	1016700	839870	665210	549650	0.259303	0.496664	0.0684645	0.802204	-0.190804	0.627227
A0A2K5URF5	Molybdenum cofactor synthesis 1 OS=Macaca fascicularis OX=9541 GN=MOCS1 PE=3 SV=1	MOCS1	70.146	9.8	4	4	4	3	3	3	1	4	1	3	2	4	3	3	3	1	4	1	3	2	67899	31320	35873	26622	0	44551	0	40696	0	-0.339528	0.606242	-0.146084	NA	0.193635	NA
A0A2K5UR88	Phenylalanyl-tRNA synthetase subunit alpha OS=Macaca fascicularis OX=9541 GN=FARSA PE=4 SV=1	FARSA	57.496	33.1	13	13	10	10	12	11	10	12	10	12	11	10	10	12	11	10	12	10	12	11	520690	518690	366560	506450	408750	549330	506120	441360	428330	0.0589399	0.767473	-0.0312088	0.933095	-0.0901759	0.602765
A0A2K5URB3	Phospholipid phosphatase 1 OS=Macaca fascicularis OX=9541 GN=PLPP1 PE=4 SV=1	PLPP1	32.104	12.3	2	2	2	1	2	1	2	2	1	2	1	2	1	2	1	2	2	1	2	1	0	0	15692	0	0	0	0	0	0	NA	NA	NA	NA	NA	NA
A0A2K5URB6	Immunoglobulin kappa constant OS=Macaca fascicularis OX=9541 GN=IGKC PE=4 SV=1	IGKC	12.708	58.6	3	3	2	1	3	3	3	1	3	1	3	2	1	3	3	3	1	3	1	3	0	0	140230	0	0	0	0	0	0	NA	NA	NA	NA	NA	NA
A0A2K5W1X0	Transcription factor BTF3 OS=Macaca fascicularis OX=9541 PE=3 SV=1	--	16.866	20	2	2	2	1	1	2	2	2	2	2	2	2	1	1	2	2	2	2	2	2	0	0	0	115810	75610	0	164520	80669	102830	NA	NA	NA	NA	0.277534	0.625054
A0A2K5URF7	SCY1 like pseudokinase 1 OS=Macaca fascicularis OX=9541 GN=SCYL1 PE=4 SV=1	SCYL1	86.04	17.4	9	9	8	7	4	4	2	8	7	4	6	8	7	4	4	2	8	7	4	6	187780	157790	358920	246860	211090	196490	198900	178330	142390	-0.106249	0.963412	-0.439089	0.40791	-0.332851	0.119442
G7PE37	WD repeat domain 37 OS=Macaca fascicularis OX=9541 GN=WDR37 PE=4 SV=1	WDR37	54.775	22.6	6	6	4	4	5	3	4	5	5	4	4	4	4	5	3	4	5	5	4	4	45001	24570	25511	0	28610	44346	33835	32766	31705	0.202762	0.637675	0.0480967	0.728091	-0.154713	0.646872
A0A2K5URE4	Solute carrier family 7 member 2 OS=Macaca fascicularis OX=9541 GN=SLC7A2 PE=4 SV=1	SLC7A2	70.49	5.1	2	2	2	2	2	2	2	1	2	2	2	2	2	2	2	2	1	2	2	2	21615	22210	18474	21943	12171	0	23786	42679	85116	-0.283843	0.383005	1.2828	0.111582	1.56661	0.15372
A0A2K5URL9	RNA polymerase II associated protein 3 OS=Macaca fascicularis OX=9541 GN=RPAP3 PE=4 SV=1	RPAP3	71.785	4.3	2	2	1	1	1	1	1	1	2	1	2	1	1	1	1	1	1	2	1	2	0	0	0	0	0	0	0	0	18240	NA	NA	NA	NA	NA	NA
A0A2K5URR2	Enolase 3 OS=Macaca fascicularis OX=9541 GN=ENO3 PE=3 SV=1	ENO3	42.234	26.6	6	3	4	3	5	5	3	4	3	4	4	2	1	3	2	1	2	1	1	2	31945	0	48841	44607	0	23287	0	0	32298	-0.250852	0.652569	-0.32265	NA	-0.0718999	NA
A0A2K5URR3	Calcium-transporting ATPase OS=Macaca fascicularis OX=9541 GN=ATP2A2 PE=3 SV=1	ATP2A2	114.82	37.6	35	1	30	29	31	28	32	31	29	29	28	1	1	1	1	1	0	1	0	0	0	0	32360	0	0	0	0	0	0	NA	NA	NA	NA	NA	NA
A0A2K5URT2	Twinfilin actin binding protein 2 OS=Macaca fascicularis OX=9541 GN=TWF2 PE=4 SV=1	TWF2	28.873	52.8	9	8	9	7	7	7	8	6	6	6	5	8	6	6	6	7	5	6	6	5	233380	97424	132560	166710	134560	135870	127020	144100	65430	-0.0840585	0.989453	-0.461363	0.434	-0.37729	0.288521
A0A2K5URT5	COX assembly mitochondrial protein OS=Macaca fascicularis OX=9541 GN=CMC2 PE=3 SV=1	CMC2	6.5294	18.2	1	1	1	0	0	0	0	0	0	1	0	1	0	0	0	0	0	0	1	0	182940	0	0	0	0	0	0	0	0	NA	NA	NA	NA	NA	NA
A0A2K5URV8	CD163 molecule OS=Macaca fascicularis OX=9541 GN=CD163 PE=4 SV=1	CD163	119.86	34.7	25	25	24	21	24	20	24	23	21	22	22	24	21	24	20	24	23	21	22	22	1599200	1155200	1491600	861020	1431000	1262300	623640	637830	530550	-0.256528	0.353933	-1.24469	0.00171516	-0.987976	0.0151723
A0A2K5URW4	Calcium-transporting ATPase OS=Macaca fascicularis OX=9541 GN=ATP2A2 PE=3 SV=1	ATP2A2	109.73	39	35	1	30	29	31	28	32	32	29	30	29	1	1	1	1	1	1	1	1	1	3211500	3020900	2878300	2483600	3447900	3984600	2756600	2761600	2364600	0.122209	0.665524	-0.208894	0.0725633	-0.331017	0.225784
A0A2K5URW8	Protein disulfide isomerase family A member 5 OS=Macaca fascicularis OX=9541 GN=PDIA5 PE=4 SV=1	PDIA5	57.929	45.5	23	23	22	20	21	18	21	22	20	20	19	22	20	21	18	21	22	20	20	19	4686300	2191900	2046600	2829500	3221600	3822900	3794700	2149700	2388900	0.145873	0.579055	-0.098969	0.940409	-0.244765	0.376825
A0A2K5URX1	ADP ribosylation factor guanine nucleotide exchange factor 1 OS=Macaca fascicularis OX=9541 GN=ARFGEF1 PE=4 SV=1	ARFGEF1	208.89	9	13	5	10	7	9	5	11	9	12	13	9	5	3	3	2	4	4	5	5	2	58642	53325	49294	24488	53819	62138	76251	58268	50782	-0.199421	0.51261	0.200504	0.3823	0.399921	0.341296
Q4R3L6	NEDD8-activating enzyme E1 regulatory subunit OS=Macaca fascicularis OX=9541 GN=NAE1 PE=2 SV=1	NAE1	57.61	25.3	9	9	8	7	8	6	8	9	9	9	7	8	7	8	6	8	9	9	9	7	148490	187480	148040	169570	182030	167310	164370	181280	154100	0.100439	0.413497	0.0461418	0.713471	-0.0542233	0.508232
A0A2K5WID9	Stromal antigen 1 OS=Macaca fascicularis OX=9541 GN=STAG1 PE=4 SV=1	STAG1	26.083	6.5	1	1	1	1	0	1	1	1	1	0	1	1	1	0	1	1	1	1	0	1	0	13209	0	0	0	0	0	0	0	NA	NA	NA	NA	NA	NA
A0A2K5URY9	Uncharacterized protein OS=Macaca fascicularis OX=9541 PE=4 SV=1	--	115.36	2.6	2	2	0	0	0	0	0	2	0	0	0	0	0	0	0	0	2	0	0	0	0	0	0	0	0	9043.3	0	0	0	NA	NA	NA	NA	NA	NA
A0A2K5US20	Ceramide transporter 1 OS=Macaca fascicularis OX=9541 GN=CERT1 PE=4 SV=1	CERT1	67.995	5.2	2	2	2	2	2	2	1	2	2	2	2	2	2	2	2	1	2	2	2	2	39272	26335	17299	35824	0	36854	38380	38925	33333	0.394953	0.361038	0.416299	0.231066	0.021365	0.8599
A0A2K5URZ2	Uncharacterized protein OS=Macaca fascicularis OX=9541 PE=4 SV=1	--	15.461	24.5	2	2	2	2	2	1	0	1	2	2	2	2	2	2	1	0	1	2	2	2	26666	0	51151	0	0	0	62483	20912	19155	NA	NA	-0.186722	0.699036	NA	NA
I7G9I8	Small ubiquitin-related modifier OS=Macaca fascicularis OX=9541 PE=2 SV=1	--	11.557	34.7	4	4	4	3	3	4	4	4	4	3	4	4	3	3	4	4	4	4	3	4	125260	151290	111760	166930	135760	141320	164910	157940	141460	0.19333	0.273292	0.257855	0.136958	0.0644648	0.581658
A0A2K5US14	Uncharacterized protein OS=Macaca fascicularis OX=9541 PE=4 SV=1	--	20.078	24.6	3	3	3	2	2	3	2	2	3	3	3	3	2	2	3	2	2	3	3	3	80912	69602	48744	66311	89951	94883	73950	78186	98395	0.333882	0.267032	0.330329	0.234821	-0.00360224	0.990822
A0A2K5US32	Heparan sulfate proteoglycan 2 OS=Macaca fascicularis OX=9541 GN=HSPG2 PE=4 SV=1	HSPG2	468.51	40.2	111	111	91	88	97	97	95	91	88	96	97	91	88	97	97	95	91	88	96	97	5140200	5446700	7726000	7081000	6939400	3997900	4838300	4592000	4806800	-0.0234164	0.894127	-0.363271	0.140719	-0.339822	0.340637
A0A2K5US46	Conserved oligomeric Golgi complex subunit 6 OS=Macaca fascicularis OX=9541 GN=COG6 PE=3 SV=1	COG6	68.47	9.7	4	4	3	1	1	0	2	4	3	3	1	3	1	1	0	2	4	3	3	1	19067	0	0	0	18833	24020	0	0	0	0.168257	NA	NA	NA	NA	NA
A0A2K5USA1	Exportin 7 OS=Macaca fascicularis OX=9541 GN=XPO7 PE=4 SV=1	XPO7	117.59	16.2	13	13	9	12	10	8	11	11	6	10	9	9	12	10	8	11	11	6	10	9	152170	169850	191850	150940	229220	149990	223610	184970	114520	0.0450235	0.926972	0.0257376	0.945573	-0.0193461	0.906617
A0A2K5USG5	Muscle associated receptor tyrosine kinase OS=Macaca fascicularis OX=9541 GN=MUSK PE=3 SV=1	MUSK	87.529	1.5	1	1	0	1	1	1	1	0	0	1	0	0	1	1	1	1	0	0	1	0	0	0	71595	0	0	0	0	0	0	NA	NA	NA	NA	NA	NA
A0A2K5USE6	IlvB acetolactate synthase like OS=Macaca fascicularis OX=9541 GN=ILVBL PE=3 SV=1	ILVBL	68.001	49.4	24	24	18	21	20	20	17	20	17	21	19	18	21	20	20	17	20	17	21	19	965810	1086000	1791700	1367800	1420100	1265100	1286900	1946400	1856800	0.0765591	0.666526	0.40523	0.259744	0.328616	0.190649
A0A2K5USE9	Rhomboid domain containing 1 OS=Macaca fascicularis OX=9541 GN=RHBDD1 PE=4 SV=1	RHBDD1	17.555	16.6	2	2	2	2	2	2	2	1	2	2	2	2	2	2	2	2	1	2	2	2	41182	58922	36607	52232	41030	0	41996	21672	60769	0.0332292	0.86913	-0.135745	0.660822	-0.168899	0.659367
A0A2K5USK1	Uncharacterized protein OS=Macaca fascicularis OX=9541 PE=4 SV=1	--	69.147	4.7	3	1	3	3	2	3	3	3	3	3	3	1	1	0	1	1	1	1	1	1	0	15045	0	0	0	0	0	0	0	NA	NA	NA	NA	NA	NA
A0A2K5USH8	Tetratricopeptide repeat domain 38 OS=Macaca fascicularis OX=9541 GN=TTC38 PE=4 SV=1	TTC38	52.865	65.7	24	24	24	23	23	23	23	24	24	23	23	24	23	23	23	23	24	24	23	23	3009500	2946600	5668600	13608000	7178100	6298800	6490600	3998600	2311800	1.22027	0.0597361	0.139077	0.880238	-1.0812	0.111742
A0A2K5USI5	Peptidyl arginine deiminase 4 OS=Macaca fascicularis OX=9541 GN=PADI4 PE=4 SV=1	PADI4	74.115	4.4	2	2	2	1	1	1	0	0	1	1	1	2	1	1	1	0	0	1	1	1	219320	0	0	0	0	0	0	0	0	NA	NA	NA	NA	NA	NA
A0A2K5USI6	General transcription factor IIIC subunit 3 OS=Macaca fascicularis OX=9541 GN=GTF3C3 PE=4 SV=1	GTF3C3	100.95	1	1	1	1	1	0	1	1	1	1	1	1	1	1	0	1	1	1	1	1	1	0	85987	0	0	0	0	0	0	0	NA	NA	NA	NA	NA	NA
A0A2K5USL0	Uncharacterized protein OS=Macaca fascicularis OX=9541 PE=4 SV=1	--	18.474	52.8	9	5	7	8	8	7	8	8	9	8	8	5	5	5	4	5	5	5	5	5	531440	549410	432680	787670	961620	477140	896080	730510	765420	0.556797	0.188772	0.66029	0.00905577	0.103457	0.642796
A0A2K5USK7	Ribose 5-phosphate isomerase A OS=Macaca fascicularis OX=9541 GN=RPIA PE=3 SV=1	RPIA	33.242	11.3	2	2	2	2	2	2	1	2	2	1	2	2	2	2	2	1	2	2	1	2	46805	41558	30650	43922	0	33865	43619	0	34770	-0.0285576	0.950225	-0.0174171	0.98752	0.0111517	0.960167
A0A2K5USP4	FCH domain only 2 OS=Macaca fascicularis OX=9541 GN=FCHO2 PE=4 SV=1	FCHO2	89.434	8.5	4	3	3	4	2	2	3	3	3	1	2	2	3	1	1	2	2	2	1	1	25323	22567	0	0	52646	31927	25100	0	0	0.820485	0.170301	0.067914	NA	-0.752492	NA
A0A2K5USM9	Glutamate ionotropic receptor NMDA type subunit 1 OS=Macaca fascicularis OX=9541 GN=GRIN1 PE=3 SV=1	GRIN1	103.74	1.4	1	1	1	1	0	0	1	1	1	1	0	1	1	0	0	1	1	1	1	0	0	0	0	0	0	0	0	0	0	NA	NA	NA	NA	NA	NA
A0A2K5USN8	Folylpolyglutamate synthase OS=Macaca fascicularis OX=9541 GN=FPGS PE=3 SV=1	FPGS	62.767	8.4	3	3	3	3	2	1	1	3	1	1	2	3	3	2	1	1	3	1	1	2	20210	21964	26238	0	0	24826	0	0	16650	0.122606	NA	-0.453834	NA	-0.576377	NA
A0A2K5USR6	Phosphodiesterase 12 OS=Macaca fascicularis OX=9541 GN=PDE12 PE=4 SV=1	PDE12	67.265	31.5	12	12	11	10	7	10	10	9	8	9	10	11	10	7	10	10	9	8	9	10	348040	422090	299960	302170	338690	409810	454490	511330	418910	-0.026352	0.907377	0.371838	0.0823692	0.398208	0.0571848
A0A2K5USS9	DIS3 like 3'-5' exoribonuclease 2 OS=Macaca fascicularis OX=9541 GN=DIS3L2 PE=4 SV=1	DIS3L2	58.858	6.6	3	3	1	3	2	2	3	2	1	2	3	1	3	2	2	3	2	1	2	3	0	34924	23568	0	36231	30600	0	21872	24570	0.19232	0.558498	-0.332789	0.40774	-0.525067	0.0716872
A0A2K5USZ6	Dolichyl-diphosphooligosaccharide--protein glycosyltransferase subunit 2 OS=Macaca fascicularis OX=9541 GN=RPN2 PE=3 SV=1	RPN2	69.295	52.6	23	23	20	22	20	18	20	21	20	22	21	20	22	20	18	20	21	20	22	21	8279900	8001300	6383400	6660800	9565200	10784000	7602400	6804000	6787300	0.253021	0.385581	-0.0968074	0.527537	-0.349818	0.208911
A0A2K5USU4	GMP reductase OS=Macaca fascicularis OX=9541 GN=GMPR2 PE=3 SV=1	GMPR2	36.484	37	9	9	7	5	8	8	7	7	8	8	6	7	5	8	8	7	7	8	8	6	169060	222730	388510	766100	283970	405100	319120	393270	218800	0.899098	0.190038	0.255078	0.521202	-0.644041	0.313262
A0A2K5UT22	Reticulocalbin 2 OS=Macaca fascicularis OX=9541 GN=RCN2 PE=4 SV=1	RCN2	48.229	13.5	4	4	4	4	4	4	4	4	4	4	4	4	4	4	4	4	4	4	4	4	208770	157180	116810	138030	102480	230260	176270	182300	149670	-0.03623	0.860557	0.0742314	0.693316	0.110449	0.622782
A0A2K5USX2	Coatomer subunit beta' OS=Macaca fascicularis OX=9541 PE=3 SV=1	--	102.41	57.5	39	38	36	31	36	28	31	34	31	34	32	35	30	35	28	31	33	30	33	31	3001400	2828300	2443900	2550100	2800900	3471200	2884900	2614100	2261600	0.0926134	0.617199	-0.0923402	0.52307	-0.184978	0.340839
A0A2K5UT43	Dishevelled associated activator of morphogenesis 1 OS=Macaca fascicularis OX=9541 GN=DAAM1 PE=4 SV=1	DAAM1	112.59	2.9	2	2	2	1	2	2	2	2	2	2	2	2	1	2	2	2	2	2	2	2	29230	0	24344	24246	29298	24434	29978	26954	23251	-0.0434972	0.794817	-0.00317743	0.978484	0.0402298	0.797346
A0A2K5UT05	Uncharacterized protein OS=Macaca fascicularis OX=9541 PE=3 SV=1	--	32.788	60.2	20	1	16	17	19	18	17	17	17	12	17	1	0	1	1	1	1	1	0	1	10084000	5229200	12253000	7626500	5908700	3754500	5637100	4225000	7556700	-0.673003	0.248036	-0.662232	0.238062	0.0107156	0.942123
A0A2K5UT06	Uncharacterized protein OS=Macaca fascicularis OX=9541 PE=3 SV=1	--	37.424	51.2	19	0	16	16	18	16	15	15	17	12	18	0	0	0	0	0	0	0	0	0	0	0	66901	0	0	0	0	0	0	NA	NA	NA	NA	NA	NA
A0A2K5UT20	Uncharacterized protein OS=Macaca fascicularis OX=9541 PE=3 SV=1	--	28.496	49	15	0	12	14	15	14	13	13	13	12	12	0	0	0	0	0	0	0	0	0	1322500	961430	944970	1796600	1436900	1176900	1052800	1196200	1117100	0.449852	0.132288	0.0600474	0.672112	-0.389787	0.114682
A0A2K5UT27	Uncharacterized protein OS=Macaca fascicularis OX=9541 PE=3 SV=1	--	32.837	57.4	19	0	15	17	18	18	16	17	16	14	15	0	0	0	0	0	0	0	0	0	1239200	548020	2156200	378820	424750	202220	551670	119160	752880	-1.97087	0.0508888	-1.46993	0.179527	0.501239	0.831239
A0A2K5UT53	Iodotyrosine deiodinase OS=Macaca fascicularis OX=9541 GN=IYD PE=4 SV=1	IYD	33.332	34.3	9	9	6	7	6	7	7	7	7	9	9	6	7	6	7	7	7	7	9	9	340030	583330	1181300	1510300	1137600	1144200	1857400	2352500	1702200	0.849439	0.129722	1.49011	0.0366602	0.640704	0.0299853
A0A2K5UT74	Uncharacterized protein OS=Macaca fascicularis OX=9541 PE=4 SV=1	--	50.517	26.2	9	1	6	7	7	8	7	7	7	9	8	1	1	1	1	1	1	1	1	1	323660	242600	134410	214360	282720	300680	187820	232970	234700	0.187261	0.54938	-0.0961904	0.97461	-0.283329	0.207189
A0A2K5UT78	Proteasome assembly chaperone 1 OS=Macaca fascicularis OX=9541 GN=PSMG1 PE=4 SV=1	PSMG1	30.257	11.2	2	2	2	2	1	2	1	1	0	2	2	2	2	1	2	1	1	0	2	2	0	38813	0	0	0	0	0	0	0	NA	NA	NA	NA	NA	NA
G7NYW9	Cereblon OS=Macaca fascicularis OX=9541 GN=CRBN PE=4 SV=1	CRBN	50.559	13.6	3	3	2	3	1	1	3	3	1	2	2	2	3	1	1	3	3	1	2	2	44069	54825	0	0	37325	43617	0	45179	47774	-0.288946	0.278953	-0.0894208	0.666454	0.199587	0.230491
A0A2K5UTB0	Vesicle associated membrane protein 7 OS=Macaca fascicularis OX=9541 GN=VAMP7 PE=3 SV=1	VAMP7	19.901	29.7	4	4	2	3	3	3	3	3	4	4	3	2	3	3	3	3	3	4	4	3	72607	76010	43770	94477	95825	176130	18445	55003	65984	0.929564	0.0809885	-0.464544	0.381632	-1.39397	0.0776792
A0A2K5UTH4	Rab GDP dissociation inhibitor OS=Macaca fascicularis OX=9541 GN=GDI2 PE=3 SV=1	GDI2	50.655	76.3	34	26	30	31	32	33	30	32	33	34	34	23	24	25	26	23	24	26	26	26	8434300	8887500	7889000	11147000	10761000	10753000	9588600	11103000	8955600	0.373509	0.00204912	0.233888	0.0920494	-0.139731	0.1934
A0A2K5UTC1	Enolase superfamily member 1 OS=Macaca fascicularis OX=9541 GN=ENOSF1 PE=4 SV=1	ENOSF1	40.868	45.7	14	2	12	11	11	12	13	14	11	13	11	2	2	2	1	2	2	2	2	2	590840	1104500	830640	1864700	1925600	1626100	713710	1454900	1063900	1.10051	0.013567	0.355806	0.435557	-0.744678	0.0593314
A0A2K5UTC3	Eukaryotic translation initiation factor 3 subunit J OS=Macaca fascicularis OX=9541 GN=EIF3J PE=3 SV=1	EIF3J	23.056	26.8	5	2	3	3	4	4	3	4	3	4	5	0	0	1	1	0	1	0	1	2	117220	145730	74352	102570	71830	102940	108940	147690	198550	-0.282439	0.498895	0.432425	0.307813	0.714775	0.084969
A0A2K5UTN5	SH3 domain binding glutamate rich protein like 3 OS=Macaca fascicularis OX=9541 GN=SH3BGRL3 PE=4 SV=1	SH3BGRL3	9.4525	33	3	3	3	3	3	3	3	3	3	3	3	3	3	3	3	3	3	3	3	3	561170	477320	383790	447130	403310	414430	495970	406750	370500	-0.169258	0.405158	-0.159718	0.489251	0.00955335	0.999704
A0A2K5UTG7	Nuclear cap binding protein subunit 1 OS=Macaca fascicularis OX=9541 GN=NCBP1 PE=4 SV=1	NCBP1	82.217	9.2	5	5	4	3	3	2	4	4	4	3	5	4	3	3	2	4	4	4	3	5	43107	48639	43900	39455	57476	43637	56454	58359	48224	0.0514417	0.848613	0.265317	0.0596552	0.213906	0.28154
A0A2K5UTF5	Enolase superfamily member 1 OS=Macaca fascicularis OX=9541 GN=ENOSF1 PE=4 SV=1	ENOSF1	40.533	47.7	13	1	10	9	9	11	12	13	9	12	10	0	0	0	0	1	1	0	1	1	0	0	0	0	0	17702	0	0	0	NA	NA	NA	NA	NA	NA
A0A2K5UTG9	Prolylcarboxypeptidase OS=Macaca fascicularis OX=9541 GN=PRCP PE=4 SV=1	PRCP	55.744	23.8	9	9	8	8	7	8	8	9	8	8	8	8	8	7	8	8	9	8	8	8	921650	524480	728580	874130	1042200	603310	743190	660020	484560	0.212383	0.553272	-0.204067	0.561578	-0.416516	0.245411
A0A2K5UTH0	Apolipoprotein A-II OS=Macaca fascicularis OX=9541 GN=APOA2 PE=4 SV=1	APOA2	10.093	21.1	3	3	2	3	3	3	3	3	3	3	3	2	3	3	3	3	3	3	3	3	167030	227240	220740	205900	125050	142960	259130	165620	265610	-0.375946	0.199202	0.166715	0.603287	0.542668	0.152983
A0A2K5UTH5	CKLF like MARVEL transmembrane domain containing 8 OS=Macaca fascicularis OX=9541 GN=CMTM8 PE=4 SV=1	CMTM8	12.691	22.6	1	1	1	0	1	0	0	1	0	0	1	1	0	1	0	0	1	0	0	1	0	0	5606.2	0	0	0	0	0	0	NA	NA	NA	NA	NA	NA
A0A2K5UTI6	Transmembrane p24 trafficking protein 10 OS=Macaca fascicularis OX=9541 GN=TMED10 PE=3 SV=1	TMED10	24.968	32	7	7	7	7	7	6	7	7	6	6	6	7	7	7	6	7	7	6	6	6	3072100	2265700	2306400	2371000	2515700	2754000	2564100	1785900	1855700	-0.000721528	0.946773	-0.300804	0.233683	-0.300065	0.147826
A0A2K5UTL8	NCK interacting protein with SH3 domain OS=Macaca fascicularis OX=9541 GN=NCKIPSD PE=4 SV=1	NCKIPSD	78.702	4.7	3	3	3	1	0	1	1	3	2	2	1	3	1	0	1	1	3	2	2	1	18584	0	0	0	0	17472	0	15224	0	-0.0889604	NA	-0.287712	NA	-0.198746	NA
A0A2K5UTN8	Cytochrome P450 family 4 subfamily F member 2 OS=Macaca fascicularis OX=9541 GN=CYP4F2 PE=3 SV=1	CYP4F2	57.963	58.6	26	11	23	25	25	23	22	24	23	25	24	8	10	10	9	9	10	8	11	10	2194600	3159300	3439300	2954300	1700700	1868600	2822100	3705200	2942400	-0.430703	0.229443	0.106884	0.6272	0.537634	0.106284
A0A2K5UTM6	Deltex E3 ubiquitin ligase 3L OS=Macaca fascicularis OX=9541 GN=DTX3L PE=4 SV=1	DTX3L	83.153	3.4	2	2	1	1	0	1	2	2	1	2	2	1	1	0	1	2	2	1	2	2	0	0	0	0	16422	22501	0	20122	26559	NA	NA	NA	NA	0.262227	0.472105
A0A2K5UTP5	Coronin OS=Macaca fascicularis OX=9541 PE=3 SV=1	--	100.71	15.1	9	9	9	9	7	7	9	8	9	8	9	9	9	7	7	9	8	9	8	9	281290	178240	130210	202900	199550	206240	211960	154600	150420	0.0455828	0.732482	-0.190009	0.726121	-0.235605	0.186838
Q4R5C6	NHP2-like protein 1 OS=Macaca fascicularis OX=9541 GN=SNU13 PE=2 SV=1	SNU13	14.173	35.2	4	4	4	4	4	4	4	4	4	4	4	4	4	4	4	4	4	4	4	4	289590	254220	245640	331960	195570	221400	330940	273330	308880	-0.0759761	0.671293	0.210015	0.125695	0.285952	0.26068
A0A2K5UTR0	U2 snRNP associated SURP domain containing OS=Macaca fascicularis OX=9541 GN=U2SURP PE=4 SV=1	U2SURP	111.29	5	4	4	4	4	4	3	4	4	4	4	4	4	4	4	3	4	4	4	4	4	65724	51044	46163	44377	68173	31548	57864	51969	48238	-0.177229	0.548401	-0.0436459	0.861892	0.133527	0.575361
A0A2K5UTR8	Shroom family member 1 OS=Macaca fascicularis OX=9541 GN=SHROOM1 PE=4 SV=1	SHROOM1	89.977	4.3	2	2	2	1	1	1	1	1	2	0	1	2	1	1	1	1	1	2	0	1	43377	0	0	0	0	0	19940	0	0	NA	NA	-1.12124	NA	NA	NA
A0A2K5UU24	Golgin B1 OS=Macaca fascicularis OX=9541 GN=GOLGB1 PE=4 SV=1	GOLGB1	372.57	16.8	39	39	28	31	25	26	29	34	33	32	28	28	31	25	26	29	34	33	32	28	395430	410890	371280	337460	376740	450310	404090	343740	324710	-0.0161035	0.854359	-0.134794	0.248685	-0.118626	0.497139
A0A2K5UTT3	Ankyrin repeat and FYVE domain containing 1 OS=Macaca fascicularis OX=9541 GN=ANKFY1 PE=4 SV=1	ANKFY1	128.68	20.7	18	17	15	15	16	12	13	16	13	12	15	14	14	16	11	13	16	13	11	14	415630	296300	301940	303930	391820	344880	307840	297350	268690	0.0375931	0.814218	-0.214408	0.304722	-0.251931	0.111355
A0A2K5UTT4	Inositol-1-monophosphatase OS=Macaca fascicularis OX=9541 GN=IMPA1 PE=3 SV=1	IMPA1	33.79	16.5	3	3	3	2	1	2	3	2	3	2	3	3	2	1	2	3	2	3	2	3	18215	44813	0	23861	39571	23620	23925	17232	13152	-0.11904	0.972717	-0.799872	0.31408	-0.680684	0.124144
A0A2K5UTT7	Uncharacterized protein OS=Macaca fascicularis OX=9541 PE=3 SV=1	--	12.213	29.9	3	3	3	3	3	2	2	3	2	1	1	3	3	3	2	2	3	2	1	1	49348	28141	41323	26764	27962	50218	44546	58772	45994	-0.179025	0.618766	0.32964	0.257936	0.508609	0.153808
A0A2K5UUV8	SWI/SNF related, matrix associated, actin dependent regulator of chromatin subfamily c member 2 OS=Macaca fascicularis OX=9541 GN=SMARCC2 PE=4 SV=1	SMARCC2	126.94	7.3	6	6	4	6	4	5	5	4	5	5	5	4	6	4	5	5	4	5	5	5	70187	46422	71609	64587	62499	57931	66243	54965	59898	-0.0247367	0.996102	-0.0555913	0.888929	-0.0308304	0.730068
A0A2K5UTV2	Uncharacterized protein OS=Macaca fascicularis OX=9541 PE=4 SV=1	--	454.15	0.5	2	2	1	1	1	0	0	0	1	1	1	1	1	1	0	0	0	1	1	1	0	59385	0	0	0	0	0	0	0	NA	NA	NA	NA	NA	NA
A0A2K5UTV3	Family with sequence similarity 98 member A OS=Macaca fascicularis OX=9541 GN=FAM98A PE=4 SV=1	FAM98A	55.112	14.7	6	4	3	2	1	4	3	2	4	4	5	3	1	1	3	3	2	2	2	3	0	0	0	48131	80478	97989	0	88108	0	NA	NA	NA	NA	0.222128	NA
A0A2K5UTW7	Ataxin 2 like OS=Macaca fascicularis OX=9541 GN=ATXN2L PE=4 SV=1	ATXN2L	113.59	3.1	2	2	2	2	2	2	1	2	1	2	1	2	2	2	2	1	2	1	2	1	0	199840	184590	181680	0	252850	0	86829	0	0.176706	0.584844	-1.14656	NA	-1.3232	NA
A0A2K5UU53	Uncharacterized protein OS=Macaca fascicularis OX=9541 PE=4 SV=1	--	64.992	8	3	3	2	3	0	0	0	2	0	2	3	2	3	0	0	0	2	0	2	3	26986	30976	0	0	0	20560	0	29051	60719	-0.495329	NA	0.631151	0.424301	1.12627	NA
A0A2K5UTY9	Nuclear factor kappa B subunit 2 OS=Macaca fascicularis OX=9541 GN=NFKB2 PE=4 SV=1	NFKB2	95.594	3.4	2	2	1	2	1	0	1	1	1	2	1	1	2	1	0	1	1	1	2	1	0	8909.5	0	0	0	0	0	10706	0	NA	NA	0.264957	NA	NA	NA
A0A2K5UU17	Galectin 3 binding protein OS=Macaca fascicularis OX=9541 GN=LGALS3BP PE=4 SV=1	LGALS3BP	65.204	27.2	11	11	6	4	10	7	7	6	7	8	7	6	4	10	7	7	6	7	8	7	251790	236340	1184700	260560	607440	326550	249530	252970	475020	-0.485802	0.868119	-0.774972	0.642376	-0.289244	0.611967
A0A2K5UU21	Solute carrier family 39 member 11 OS=Macaca fascicularis OX=9541 GN=SLC39A11 PE=4 SV=1	SLC39A11	35.406	10.5	3	3	3	2	3	1	2	3	2	3	2	3	2	3	1	2	3	2	3	2	109770	84958	64591	0	49706	71652	15676	130330	68301	-0.510457	0.243904	-0.275088	0.491908	0.235484	0.875135
A0A2K5UU58	Prosaposin OS=Macaca fascicularis OX=9541 GN=PSAP PE=4 SV=1	PSAP	31.876	9.4	3	3	2	3	1	3	3	3	0	2	0	2	3	1	3	3	3	0	2	0	21344	28416	0	66969	46413	38101	0	0	0	1.02112	0.0628193	NA	NA	NA	NA
A0A2K5UU23	WASH complex subunit 5 OS=Macaca fascicularis OX=9541 GN=WASHC5 PE=4 SV=1	WASHC5	134.39	23.7	22	22	17	18	16	14	16	18	14	16	13	17	18	16	14	16	18	14	16	13	476610	344030	322740	290560	498420	431910	334980	297100	247810	0.0946415	0.795846	-0.377819	0.163174	-0.472488	0.166426
A0A2K5UU26	Integrin subunit alpha M OS=Macaca fascicularis OX=9541 GN=ITGAM PE=3 SV=1	ITGAM	126.79	15	14	14	13	7	10	6	11	8	9	11	11	13	7	10	6	11	8	9	11	11	459070	119190	126120	118200	129260	158870	134980	87142	106760	-0.793607	0.481233	-1.09881	0.282862	-0.305095	0.226352
A0A2K5UU36	MPN domain-containing protein OS=Macaca fascicularis OX=9541 PE=4 SV=1	--	33.647	12.1	3	3	3	3	1	2	2	3	2	3	2	3	3	1	2	2	3	2	3	2	41292	45089	0	30032	47473	40807	30165	62789	34830	-0.131155	0.586213	-0.0200478	0.836165	0.111072	0.880551
Q4R2X7	NADH-cytochrome b5 reductase OS=Macaca fascicularis OX=9541 GN=CYB5R3 PE=2 SV=1	CYB5R3	31.681	78.8	19	2	16	19	18	17	17	18	16	18	19	1	2	2	1	1	2	1	2	2	4743800	5217000	4826200	6102500	5483900	8507000	6350100	8861400	6722300	0.442439	0.0992619	0.56881	0.0229252	0.126423	0.601958
A0A2K5UU89	Uncharacterized protein OS=Macaca fascicularis OX=9541 PE=4 SV=1	--	16.029	9.2	1	1	0	0	0	0	1	0	0	1	0	0	0	0	0	1	0	0	1	0	0	0	0	0	1345	0	0	0	0	NA	NA	NA	NA	NA	NA
A0A2K5UU71	Matrix metallopeptidase 9 OS=Macaca fascicularis OX=9541 GN=MMP9 PE=3 SV=1	MMP9	78.436	16	8	8	8	5	6	6	7	8	2	6	2	8	5	6	6	7	8	2	6	2	296540	128720	84678	149470	177850	246880	0	128480	68548	0.171207	0.583766	-0.78687	0.45419	-0.958212	0.10587
A0A2K5UUE8	Death associated protein 3 OS=Macaca fascicularis OX=9541 GN=DAP3 PE=4 SV=1	DAP3	39.591	41.2	11	11	10	8	9	10	10	11	8	9	9	10	8	9	10	10	11	8	9	9	416760	363780	299230	231770	319010	419730	274490	279350	475690	-0.153928	0.554973	-0.0686952	0.74008	0.0851294	0.839346
A0A2K5UU96	Nucleoporin 54 OS=Macaca fascicularis OX=9541 GN=NUP54 PE=4 SV=1	NUP54	49.516	21.5	6	6	5	6	5	6	5	5	6	6	5	5	6	5	6	5	5	6	6	5	115830	126250	80225	136400	132290	98136	115630	112630	110100	0.186627	0.47494	0.0701145	0.657177	-0.116498	0.54308
A0A2K5UUC8	Signal recognition particle subunit SRP72 OS=Macaca fascicularis OX=9541 GN=SRP72 PE=3 SV=1	SRP72	74.616	16.4	8	8	7	3	4	5	5	6	7	8	7	7	3	4	5	5	6	7	8	7	192780	176000	164700	201260	126890	150850	199200	236240	241000	-0.155373	0.432074	0.342555	0.0356917	0.497975	0.0711927
A0A2K5UUD5	Casein kinase 1 alpha 1 OS=Macaca fascicularis OX=9541 GN=CSNK1A1 PE=3 SV=1	CSNK1A1	38.559	12.9	4	4	2	3	2	3	1	3	4	2	1	2	3	2	3	1	3	4	2	1	59112	44202	0	33059	0	59376	58984	54997	0	-0.160524	0.704462	0.141694	0.544492	0.302226	0.484048
A0A2K5UUN1	A-Raf proto-oncogene, serine/threonine kinase OS=Macaca fascicularis OX=9541 GN=ARAF PE=3 SV=1	ARAF	43.036	11.9	4	4	3	3	4	2	4	4	4	4	4	3	3	4	2	4	4	4	4	4	23022	72494	65445	59578	74825	67507	72313	71230	75678	0.326997	0.415582	0.445727	0.312134	0.118727	0.275582
A0A2K5UUF6	Collagen type II alpha 1 chain OS=Macaca fascicularis OX=9541 GN=COL2A1 PE=4 SV=1	COL2A1	123.37	2.8	2	2	1	2	1	1	2	1	1	1	2	1	2	1	1	2	1	1	1	2	0	19687	0	0	0	0	0	0	0	NA	NA	NA	NA	NA	NA
A0A2K5UUK2	WD repeat domain 43 OS=Macaca fascicularis OX=9541 GN=WDR43 PE=4 SV=1	WDR43	72.857	6.9	3	3	1	3	0	0	1	0	1	2	1	1	3	0	0	1	0	1	2	1	0	89340	0	0	0	0	0	0	0	NA	NA	NA	NA	NA	NA
I7GA11	Macaca fascicularis brain cDNA clone: QtrA-18709, similar to human toll interacting protein (TOLLIP), mRNA, RefSeq: NM_019009.2 OS=Macaca fascicularis OX=9541 PE=2 SV=1	--	30.312	32.1	7	7	7	5	5	7	6	7	6	6	6	7	5	5	7	6	7	6	6	6	266960	239950	264800	431850	286260	311750	258460	252200	245190	0.416299	0.102948	-0.0300299	0.624938	-0.446256	0.0807206
A0A2K5UUM8	A-kinase anchoring protein 13 OS=Macaca fascicularis OX=9541 GN=AKAP13 PE=4 SV=1	AKAP13	306.88	1.2	2	2	1	0	1	0	1	1	0	0	0	1	0	1	0	1	1	0	0	0	0	0	2666.3	0	0	0	0	0	0	NA	NA	NA	NA	NA	NA
A0A2K5UUN5	Receptor transporter protein 3 OS=Macaca fascicularis OX=9541 GN=RTP3 PE=4 SV=1	RTP3	27.358	11.2	2	2	1	2	1	1	2	1	1	1	2	1	2	1	1	2	1	1	1	2	28440	29292	0	0	31699	0	0	0	35207	0.135009	NA	0.286526	NA	0.151362	NA
A0A2K5UUP1	ATP binding cassette subfamily D member 4 OS=Macaca fascicularis OX=9541 GN=ABCD4 PE=4 SV=1	ABCD4	68.559	10.1	4	4	3	3	3	3	3	2	2	3	2	3	3	3	3	3	2	2	3	2	52747	53857	39595	60047	63827	32962	28365	46010	46826	0.101381	0.876137	-0.270556	0.349024	-0.371838	0.416296
A0A2K5UUR9	TLE_N domain-containing protein OS=Macaca fascicularis OX=9541 PE=4 SV=1	--	21.18	8.4	1	1	1	0	0	0	0	1	1	0	0	1	0	0	0	0	1	1	0	0	5246	0	0	0	0	0	0	0	0	NA	NA	NA	NA	NA	NA
A0A2K5X4F0	RRM domain-containing protein OS=Macaca fascicularis OX=9541 PE=4 SV=1	--	13.254	15.1	1	1	1	1	1	1	1	1	1	1	1	1	1	1	1	1	1	1	1	1	38225	33644	31381	44794	42540	36931	38262	0	35591	0.267236	0.0857082	0.101516	0.424633	-0.165687	0.251477
A0A2K5UUS7	Uncharacterized protein OS=Macaca fascicularis OX=9541 PE=4 SV=1	--	62.261	39.9	19	19	17	19	17	15	16	17	14	18	17	17	19	17	15	16	17	14	18	17	1488200	1930200	1500400	2048500	2661900	1478400	1252700	1208800	1349800	0.331361	0.334347	-0.368104	0.052842	-0.699374	0.0575058
A0A2K5UUT7	6-phosphofructo-2-kinase/fructose-2,6-biphosphatase 1 OS=Macaca fascicularis OX=9541 GN=PFKFB1 PE=4 SV=1	PFKFB1	54.609	62.4	25	19	20	17	20	18	18	15	24	24	24	15	12	14	14	14	12	18	18	19	966090	1313900	1008900	1034200	885390	640460	983720	1047100	1064900	-0.361416	0.202033	-0.0872735	0.629832	0.274041	0.218704
A0A2K5UUV3	Malectin OS=Macaca fascicularis OX=9541 GN=MLEC PE=4 SV=1	MLEC	32.138	48.8	14	14	13	13	11	12	12	14	14	13	12	13	13	11	12	12	14	14	13	12	2940800	2200800	2242300	2595400	2522300	3077800	2619800	2272800	2209000	0.15043	0.385611	-0.0561912	0.775587	-0.206643	0.156088
A0A2K5UUV7	Uncharacterized protein OS=Macaca fascicularis OX=9541 PE=4 SV=1	--	43.011	33.6	11	6	9	7	11	10	8	8	8	9	11	4	4	6	5	4	4	4	4	6	435880	689720	593850	830840	526790	651770	1100800	908310	839390	0.224781	0.454138	0.728225	0.030498	0.503487	0.0801382
A0A2K5UUW0	Lysosomal associated membrane protein 1 OS=Macaca fascicularis OX=9541 GN=LAMP1 PE=3 SV=1	LAMP1	43.299	12.2	6	6	5	4	6	6	5	6	4	6	5	5	4	6	6	5	6	4	6	5	267700	274620	162590	832310	595860	637230	202780	143030	208820	1.5509	0.00536187	-0.345931	0.340224	-1.89681	0.00114767
A0A2K5UUW5	NAD(P)-bd_dom domain-containing protein OS=Macaca fascicularis OX=9541 PE=3 SV=1	--	39.053	19.6	5	5	4	5	4	4	4	3	3	3	2	4	5	4	4	4	3	3	3	2	93809	105990	102080	94117	78046	87856	210550	105670	89408	-0.215412	0.0825993	0.426211	0.444363	0.641604	0.23373
A0A2K5UUW9	Chromosome 6 open reading frame 118 OS=Macaca fascicularis OX=9541 GN=C6orf118 PE=4 SV=1	C6orf118	52.471	5.3	2	2	2	2	2	2	2	2	1	2	2	2	2	2	2	2	2	1	2	2	177940	276340	250740	0	208160	0	0	205560	0	-0.174947	NA	-0.19314	NA	-0.0180644	NA
A0A2K5UUX2	Tr-type G domain-containing protein OS=Macaca fascicularis OX=9541 PE=4 SV=1	--	51.083	49.2	19	19	18	16	15	17	17	14	17	18	16	18	16	15	17	17	14	17	18	16	1176700	1102500	1008600	1152600	1305500	1162900	1212800	1017700	915000	0.139208	0.18193	-0.0638615	0.627487	-0.203138	0.1856
A0A2K5UUY7	D-glutamate cyclase OS=Macaca fascicularis OX=9541 GN=DGLUCY PE=4 SV=1	DGLUCY	62.823	20.8	8	8	4	0	1	5	2	4	1	7	6	4	0	1	5	2	4	1	7	6	37345	0	0	62696	27887	25715	0	178450	91184	0.0538064	NA	1.852	NA	1.79837	0.0638338
A0A2K5UUY5	Dehydrogenase/reductase 7 OS=Macaca fascicularis OX=9541 GN=DHRS7 PE=3 SV=1	DHRS7	38.202	61.7	17	17	14	15	16	14	15	16	15	16	16	14	15	16	14	15	16	15	16	16	855040	1250100	1553700	1051100	1066100	2461300	1236500	1341500	1051600	0.323543	0.636385	-0.011588	0.934986	-0.335026	0.626597
A0A2K5UUZ3	Ribosome biogenesis protein BOP1 OS=Macaca fascicularis OX=9541 GN=BOP1 PE=3 SV=1	BOP1	81.087	7.8	3	3	1	2	0	0	0	2	0	2	0	1	2	0	0	0	2	0	2	0	0	270010	0	0	0	470950	0	0	0	0.802565	NA	NA	NA	NA	NA
A0A2K5UV18	Calcium/calmodulin dependent protein kinase II gamma OS=Macaca fascicularis OX=9541 GN=CAMK2G PE=4 SV=1	CAMK2G	57.786	18.2	7	3	5	5	7	5	4	6	4	4	4	1	2	3	1	1	2	1	1	1	288120	138990	254240	201110	180370	157140	159720	157970	210230	-0.339163	0.458817	-0.368104	0.422879	-0.0289934	0.848343
A0A2K5UV30	StAR related lipid transfer domain containing 5 OS=Macaca fascicularis OX=9541 GN=STARD5 PE=4 SV=1	STARD5	23.721	40.4	6	6	4	4	6	5	6	5	3	5	6	4	4	6	5	6	5	3	5	6	113630	89412	88831	209550	261360	156490	122910	148180	118630	1.10407	0.0113804	0.417056	0.0521928	-0.686971	0.0485866
A0A2K5UV66	Glutamate-cysteine ligase catalytic subunit OS=Macaca fascicularis OX=9541 GN=GCLC PE=4 SV=1	GCLC	72.689	45.4	25	25	21	20	23	17	16	21	20	23	21	21	20	23	17	16	21	20	23	21	2297500	1673600	2229200	2026300	1329300	1944100	1944700	1580300	1534000	-0.22651	0.383307	-0.293536	0.187623	-0.067088	0.830727
A0A2K5UV85	Sortilin related receptor 1 OS=Macaca fascicularis OX=9541 GN=SORL1 PE=4 SV=1	SORL1	248.31	6.9	10	10	7	5	5	8	3	7	10	8	8	7	5	5	8	3	7	10	8	8	57232	68459	58258	89735	28967	46465	122090	134030	71200	-0.155373	0.558425	0.831391	0.0571207	0.986788	0.119506
A0A2K5UV94	Valosin containing protein interacting protein 1 OS=Macaca fascicularis OX=9541 GN=VCPIP1 PE=4 SV=1	VCPIP1	134.22	5.7	5	4	2	3	3	2	3	3	4	4	3	2	3	3	2	3	3	4	4	3	345050	266090	206270	75308	174270	218710	247420	353750	232500	-0.803645	0.152589	0.0284277	0.909497	0.832128	0.135229
A0A2K5UVA5	Uncharacterized protein OS=Macaca fascicularis OX=9541 PE=3 SV=1	--	48.884	29.8	8	8	7	7	7	6	7	5	7	5	7	7	7	7	6	7	5	7	5	7	932500	780410	310390	484390	574990	627870	454590	448460	379500	-0.262054	0.819064	-0.657673	0.360052	-0.395611	0.0469483
G7Q3I2	Plastin 3 OS=Macaca fascicularis OX=9541 GN=PLS3 PE=4 SV=1	PLS3	70.81	63.7	36	28	33	30	33	29	33	33	30	35	33	26	23	25	23	26	26	24	27	26	5018000	3642500	3662700	5535200	5843600	6410700	4718000	4322600	3725800	0.529671	0.0299585	0.051024	0.755081	-0.478713	0.0145735
A0A2K5UVC3	Uncharacterized protein OS=Macaca fascicularis OX=9541 PE=4 SV=1	--	31.453	34.3	7	7	6	5	6	6	6	6	6	6	7	6	5	6	6	6	6	6	6	7	548580	465190	557460	623120	541610	424010	495520	450480	437840	0.0159257	0.988394	-0.183277	0.143418	-0.199248	0.344095
A0A2K5UVD2	UDP-N-acetylglucosamine pyrophosphorylase 1 like 1 OS=Macaca fascicularis OX=9541 GN=UAP1L1 PE=4 SV=1	UAP1L1	56.961	31.3	13	12	10	11	8	12	11	12	8	9	6	9	10	7	11	10	11	7	8	5	159060	114210	82023	413190	342560	164970	100840	143090	58043	1.37373	0.0538205	-0.234635	0.586205	-1.60834	0.0446032
A0A2K5UVD5	Interleukin-1 OS=Macaca fascicularis OX=9541 PE=3 SV=1	--	17.822	11.9	1	1	1	0	0	1	0	1	1	1	0	1	0	0	1	0	1	1	1	0	13426	0	0	0	0	0	0	0	0	NA	NA	NA	NA	NA	NA
I7G204	T-complex protein 1 subunit delta OS=Macaca fascicularis OX=9541 PE=2 SV=1	--	57.909	48.2	22	22	20	20	20	18	20	20	20	20	20	20	20	20	18	20	20	20	20	20	1878900	2197600	2067500	2232800	2285000	1831300	1687900	1706100	1649400	0.0473988	0.737576	-0.284722	0.0138388	-0.332164	0.0335839
A0A2K5UVF6	Torsin 1A interacting protein 1 OS=Macaca fascicularis OX=9541 GN=TOR1AIP1 PE=4 SV=1	TOR1AIP1	67.478	26.8	12	11	10	7	6	6	7	9	9	10	11	9	6	5	5	6	8	8	9	10	236170	297250	307190	331830	249900	182990	255820	281180	327770	-0.136537	0.572282	0.0408223	0.799957	0.177392	0.474829
A0A2K5UVF8	Chromosome 16 open reading frame 70 OS=Macaca fascicularis OX=9541 GN=C16orf70 PE=4 SV=1	C16orf70	45.494	8.1	2	2	2	1	1	0	1	2	1	2	1	2	1	1	0	1	2	1	2	1	12255	0	0	0	0	0	0	0	0	NA	NA	NA	NA	NA	NA
A0A2K5UVI5	Mahogunin ring finger 1 OS=Macaca fascicularis OX=9541 GN=MGRN1 PE=4 SV=1	MGRN1	60.795	2.2	1	1	1	1	1	1	0	1	0	0	0	1	1	1	1	0	1	0	0	0	0	0	17386	0	0	0	0	0	0	NA	NA	NA	NA	NA	NA
A0A2K5UVI7	Reticulon OS=Macaca fascicularis OX=9541 GN=RTN1 PE=4 SV=1	RTN1	83.689	3.4	2	2	2	1	2	1	2	2	2	2	1	2	1	2	1	2	2	2	2	1	99860	0	84840	0	76544	113490	112380	76188	0	0.0411028	0.958491	0.0298416	0.982299	-0.0112094	0.981486
A0A2K5UVI8	Uncharacterized protein OS=Macaca fascicularis OX=9541 PE=4 SV=1	--	51.385	13.1	4	4	3	3	4	4	4	4	4	3	3	3	3	4	4	4	4	4	3	3	157240	155760	143610	148480	180050	194060	114240	182380	182230	0.194717	0.20118	0.068602	0.879974	-0.126048	0.584114
A0A2K5UVI9	Holocarboxylase synthetase OS=Macaca fascicularis OX=9541 GN=HLCS PE=4 SV=1	HLCS	97.144	4	2	2	2	2	1	2	1	2	1	1	2	2	2	1	2	1	2	1	1	2	0	23318	0	0	0	0	0	0	0	NA	NA	NA	NA	NA	NA
A0A2K5UVK2	Methylthioribulose-1-phosphate dehydratase OS=Macaca fascicularis OX=9541 GN=APIP PE=3 SV=1	APIP	27.165	50	9	9	8	9	9	9	6	5	8	7	8	8	9	9	9	6	5	8	7	8	449060	279340	294890	532100	137240	137700	302920	325300	136630	-0.342451	0.412786	-0.420048	0.346351	-0.0775165	0.863276
A0A2K5UVP0	WD_REPEATS_REGION domain-containing protein OS=Macaca fascicularis OX=9541 PE=4 SV=1	--	44.051	24.2	6	6	6	6	6	5	4	4	5	6	6	6	6	6	5	4	4	5	6	6	100540	89279	86792	109000	99976	73611	108300	97120	85981	0.0308304	0.942665	0.0751903	0.570059	0.0442408	0.784191
A0A2K5UVR2	Copine 3 OS=Macaca fascicularis OX=9541 GN=CPNE3 PE=4 SV=1	CPNE3	60.119	32.2	16	15	14	16	13	14	14	16	15	15	14	13	15	12	13	13	15	14	14	13	1510700	1336900	1226200	1533500	1294200	889640	1273400	1042200	1122200	-0.132104	0.547526	-0.244856	0.114301	-0.112767	0.756949
A0A2K5UVR9	Aminopeptidase OS=Macaca fascicularis OX=9541 GN=ANPEP PE=3 SV=1	ANPEP	109.88	45.2	38	38	33	36	33	29	34	30	32	30	32	33	36	33	29	34	30	32	30	32	5213000	5491100	4650400	3483300	3018500	2934700	4975700	2962900	4144900	-0.70228	0.00252248	-0.345564	0.179112	0.35679	0.229635
A0A2K5UW29	DEAD-box helicase 42 OS=Macaca fascicularis OX=9541 GN=DDX42 PE=3 SV=1	DDX42	83.744	12	5	5	3	4	2	2	2	5	3	5	1	3	4	2	2	2	5	3	5	1	53254	91867	50924	55657	74294	76678	89548	105190	0	0.0758749	0.727899	0.575312	0.184092	0.499402	0.0924675
A0A2K5UVS3	Syntrophin beta 1 OS=Macaca fascicularis OX=9541 GN=SNTB1 PE=4 SV=1	SNTB1	58.055	51.7	23	23	21	21	21	18	19	22	17	21	20	21	21	21	18	19	22	17	21	20	1000800	1254000	1205300	875120	1277200	1199000	1003000	1226300	1345100	-0.0460271	0.781427	0.0468403	0.801321	0.0929555	0.654569
A0A2K5UW46	Solute carrier family 5 member 6 OS=Macaca fascicularis OX=9541 GN=SLC5A6 PE=3 SV=1	SLC5A6	68.647	11.2	5	5	5	4	4	3	4	5	4	4	4	5	4	4	3	4	5	4	4	4	342600	141690	142260	64311	73896	202680	71508	74421	108110	-0.878056	0.231523	-1.30223	0.061699	-0.424277	0.678499
A0A2K5UVW8	Aspartate beta-hydroxylase OS=Macaca fascicularis OX=9541 GN=ASPH PE=4 SV=1	ASPH	83.129	37.7	21	20	19	16	15	16	15	18	16	15	19	18	15	14	15	14	17	15	14	18	1006200	719790	812210	1216000	920230	915890	899830	686330	1411700	0.266037	0.243892	0.240131	0.602082	-0.0258793	0.82638
A0A2K5UVU2	Adducin 3 OS=Macaca fascicularis OX=9541 GN=ADD3 PE=4 SV=1	ADD3	75.746	12.2	6	6	4	4	4	4	5	5	5	3	3	4	4	4	4	5	5	5	3	3	82739	92516	73665	66641	111320	69471	119240	70615	71422	-0.00868224	0.873827	0.0698396	0.913173	0.0785637	0.839812
A0A2K5UVU5	Uncharacterized protein OS=Macaca fascicularis OX=9541 PE=4 SV=1	--	20.738	10.2	2	1	2	2	1	2	2	1	1	2	2	1	1	1	1	1	1	0	1	1	0	0	13562	0	0	0	0	0	0	NA	NA	NA	NA	NA	NA
A0A2K5UVU7	Uncharacterized protein OS=Macaca fascicularis OX=9541 PE=4 SV=1	--	30.558	9.1	2	1	2	2	1	2	2	1	2	2	2	1	1	1	1	1	1	1	1	1	41852	125960	0	102450	110960	0	101270	105200	174470	0.346758	0.558635	0.597793	0.343041	0.251024	0.576653
A0A2K5UVW4	DNA-directed RNA polymerase OS=Macaca fascicularis OX=9541 GN=POLRMT PE=3 SV=1	POLRMT	138.35	3.7	3	3	0	1	1	0	2	1	0	1	2	0	1	1	0	2	1	0	1	2	0	0	0	0	0	0	0	0	14163	NA	NA	NA	NA	NA	NA
A0A2K5UVX0	SREBF chaperone OS=Macaca fascicularis OX=9541 GN=SCAP PE=4 SV=1	SCAP	139.89	2.6	3	3	1	1	3	2	0	2	2	2	2	1	1	3	2	0	2	2	2	2	0	0	42514	24724	0	33581	47813	57152	49053	-0.544351	NA	0.272143	NA	0.816545	0.023737
A0A2K5UVZ3	Tetratricopeptide repeat domain 36 OS=Macaca fascicularis OX=9541 GN=TTC36 PE=4 SV=1	TTC36	20.923	45.5	7	7	6	6	6	6	6	7	7	6	7	6	6	6	6	6	7	7	6	7	1201500	1291100	1674900	1511100	779250	755600	1883100	2777500	2895700	-0.452254	0.222512	0.858538	0.025975	1.31079	0.0232873
A0A2K5UVZ5	Retinol dehydrogenase 10 OS=Macaca fascicularis OX=9541 GN=RDH10 PE=3 SV=1	RDH10	38.087	27.6	7	7	3	5	5	6	4	6	5	6	5	3	5	5	6	4	6	5	6	5	110830	153370	135470	156160	128560	122100	159520	123710	125380	0.0255958	0.871315	0.0319597	0.858067	0.00636186	0.979063
A0A2K5UVZ8	Arylacetamide deacetylase OS=Macaca fascicularis OX=9541 GN=AADAC PE=4 SV=1	AADAC	45.832	65.7	22	22	16	20	19	17	18	19	19	22	18	16	20	19	17	18	19	19	22	18	6622600	7176200	9024800	3664900	6656500	6284600	8178200	6920700	7528800	-0.458783	0.180241	-0.0124608	0.984426	0.446345	0.157264
A0A2K5UW43	Collagen type VI alpha 2 chain OS=Macaca fascicularis OX=9541 GN=COL6A2 PE=4 SV=1	COL6A2	108.36	25.1	22	7	18	21	21	20	20	20	19	19	17	4	7	7	6	6	6	6	6	4	2432700	2868300	4627500	3911100	3151800	2026500	2338100	2306900	2561900	-0.127368	0.769823	-0.462157	0.221668	-0.334797	0.371534
A0A2K5UW47	Translocase of inner mitochondrial membrane 21 OS=Macaca fascicularis OX=9541 GN=TIMM21 PE=4 SV=1	TIMM21	28.515	19	5	5	5	2	3	4	2	3	4	4	3	5	2	3	4	2	3	4	4	3	121660	0	103770	150720	77212	93443	133270	90358	120610	-0.0733933	0.758915	0.0257376	0.964239	0.0991235	0.697133
A0A2K5UW49	Collagen type VI alpha 2 chain OS=Macaca fascicularis OX=9541 GN=COL6A2 PE=4 SV=1	COL6A2	97.353	23.3	16	1	15	14	15	14	15	14	14	13	13	1	0	1	0	1	0	1	0	0	0	0	21571	0	0	0	0	0	0	NA	NA	NA	NA	NA	NA
A0A2K5UW57	ATP-dependent (S)-NAD(P)H-hydrate dehydratase OS=Macaca fascicularis OX=9541 GN=NAXD PE=3 SV=1	NAXD	34.049	60.4	13	13	13	10	12	12	12	13	12	13	12	13	10	12	12	12	13	12	13	12	1621500	766670	1176200	1946900	1344400	1124000	1252000	1499200	1298500	0.308827	0.437721	0.184217	0.489096	-0.124725	0.732086
A0A2K5UW96	Uncharacterized protein OS=Macaca fascicularis OX=9541 PE=4 SV=1	--	16.964	11.8	1	1	1	1	1	1	1	1	1	0	1	1	1	1	1	1	1	1	0	1	0	0	5372.9	0	0	0	0	0	0	NA	NA	NA	NA	NA	NA
A0A2K5UW74	Hydroxyacid oxidase 1 OS=Macaca fascicularis OX=9541 GN=HAO1 PE=3 SV=1	HAO1	40.738	75.3	22	22	20	21	20	21	21	22	18	22	20	20	21	20	21	21	22	18	22	20	5489600	8627900	6788800	7282300	9273400	8995800	7340500	8709400	7575900	0.28948	0.233152	0.17645	0.386971	-0.113034	0.4596
A0A2K5UW82	Fructose-bisphosphate aldolase OS=Macaca fascicularis OX=9541 PE=3 SV=1	--	78.75	30.6	16	0	14	12	12	13	12	10	13	14	10	0	0	0	0	0	0	0	0	0	1278700	1291200	1617000	1217800	1212600	1127200	1139000	1094900	932900	-0.234975	0.122664	-0.402779	0.0475673	-0.167872	0.144632
A0A2K5UW87	Pentatricopeptide repeat domain 2 OS=Macaca fascicularis OX=9541 GN=PTCD2 PE=4 SV=1	PTCD2	43.904	14.9	5	5	5	3	4	3	4	3	4	5	4	5	3	4	3	4	3	4	5	4	142580	137220	140740	96829	114130	189260	160440	123050	119770	-0.0714212	0.673466	-0.0605477	0.617585	0.010861	0.862929
A0A2K5UWB5	Lipase maturation factor OS=Macaca fascicularis OX=9541 GN=LMF1 PE=3 SV=1	LMF1	40.104	10	2	2	2	2	2	2	1	2	1	2	2	2	2	2	2	1	2	1	2	2	31725	38110	48600	30652	58233	36378	39220	38737	34362	0.0809305	0.89102	-0.0764324	0.777676	-0.157302	0.729975
A0A2K5UWA6	Paxillin OS=Macaca fascicularis OX=9541 GN=PXN PE=4 SV=1	PXN	115.77	9.2	7	6	4	6	6	6	7	5	6	4	4	4	5	6	5	6	5	5	4	4	160770	202690	235460	209420	218990	197160	170650	151220	152100	0.0628125	0.659193	-0.337521	0.13064	-0.400429	0.00502042
A0A2K5UWA8	Lipase maturation factor OS=Macaca fascicularis OX=9541 GN=LMF2 PE=3 SV=1	LMF2	79.703	19.7	11	11	9	10	8	10	9	8	9	9	9	9	10	8	10	9	8	9	9	9	488640	485410	373570	362570	559110	558740	463540	337180	410490	0.135535	0.653906	-0.153928	0.448212	-0.289598	0.331248
A0A2K5UWB1	Fructose-bisphosphate aldolase OS=Macaca fascicularis OX=9541 PE=3 SV=1	--	39.353	56.7	15	0	13	12	12	13	12	10	13	13	10	0	0	0	0	0	0	0	0	0	0	0	0	0	0	0	0	0	0	NA	NA	NA	NA	NA	NA
A0A2K5UWB4	ALG14 UDP-N-acetylglucosaminyltransferase subunit OS=Macaca fascicularis OX=9541 GN=ALG14 PE=4 SV=1	ALG14	24.163	15.7	3	3	3	2	3	2	2	2	2	2	2	3	2	3	2	2	2	2	2	2	47524	17131	24528	45375	29133	41271	37444	59921	36720	0.376513	0.364538	0.588325	0.235897	0.211732	0.547211
A0A2K5UWK3	Glycoprotein-N-acetylgalactosamine 3-beta-galactosyltransferase 1 OS=Macaca fascicularis OX=9541 GN=C1GALT1 PE=3 SV=1	C1GALT1	43.118	8.6	2	2	1	1	1	1	1	1	1	2	0	1	1	1	1	1	1	1	2	0	0	0	0	0	0	0	0	34975	0	NA	NA	NA	NA	NA	NA
A0A2K5UWD6	PKHD1 ciliary IPT domain containing fibrocystin/polyductin OS=Macaca fascicularis OX=9541 GN=PKHD1 PE=4 SV=1	PKHD1	445.75	0.8	3	2	1	2	1	1	2	3	2	2	2	1	1	1	1	1	2	1	1	2	0	0	26424	0	0	0	0	0	0	NA	NA	NA	NA	NA	NA
A0A2K5UWE0	Methyltransferase like 7A OS=Macaca fascicularis OX=9541 GN=METTL7A PE=4 SV=1	METTL7A	28.106	43.9	11	11	10	10	11	10	10	9	10	9	10	10	10	11	10	10	9	10	9	10	4728600	7575200	7697000	6343800	6667300	4106300	5960600	6505200	8720000	-0.224654	0.525764	0.082975	0.74718	0.307573	0.312229
A0A2K5UWE2	Macrophage scavenger receptor 1 OS=Macaca fascicularis OX=9541 GN=MSR1 PE=4 SV=1	MSR1	49.753	15.7	5	5	4	4	3	2	3	4	3	2	3	4	4	3	2	3	4	3	2	3	103090	52756	35028	42397	34206	45366	27619	38668	29897	-0.646112	0.338021	-0.988791	0.14609	-0.342669	0.143118
A0A2K5UWG8	Uncharacterized protein OS=Macaca fascicularis OX=9541 PE=4 SV=1	--	19.3	35.9	4	4	1	3	4	4	2	4	3	4	4	1	3	4	4	2	4	3	4	4	0	75773	68177	68278	83634	71734	83606	76791	47652	0.0507455	0.734942	-0.0536434	0.7966	-0.104337	0.627324
Q4R4R7	Ribose-phosphate pyrophosphokinase 2 OS=Macaca fascicularis OX=9541 GN=PRPS2 PE=2 SV=3	PRPS2	34.769	50	14	7	12	12	11	14	12	13	10	12	11	7	6	7	7	7	7	6	7	6	534240	633980	719140	759930	944060	574100	708160	683020	584830	0.271426	0.355541	0.0662614	0.65731	-0.205267	0.465692
A0A2K5UWK2	Methyltransferase like 26 OS=Macaca fascicularis OX=9541 GN=METTL26 PE=4 SV=1	METTL26	12.019	14	1	1	1	1	1	1	0	1	1	1	1	1	1	1	1	0	1	1	1	1	0	0	9448.7	0	0	0	0	0	0	NA	NA	NA	NA	NA	NA
A0A2K5UWK0	General transcription factor IIi OS=Macaca fascicularis OX=9541 GN=GTF2I PE=4 SV=1	GTF2I	110.15	4.7	3	3	2	2	3	3	2	3	2	3	2	2	2	3	3	2	3	2	3	2	36833	46996	37883	46607	21587	42568	47136	45322	29132	-0.136062	0.606974	-0.00144342	0.924334	0.134635	0.68736
A0A2K5UWK4	Aldo-keto reductase family 7 like (gene/pseudogene) OS=Macaca fascicularis OX=9541 GN=AKR7L PE=4 SV=1	AKR7L	37.177	58.6	17	7	15	15	15	14	14	16	15	16	16	6	5	6	5	5	6	6	6	6	15330000	12134000	12728000	16066000	8629800	12889000	10468000	13326000	15557000	-0.0968074	0.65635	-0.0304719	0.84092	0.0662763	0.778663
A0A2K5UWP0	Uncharacterized protein OS=Macaca fascicularis OX=9541 PE=4 SV=1	--	29.386	45.7	10	5	10	10	10	9	10	10	9	9	10	5	5	5	5	5	5	4	5	5	2001400	2119700	1608500	2267200	2095600	2117400	2377900	2251100	2035300	0.177599	0.213826	0.217975	0.17824	0.0403782	0.635178
Q60HC5	Delta(24)-sterol reductase OS=Macaca fascicularis OX=9541 GN=DHCR24 PE=2 SV=2	DHCR24	60.087	24.2	12	12	11	10	12	6	10	10	11	11	11	11	10	12	6	10	10	11	11	11	1106800	834460	1062000	223760	535470	404920	670350	677620	760070	-1.36736	0.0211	-0.510663	0.0228582	0.856737	0.0659002
A0A2K5UWS3	Magnesium transporter 1 OS=Macaca fascicularis OX=9541 GN=MAGT1 PE=4 SV=1	MAGT1	36.333	18.4	6	6	5	6	6	6	6	6	5	6	5	5	6	6	6	6	6	5	6	5	716370	752770	496490	730450	848370	968570	676820	541470	582560	0.374066	0.156526	-0.126266	0.634224	-0.500292	0.0301602
A0A2K5UWS0	Uncharacterized protein OS=Macaca fascicularis OX=9541 PE=4 SV=1	--	50.787	70	24	24	17	17	16	17	18	22	18	16	20	17	17	16	17	18	22	18	16	20	1096600	3284800	1448600	2405700	878740	6432300	1080600	2288600	2119500	0.736994	0.654956	-0.086967	0.997222	-0.823994	0.636421
A0A2K5UWS1	Dynein light intermediate chain OS=Macaca fascicularis OX=9541 GN=DYNC1LI1 PE=3 SV=1	DYNC1LI1	50.254	21.7	7	6	6	6	7	7	5	6	7	7	7	6	6	6	6	5	6	6	6	6	200060	159590	120530	159650	219510	155620	132930	154820	119450	0.155361	0.561172	-0.237864	0.41585	-0.393197	0.118137
A0A2K5UWU8	Protein transport protein sec16 OS=Macaca fascicularis OX=9541 GN=SEC16A PE=3 SV=1	SEC16A	248.42	5.5	9	9	7	6	6	4	6	8	5	7	7	7	6	6	4	6	8	5	7	7	168330	160010	154780	91762	128550	172690	160460	137300	140580	-0.297786	0.264894	-0.140348	0.142148	0.157464	0.500946
A0A2K5UWV0	GRAM domain-containing protein OS=Macaca fascicularis OX=9541 PE=4 SV=1	--	24.739	14.7	3	3	3	3	3	3	3	2	3	3	3	3	3	3	3	3	2	3	3	3	172850	140060	74686	153300	183350	138140	133110	201340	245820	0.292782	0.391282	0.582171	0.236949	0.289475	0.425143
A0A2K5UX02	Sorbin and SH3 domain containing 1 OS=Macaca fascicularis OX=9541 GN=SORBS1 PE=4 SV=1	SORBS1	100.98	17.2	12	3	12	10	12	8	9	6	9	10	10	3	1	3	1	2	1	3	2	3	404040	171380	459700	148170	168020	125180	127350	106870	296700	-1.22972	0.0734084	-0.963251	0.194337	0.266559	0.804502
G7P7I9	Mtr4 exosome RNA helicase OS=Macaca fascicularis OX=9541 GN=MTREX PE=4 SV=1	MTREX	117.88	11.3	8	7	3	6	5	4	6	6	5	6	5	3	6	4	4	5	5	5	5	5	57039	63624	44719	44034	67204	41795	48666	48529	45386	-0.112007	0.6466	-0.214073	0.26467	-0.102053	0.769446
A0A2K5UWZ6	Family with sequence similarity 162 member A OS=Macaca fascicularis OX=9541 GN=FAM162A PE=4 SV=1	FAM162A	17.592	31	6	6	6	6	6	6	6	6	6	6	6	6	6	6	6	6	6	6	6	6	653670	644700	512960	1069300	580000	576940	1096300	635190	1103000	0.297602	0.486506	0.64607	0.101069	0.3485	0.406293
A0A2K5UX09	Uncharacterized protein OS=Macaca fascicularis OX=9541 GN=CYP4F12 PE=3 SV=1	CYP4F12	60.122	46.9	22	7	20	18	17	15	19	20	16	16	21	6	6	3	3	6	6	4	3	7	2764900	1786000	1061300	570030	1503200	864490	634230	485550	1585500	-0.933739	0.173458	-1.05289	0.155501	-0.118891	0.775447
A0A2K5UX30	Glycerol-3-phosphate dehydrogenase, mitochondrial OS=Macaca fascicularis OX=9541 GN=GPD2 PE=4 SV=1	GPD2	67.451	32.6	15	14	12	11	11	11	11	13	12	12	8	11	10	11	10	10	12	12	12	7	407380	341210	266910	327640	352940	363390	329970	247470	242240	0.0398403	0.75909	-0.309002	0.255197	-0.348912	0.073741
A0A2K5UX32	Cytochrome P450 family 2 subfamily C member 18 OS=Macaca fascicularis OX=9541 GN=CYP2C18 PE=3 SV=1	CYP2C18	55.737	21	12	7	5	9	12	8	10	6	10	11	11	0	4	7	3	5	1	5	6	6	0	69483	316380	41884	160880	0	183370	107300	107010	-0.928237	0.61868	-0.541408	0.826765	0.386846	0.478802
A0A2K5UX53	Eukaryotic translation initiation factor 6 OS=Macaca fascicularis OX=9541 GN=EIF6 PE=3 SV=1	EIF6	26.599	47.3	7	7	6	6	3	5	5	6	6	5	6	6	6	3	5	5	6	6	5	6	143200	266780	115660	195490	278100	229150	175840	188100	179420	0.418892	0.270767	0.0478175	0.715765	-0.371057	0.0759683
A0A2K5UX56	Mitochondrial ribosomal protein S23 OS=Macaca fascicularis OX=9541 GN=MRPS23 PE=4 SV=1	MRPS23	21.834	48.4	7	7	5	4	4	4	3	6	5	6	7	5	4	4	4	3	6	5	6	7	148940	93851	95734	90743	73030	156160	82458	132010	154610	-0.0814611	0.768236	0.124725	0.767593	0.206229	0.611317
A0A2K5UX74	Protein arginine methyltransferase NDUFAF7 OS=Macaca fascicularis OX=9541 GN=NDUFAF7 PE=3 SV=1	NDUFAF7	49.245	31.4	10	10	7	8	6	7	7	6	8	8	9	7	8	6	7	7	6	8	8	9	143510	169490	114850	134570	150930	212650	137060	140390	223260	0.219463	0.459781	0.226878	0.502214	0.00737657	0.99361
A0A2K5UX79	L-type lectin-like domain-containing protein OS=Macaca fascicularis OX=9541 PE=4 SV=1	--	13.926	26.6	2	2	1	2	1	1	1	2	1	1	1	1	2	1	1	1	2	1	1	1	0	2640.8	0	0	0	0	0	0	0	NA	NA	NA	NA	NA	NA
Q2PFU2	Neurolysin OS=Macaca fascicularis OX=9541 GN=NLN PE=2 SV=1	NLN	58.813	14.6	5	4	4	4	4	4	4	4	4	4	4	4	4	4	4	4	4	4	4	4	75715	64417	52516	109450	61848	53846	71757	69663	65644	0.224905	0.651774	0.104068	0.49104	-0.12075	0.880494
A0A2K5UXA5	Heterogeneous nuclear ribonucleoprotein D OS=Macaca fascicularis OX=9541 GN=HNRNPD PE=4 SV=1	HNRNPD	32.834	31.4	9	8	9	8	8	6	9	8	9	8	8	8	7	7	5	8	7	8	7	7	825500	992690	791260	1221300	989110	939010	1380400	1167200	1408200	0.271306	0.15442	0.60027	0.0103536	0.328797	0.0819724
Q60HD6	Phosphomannomutase 2 OS=Macaca fascicularis OX=9541 GN=PMM2 PE=2 SV=1	PMM2	28.024	37.8	9	9	8	7	7	9	9	8	9	8	8	8	7	7	9	9	8	9	8	8	313140	306390	304180	467220	347990	227490	352310	313240	165420	0.17479	0.724785	-0.152644	0.542229	-0.327457	0.495611
Q60HG6	Dipeptidyl peptidase 1 OS=Macaca fascicularis OX=9541 GN=CTSC PE=2 SV=1	CTSC	51.865	27.9	9	9	9	9	9	8	8	9	8	9	8	9	9	9	8	8	9	8	9	8	411560	297090	569210	488370	433450	325450	237110	325670	188490	-0.0348991	0.988587	-0.766357	0.101007	-0.731357	0.0598718
A0A2K5UXE2	Neuronal guanine nucleotide exchange factor OS=Macaca fascicularis OX=9541 GN=NGEF PE=4 SV=1	NGEF	69.903	12.3	6	6	3	3	3	4	6	5	3	5	4	3	3	3	4	6	5	3	5	4	37637	21571	30306	58661	67603	67682	38507	38411	22827	1.1155	0.00918292	0.156138	0.680104	-0.959325	0.0185585
A0A2K5UXD4	Chloride channel protein OS=Macaca fascicularis OX=9541 GN=CLCN5 PE=3 SV=1	CLCN5	83.146	2.1	1	1	1	1	0	0	1	0	1	1	0	1	1	0	0	1	0	1	1	0	0	2933.5	0	0	0	0	0	0	0	NA	NA	NA	NA	NA	NA
A0A2K5UXD8	Retinol binding protein 1 OS=Macaca fascicularis OX=9541 GN=RBP1 PE=3 SV=1	RBP1	22.439	49.7	13	13	13	9	13	12	11	11	12	10	11	13	9	13	12	11	11	12	10	11	2209200	1309200	991170	1737300	1563800	808390	1346600	1009200	605500	-0.134002	0.804274	-0.606694	0.277638	-0.472696	0.383407
A0A2K5UXF0	Cysteine sulfinic acid decarboxylase OS=Macaca fascicularis OX=9541 GN=CSAD PE=3 SV=1	CSAD	54.958	47.7	20	20	14	17	18	16	17	14	15	16	16	14	17	18	16	17	14	15	16	16	681120	2153500	2373200	2629700	2544000	1198700	2247600	2065200	1671700	0.291132	0.590271	0.200504	0.550529	-0.0905825	0.969671
A0A2K5UXT4	Ran-binding protein 3 OS=Macaca fascicularis OX=9541 GN=RANBP3 PE=4 SV=1	RANBP3	30.76	13.6	3	3	3	2	3	2	3	2	3	2	3	3	2	3	2	3	2	3	2	3	48616	33161	46993	111610	33511	0	86284	40962	65166	0.75745	0.494889	0.579373	0.211252	-0.177982	0.996802
A0A2K5UXJ8	Protein phosphatase methylesterase 1 OS=Macaca fascicularis OX=9541 PE=3 SV=1	--	41.015	16.5	4	4	2	1	3	3	2	3	3	3	1	2	1	3	3	2	3	3	3	1	21613	0	30992	24152	22865	25211	21662	39191	0	-0.127526	0.635836	0.210139	0.76524	0.337703	0.455168
A0A2K5UXI3	Fas associated factor 1 OS=Macaca fascicularis OX=9541 GN=FAF1 PE=4 SV=1	FAF1	73.005	6.2	3	3	3	3	2	3	2	2	3	3	2	3	3	2	3	2	2	3	3	2	45313	50423	52908	54732	27274	0	39328	57766	36930	-0.273169	0.422493	-0.149441	0.454488	0.123748	0.719166
A0A2K5UXL2	WD repeat domain 11 OS=Macaca fascicularis OX=9541 GN=WDR11 PE=4 SV=1	WDR11	136.22	6.5	5	5	5	2	5	1	3	4	3	3	4	5	2	5	1	3	4	3	3	4	48624	37322	27958	0	48922	48559	48041	47512	45463	0.360308	0.274725	0.308011	0.211906	-0.0522768	0.194312
A0A2K5UXN7	Carboxylic ester hydrolase OS=Macaca fascicularis OX=9541 PE=3 SV=1	--	64.492	24.8	13	1	10	10	12	12	10	12	12	12	12	0	0	0	0	0	0	0	1	0	0	0	0	0	0	0	0	18990	0	NA	NA	NA	NA	NA	NA
A0A2K5UXP0	Probable cytosolic iron-sulfur protein assembly protein CIAO1 OS=Macaca fascicularis OX=9541 GN=CIAO1 PE=3 SV=1	CIAO1	37.898	37.5	9	9	9	8	9	8	8	8	7	7	7	9	8	9	8	8	8	7	7	7	241870	242370	411550	344500	296730	321490	195480	282630	192370	0.103934	0.601614	-0.417926	0.276277	-0.521955	0.0472264
A0A2K5UXP5	Carboxylic ester hydrolase OS=Macaca fascicularis OX=9541 PE=3 SV=1	--	47.434	31.9	12	1	9	9	12	11	9	11	11	10	11	0	0	1	0	0	0	0	0	0	0	0	12351	0	0	0	0	0	0	NA	NA	NA	NA	NA	NA
A0A2K5UXR3	Chromosome 8 open reading frame 82 OS=Macaca fascicularis OX=9541 GN=C8orf82 PE=4 SV=1	C8orf82	24.029	39.4	6	6	4	6	5	4	4	5	4	5	5	4	6	5	4	4	5	4	5	5	283480	297970	344580	203650	304230	347380	329070	211720	402300	-0.11466	0.587618	0.0263043	0.952505	0.140985	0.740925
A0A2K5UXS3	Oxoglutarate dehydrogenase like OS=Macaca fascicularis OX=9541 GN=OGDHL PE=4 SV=1	OGDHL	114.49	37	31	23	24	18	24	22	22	25	25	29	22	18	12	18	16	15	19	19	21	14	616390	489350	662750	430600	647460	737480	935820	889060	922460	0.0378742	0.962244	0.635522	0.00842045	0.597714	0.0542606
A0A2K5UY02	LUC7 like 3 pre-mRNA splicing factor OS=Macaca fascicularis OX=9541 GN=LUC7L3 PE=4 SV=1	LUC7L3	46.613	12.9	4	4	2	3	3	2	3	3	4	3	3	2	3	3	2	3	3	4	3	3	55311	68412	42406	0	45607	49369	56907	57189	67511	-0.221791	0.50827	0.128557	0.521602	0.350155	0.0545537
A0A2K5UXU3	AarF domain containing kinase 5 OS=Macaca fascicularis OX=9541 GN=ADCK5 PE=4 SV=1	ADCK5	64.681	18	7	7	5	6	6	4	5	7	4	5	3	5	6	6	4	5	7	4	5	3	92079	87847	77096	61475	99201	83620	66296	59088	48311	-0.0732415	0.677381	-0.565332	0.0203505	-0.49211	0.120281
A0A2K5UXW0	Ribosomal protein S15 OS=Macaca fascicularis OX=9541 GN=RPS15 PE=3 SV=1	RPS15	15.485	53.3	4	4	3	3	0	2	2	3	4	3	4	3	3	0	2	2	3	4	3	4	105370	225600	0	0	0	136310	88266	154740	84409	-0.279809	NA	-0.600555	0.384272	-0.320773	NA
A0A2K5UXW3	USP domain-containing protein OS=Macaca fascicularis OX=9541 PE=3 SV=1	--	41.07	5.9	2	2	2	1	2	1	2	0	2	2	1	2	1	2	1	2	0	2	2	1	18946	0	17390	0	23415	0	21913	22147	0	0.366028	NA	0.278104	0.0462893	-0.0880059	NA
A0A2K5UXW1	Uncharacterized protein OS=Macaca fascicularis OX=9541 PE=4 SV=1	--	42.468	24.7	7	7	7	6	5	4	6	4	5	4	7	7	6	5	4	6	4	5	4	7	115640	142540	108860	121220	142870	113200	150680	141060	158200	0.0396999	0.796291	0.293841	0.0764561	0.254117	0.0788393
I7G790	Macaca fascicularis brain cDNA clone: QflA-22217, similar to human spondyloepiphyseal dysplasia, late (SEDL), mRNA, RefSeq: NM_014563.2 OS=Macaca fascicularis OX=9541 PE=2 SV=1	--	16.445	30	3	3	3	3	2	2	2	2	2	3	2	3	3	2	2	2	2	2	3	2	30746	24613	20937	29692	35052	33327	27734	27038	22551	0.362217	0.0984766	0.0193461	0.874549	-0.342896	0.0425884
A0A2K5UXY7	AP-2 complex subunit alpha OS=Macaca fascicularis OX=9541 GN=AP2A2 PE=3 SV=1	AP2A2	102.33	46	33	0	30	26	31	29	29	30	29	27	29	0	0	0	0	0	0	0	0	0	2560600	2557500	2172200	1950800	2587000	2516100	1907800	1878800	1723000	-0.0475173	0.736989	-0.404114	0.0116681	-0.356482	0.0651853
A0A2K5UXZ0	Transferrin OS=Macaca fascicularis OX=9541 GN=TF PE=3 SV=1	TF	76.956	64	58	55	51	49	53	46	53	55	51	52	51	49	48	50	44	51	53	49	50	49	15791000	21845000	30625000	13477000	15182000	21213000	13194000	14151000	14982000	-0.452846	0.274786	-0.689427	0.0852816	-0.236707	0.356653
A0A2K5UXZ4	Caspase 10 OS=Macaca fascicularis OX=9541 GN=CASP10 PE=3 SV=1	CASP10	51.003	23.2	7	7	4	3	5	1	3	4	4	7	5	4	3	5	1	3	4	4	7	5	119200	87130	113170	0	32687	72799	55621	95927	78579	-1.01392	0.0972121	-0.47333	0.139076	0.540359	0.322567
A0A2K5UXZ8	AP-2 complex subunit alpha OS=Macaca fascicularis OX=9541 GN=AP2A2 PE=3 SV=1	AP2A2	100.69	47.1	33	0	30	26	31	29	29	30	29	27	29	0	0	0	0	0	0	0	0	0	0	0	99894	0	0	0	0	0	0	NA	NA	NA	NA	NA	NA
G7PBQ9	Non-specific serine/threonine protein kinase OS=Macaca fascicularis OX=9541 GN=AKT1 PE=3 SV=1	AKT1	55.697	9.6	3	1	1	3	3	2	2	2	2	3	2	0	1	1	1	1	1	1	1	1	0	0	6248.2	0	0	0	0	0	0	NA	NA	NA	NA	NA	NA
A0A2K5UY14	Uncharacterized protein OS=Macaca fascicularis OX=9541 PE=4 SV=1	--	53.544	4.7	3	1	3	3	3	3	3	3	3	3	3	1	1	1	1	1	1	1	1	1	103290	128760	128310	148710	151000	110710	200380	185880	120890	0.187641	0.370957	0.49293	0.135728	0.305253	0.349477
A0A2K5UY19	Family with sequence similarity 98 member C OS=Macaca fascicularis OX=9541 GN=FAM98C PE=4 SV=1	FAM98C	33.778	12.4	2	2	2	1	1	2	2	2	2	2	2	2	1	1	2	2	2	2	2	2	101380	0	0	82247	58711	99929	101330	128830	123440	-0.336428	NA	0.217355	NA	0.55385	0.0797146
A0A2K5UY26	Mitogen-activated protein kinase kinase 7 OS=Macaca fascicularis OX=9541 GN=MAP2K7 PE=4 SV=1	MAP2K7	48.239	1.9	1	1	0	1	1	0	0	0	1	1	0	0	1	1	0	0	0	1	1	0	0	0	0	0	0	0	0	0	0	NA	NA	NA	NA	NA	NA
A0A2K5UY81	Uncharacterized protein OS=Macaca fascicularis OX=9541 PE=4 SV=1	--	25.477	64.9	20	0	16	19	18	14	10	14	17	17	18	0	0	0	0	0	0	0	0	0	0	1113000	914880	0	0	0	0	2143100	0	NA	NA	1.0797	NA	NA	NA
A0A2K5UY76	Carboxylic ester hydrolase OS=Macaca fascicularis OX=9541 PE=3 SV=1	--	62.588	71.2	40	16	35	32	35	38	36	37	37	35	36	14	12	14	15	14	15	15	14	14	30429000	21940000	53213000	49658000	32993000	22340000	31476000	26547000	48509000	-0.0081018	0.978488	0.0129262	0.895691	0.0210722	0.912925
A0A2K5UY89	Family with sequence similarity 83 member H OS=Macaca fascicularis OX=9541 GN=FAM83H PE=4 SV=1	FAM83H	127.24	8.6	6	6	4	4	5	5	4	4	5	6	5	4	4	5	5	4	4	5	6	5	70075	48124	49034	131290	62441	73983	64387	67196	53034	0.678793	0.165794	0.14274	0.485662	-0.536152	0.242314
A0A2K5UYB4	Growth factor receptor bound protein 14 OS=Macaca fascicularis OX=9541 GN=GRB14 PE=4 SV=1	GRB14	60.829	6.3	2	2	2	1	2	2	2	2	1	2	2	2	1	2	2	2	2	1	2	2	19560	0	23503	25444	33016	53569	0	20838	17071	0.794353	0.17902	-0.183933	0.443979	-0.978269	0.117531
A0A2K5UYB8	Synapse associated protein 1 OS=Macaca fascicularis OX=9541 GN=SYAP1 PE=4 SV=1	SYAP1	45.695	18.4	5	5	3	3	2	2	2	4	3	4	3	3	3	2	2	2	4	3	4	3	41182	25975	35098	49841	0	58345	49813	49681	42897	0.666302	0.0811274	0.477677	0.0736672	-0.188654	0.230502
A0A2K5UYC3	Uncharacterized protein OS=Macaca fascicularis OX=9541 PE=4 SV=1	--	25.645	64.9	21	4	19	20	19	15	13	15	18	17	19	4	4	4	3	3	3	3	3	3	5063300	12697000	17007000	5291200	2589600	7152400	15238000	14227000	20170000	-1.20956	0.164599	0.513592	0.291238	1.72309	0.016661
A0A2K5UYC4	Acyl-CoA thioesterase 8 OS=Macaca fascicularis OX=9541 GN=ACOT8 PE=4 SV=1	ACOT8	35.902	30.1	7	7	5	5	6	6	7	5	6	7	6	5	5	6	6	7	5	6	7	6	210440	191750	225690	166320	192190	208740	256510	286260	190020	-0.146563	0.271999	0.222928	0.339519	0.369408	0.152289
A0A2K5UYH6	FERM domain-containing protein OS=Macaca fascicularis OX=9541 PE=4 SV=1	--	69.609	44.4	27	15	22	20	25	25	22	23	26	26	24	12	11	13	13	11	12	14	14	13	768230	1144100	869940	1090300	881110	694930	1390400	1559700	1430200	-0.0614507	0.809231	0.654802	0.0189974	0.716197	0.0190405
A0A2K5UYI8	MYC binding protein 2 OS=Macaca fascicularis OX=9541 GN=MYCBP2 PE=4 SV=1	MYCBP2	494.36	0.7	2	2	2	1	1	1	1	2	1	0	2	2	1	1	1	1	2	1	0	2	708190	0	0	0	0	60010	0	0	27394	-3.56149	NA	-4.69152	NA	-1.13133	NA
A0A2K5UYE8	Molybdenum cofactor sulfurase OS=Macaca fascicularis OX=9541 GN=MOCOS PE=3 SV=1	MOCOS	98.364	17.5	10	10	7	6	9	5	5	6	6	9	4	7	6	9	5	5	6	6	9	4	442850	454280	506640	378800	434480	445390	419730	882880	475630	-0.157464	0.166761	0.341189	0.47807	0.498586	0.28184
A0A2K5UYK7	Obscurin, cytoskeletal calmodulin and titin-interacting RhoGEF OS=Macaca fascicularis OX=9541 GN=OBSCN PE=4 SV=1	OBSCN	696.55	0.9	4	4	3	2	2	3	2	3	2	4	1	3	2	2	3	2	3	2	4	1	0	362110	0	0	768770	805910	0	548720	0	1.12055	NA	0.599603	NA	-0.52095	NA
A0A2K5UYH9	Bet1 golgi vesicular membrane trafficking protein OS=Macaca fascicularis OX=9541 GN=BET1 PE=4 SV=1	BET1	13.278	24.6	2	2	2	2	2	2	2	2	2	2	2	2	2	2	2	2	2	2	2	2	273840	254820	227250	214240	230460	382820	246410	220710	259720	0.130536	0.773936	-0.0566412	0.622663	-0.187134	0.634059
A0A2K5UYN7	Serpin family C member 1 OS=Macaca fascicularis OX=9541 GN=SERPINC1 PE=3 SV=1	SERPINC1	52.528	50.4	20	20	18	19	20	19	20	17	18	17	18	18	19	20	19	20	17	18	17	18	3679800	5197200	3690000	4144700	4645600	4055500	3629200	3384600	4871800	0.0316775	0.796023	-0.080393	0.748486	-0.1121	0.498449
A0A2K5UYQ5	Uncharacterized protein OS=Macaca fascicularis OX=9541 PE=4 SV=1	--	16.217	45.9	5	5	5	5	3	3	5	5	4	4	1	5	5	3	3	5	5	4	4	1	187000	136020	106970	160140	174290	175920	99678	104410	0	0.247198	0.29768	-0.490051	0.231325	-0.737341	0.00122367
A0A2K5UYR5	Protein-S-isoprenylcysteine O-methyltransferase OS=Macaca fascicularis OX=9541 GN=ICMT PE=3 SV=1	ICMT	31.968	12	2	2	0	0	1	1	0	1	1	2	0	0	0	1	1	0	1	1	2	0	0	0	0	0	0	0	0	19883	0	NA	NA	NA	NA	NA	NA
A0A2K5UYR7	UTP15 small subunit processome component OS=Macaca fascicularis OX=9541 GN=UTP15 PE=4 SV=1	UTP15	58.437	9.3	4	4	3	2	4	3	4	3	4	4	3	3	2	4	3	4	3	4	4	3	152720	157050	56993	199940	233050	202590	132610	218540	110020	0.793188	0.128468	0.330444	0.510473	-0.462785	0.16101
A0A2K5UYU9	Carboxylic ester hydrolase OS=Macaca fascicularis OX=9541 GN=BCHE PE=3 SV=1	BCHE	68.293	11.6	5	5	3	4	2	3	5	5	4	5	4	3	4	2	3	5	5	4	5	4	251920	210340	135430	153650	241970	245790	321100	195170	249290	0.101785	0.754217	0.357158	0.329461	0.255322	0.443995
A0A2K5UYW3	Desmoplakin OS=Macaca fascicularis OX=9541 GN=DSP PE=4 SV=1	DSP	331.66	38.2	90	89	85	70	20	68	70	66	78	64	69	84	69	20	68	69	65	77	63	69	4603800	2269300	344410	2301900	2387100	1705100	3193600	1750900	2371700	-0.174784	0.703899	0.0196308	0.612642	0.194295	0.599951
A0A2K5UYY5	Solute carrier family 2 member 1 OS=Macaca fascicularis OX=9541 GN=SLC2A1 PE=3 SV=1	SLC2A1	54.139	7.1	4	4	4	4	4	3	4	3	3	4	4	4	4	4	3	4	3	3	4	4	61311	91241	55802	42902	76204	70028	76753	43290	68804	-0.139554	0.681609	-0.14178	0.676785	-0.00216242	0.998553
A0A2K5UZ45	Abl interactor 1 OS=Macaca fascicularis OX=9541 GN=ABI1 PE=4 SV=1	ABI1	37.662	16.5	4	4	3	4	2	3	3	4	4	4	3	3	4	2	3	3	4	4	4	3	92877	113250	159920	130840	122040	115530	134830	108360	71376	0.00934717	0.859291	-0.218598	0.550826	-0.227987	0.373644
I7G286	Macaca fascicularis brain cDNA clone: QbsB-10679, similar to human tumor protein, translationally-controlled 1 (TPT1), mRNA, RefSeq: NM_003295.1 OS=Macaca fascicularis OX=9541 GN=TPT1 PE=2 SV=1	TPT1	19.595	37.2	7	4	6	6	7	7	7	7	6	6	7	4	4	4	4	4	4	4	4	4	1157800	1101900	1201000	1452200	1232200	1589500	1366900	1289100	1464900	0.304511	0.0585804	0.251931	0.0175494	-0.052555	0.717237
I7GB85	Macaca fascicularis brain cDNA clone: QflA-16083, similar to human Williams-Beuren syndrome chromosome region 1 (WBSCR1),transcript variant 2, mRNA, RefSeq: NM_031992.1 OS=Macaca fascicularis OX=9541 PE=2 SV=1	--	25.214	11.8	2	2	2	2	2	2	2	2	2	2	2	2	2	2	2	2	2	2	2	2	196130	277980	258200	241220	229900	224240	237020	218330	197120	-0.0747601	0.722042	-0.166503	0.417084	-0.0918014	0.314494
A0A2K5UZ54	Transmembrane protein 120A OS=Macaca fascicularis OX=9541 GN=TMEM120A PE=4 SV=1	TMEM120A	36.332	15.7	5	5	5	5	5	5	4	5	5	5	5	5	5	5	5	4	5	5	5	5	185390	187280	209300	210440	217280	169820	173070	236110	291330	0.0381552	0.811139	0.267476	0.351508	0.229382	0.44899
A0A2K5UZ30	Uncharacterized protein OS=Macaca fascicularis OX=9541 PE=4 SV=1	--	43.185	42.1	14	11	11	11	12	11	13	12	10	12	11	9	9	10	8	10	9	8	10	9	1551300	1490200	1305600	1836600	1269900	1538500	1617800	1592400	1523900	0.0955869	0.652232	0.123004	0.186754	0.0273809	0.795191
A0A2K5UZ48	Metallothionein OS=Macaca fascicularis OX=9541 PE=3 SV=1	--	7.7253	23.6	1	1	1	1	1	0	1	1	1	1	1	1	1	1	0	1	1	1	1	1	0	0	0	0	0	0	0	0	0	NA	NA	NA	NA	NA	NA
A0A2K5UZ67	Prothrombin OS=Macaca fascicularis OX=9541 GN=F2 PE=3 SV=1	F2	68.629	35.1	17	17	16	14	14	13	16	17	16	12	14	16	14	14	13	16	17	16	12	14	843220	677160	892840	987190	1182800	1573500	803800	608170	832880	0.633385	0.0555043	-0.104387	0.596036	-0.737773	0.0405058
A0A2K5UZA0	Sperm antigen with calponin homology and coiled-coil domains 1 like OS=Macaca fascicularis OX=9541 GN=SPECC1L PE=4 SV=1	SPECC1L	107.72	3.3	2	2	2	2	1	0	2	2	2	1	1	2	2	1	0	2	2	2	1	1	12863	0	0	0	11316	8875.5	12425	0	0	-0.349419	NA	-0.0500543	NA	0.29956	NA
A0A2K5UZF0	Chloride voltage-gated channel 7 OS=Macaca fascicularis OX=9541 GN=CLCN7 PE=4 SV=1	CLCN7	93.494	2.2	1	1	1	1	1	1	0	1	1	0	1	1	1	1	1	0	1	1	0	1	0	0	2540.5	0	0	0	0	0	0	NA	NA	NA	NA	NA	NA
A0A2K5UZ81	Peptide-methionine (R)-S-oxide reductase OS=Macaca fascicularis OX=9541 GN=MSRB2 PE=3 SV=1	MSRB2	15.769	25	3	3	3	3	3	3	2	3	3	3	3	3	3	3	3	2	3	3	3	3	133690	58473	165090	138680	103340	105010	104380	78757	101320	-0.0418626	0.884443	-0.328797	0.680308	-0.286881	0.206068
A0A2K5UZ84	Bridging integrator 1 OS=Macaca fascicularis OX=9541 GN=BIN1 PE=4 SV=1	BIN1	50.548	10.4	3	3	3	2	3	3	3	3	3	3	3	3	2	3	3	3	3	3	3	3	58754	0	41824	28061	25778	0	31732	35953	31261	-0.90158	0.0731681	-0.608672	0.060234	0.293005	0.0537344
A0A2K5UZD4	Pantothenate kinase 1 OS=Macaca fascicularis OX=9541 GN=PANK1 PE=4 SV=1	PANK1	64.478	4.7	2	2	1	1	1	1	1	2	1	2	2	1	1	1	1	1	2	1	2	2	0	0	0	0	0	13383	0	0	0	NA	NA	NA	NA	NA	NA
A0A2K5UZF7	Disco interacting protein 2 homolog B OS=Macaca fascicularis OX=9541 GN=DIP2B PE=4 SV=1	DIP2B	144.2	1.8	2	2	0	1	2	0	2	1	1	2	1	0	1	2	0	2	1	1	2	1	0	0	40555	0	17055	0	0	0	0	-1.24982	NA	NA	NA	NA	NA
A0A2K5UZF6	Coatomer subunit gamma OS=Macaca fascicularis OX=9541 GN=COPG1 PE=3 SV=1	COPG1	97.717	60	39	35	28	29	29	25	29	35	30	32	28	24	25	26	21	25	31	26	28	24	2756000	2611100	2408000	2266900	2394300	3000700	2686400	2714300	2366600	-0.0212186	0.837371	-0.00144342	0.98238	0.0197553	0.851362
A0A2K5X079	Ig-like domain-containing protein OS=Macaca fascicularis OX=9541 PE=4 SV=1	--	15.607	9.1	1	1	1	1	1	1	1	1	1	1	1	1	1	1	1	1	1	1	1	1	0	0	133820	0	0	0	0	0	0	NA	NA	NA	NA	NA	NA
G7PHK8	FYVE, RhoGEF and PH domain containing 4 OS=Macaca fascicularis OX=9541 GN=FGD4 PE=4 SV=1	FGD4	86.634	15.5	7	7	4	6	4	6	6	7	5	5	7	4	6	4	6	6	7	5	5	7	95989	129340	115750	209150	146920	126250	165190	133530	157440	0.499884	0.128258	0.419431	0.0531794	-0.0803848	0.831775
A0A2K5UZI7	FGGY_N domain-containing protein OS=Macaca fascicularis OX=9541 PE=4 SV=1	--	51.528	32.2	11	11	10	11	10	9	10	11	10	10	11	10	11	10	9	10	11	10	10	11	459650	720400	321830	872540	748320	942290	527450	899150	644380	0.771125	0.0737704	0.463518	0.278459	-0.307662	0.24121
A0A2K5UZI8	Uncharacterized protein OS=Macaca fascicularis OX=9541 PE=4 SV=1	--	34.912	65.6	19	19	18	17	18	18	17	17	16	18	17	18	17	18	18	17	17	16	18	17	15756000	13078000	14686000	12757000	15400000	13556000	12399000	10925000	18280000	-0.0611497	0.612491	-0.0649175	0.704582	-0.00374614	0.889862
A0A2K5UZK8	Gem nuclear organelle associated protein 5 OS=Macaca fascicularis OX=9541 GN=GEMIN5 PE=4 SV=1	GEMIN5	169.13	4.7	4	4	3	3	4	3	3	2	2	1	2	3	3	4	3	3	2	2	1	2	43933	28487	45282	24977	49383	42505	38812	0	46468	-0.0102797	0.92394	0.120086	0.657232	0.130365	0.677454
A0A2K5UZM3	Catenin delta 1 OS=Macaca fascicularis OX=9541 GN=CTNND1 PE=4 SV=1	CTNND1	104.95	41.3	28	28	26	23	24	20	20	25	23	28	25	26	23	24	20	20	25	23	28	25	1539300	1173600	1239500	996790	827360	901830	1045300	1202000	1404300	-0.535959	0.0204893	-0.114191	0.540605	0.421786	0.0461297
A0A2K5UZN4	Zinc finger and BTB domain containing 10 OS=Macaca fascicularis OX=9541 GN=ZBTB10 PE=4 SV=1	ZBTB10	64.926	2.9	1	1	1	1	0	1	0	1	1	0	1	1	1	0	1	0	1	1	0	1	0	0	0	0	0	0	0	0	0	NA	NA	NA	NA	NA	NA
A0A2K5UZP3	Aldehyde dehydrogenase OS=Macaca fascicularis OX=9541 PE=3 SV=1	--	54.642	47	23	22	21	23	21	22	21	22	20	22	20	20	22	20	21	20	21	19	21	19	9310500	6917400	9764500	7229500	10415000	10966000	8116900	10738000	8141200	0.138421	0.621285	0.0546401	0.7913	-0.083792	0.768893
A0A2K5UZQ0	Plectin OS=Macaca fascicularis OX=9541 GN=PLEC PE=4 SV=1	PLEC	513.29	51.7	195	195	168	169	165	164	164	167	164	176	179	168	169	165	164	164	167	164	176	179	15322000	15856000	11085000	15891000	10372000	11036000	12694000	14762000	14357000	-0.180332	0.496941	-0.0153742	0.997956	0.164884	0.406975
A0A2K5UZR5	Hydroxymethylbilane synthase OS=Macaca fascicularis OX=9541 GN=HMBS PE=4 SV=1	HMBS	35.763	26.7	6	6	4	3	3	2	2	2	5	4	3	4	3	3	2	2	2	5	4	3	39549	55937	41861	56216	50216	40721	57958	54690	62044	0.0994972	0.640844	0.346985	0.0911936	0.247423	0.15187
A0A2K5UZS5	Uncharacterized protein OS=Macaca fascicularis OX=9541 PE=3 SV=1	--	44.868	48.4	13	13	7	10	9	8	9	10	12	11	10	7	10	9	8	9	10	12	11	10	572700	641750	591090	625470	376460	612840	946180	832140	1082100	-0.161169	0.465858	0.663754	0.00538663	0.824955	0.0315454
A0A2K5UZT4	Carnitine palmitoyltransferase 1A OS=Macaca fascicularis OX=9541 GN=CPT1A PE=3 SV=1	CPT1A	88.382	47.9	33	33	23	23	24	27	30	32	25	24	21	23	23	24	27	30	32	25	24	21	1142800	1527300	851300	2253800	4918400	9307200	1628700	1725700	785600	2.22645	0.0332945	0.23352	0.686723	-1.99295	0.0564624
A0A2K5UZU6	Mediator complex subunit 30 OS=Macaca fascicularis OX=9541 GN=MED30 PE=4 SV=1	MED30	16.279	14.7	2	2	2	2	2	2	2	2	2	2	2	2	2	2	2	2	2	2	2	2	140460	131990	134530	172510	157850	159070	126210	117360	175480	0.266157	0.00555507	0.0422241	0.917729	-0.22404	0.251116
A0A2K5UZW1	Mitochondrial ribosomal protein S16 OS=Macaca fascicularis OX=9541 GN=MRPS16 PE=3 SV=1	MRPS16	15.339	28.5	3	3	3	3	2	2	3	3	2	3	3	3	3	2	2	3	3	2	3	3	96022	101530	73768	65250	88537	108490	69040	88165	127740	-0.0488599	0.808992	0.0706641	0.904782	0.119667	0.772214
A0A2K5UZW7	UDP-glucuronosyltransferase OS=Macaca fascicularis OX=9541 PE=3 SV=1	--	60.993	46.1	24	0	21	21	22	21	20	23	22	21	23	0	0	0	0	0	0	0	0	0	4435000	3979800	4420300	5215700	3735000	3021400	3392900	3445800	2360300	-0.10036	0.594915	-0.480559	0.0544767	-0.380175	0.278072
A0A2K5UZW8	UDP-glucuronosyltransferase OS=Macaca fascicularis OX=9541 PE=3 SV=1	--	60.831	45.2	21	1	18	19	19	17	18	20	20	19	20	0	1	1	0	0	1	1	1	1	0	0	18191	0	0	0	0	0	0	NA	NA	NA	NA	NA	NA
G7Q1J1	DEAH-box helicase 38 OS=Macaca fascicularis OX=9541 GN=DHX38 PE=4 SV=1	DHX38	140.5	2.8	2	2	1	2	1	2	2	1	2	2	1	1	2	1	2	2	1	2	2	1	0	29243	0	20268	39152	0	31066	21430	0	0.0229004	NA	-0.155855	NA	-0.178747	0.837916
Q66S50	Mannose-binding protein C OS=Macaca fascicularis OX=9541 GN=MBL2 PE=3 SV=1	MBL2	26.313	52	8	8	6	6	6	7	7	7	7	7	8	6	6	6	7	7	7	7	7	8	255080	235590	635780	270810	307040	502940	476730	303340	407410	-0.0596453	0.939095	0.0761486	0.697078	0.135745	0.6465
A0A2K5V008	UDP-glucuronosyltransferase OS=Macaca fascicularis OX=9541 PE=3 SV=1	--	60.801	52	24	1	17	19	21	22	21	24	20	20	21	1	1	1	1	1	1	1	1	1	0	0	0	0	0	1691900	0	0	0	NA	NA	NA	NA	NA	NA
A0A2K5V014	Metallothionein OS=Macaca fascicularis OX=9541 PE=3 SV=1	--	6.0383	60.7	4	3	4	3	3	1	1	2	3	1	2	3	2	2	1	1	2	3	1	2	64718	2755400	1401800	0	0	192110	46066	0	153020	-2.87303	NA	-3.82215	0.285927	-0.948526	NA
A0A2K5V018	UDP-glucuronosyltransferase OS=Macaca fascicularis OX=9541 PE=3 SV=1	--	61.116	53.3	31	0	29	30	30	28	28	30	30	30	30	0	0	0	0	0	0	0	0	0	8065300	8879500	8646100	7620100	6765000	8477600	5718400	5238700	6206900	-0.162622	0.178177	-0.57626	0.00211491	-0.413594	0.0250264
A0A2K5V024	UDP-glucuronosyltransferase OS=Macaca fascicularis OX=9541 PE=3 SV=1	--	60.782	51.2	26	0	24	25	25	24	24	26	25	23	24	0	0	0	0	0	0	0	0	0	9777900	11757000	8816900	8502900	9710800	11147000	6846400	6325700	10428000	-0.0479647	0.793478	-0.3629	0.201513	-0.315102	0.24364
A0A2K5V037	4-aminobutyrate aminotransferase OS=Macaca fascicularis OX=9541 GN=ABAT PE=3 SV=1	ABAT	55.817	69.1	31	31	31	25	30	26	27	26	27	30	31	31	25	30	26	27	26	27	30	31	7685100	4439700	6156000	2591800	2236500	3604800	5275800	5746900	6639700	-1.11622	0.0224782	-0.0496062	0.938723	1.06643	0.00844589
A0A2K5V051	Transforming growth factor beta regulator 4 OS=Macaca fascicularis OX=9541 GN=TBRG4 PE=4 SV=1	TBRG4	71.132	33.4	15	15	9	13	11	8	11	13	12	14	15	9	13	11	8	11	13	12	14	15	302000	386550	233480	212050	350660	351180	280490	391290	416030	-0.0127519	0.951839	0.238542	0.417055	0.251367	0.420786
A0A2K5V055	Regulator of microtubule dynamics 3 OS=Macaca fascicularis OX=9541 GN=RMDN3 PE=4 SV=1	RMDN3	52.083	40.3	14	14	11	13	14	13	13	13	11	12	13	11	13	14	13	13	13	11	12	13	612310	833510	633800	608530	870670	623680	525740	605920	412800	0.0160684	0.964753	-0.429149	0.113547	-0.445303	0.128956
A0A2K5V062	Very-long-chain (3R)-3-hydroxyacyl-CoA dehydratase OS=Macaca fascicularis OX=9541 PE=3 SV=1	--	43.343	28.8	9	9	9	9	7	9	8	9	7	7	7	9	9	7	9	8	9	7	7	7	1589600	1594700	1393300	1477300	1782200	1819900	1371200	1322800	1505400	0.15004	0.271875	-0.124377	0.218682	-0.27453	0.0708903
A0A2K5V069	Far upstream element binding protein 1 OS=Macaca fascicularis OX=9541 GN=FUBP1 PE=4 SV=1	FUBP1	67.473	16	9	8	7	5	7	7	7	6	8	7	9	6	5	7	7	6	5	7	6	8	268680	256030	259890	253500	258730	257920	318190	259360	234620	-0.0267928	0.303063	0.0497702	0.784183	0.0765846	0.642807
A0A2K5V0D1	GB1/RHD3-type G domain-containing protein OS=Macaca fascicularis OX=9541 PE=4 SV=1	--	71.294	32.4	16	14	15	13	10	13	13	14	16	15	13	13	11	8	11	11	12	14	13	11	700130	323950	273390	389480	322960	325470	474310	278220	253770	-0.322108	0.66421	-0.366615	0.587787	-0.044604	0.759544
A0A2K5V0B5	RAB6B, member RAS oncogene family OS=Macaca fascicularis OX=9541 GN=RAB6B PE=4 SV=1	RAB6B	23.461	34.1	7	1	6	6	6	6	6	7	6	6	6	1	1	1	1	1	1	1	1	1	0	0	0	0	0	0	0	0	0	NA	NA	NA	NA	NA	NA
A0A2K5V0D2	ASPSCR1 tether for SLC2A4, UBX domain containing OS=Macaca fascicularis OX=9541 GN=ASPSCR1 PE=4 SV=1	ASPSCR1	59.556	27.2	8	8	8	6	6	7	7	6	4	7	5	8	6	6	7	7	6	4	7	5	81973	100840	72177	103490	72014	89148	73441	104250	84030	0.0536674	0.814865	0.0375931	0.867265	-0.0160684	0.945163
A0A2K5V0D6	Adenylate kinase isoenzyme 1 OS=Macaca fascicularis OX=9541 GN=AK1 PE=3 SV=1	AK1	21.62	19.1	3	3	3	3	2	1	3	3	1	2	2	3	3	2	1	3	3	1	2	2	48209	28932	34397	57079	35514	68796	0	43220	22198	0.532965	0.22392	-0.184752	0.646985	-0.717824	0.242789
A0A2K5V0E3	Fibronectin 1 OS=Macaca fascicularis OX=9541 GN=FN1 PE=4 SV=1	FN1	262.87	43.9	74	74	61	61	65	61	62	62	64	63	64	61	61	65	61	62	62	64	63	64	5769800	6919600	8139200	6760800	6620100	7343100	8732200	5478400	6516600	-0.00723157	0.972858	-0.00708658	0.938496	0.000288568	0.90575
A0A2K5V0H4	Translocase of inner mitochondrial membrane 29 OS=Macaca fascicularis OX=9541 GN=TIMM29 PE=4 SV=1	TIMM29	29.066	20.4	3	3	3	2	3	3	2	3	3	2	2	3	2	3	3	2	3	3	2	2	37703	34517	24495	25463	73838	69831	42707	32649	35633	0.806365	0.271387	0.19862	0.389699	-0.607768	0.41302
A0A2K5V0H5	Thioesterase superfamily member 4 OS=Macaca fascicularis OX=9541 GN=THEM4 PE=4 SV=1	THEM4	26.923	37.1	9	9	8	8	9	8	5	6	7	8	7	8	8	9	8	5	6	7	8	7	751820	937040	682680	778700	319520	519930	824070	886210	633130	-0.551522	0.185466	-0.017271	0.929146	0.534287	0.20016
A0A2K5V0M5	Methionine synthase OS=Macaca fascicularis OX=9541 GN=MTR PE=4 SV=1	MTR	140.13	5.9	5	5	2	2	0	3	3	2	1	2	3	2	2	0	3	3	2	1	2	3	0	37917	0	41717	51960	0	0	0	27301	0.304861	NA	-0.473931	NA	-0.778713	NA
A0A2K5V0K9	Required for meiotic nuclear division 5 homolog A OS=Macaca fascicularis OX=9541 GN=RMND5A PE=4 SV=1	RMND5A	43.992	9.7	3	3	2	3	2	2	3	3	3	1	1	2	3	2	2	3	3	3	1	1	35075	39733	25571	21255	34381	25925	25267	0	0	-0.29956	0.333159	-0.40526	NA	-0.105678	NA
A0A2K5V0M0	Proteasome 26S subunit, non-ATPase 8 OS=Macaca fascicularis OX=9541 GN=PSMD8 PE=4 SV=1	PSMD8	37.874	24.3	6	6	6	6	6	6	6	6	6	5	6	6	6	6	6	6	6	6	5	6	470260	522660	458200	546210	592940	548630	563150	555860	475770	0.217975	0.034564	0.136191	0.239557	-0.0817487	0.384892
A0A2K5V0M7	BCL2L2-PABPN1 readthrough OS=Macaca fascicularis OX=9541 GN=BCL2L2-PABPN1 PE=4 SV=1	BCL2L2-PABPN1	20.242	27.5	3	3	3	2	1	2	2	2	3	3	1	3	2	1	2	2	2	3	3	1	46084	57472	0	43004	52324	55087	48684	54281	0	-0.046474	0.819926	-0.00824689	0.993567	0.0381545	0.791061
A0A2K5V0N3	Metabolism of cobalamin associated A OS=Macaca fascicularis OX=9541 GN=MMAA PE=4 SV=1	MMAA	46.618	29.6	10	10	9	9	8	9	6	7	10	9	10	9	9	8	9	6	7	10	9	10	262690	435370	296570	357060	177440	309830	294990	240070	322470	-0.236333	0.525115	-0.213906	0.49439	0.0223904	0.837568
A0A2K5V0N9	Ras related GTP binding C OS=Macaca fascicularis OX=9541 GN=RRAGC PE=4 SV=1	RRAGC	44.223	20.3	6	6	5	5	4	4	4	6	3	4	4	5	5	4	4	4	6	3	4	4	86409	77220	66938	169420	142800	144780	62329	76384	75004	0.98703	0.00172376	-0.109514	0.49053	-1.09646	0.000860682
A0A2K5V0P6	TGF-beta activated kinase 1 (MAP3K7) binding protein 1 OS=Macaca fascicularis OX=9541 GN=TAB1 PE=4 SV=1	TAB1	48.972	10.8	3	3	3	3	1	2	1	3	2	3	3	3	3	1	2	1	3	2	3	3	42324	41441	0	48633	0	63134	0	48098	40754	0.416083	0.165867	0.0850167	0.574163	-0.331017	0.283684
A0A2K5V0U3	Inhibitor of nuclear factor kappa B kinase regulatory subunit gamma OS=Macaca fascicularis OX=9541 GN=IKBKG PE=4 SV=1	IKBKG	55.842	6	2	2	2	1	1	2	2	2	2	1	1	2	1	1	2	2	2	2	1	1	25524	0	0	0	0	20899	0	0	0	-0.288417	NA	NA	NA	NA	NA
A0A2K5V0S7	Protein phosphatase 1 regulatory subunit 21 OS=Macaca fascicularis OX=9541 GN=PPP1R21 PE=4 SV=1	PPP1R21	83.197	19.1	9	8	8	5	2	5	4	4	5	5	6	8	5	2	5	4	4	5	5	6	106080	92767	68088	90879	105620	81568	94717	105080	67477	0.0589399	0.748585	0.00187429	0.99691	-0.0571383	0.755455
A0A2K5V0V7	Eukaryotic translation initiation factor 3 subunit A OS=Macaca fascicularis OX=9541 GN=EIF3A PE=3 SV=1	EIF3A	156.05	26.5	30	3	26	26	27	26	25	29	28	29	26	3	3	3	3	3	3	3	3	3	1982300	2128300	1681000	1762200	2087900	1950100	1984700	1902200	1743000	0.00216242	0.966003	-0.0408234	0.769656	-0.0429244	0.667787
A0A2K5V0V6	Uncharacterized protein OS=Macaca fascicularis OX=9541 PE=4 SV=1	--	18.24	18.6	3	3	3	3	3	2	2	3	3	2	3	3	3	3	2	2	3	3	2	3	77357	62012	56309	75597	57099	228220	77396	69622	103190	0.883152	0.37581	0.354678	0.185106	-0.528571	0.686454
A0A2K5V100	Coiled-coil domain containing 40 OS=Macaca fascicularis OX=9541 GN=CCDC40 PE=4 SV=1	CCDC40	108.2	0.9	1	1	1	1	1	1	1	1	1	1	1	1	1	1	1	1	1	1	1	1	0	0	3022	0	0	0	0	0	0	NA	NA	NA	NA	NA	NA
A0A2K5V115	Aamy domain-containing protein OS=Macaca fascicularis OX=9541 PE=4 SV=1	--	45.706	34	11	10	10	10	10	11	11	10	10	9	8	9	9	9	10	10	9	10	8	7	567220	374010	263700	435660	602360	482070	278130	254390	202490	0.335255	0.322505	-0.713119	0.132313	-1.04831	0.00569868
Q4R4Z1	Asparagine--tRNA ligase, cytoplasmic OS=Macaca fascicularis OX=9541 GN=NARS1 PE=2 SV=1	NARS1	63.838	29.7	14	14	13	14	14	13	13	13	13	13	14	13	14	14	13	13	13	13	13	14	1192200	1278400	986390	1131500	1155200	1372100	1531600	1282400	1219500	0.081885	0.583188	0.222557	0.209118	0.140666	0.354855
A0A2K5V120	Caseinolytic mitochondrial matrix peptidase chaperone subunit OS=Macaca fascicularis OX=9541 GN=CLPX PE=4 SV=1	CLPX	69.191	34.9	17	17	14	14	13	11	13	17	16	15	15	14	14	13	11	13	17	16	15	15	564690	477800	362360	433170	449880	565700	482340	388420	508920	0.0443242	0.807668	-0.0260582	0.959174	-0.0705267	0.701306
A0A2K5V129	RuvB-like helicase OS=Macaca fascicularis OX=9541 GN=RUVBL2 PE=3 SV=1	RUVBL2	51.156	46	20	20	16	15	18	15	15	15	14	19	17	16	15	18	15	15	15	14	19	17	975450	772630	828970	1144000	896810	860060	942810	834530	892060	0.170822	0.364489	0.0507455	0.643021	-0.119954	0.469918
A0A2K5V139	Uncharacterized protein OS=Macaca fascicularis OX=9541 PE=4 SV=1	--	58.832	7.9	3	3	3	2	2	2	2	2	1	2	2	3	2	2	2	2	2	1	2	2	37939	18162	27946	17303	16336	15985	0	0	15624	-0.760235	0.0878583	-0.842439	NA	-0.0822938	NA
A0A2K5V134	PCI domain-containing protein OS=Macaca fascicularis OX=9541 PE=4 SV=1	--	45.235	57.6	18	18	14	16	14	14	16	15	17	16	16	14	16	14	14	16	15	17	16	16	1227000	1428100	1137800	1246400	1436000	1434600	1333300	1370200	1122400	0.118227	0.360389	0.0124972	0.923437	-0.105812	0.391864
A0A2K5V1J1	Protein tyrosine phosphatase receptor type D OS=Macaca fascicularis OX=9541 GN=PTPRD PE=4 SV=1	PTPRD	205.12	11.3	15	9	11	11	11	13	11	11	7	11	10	6	6	5	9	6	6	5	6	5	80295	71541	106140	119990	162500	57645	67599	46617	88291	0.398898	0.569191	-0.349235	0.298605	-0.748118	0.264664
A0A2K5V181	Elongin A OS=Macaca fascicularis OX=9541 GN=ELOA PE=4 SV=1	ELOA	84.76	3.5	2	2	2	2	1	2	2	1	2	1	1	2	2	1	2	2	1	2	1	1	0	39887	0	0	0	0	0	0	0	NA	NA	NA	NA	NA	NA
Q60HD7	D-3-phosphoglycerate dehydrogenase OS=Macaca fascicularis OX=9541 GN=PHGDH PE=2 SV=4	PHGDH	56.518	49.3	23	23	19	20	23	20	22	22	21	21	20	19	20	23	20	22	22	21	21	20	4213500	4835700	7767600	6523800	8861100	4664700	6066600	5808500	5502300	0.253626	0.535012	0.0472592	0.736283	-0.206393	0.588955
A0A2K5V199	Enolase-phosphatase E1 OS=Macaca fascicularis OX=9541 GN=ENOPH1 PE=3 SV=1	ENOPH1	27.336	31.8	5	5	3	4	4	3	5	3	5	4	5	3	4	4	3	5	3	5	4	5	157020	179460	184550	134220	140630	183250	113590	313440	136680	-0.185737	0.280481	0.113567	0.947531	0.299205	0.745249
A0A2K5WBV9	C-X-C motif chemokine OS=Macaca fascicularis OX=9541 GN=PF4V1 PE=3 SV=1	PF4V1	11.266	8.9	1	1	1	0	0	0	1	1	1	0	0	1	0	0	0	1	1	1	0	0	9297.4	0	0	0	0	0	0	0	0	NA	NA	NA	NA	NA	NA
A0A2K5V1A1	Chloride intracellular channel protein OS=Macaca fascicularis OX=9541 GN=CLIC1 PE=3 SV=1	CLIC1	26.95	66.8	11	11	11	11	10	10	11	11	11	11	10	11	11	10	10	11	11	11	11	10	601820	579060	474230	506770	882420	513060	706140	665920	340960	0.200755	0.608752	0.0496308	0.969074	-0.151209	0.70772
A0A2K5V1A9	Alpha-methylacyl-CoA racemase OS=Macaca fascicularis OX=9541 GN=AMACR PE=4 SV=1	AMACR	42.099	47.1	13	13	11	11	12	11	12	12	11	13	12	11	11	12	11	12	12	11	13	12	1140100	1263400	998960	984130	2239700	706240	1306100	1536700	1550600	0.208018	0.943835	0.368712	0.0430311	0.160847	0.542761
[truncated: 3,375 more rows]
